# Supplementary material for: Metabolic capabilities are highly conserved among human nasal-associated Corynebacterium species in pangenomic analyses
Source: mSystems. 2024 Nov 7;9(12):e01132-24. doi: 10.1128/msystems.01132-24 (PMC11651106; doi:10.1128/msystems.01132-24)
Supplement: Table S1 — Bacterial strain genome information. [file msystems.01132-24-s0007.xlsx]

## Sheet: A. Main Strains
Table S1. Bacterial strain genome information. (A) Main Strains
Species	Strain ID	File Name	Country of Origin	Isolated from	Age Range (years; adult)	Size (bp)c	# Contigsc	L90c	CDSd	tmRNAd	tRNAd	rRNAd	repeat_regiond	Corea	Soft Corea	Shella	Clouda	G+C%b	Avg. Coverage	Sequence Site	RefSeq Assembly	Biosample Accession ID	BioProject	Citation
C. accolens	ATCC 49725	Cac_ATCC_49725.fasta	Czech Republic	Human cervix	unknown	2413333	64	14	2226	1	51	3	2	1579	1849	256	46	0.596653	35	BCM	GCF_000159115.1	SAMN00002226	PRJNA31443	Neubauer et al. SAM1991
C. accolens	ATCC 49726	Cac_ATCC_49726.fasta	Czech Republic	Nose	unknown	2368466	165	90	2316	1	52	4	3	1579	1727	215	296	0.596102	13	BCM	GCF_000146485.1	SAMN00139429	PRJNA50523	Neubauer et al. SAM 1991
C. accolens	MSK070	Cac_MSK070.fasta	BWA	Nasopharyngeal	0.3	2451469	30	10	2237	1	52	4	4	1579	1846	261	42	0.594685	103	DUKE	GCF_030232145.1	SAMN35346705	PRJNA804245	this study
C. accolens	MSK096	Cac_MSK096.fasta	BWA	Nasopharyngeal	0.2	2484891	43	18	2297	1	53	3	1	1579	1848	335	14	0.594385	101.27	DUKE	GCF_030232755.1	SAMN35346726	PRJNA804245	this study
C. accolens	MSK109	Cac_MSK109.fasta	BWA	Nasopharyngeal	0.7	2406317	61	16	2220	1	51	6	0	1579	1846	239	55	0.595727	104.54	DUKE	GCF_030229685.1	SAMN35346733	PRJNA804245	this study
C. accolens	MSK121	Cac_MSK121.fasta	BWA	Nasopharyngeal	0.3	2506469	41	14	2311	1	53	3	3	1579	1845	304	67	0.59502	100.39	DUKE	GCF_030229025.1	SAMN35346736	PRJNA804245	this study
C. accolens	MSK161	Cac_MSK161.fasta	BWA	Nasopharyngeal	0.1	2482101	30	7	2265	1	52	5	1	1579	1851	278	40	0.595043	101.37	DUKE	GCF_030229065.1	SAMN35346750	PRJNA804245	this study
C. accolens	MSK270	Cac_MSK270.fasta	BWA	Nasopharyngeal	0.4	2509728	27	6	2323	1	53	5	1	1579	1850	311	50	0.59485	100.26	DUKE	GCF_030229285.1	SAMN35346775	PRJNA804245	this study
C. accolens	MSK273	Cac_MSK273.fasta	BWA	Nasopharyngeal	0.2	2479372	41	13	2280	1	52	3	2	1579	1846	308	39	0.595544	101.51	DUKE	GCF_030229805.1	SAMN35346776	PRJNA804245	this study
C. accolens	MSK075	Cac_MSK075.fasta	USA	Nasal	33.8	2509814	30	8	2309	1	54	6	2	1579	1852	299	69	0.593797	100	DUKE	GCF_030227275.1	SAMN35346710	PRJNA804245	this study
C. accolens	MSK076	Cac_MSK076.fasta	USA	Nasal	33.8	2462267	44	11	2284	1	51	3	1	1579	1845	266	87	0.595204	102	DUKE	GCF_030228895.1	SAMN35346711	PRJNA804245	this study
C. accolens	MSK079	Cac_MSK079.fasta	USA	Nasal	42.8	2526405	65	20	2347	1	51	3	0	1579	1848	357	34	0.593897	100	DUKE	GCF_030228865.1	SAMN35346714	PRJNA804245	this study
C. accolens	KPL1818	Cac_KPL1818.fasta	USA	Nostril	adult	2580992	15	6	2408	1	52	18	3	1579	1848	326	96	0.594034	142	BROAD	GCF_000478135.1	SAMN02597007	PRJNA169439	Nelson et al. Science 2010
C. accolens	KPL1824	Cac_KPL1824.fasta	USA	Nostril	adult	2626959	10	7	2460	1	52	16	0	1579	1845	414	53	0.592588	140	BROAD	GCF_000478095.1	SAMN02597005	PRJNA169441	Nelson et al. Science 2010
C. accolens	KPL1996	Cac_KPL1996.fasta	USA	Nostril	adult	2575247	4	4	2384	1	51	15	1	1579	1851	358	50	0.593118	141	BROAD	GCF_000477915.1	SAMN02596996	PRJNA170365	Nelson et al. Science 2010
C. accolens	KPL2617	Cac_KPL2617.fasta	USA	Nostril	31 – 60	2582697	131	15	2423	1	53	4	1	1579	1851	332	106	0.593957	89	NIH	GCF_030176755.1	SAMN35023380	PRJNA842433	this study
C. accolens	KPL2618	Cac_KPL2618.fasta	USA	Nostril	31 – 60	2462825	128	15	2261	1	54	4	1	1579	1846	271	58	0.595343	81	NIH	GCF_030176885.1	SAMN35023381	PRJNA842433	this study
C. accolens	KPL2641	Cac_KPL2641.fasta	USA	Nostril	7 – 12	2517307	141	18	2308	1	52	3	2	1579	1844	312	50	0.593818	87	NIH	GCF_030176875.1	SAMN35023384	PRJNA842433	this study
C. accolens	KPL2652	Cac_KPL2652.fasta	USA	Nostril	31 – 60	2499465	84	16	2281	1	53	4	2	1579	1845	279	73	0.594499	85	NIH	GCF_030176905.1	SAMN35023385	PRJNA842433	this study
C. accolens	KPL2660	Cac_KPL2660.fasta	USA	Nostril	7 – 12	2542446	200	18	2314	1	57	5	0	1579	1851	300	66	0.593959	83	NIH	GCF_030176015.1	SAMN35023388	PRJNA842433	this study
C. accolens	KPL2783	Cac_KPL2783.fasta	USA	Nostril	18 – 30	2497785	114	21	2305	2	56	3	1	1579	1847	299	62	0.594349	84	NIH	GCF_030176785.1	SAMN35023393	PRJNA842433	this study
C. accolens	KPL2859	Cac_KPL2859.fasta	USA	Nostril	13 – 17	2440076	153	17	2228	1	55	3	1	1579	1841	261	42	0.594241	83	NIH	GCF_030176175.1	SAMN35023400	PRJNA842433	this study
C. accolens	KPL3647	Cac_KPL3647.fasta	USA	Nostril	31 – 60	2502298	78	12	2309	1	53	3	0	1579	1840	301	79	0.594393	96	NIH	GCF_030175965.1	SAMN35023403	PRJNA842433	this study
C. accolens	KPL3674	Cac_KPL3674.fasta	USA	Nostril	18 – 30	2464596	57	12	2258	1	53	3	2	1579	1846	273	44	0.594265	85	NIH	GCF_030175955.1	SAMN35023406	PRJNA842433	this study
C. accolens	KPL3703	Cac_KPL3703.fasta	USA	Nostril	31 – 60	2463392	135	27	2252	1	56	3	0	1579	1838	269	58	0.595618	83	NIH	GCF_030176475.1	SAMN35023409	PRJNA842433	this study
C. accolens	KPL3774	Cac_KPL3774.fasta	USA	Nostril	18 – 30	2527715	175	15	2320	1	56	3	1	1579	1850	335	42	0.594896	84	NIH	GCF_030176555.1	SAMN35023412	PRJNA842433	this study
C. accolens	KPL3802	Cac_KPL3802.fasta	USA	Nostril	31 – 60	2617770	204	14	2411	1	53	4	0	1579	1852	346	95	0.593016	81	NIH	GCF_030176515.1	SAMN35023413	PRJNA842433	this study
C. accolens	KPL3832	Cac_KPL3832.fasta	USA	Nostril	31 – 60	2386913	95	19	2192	1	53	4	1	1579	1842	217	56	0.595892	83	NIH	GCF_030176575.1	SAMN35023415	PRJNA842433	this study
C. accolens	KPL3921	Cac_KPL3921.fasta	USA	Nostril	31 – 60	2460224	132	16	2279	1	54	3	1	1579	1848	282	62	0.595957	85	NIH	GCF_030176375.1	SAMN35023418	PRJNA842433	this study
C. accolens	KPL3926	Cac_KPL3926.fasta	USA	Nostril	18 – 30	2572967	211	19	2395	1	53	3	0	1579	1840	381	66	0.593645	86	NIH	GCF_030176335.1	SAMN35023419	PRJNA842433	this study
C. accolens	KPL3970	Cac_KPL3970.fasta	USA	Nostril	31 – 60	2495117	85	19	2290	1	52	3	1	1579	1851	334	10	0.594255	86	NIH	GCF_030176455.1	SAMN35023423	PRJNA842433	this study
C. accolens	KPL4034	Cac_KPL4034.fasta	USA	Nostril	≥ 61	2480340	165	27	2285	1	54	3	1	1579	1843	309	37	0.594133	42	NIH	GCF_030176695.1	SAMN35023426	PRJNA842433	this study
C. accolens	KPL4065	Cac_KPL4065.fasta	USA	Nostril	31 – 60	2487703	111	16	2286	2	55	3	1	1579	1849	287	51	0.594542	86	NIH	GCF_030175915.1	SAMN35023429	PRJNA842433	this study
C. accolens	KPL4075	Cac_KPL4075.fasta	USA	Nostril	18 – 30	2485606	67	12	2284	1	52	3	1	1579	1852	326	12	0.594516	83	NIH	GCF_030176255.1	SAMN35023431	PRJNA842433	this study
C. macgenleyi	CCUG 32361	Cma_CCUG_32361.fasta	Sweden	Human cornea	unknown	2419073	56	23	2367	1	53	6	1						96	AU	GCF_003688935.1	SAMN13895340	PRJNA602417	Bernier et al. ASM 2018
C. macgenleyi	NML 080212	Cma_NML_080212.fasta	Canada	Human eye	unknown	2417567	77	41	2335	1	53	6	1						96	NML	GCF_003688975.1	SAMN10236835	PRJNA496056	Bernier et al. ASM 2018
C. macgenleyi	NML 120205	Cma_NML_120205.fasta	Canada	Human eye	unknown	2349818	40	17	2260	1	53	7	0						109	NML	GCF_003688955.1	SAMN10236836	PRJNA496056	Bernier et al. ASM 2018
C. propinquum	1274_CJEI	Cpr_1274_CJEI.fasta	USA	unknown	unknown	2466773	68	23	2231	1	41	3	3	1637	1723	351	67	0.565233	18	UW	GCF_001052555.1	SAMN03197244	PRJNA267549	Roach et al. PLoS
C. propinquum	MSK124	Cpr_MSK124.fasta	BWA	Nasopharyngeal	0.3	2442439	37	13	2195	1	47	3	5	1637	1727	294	78	0.565102	103.02	DUKE	GCF_030228935.1	SAMN35346739	PRJNA804245	this study
C. propinquum	MSK146	Cpr_MSK146.fasta	BWA	Nasopharyngeal	0.7	2429358	33	11	2189	1	47	3	2	1637	1724	327	54	0.56507	103.6	DUKE	GCF_030229105.1	SAMN35346745	PRJNA804245	this study
C. propinquum	MSK290	Cpr_MSK290.fasta	BWA	Nasopharyngeal	0.7	2444083	25	11	2183	1	47	3	1	1637	1726	297	72	0.564612	102.98	DUKE	GCF_030229925.1	SAMN35346779	PRJNA804245	this study
C. propinquum	DE0530	Cpr_DE0530.fasta	USA	Environmental	unknown	2582229	60	14	2370	1	48	3	1	1637	1722	435	118	0.564705	100	BGI	GCF_007672025.1	SAMN11792690	PRJNA543692	Zhang et al. PNAS 2020
C. propinquum	DSM 44285	Cpr_DSM_44285.fasta	France	Human tracheal aspiration	unknown	2458635	22	12	2211	1	47	4	0	1637	1727	343	38	0.564415	unknown	DOE Joint Genome Institute	GCF_000375525.1	SAMN02441734	PRJNA169811	Riegel et al. FEMS 1993
C. propinquum	HSID18035	Cpr_HSID18035.fasta	USA	Human nasal lavage	unknown	2548974	78	17	2308	1	47	5	2	1637	1717	392	103	0.564754	593	UW-Madison	GCF_003989475.1	SAMN10118514	PRJNA492917	Stubbendieck et al. ASM 2019
C. propinquum	KPL2654	Cpr_KPL2654.fasta	USA	Nostril	3 – 6	2546454	69	12	2338	1	47	5	2	1637	1726	356	156	0.56499	86	NIH	GCF_030176855.1	SAMN35023386	PRJNA842433	this study
C. propinquum	KPL2657	Cpr_KPL2657.fasta	USA	Nostril	31 – 60	2460095	49	11	2210	1	47	3	2	1637	1727	349	40	0.564892	84	NIH	GCF_030176765.1	SAMN35023387	PRJNA842433	this study
C. propinquum	KPL2755	Cpr_KPL2755.fasta	USA	Nostril	≥ 61	2555579	130	16	2321	1	47	3	1	1637	1727	415	79	0.564135	84	NIH	GCF_030176835.1	SAMN35023391	PRJNA842433	this study
C. propinquum	KPL2785	Cpr_KPL2785.fasta	USA	Nostril	18 – 30	2472637	99	25	2211	1	47	3	1	1637	1728	371	26	0.564765	84	NIH	GCF_030176055.1	SAMN35023394	PRJNA842433	this study
C. propinquum	KPL2804	Cpr_KPL2804.fasta	USA	Nostril	13 – 17	2500586	109	15	2238	1	47	4	3	1637	1723	355	61	0.565253	87	NIH	GCF_030176195.1	SAMN35023396	PRJNA842433	this study
C. propinquum	KPL2811	Cpr_KPL2811.fasta	USA	Nostril	31 – 60	2588397	236	26	2337	1	49	3	1	1637	1728	414	94	0.564082	84	NIH	GCF_030176025.1	SAMN35023397	PRJNA842433	this study
C. propinquum	KPL3672	Cpr_KPL3672.fasta	USA	Nostril	31 – 60	2447353	60	16	2196	1	47	3	1	1637	1719	330	56	0.564812	83	NIH	GCF_030176075.1	SAMN35023405	PRJNA842433	this study
C. propinquum	KPL3675	Cpr_KPL3675.fasta	USA	Nostril	18 – 30	2517224	63	19	2291	1	47	3	1	1637	1724	427	37	0.564623	86	NIH	GCF_030175975.1	SAMN35023407	PRJNA842433	this study
C. propinquum	KPL3889	Cpr_KPL3889.fasta	USA	Nostril	31 – 60	2552637	97	19	2318	1	47	3	0	1637	1722	397	95	0.56458	83	NIH	GCF_030176435.1	SAMN35023417	PRJNA842433	this study
C. propinquum	KPL3953	Cpr_KPL3953.fasta	USA	Nostril	31 – 60	2536009	151	13	2286	1	47	3	0	1637	1725	382	84	0.564836	85	NIH	GCF_030176415.1	SAMN35023420	PRJNA842433	this study
C. propinquum	KPL3967	Cpr_KPL3967.fasta	USA	Nostril	7 – 12	2517978	86	24	2272	1	47	3	1	1637	1728	381	73	0.564418	88	NIH	GCF_030176315.1	SAMN35023422	PRJNA842433	this study
C. propinquum	KPL4040	Cpr_KPL4040.fasta	USA	Nostril	13 – 17	2561467	173	25	2337	1	48	3	1	1637	1716	393	125	0.563923	84	NIH	GCF_030175865.1	SAMN35023427	PRJNA842433	this study
C. pseudodiphtheriticum	090104	Cps_090104.fasta	Russia	unknown	unknown	2328061	48	26	2231	1	47	5	2	1360	1484	248	425	0.553148	25	Kingston University	GCF_000466825.2	SAMN02298815	PRJNA213995	Karlyshev et al. ASM 2013
C. pseudodiphtheriticum	MSK092	Cps_MSK092.fasta	BWA	Nasopharyngeal	0.2	2278545	33	14	2047	1	47	4	1	1360	1659	265	38	0.552395	110.44	DUKE	GCF_030229305.1	SAMN35346723	PRJNA804245	this study
C. pseudodiphtheriticum	MSK110	Cps_MSK110.fasta	BWA	Nasopharyngeal	0.7	2331803	30	10	2117	1	47	4	1	1360	1662	319	37	0.553118	107.91	DUKE	GCF_030229665.1	SAMN35346734	PRJNA804245	this study
C. pseudodiphtheriticum	MSK118	Cps_MSK118.fasta	BWA	Nasopharyngeal	0.5	2307072	16	8	2099	1	47	3	1	1360	1662	298	47	0.553549	109.06	DUKE	GCF_030232785.1	SAMN35346735	PRJNA804245	this study
C. pseudodiphtheriticum	MSK127	Cps_MSK127.fasta	BWA	Nasopharyngeal	0.8	2383863	16	7	2152	1	49	4	3	1360	1661	307	87	0.552332	105.57	DUKE	GCF_030227205.1	SAMN35346741	PRJNA804245	this study
C. pseudodiphtheriticum	MSK141	Cps_MSK141.fasta	BWA	Nasopharyngeal	0.2	2343738	21	9	2101	1	48	3	1	1360	1663	320	33	0.553444	107.39	DUKE	GCF_030229485.1	SAMN35346743	PRJNA804245	this study
C. pseudodiphtheriticum	MSK164	Cps_MSK164.fasta	BWA	Nasopharyngeal	0.7	2363733	18	11	2141	1	47	3	2	1360	1661	327	62	0.553001	106.48	DUKE	GCF_030232685.1	SAMN35346752	PRJNA804245	this study
C. pseudodiphtheriticum	MSK166	Cps_MSK166.fasta	BWA	Nasopharyngeal	1	2360227	34	11	2162	1	47	3	1	1360	1660	343	55	0.552786	106.63	DUKE	GCF_030232845.1	SAMN35346753	PRJNA804245	this study
C. pseudodiphtheriticum	MSK172	Cps_MSK172.fasta	BWA	Nasopharyngeal	0.8	2404678	33	13	2166	1	48	4	2	1360	1661	368	38	0.553551	104.63	DUKE	GCF_030229195.1	SAMN35346755	PRJNA804245	this study
C. pseudodiphtheriticum	MSK184	Cps_MSK184.fasta	BWA	Nasopharyngeal	0.2	2389791	21	7	2160	1	49	3	1	1360	1661	324	77	0.552646	105.31	DUKE	GCF_030229515.1	SAMN35346759	PRJNA804245	this study
C. pseudodiphtheriticum	MSK188	Cps_MSK188.fasta	BWA	Nasopharyngeal	1	2447409	18	6	2266	1	48	3	1	1360	1661	377	117	0.552456	102.83	DUKE	GCF_030229425.1	SAMN35346761	PRJNA804245	this study
C. pseudodiphtheriticum	MSK198	Cps_MSK198.fasta	BWA	Nasopharyngeal	0.7	2373408	22	8	2131	1	49	4	2	1360	1661	330	44	0.552865	106.04	DUKE	GCF_030229835.1	SAMN35346766	PRJNA804245	this study
C. pseudodiphtheriticum	MSK223	Cps_MSK223.fasta	BWA	Nasopharyngeal	0.5	2343760	16	7	2094	1	49	3	2	1360	1663	301	39	0.55222	107.37	DUKE	GCF_030229165.1	SAMN35346773	PRJNA804245	this study
C. pseudodiphtheriticum	MSK238	Cps_MSK238.fasta	BWA	Nasopharyngeal	0.7	2346321	29	10	2115	1	49	5	6	1360	1662	324	44	0.55333	107.25	DUKE	GCF_030229185.1	SAMN35346774	PRJNA804245	this study
C. pseudodiphtheriticum	MSK283	Cps_MSK283.fasta	BWA	Nasopharyngeal	0.8	2333758	27	9	2100	1	49	3	1	1360	1661	293	57	0.552904	107.82	DUKE	GCF_030228805.1	SAMN35346778	PRJNA804245	this study
C. pseudodiphtheriticum	MSK300	Cps_MSK300.fasta	BWA	Nasopharyngeal	0.8	2424746	25	7	2214	1	48	3	2	1360	1658	333	118	0.552867	103.77	DUKE	GCF_030229145.1	SAMN35346782	PRJNA804245	this study
C. pseudodiphtheriticum	MSK305	Cps_MSK305.fasta	BWA	Nasopharyngeal	0.7	2297576	31	12	2063	1	48	4	2	1360	1659	293	34	0.554012	109.51	DUKE	GCF_030229035.1	SAMN35346783	PRJNA804245	this study
C. pseudodiphtheriticum	MSK311	Cps_MSK311.fasta	BWA	Nasopharyngeal	0.4	2307481	13	8	2101	1	47	3	3	1360	1661	302	46	0.553222	109.06	DUKE	GCF_030232045.1	SAMN35346786	PRJNA804245	this study
C. pseudodiphtheriticum	DSM 44287	Cps_DSM_44287.fasta	USA	Human throat	unknown	2261008	13	8	2046	1	47	6	0	1360	1659	241	61	0.552948	unknown	Doe Joint Genome Institute	GCF_000688415.1	SAMN02743909	PRJNA215660	no publication
C. pseudodiphtheriticum	MSK080	Cps_MSK080.fasta	USA	Nasal	42.8	2255276	40	20	2010	1	47	3	1	1360	1660	261	15	0.553446	112	DUKE	GCF_030227325.1	SAMN35346715	PRJNA804245	this study
C. pseudodiphtheriticum	HSID17575	Cps_HSID17575.fasta	USA	Human nasal lavage	unknown	2351912	29	9	2128	1	47	5	1	1360	1658	302	79	0.553541	543	UW-Madison	GCF_003989495.1	SAMN10118509	PRJNA492917	Stubbendieck et al. ASM 2019
C. pseudodiphtheriticum	HSID17576	Cps_HSID17576.fasta	USA	Human nasal lavage	unknown	2305392	28	8	2081	1	47	3	1	1360	1658	312	27	0.553436	621	UW-Madison	GCF_003989225.1	SAMN10118510	PRJNA492917	Stubbendieck et al. ASM 2019
C. pseudodiphtheriticum	KPL1989	Cps_KPL1989.fasta	USA	Nostril	adult	2317158	6	5	2061	1	47	15	2	1360	1662	282	30	0.553317	251	BROAD	GCF_000477955.1	SAMN02596998	PRJNA170362	Brugger et al mSphere 2020
C. pseudodiphtheriticum	KPL2621	Cps_KPL2621.fasta	USA	Nostril	7 – 12	2329510	87	15	2079	1	47	4	4	1360	1655	286	49	0.551598	83	NIH	GCF_030176735.1	SAMN35023382	PRJNA842433	this study
C. pseudodiphtheriticum	KPL2640	Cps_KPL2640.fasta	USA	Nostril	7 – 12	2392118	59	17	2232	1	47	3	0	1360	1658	352	107	0.551844	85	NIH	GCF_030176155.1	SAMN35023383	PRJNA842433	this study
C. pseudodiphtheriticum	KPL2667	Cps_KPL2667.fasta	USA	Nostril	7 – 12	2298787	42	12	2066	1	47	4	1	1360	1652	240	78	0.552263	84	NIH	GCF_030176635.1	SAMN35023389	PRJNA842433	this study
C. pseudodiphtheriticum	KPL2733	Cps_KPL2733.fasta	USA	Nostril	7 – 12	2300248	57	18	2043	1	47	3	5	1360	1659	286	19	0.552575	83	NIH	GCF_030176715.1	SAMN35023390	PRJNA842433	this study
C. pseudodiphtheriticum	KPL2773	Cps_KPL2773.fasta	USA	Nostril	7 – 12	2329181	166	16	2092	1	48	3	2	1360	1659	270	81	0.552872	85	NIH	GCF_030176795.1	SAMN35023392	PRJNA842433	this study
C. pseudodiphtheriticum	KPL2795	Cps_KPL2795.fasta	USA	Nostril	< 3	2292997	91	11	2052	1	50	4	1	1360	1661	279	26	0.553699	84	NIH	GCF_030176115.1	SAMN35023395	PRJNA842433	this study
C. pseudodiphtheriticum	KPL2826	Cps_KPL2826.fasta	USA	Nostril	7 – 12	2303259	61	10	2048	1	50	4	1	1360	1658	282	24	0.552798	85	NIH	GCF_030176675.1	SAMN35023398	PRJNA842433	this study
C. pseudodiphtheriticum	KPL2834	Cps_KPL2834.fasta	USA	Nostril	7 – 12	2368814	121	18	2129	1	48	3	5	1360	1659	338	43	0.552774	83	NIH	GCF_030176215.1	SAMN35023399	PRJNA842433	this study
C. pseudodiphtheriticum	KPL2865	Cps_KPL2865.fasta	USA	Nostril	3 – 6	2305527	86	17	2062	1	47	4	1	1360	1659	292	27	0.553737	84	NIH	GCF_030176135.1	SAMN35023401	PRJNA842433	this study
C. pseudodiphtheriticum	KPL2915	Cps_KPL2915.fasta	USA	Nostril	< 3	2312829	89	23	2081	1	47	3	3	1360	1661	308	36	0.552336	79	NIH	GCF_030176095.1	SAMN35023402	PRJNA842433	this study
C. pseudodiphtheriticum	KPL3671	Cps_KPL3671.fasta	USA	Nostril	31 – 60	2268541	54	16	2041	1	48	3	2	1360	1653	268	40	0.552927	85	NIH	GCF_030176615.1	SAMN35023404	PRJNA842433	this study
C. pseudodiphtheriticum	KPL3702	Cps_KPL3702.fasta	USA	Nostril	31 – 60	2286083	60	12	2054	1	47	4	0	1360	1660	264	46	0.554475	82	NIH	GCF_030176535.1	SAMN35023408	PRJNA842433	this study
C. pseudodiphtheriticum	KPL3770	Cps_KPL3770.fasta	USA	Nostril	31 – 60	2288615	85	21	2047	1	48	3	2	1360	1662	285	14	0.552899	81	NIH	GCF_030176595.1	SAMN35023410	PRJNA842433	this study
C. pseudodiphtheriticum	KPL3772	Cps_KPL3772.fasta	USA	Nostril	18 – 30	2372712	99	19	2136	1	47	4	1	1360	1661	313	66	0.552805	83	NIH	GCF_030176235.1	SAMN35023411	PRJNA842433	this study
C. pseudodiphtheriticum	KPL3833	Cps_KPL3833.fasta	USA	Nostril	31 – 60	2321974	193	24	2089	1	47	3	3	1360	1660	292	51	0.552376	87	NIH	GCF_030176355.1	SAMN35023416	PRJNA842433	this study
C. pseudodiphtheriticum	KPL3966	Cps_KPL3966.fasta	USA	Nostril	7 – 12	2395133	51	10	2189	1	47	4	0	1360	1658	360	76	0.552707	83	NIH	GCF_030176395.1	SAMN35023421	PRJNA842433	this study
C. pseudodiphtheriticum	KPL4010	Cps_KPL4010.fasta	USA	Nostril	< 3	2286745	54	17	2067	1	48	3	2	1360	1659	274	49	0.552478	82	NIH	GCF_030176655.1	SAMN35023424	PRJNA842433	this study
C. pseudodiphtheriticum	KPL4025	Cps_KPL4025.fasta	USA	Nostril	3 – 6	2263844	51	12	2011	1	47	3	1	1360	1657	256	25	0.553612	82	NIH	GCF_030176295.1	SAMN35023425	PRJNA842433	this study
C. pseudodiphtheriticum	KPL4041	Cps_KPL4041.fasta	USA	Nostril	13 – 17	2357219	124	14	2109	1	48	3	4	1360	1658	296	72	0.552786	80	NIH	GCF_030176275.1	SAMN35023428	PRJNA842433	this study
C. pseudodiphtheriticum	KPL4066	Cps_KPL4066.fasta	USA	Nostril	31 – 60	2328809	56	10	2096	1	47	4	1	1360	1653	263	86	0.552015	85	NIH	GCF_030175855.1	SAMN35023430	PRJNA842433	this study
C. tuberculostearicum	MSK150	Ctu_MSK150.fasta	BWA	Nasopharyngeal	0.3	2416620	61	20	2262	1	52	2	0	1802	1884	190	137	0.59734	104.09	DUKE	GCF_030229215.1	SAMN35346746	PRJNA804245	this study
C. tuberculostearicum	MSK158	Ctu_MSK158.fasta	BWA	Nasopharyngeal	0.1	2384005	67	16	2277	1	51	3	0	1802	1875	153	197	0.598367	105.53	DUKE	GCF_030229085.1	SAMN35346749	PRJNA804245	this study
C. tuberculostearicum	MSK195	Ctu_MSK195.fasta	BWA	Nasopharyngeal	0.1	2422502	76	14	2296	1	52	6	0	1802	1886	163	185	0.596865	103.83	DUKE	GCF_030228885.1	SAMN35346765	PRJNA804245	this study
C. tuberculostearicum	MSK207	Ctu_MSK207.fasta	BWA	Nasopharyngeal	0.2	2335555	39	15	2183	1	51	5	0	1802	1885	148	110	0.600061	107.74	DUKE	GCF_030229345.1	SAMN35346769	PRJNA804245	this study
C. tuberculostearicum	DSM 44922	Ctu_DSM_44922.fasta	unknown	unknown	unknown	2453172	1	1	2303	1	51	13	0	1802	1881	125	167	0.597384	970	Doe Joint Genome Institute	GCF_013408445.1	SAMN05878002	PRJNA347115	no publication
C. tuberculostearicum	MSK074	Ctu_MSK074.fasta	USA	Nasal	39.5	2391659	57	15	2243	1	52	4	0	1802	1886	190	113	0.599149	105	DUKE	GCF_030229735.1	SAMN35346709	PRJNA804245	this study
C. tuberculostearicum	KPL3807	Ctu_KPL3807.fasta	USA	Nasopharyngeal	31 – 60	2337782	135	18	2206	1	52	7	0	1802	1866	127	155	0.599223	82	NIH	GCF_030176495.1	SAMN35023414	PRJNA842433	this study
C. tuberculostearicum	SK141	Ctu_SK141.fasta	unknown	unknown	unknown	2372261	37	16	2232	1	51	3	1	1802	1883	143	157	0.60012	25	J. Craig Venter Institute	GCF_000175635.1	SAMN00000719	PRJNA31009	no publication
		Footnote:
		Program source
		aContreras-Moreira, Bruno, and Pablo Vinuesa. 2013. “GET_HOMOLOGUES, a Versatile Software Package for Scalable and Robust Microbial Pangenome Analysis.” Applied and Environmental Microbiology 79 (24): 7696–7701. https://doi.org/10.1128/aem.02411-13.
		bEren, A. Murat, Evan Kiefl, Alon Shaiber, Iva Veseli, Samuel E. Miller, Matthew S. Schechter, Isaac Fink, et al. 2021. “Community-Led, Integrated, ReproMSKcible Multi-Omics with Anvi’o.” Nature Microbiology 6 (1): 3–6. https://doi.org/10.1038/s41564-020-00834-3.
		cPerrin, Amandine, and EMSKardo. 2021. “PanACoTA: A MoMSKlar Tool for Massive Microbial Comparative Genomics.” NAR Genomics and Bioinformatics 3 (1). https://doi.org/10.1093/nargab/lqaa106.
		dSeemann, T. 2014. “Prokka: Rapid Prokaryotic Genome Annotation.” Bioinformatics 30 (14): 2068–69. https://doi.org/10.1093/bioinformatics/btu153.

## Sheet: B. MASH distances
Table S1. Bacterial strain genome information. (B) MASH distances
Query-ID	Reference-ID	Mash-distance	P-value	Matching-hashes
Ctu_DSM_44922	Cac_ATCC_49725	0.159407	0	179/10000
Cac_KPL_1996	Cac_ATCC_49725	0.0227253	0	4498/10000
Cps_KPL_1989	Cac_ATCC_49725	0.256381	2.83e-82	23/10000
Cac_KPL_1818	Cac_ATCC_49725	0.0252815	0	4165/10000
Cps_BWA188	Cac_ATCC_49725	0.25242	6.75e-90	25/10000
Cac_BWA270	Cac_ATCC_49725	0.0266314	0	4002/10000
Cac_KPL_1824	Cac_ATCC_49725	0.0231079	0	4446/10000
Cps_BWA127	Cac_ATCC_49725	0.254359	4.46e-86	24/10000
Cps_BWA223	Cac_ATCC_49725	0.256381	3.23e-82	23/10000
Cps_BWA184	Cac_ATCC_49725	0.254359	4.6e-86	24/10000
Cps_BWA300	Cac_ATCC_49725	0.248764	6.44e-98	27/10000
Cac_BWA161	Cac_ATCC_49725	0.0265889	0	4007/10000
Cps_BWA311	Cac_ATCC_49725	0.256381	2.69e-82	23/10000
Cps_DSM_44287	Cac_ATCC_49725	0.254359	2.34e-86	24/10000
Cps_BWA118	Cac_ATCC_49725	0.256381	2.69e-82	23/10000
Cps_BWA198	Cac_ATCC_49725	0.254359	4.23e-86	24/10000
Cps_HSID17576	Cac_ATCC_49725	0.258493	2.29e-78	22/10000
Cac_DU075	Cac_ATCC_49725	0.0271116	0	3946/10000
Cps_BWA141	Cac_ATCC_49725	0.258493	2.76e-78	22/10000
Cps_BWA283	Cac_ATCC_49725	0.26546	1.24e-66	19/10000
Cps_HSID17575	Cac_ATCC_49725	0.250557	4.26e-94	26/10000
Cps_BWA238	Cac_ATCC_49725	0.263022	1.77e-70	20/10000
Cps_BWA110	Cac_ATCC_49725	0.263022	1.66e-70	20/10000
Cac_BWA070	Cac_ATCC_49725	0.0259436	0	4084/10000
Cps_KPL_3966	Cac_ATCC_49725	0.248764	5.46e-98	27/10000
Cps_KPL_4066	Cac_ATCC_49725	0.260703	2.1e-74	21/10000
Cps_KPL_2826	Cac_ATCC_49725	0.239237	1.46e-122	33/10000
Cps_BWA164	Cac_ATCC_49725	0.276697	2.43e-51	15/10000
Cpr_BWA290	Cac_ATCC_49725	0.245371	6.69e-106	29/10000
Cpr_BWA146	Cac_ATCC_49725	0.276697	2.98e-51	15/10000
Cps_BWA166	Cac_ATCC_49725	0.26546	1.39e-66	19/10000
Cac_DU076	Cac_ATCC_49725	0.0238299	0	4350/10000
Cpr_KPL_2657	Cac_ATCC_49725	0.270747	9.2e-59	17/10000
Cps_KPL_2795	Cac_ATCC_49725	0.22559	2.11e-168	44/10000
Cpr_DSM_44285	Cac_ATCC_49725	0.25242	7.14e-90	25/10000
Cps_BWA305	Cac_ATCC_49725	0.254359	2.85e-86	24/10000
Cps_KPL_2667	Cac_ATCC_49725	0.276697	1.96e-51	15/10000
Cps_KPL_4025	Cac_ATCC_49725	0.236445	6.4e-131	35/10000
Cac_KPL_3674	Cac_ATCC_49725	0.0260847	0	4067/10000
Cps_KPL_3702	Cac_ATCC_49725	0.25242	2.85e-90	25/10000
Cac_KPL_4075	Cac_ATCC_49725	0.0225072	0	4528/10000
Cpr_KPL_2654	Cac_ATCC_49725	0.247037	1.24e-101	28/10000
Cac_KPL_3647	Cac_ATCC_49725	0.0216254	0	4652/10000
Cps_BWA172	Cac_ATCC_49725	0.263022	2.27e-70	20/10000
Cpr_BWA124	Cac_ATCC_49725	0.248764	7.1e-98	27/10000
Cac_BWA273	Cac_ATCC_49725	0.0210181	0	4740/10000
Cpr_KPL_3953	Cac_ATCC_49725	0.227796	4.68e-159	42/10000
Cps_BWA092	Cac_ATCC_49725	0.243761	2.12e-110	30/10000
Cac_BWA121	Cac_ATCC_49725	0.0271202	0	3945/10000
Cpr_DE0530	Cac_ATCC_49725	0.250557	1.42e-93	26/10000
Cac_ATCC_49725	Cac_ATCC_49725	0	0	10000/10000
Ctu_BWA195	Cac_ATCC_49725	0.160733	0	174/10000
Cps_KPL_4041	Cac_ATCC_49725	0.247037	4.24e-102	28/10000
Cac_KPL_3802	Cac_ATCC_49725	0.0226596	0	4507/10000
Ctu_BWA207	Cac_ATCC_49725	0.162937	0	166/10000
Ctu_DU074	Cac_ATCC_49725	0.159669	0	178/10000
Cps_KPL_2621	Cac_ATCC_49725	0.247037	3.59e-102	28/10000
Cpr_KPL_2804	Cac_ATCC_49725	0.242205	7.74e-114	31/10000
Cac_KPL_2618	Cac_ATCC_49725	0.0228497	0	4481/10000
Cac_KPL_2617	Cac_ATCC_49725	0.0231821	0	4436/10000
Cac_KPL_3774	Cac_ATCC_49725	0.0226087	0	4514/10000
Ctu_SK141	Cac_ATCC_49725	0.165549	0	157/10000
Cps_KPL_3671	Cac_ATCC_49725	0.250557	2.64e-94	26/10000
Cpr_KPL_3672	Cac_ATCC_49725	0.263022	2.7e-70	20/10000
Cac_BWA109	Cac_ATCC_49725	0.0246201	0	4248/10000
Ctu_BWA158	Cac_ATCC_49725	0.16322	0	165/10000
Cac_KPL_2652	Cac_ATCC_49725	0.0234813	0	4396/10000
Cac_KPL_4065	Cac_ATCC_49725	0.0224927	0	4530/10000
Cpr_KPL_2755	Cac_ATCC_49725	0.240698	9.46e-118	32/10000
Cac_KPL_3921	Cac_ATCC_49725	0.0226742	0	4505/10000
Cps_KPL_2773	Cac_ATCC_49725	0.223483	1.04e-176	46/10000
Cma_NML_120205	Cac_ATCC_49725	0.105187	0	581/10000
Cps_KPL_4010	Cac_ATCC_49725	0.245371	2.53e-106	29/10000
Cps_KPL_2640	Cac_ATCC_49725	0.254359	4.65e-86	24/10000
Cpr_HSID18035	Cac_ATCC_49725	0.250557	1.2e-93	26/10000
Cps_KPL_2865	Cac_ATCC_49725	0.245371	2.85e-106	29/10000
Cac_KPL_2859	Cac_ATCC_49725	0.0229748	0	4464/10000
Cac_BWA096	Cac_ATCC_49725	0.0221621	0	4576/10000
Cps_KPL_2733	Cac_ATCC_49725	0.26546	1.08e-66	19/10000
Cps_KPL_2834	Cac_ATCC_49725	0.242205	3.36e-114	31/10000
Ctu_KPL_3807	Cac_ATCC_49725	0.162937	0	166/10000
Cac_KPL_2641	Cac_ATCC_49725	0.0235869	0	4382/10000
Cac_KPL_2660	Cac_ATCC_49725	0.0226232	0	4512/10000
Cpr_KPL_3675	Cac_ATCC_49725	0.25242	9.54e-90	25/10000
Cac_KPL_3970	Cac_ATCC_49725	0.0223628	0	4548/10000
Cac_KPL_3832	Cac_ATCC_49725	0.02237	0	4547/10000
Cpr_KPL_3889	Cac_ATCC_49725	0.231311	1.66e-146	39/10000
Cps_KPL_3772	Cac_ATCC_49725	0.247037	4.65e-102	28/10000
Cac_KPL_3926	Cac_ATCC_49725	0.0241214	0	4312/10000
Cps_DU080	Cac_ATCC_49725	0.25242	2.4e-90	25/10000
Ctu_BWA150	Cac_ATCC_49725	0.165251	0	158/10000
Cac_DU079	Cac_ATCC_49725	0.0225144	0	4527/10000
Cps_KPL_3770	Cac_ATCC_49725	0.235108	5.76e-135	36/10000
Cac_KPL_2783	Cac_ATCC_49725	0.0222766	0	4560/10000
Cma_CCUG_32361	Cac_ATCC_49725	0.104648	0	588/10000
Cpr_1274_CJEI	Cac_ATCC_49725	0.279978	1.81e-47	14/10000
Cps_KPL_2915	Cac_ATCC_49725	0.250557	3.41e-94	26/10000
Cpr_KPL_3967	Cac_ATCC_49725	0.254359	8.57e-86	24/10000
Cps_KPL_3833	Cac_ATCC_49725	0.224525	1.67e-172	45/10000
Cpr_KPL_2785	Cac_ATCC_49725	0.250557	8.16e-94	26/10000
Cpr_KPL_4040	Cac_ATCC_49725	0.256381	8.91e-82	23/10000
Cps_90104	Cac_ATCC_49725	0.248764	3.7e-98	27/10000
Cpr_KPL_2811	Cac_ATCC_49725	0.224525	1.88e-171	45/10000
Cac_KPL_3703	Cac_ATCC_49725	0.0230931	0	4448/10000
Cac_KPL_4034	Cac_ATCC_49725	0.0219984	0	4599/10000
Cma_NML_080212	Cac_ATCC_49725	0.104191	0	594/10000
Cac_ATCC_49726	Cac_ATCC_49725	0.0235115	0	4392/10000
Ctu_DSM_44922	Cac_ATCC_49726	0.157113	0	188/10000
Cac_KPL_1996	Cac_ATCC_49726	0.0266994	0	3994/10000
Cps_KPL_1989	Cac_ATCC_49726	0.254359	2.53e-86	24/10000
Cac_KPL_1818	Cac_ATCC_49726	0.0277154	0	3877/10000
Cps_BWA188	Cac_ATCC_49726	0.25242	5.32e-90	25/10000
Cac_BWA270	Cac_ATCC_49726	0.0297935	0	3651/10000
Cac_KPL_1824	Cac_ATCC_49726	0.0270856	0	3949/10000
Cps_BWA127	Cac_ATCC_49726	0.256381	3.18e-82	23/10000
Cps_BWA223	Cac_ATCC_49726	0.254359	2.91e-86	24/10000
Cps_BWA184	Cac_ATCC_49726	0.254359	3.67e-86	24/10000
Cps_BWA300	Cac_ATCC_49726	0.23782	2.01e-126	34/10000
Cac_BWA161	Cac_ATCC_49726	0.0289006	0	3746/10000
Cps_BWA311	Cac_ATCC_49726	0.263022	1.24e-70	20/10000
Cps_DSM_44287	Cac_ATCC_49726	0.250557	1.99e-94	26/10000
Cps_BWA118	Cac_ATCC_49726	0.263022	1.24e-70	20/10000
Cps_BWA198	Cac_ATCC_49726	0.245371	3.33e-106	29/10000
Cps_HSID17576	Cac_ATCC_49726	0.260703	1.55e-74	21/10000
Cac_DU075	Cac_ATCC_49726	0.0298414	0	3646/10000
Cps_BWA141	Cac_ATCC_49726	0.258493	2.25e-78	22/10000
Cps_BWA283	Cac_ATCC_49726	0.26546	1.04e-66	19/10000
Cps_HSID17575	Cac_ATCC_49726	0.250557	3.34e-94	26/10000
Cps_BWA238	Cac_ATCC_49726	0.258493	2.28e-78	22/10000
Cps_BWA110	Cac_ATCC_49726	0.260703	1.75e-74	21/10000
Cac_BWA070	Cac_ATCC_49726	0.0279019	0	3856/10000
Cps_KPL_3966	Cac_ATCC_49726	0.247037	4.08e-102	28/10000
Cps_KPL_4066	Cac_ATCC_49726	0.273629	3.14e-55	16/10000
Cps_KPL_2826	Cac_ATCC_49726	0.239237	1.08e-122	33/10000
Cps_BWA164	Cac_ATCC_49726	0.260703	2.02e-74	21/10000
Cpr_BWA290	Cac_ATCC_49726	0.245371	5.08e-106	29/10000
Cpr_BWA146	Cac_ATCC_49726	0.276697	2.59e-51	15/10000
Cps_BWA166	Cac_ATCC_49726	0.263022	1.56e-70	20/10000
Cac_DU076	Cac_ATCC_49726	0.0268875	0	3972/10000
Cpr_KPL_2657	Cac_ATCC_49726	0.273629	4.86e-55	16/10000
Cps_KPL_2795	Cac_ATCC_49726	0.220489	7.85e-190	49/10000
Cpr_DSM_44285	Cac_ATCC_49726	0.256381	4.51e-82	23/10000
Cps_BWA305	Cac_ATCC_49726	0.258493	1.8e-78	22/10000
Cps_KPL_2667	Cac_ATCC_49726	0.279978	9.67e-48	14/10000
Cps_KPL_4025	Cac_ATCC_49726	0.23782	6.21e-127	34/10000
Cac_KPL_3674	Cac_ATCC_49726	0.0278574	0	3861/10000
Cps_KPL_3702	Cac_ATCC_49726	0.250557	2.3e-94	26/10000
Cac_KPL_4075	Cac_ATCC_49726	0.0262685	0	4045/10000
Cpr_KPL_2654	Cac_ATCC_49726	0.243761	8.42e-110	30/10000
Cac_KPL_3647	Cac_ATCC_49726	0.0254028	0	4150/10000
Cps_BWA172	Cac_ATCC_49726	0.263022	1.88e-70	20/10000
Cpr_BWA124	Cac_ATCC_49726	0.243761	4.58e-110	30/10000
Cac_BWA273	Cac_ATCC_49726	0.0256554	0	4119/10000
Cpr_KPL_3953	Cac_ATCC_49726	0.227796	3.12e-159	42/10000
Cps_BWA092	Cac_ATCC_49726	0.248764	2.15e-98	27/10000
Cac_BWA121	Cac_ATCC_49726	0.0313964	0	3488/10000
Cpr_DE0530	Cac_ATCC_49726	0.247037	1.14e-101	28/10000
Cac_ATCC_49725	Cac_ATCC_49726	0.0235115	0	4392/10000
Ctu_BWA195	Cac_ATCC_49726	0.160198	0	176/10000
Cps_KPL_4041	Cac_ATCC_49726	0.245371	3.02e-106	29/10000
Cac_KPL_3802	Cac_ATCC_49726	0.0281977	0	3823/10000
Ctu_BWA207	Cac_ATCC_49726	0.161547	0	171/10000
Ctu_DU074	Cac_ATCC_49726	0.158119	0	184/10000
Cps_KPL_2621	Cac_ATCC_49726	0.25242	2.88e-90	25/10000
Cpr_KPL_2804	Cac_ATCC_49726	0.242205	5.75e-114	31/10000
Cac_KPL_2618	Cac_ATCC_49726	0.02559	0	4127/10000
Cac_KPL_2617	Cac_ATCC_49726	0.0268704	0	3974/10000
Cac_KPL_3774	Cac_ATCC_49726	0.0265804	0	4008/10000
Ctu_SK141	Cac_ATCC_49726	0.16322	0	165/10000
Cps_KPL_3671	Cac_ATCC_49726	0.250557	2.08e-94	26/10000
Cpr_KPL_3672	Cac_ATCC_49726	0.263022	2.23e-70	20/10000
Cac_BWA109	Cac_ATCC_49726	0.0273637	0	3917/10000
Ctu_BWA158	Cac_ATCC_49726	0.162098	0	169/10000
Cac_KPL_2652	Cac_ATCC_49726	0.02768	0	3881/10000
Cac_KPL_4065	Cac_ATCC_49726	0.0264113	0	4028/10000
Cpr_KPL_2755	Cac_ATCC_49726	0.23782	4.8e-126	34/10000
Cac_KPL_3921	Cac_ATCC_49726	0.0252815	0	4165/10000
Cps_KPL_2773	Cac_ATCC_49726	0.223483	6.82e-177	46/10000
Cma_NML_120205	Cac_ATCC_49726	0.104724	0	587/10000
Cps_KPL_4010	Cac_ATCC_49726	0.245371	1.94e-106	29/10000
Cps_KPL_2640	Cac_ATCC_49726	0.248764	4.16e-98	27/10000
Cpr_HSID18035	Cac_ATCC_49726	0.247037	9.59e-102	28/10000
Cps_KPL_2865	Cac_ATCC_49726	0.240698	1.36e-118	32/10000
Cac_KPL_2859	Cac_ATCC_49726	0.025894	0	4090/10000
Cac_BWA096	Cac_ATCC_49726	0.0262433	0	4048/10000
Cps_KPL_2733	Cac_ATCC_49726	0.270747	4.43e-59	17/10000
Cps_KPL_2834	Cac_ATCC_49726	0.247037	3.5e-102	28/10000
Ctu_KPL_3807	Cac_ATCC_49726	0.160733	0	174/10000
Cac_KPL_2641	Cac_ATCC_49726	0.0266909	0	3995/10000
Cac_KPL_2660	Cac_ATCC_49726	0.0271289	0	3944/10000
Cpr_KPL_3675	Cac_ATCC_49726	0.248764	8.19e-98	27/10000
Cac_KPL_3970	Cac_ATCC_49726	0.026462	0	4022/10000
Cac_KPL_3832	Cac_ATCC_49726	0.0229306	0	4470/10000
Cpr_KPL_3889	Cac_ATCC_49726	0.236445	3.74e-130	35/10000
Cps_KPL_3772	Cac_ATCC_49726	0.247037	3.58e-102	28/10000
Cac_KPL_3926	Cac_ATCC_49726	0.0282067	0	3822/10000
Cps_DU080	Cac_ATCC_49726	0.248764	1.87e-98	27/10000
Ctu_BWA150	Cac_ATCC_49726	0.16322	0	165/10000
Cac_DU079	Cac_ATCC_49726	0.0265127	0	4016/10000
Cps_KPL_3770	Cac_ATCC_49726	0.243761	1.72e-110	30/10000
Cac_KPL_2783	Cac_ATCC_49726	0.0263356	0	4037/10000
Cma_CCUG_32361	Cac_ATCC_49726	0.103815	0	599/10000
Cpr_1274_CJEI	Cac_ATCC_49726	0.273629	4.96e-55	16/10000
Cps_KPL_2915	Cac_ATCC_49726	0.250557	2.68e-94	26/10000
Cpr_KPL_3967	Cac_ATCC_49726	0.248764	8.22e-98	27/10000
Cps_KPL_3833	Cac_ATCC_49726	0.219531	5.69e-194	50/10000
Cpr_KPL_2785	Cac_ATCC_49726	0.243761	5.48e-110	30/10000
Cpr_KPL_4040	Cac_ATCC_49726	0.260703	4.63e-74	21/10000
Cps_90104	Cac_ATCC_49726	0.248764	2.88e-98	27/10000
Cpr_KPL_2811	Cac_ATCC_49726	0.22559	1.95e-167	44/10000
Cac_KPL_3703	Cac_ATCC_49726	0.0280629	0	3838/10000
Cac_KPL_4034	Cac_ATCC_49726	0.026235	0	4049/10000
Cma_NML_080212	Cac_ATCC_49726	0.103815	0	599/10000
Cac_ATCC_49726	Cac_ATCC_49726	0	0	10000/10000
Ctu_DSM_44922	Cac_BWA070	0.161822	0	170/10000
Cac_KPL_1996	Cac_BWA070	0.0238604	0	4346/10000
Cps_KPL_1989	Cac_BWA070	0.242205	3.01e-114	31/10000
Cac_KPL_1818	Cac_BWA070	0.0264788	0	4020/10000
Cps_BWA188	Cac_BWA070	0.245371	8.57e-106	29/10000
Cac_BWA270	Cac_BWA070	0.0275038	0	3901/10000
Cac_KPL_1824	Cac_BWA070	0.0228791	0	4477/10000
Cps_BWA127	Cac_BWA070	0.258493	3.95e-78	22/10000
Cps_BWA223	Cac_BWA070	0.26546	1.5e-66	19/10000
Cps_BWA184	Cac_BWA070	0.242205	4.9e-114	31/10000
Cps_BWA300	Cac_BWA070	0.242205	6.15e-114	31/10000
Cac_BWA161	Cac_BWA070	0.025894	0	4090/10000
Cps_BWA311	Cac_BWA070	0.263022	1.74e-70	20/10000
Cps_DSM_44287	Cac_BWA070	0.245371	2.65e-106	29/10000
Cps_BWA118	Cac_BWA070	0.263022	1.74e-70	20/10000
Cps_BWA198	Cac_BWA070	0.256381	4.47e-82	23/10000
Cps_HSID17576	Cac_BWA070	0.240698	2.33e-118	32/10000
Cac_DU075	Cac_BWA070	0.0271029	0	3947/10000
Cps_BWA141	Cac_BWA070	0.258493	3.27e-78	22/10000
Cps_BWA283	Cac_BWA070	0.258493	3.11e-78	22/10000
Cps_HSID17575	Cac_BWA070	0.236445	1.66e-130	35/10000
Cps_BWA238	Cac_BWA070	0.23782	2.05e-126	34/10000
Cps_BWA110	Cac_BWA070	0.243761	3.8e-110	30/10000
Cac_BWA070	Cac_BWA070	0	0	10000/10000
Cps_KPL_3966	Cac_BWA070	0.233808	1.3e-138	37/10000
Cps_KPL_4066	Cac_BWA070	0.233808	7.65e-139	37/10000
Cps_KPL_2826	Cac_BWA070	0.240698	2.3e-118	32/10000
Cps_BWA164	Cac_BWA070	0.263022	2.23e-70	20/10000
Cpr_BWA290	Cac_BWA070	0.23782	4.14e-126	34/10000
Cpr_BWA146	Cac_BWA070	0.245371	7.7e-106	29/10000
Cps_BWA166	Cac_BWA070	0.242205	4.03e-114	31/10000
Cac_DU076	Cac_BWA070	0.0253057	0	4162/10000
Cpr_KPL_2657	Cac_BWA070	0.242205	7.7e-114	31/10000
Cps_KPL_2795	Cac_BWA070	0.220489	1.79e-189	49/10000
Cpr_DSM_44285	Cac_BWA070	0.231311	1.1e-146	39/10000
Cps_BWA305	Cac_BWA070	0.25242	3.68e-90	25/10000
Cps_KPL_2667	Cac_BWA070	0.263022	1.67e-70	20/10000
Cps_KPL_4025	Cac_BWA070	0.22668	3.64e-164	43/10000
Cac_KPL_3674	Cac_BWA070	0.000276192	0	9885/10000
Cps_KPL_3702	Cac_BWA070	0.258493	2.46e-78	22/10000
Cac_KPL_4075	Cac_BWA070	0.0234437	0	4401/10000
Cpr_KPL_2654	Cac_BWA070	0.26546	3.31e-66	19/10000
Cac_KPL_3647	Cac_BWA070	0.0238222	0	4351/10000
Cps_BWA172	Cac_BWA070	0.245371	6.63e-106	29/10000
Cpr_BWA124	Cac_BWA070	0.23782	4.09e-126	34/10000
Cac_BWA273	Cac_BWA070	0.0234137	0	4405/10000
Cpr_KPL_3953	Cac_BWA070	0.187235	0	99/10000
Cps_BWA092	Cac_BWA070	0.240698	1.92e-118	32/10000
Cac_BWA121	Cac_BWA070	0.0282699	0	3815/10000
Cpr_DE0530	Cac_BWA070	0.196705	0	81/10000
Cac_ATCC_49725	Cac_BWA070	0.0259436	0	4084/10000
Ctu_BWA195	Cac_BWA070	0.161822	0	170/10000
Cps_KPL_4041	Cac_BWA070	0.23782	2.22e-126	34/10000
Cac_KPL_3802	Cac_BWA070	0.025338	0	4158/10000
Ctu_BWA207	Cac_BWA070	0.168956	0	146/10000
Ctu_DU074	Cac_BWA070	0.162376	0	168/10000
Cps_KPL_2621	Cac_BWA070	0.232543	5.48e-143	38/10000
Cpr_KPL_2804	Cac_BWA070	0.188197	0	97/10000
Cac_KPL_2618	Cac_BWA070	0.0245415	0	4258/10000
Cac_KPL_2617	Cac_BWA070	0.0252976	0	4163/10000
Cac_KPL_3774	Cac_BWA070	0.0237233	0	4364/10000
Ctu_SK141	Cac_BWA070	0.164662	0	160/10000
Cps_KPL_3671	Cac_BWA070	0.25242	3.12e-90	25/10000
Cpr_KPL_3672	Cac_BWA070	0.258493	5.28e-78	22/10000
Cac_BWA109	Cac_BWA070	0.0264366	0	4025/10000
Ctu_BWA158	Cac_BWA070	0.165549	0	157/10000
Cac_KPL_2652	Cac_BWA070	0.0246201	0	4248/10000
Cac_KPL_4065	Cac_BWA070	0.0251286	0	4184/10000
Cpr_KPL_2755	Cac_BWA070	0.191731	0	90/10000
Cac_KPL_3921	Cac_BWA070	0.0243228	0	4286/10000
Cps_KPL_2773	Cac_BWA070	0.219531	1.43e-193	50/10000
Cma_NML_120205	Cac_BWA070	0.106285	0	567/10000
Cps_KPL_4010	Cac_BWA070	0.242205	2.43e-114	31/10000
Cps_KPL_2640	Cac_BWA070	0.250557	6.51e-94	26/10000
Cpr_HSID18035	Cac_BWA070	0.190693	0	92/10000
Cps_KPL_2865	Cac_BWA070	0.243761	3.19e-110	30/10000
Cac_KPL_2859	Cac_BWA070	0.0241214	0	4312/10000
Cac_BWA096	Cac_BWA070	0.0234588	0	4399/10000
Cps_KPL_2733	Cac_BWA070	0.247037	3.71e-102	28/10000
Cps_KPL_2834	Cac_BWA070	0.221466	7.28e-185	48/10000
Ctu_KPL_3807	Cac_BWA070	0.16615	0	155/10000
Cac_KPL_2641	Cac_BWA070	0.0213613	0	4690/10000
Cac_KPL_2660	Cac_BWA070	0.024881	0	4215/10000
Cpr_KPL_3675	Cac_BWA070	0.239237	8.22e-122	33/10000
Cac_KPL_3970	Cac_BWA070	0.0236853	0	4369/10000
Cac_KPL_3832	Cac_BWA070	0.0248889	0	4214/10000
Cpr_KPL_3889	Cac_BWA070	0.188197	0	97/10000
Cps_KPL_3772	Cac_BWA070	0.250557	5.85e-94	26/10000
Cac_KPL_3926	Cac_BWA070	0.0239369	0	4336/10000
Cps_DU080	Cac_BWA070	0.25242	2.89e-90	25/10000
Ctu_BWA150	Cac_BWA070	0.161274	0	172/10000
Cac_DU079	Cac_BWA070	0.0223484	0	4550/10000
Cps_KPL_3770	Cac_BWA070	0.242205	2.47e-114	31/10000
Cac_KPL_2783	Cac_BWA070	0.0249526	0	4206/10000
Cma_CCUG_32361	Cac_BWA070	0.105811	0	573/10000
Cpr_1274_CJEI	Cac_BWA070	0.240698	6.99e-118	32/10000
Cps_KPL_2915	Cac_BWA070	0.248764	4.16e-98	27/10000
Cpr_KPL_3967	Cac_BWA070	0.254359	1.04e-85	24/10000
Cps_KPL_3833	Cac_BWA070	0.218593	7.01e-198	51/10000
Cpr_KPL_2785	Cac_BWA070	0.248764	1.04e-97	27/10000
Cpr_KPL_4040	Cac_BWA070	0.260703	6.72e-74	21/10000
Cps_90104	Cac_BWA070	0.250557	4.54e-94	26/10000
Cpr_KPL_2811	Cac_BWA070	0.185827	0	102/10000
Cac_KPL_3703	Cac_BWA070	0.0228277	0	4484/10000
Cac_KPL_4034	Cac_BWA070	0.0243539	0	4282/10000
Cma_NML_080212	Cac_BWA070	0.104878	0	585/10000
Cac_ATCC_49726	Cac_BWA070	0.0279019	0	3856/10000
Ctu_DSM_44922	Cac_BWA096	0.159933	0	177/10000
Cac_KPL_1996	Cac_BWA096	0.000740712	0	9696/10000
Cps_KPL_1989	Cac_BWA096	0.242205	3.69e-114	31/10000
Cac_KPL_1818	Cac_BWA096	0.0259188	0	4087/10000
Cps_BWA188	Cac_BWA096	0.245371	1.04e-105	29/10000
Cac_BWA270	Cac_BWA096	0.0266399	0	4001/10000
Cac_KPL_1824	Cac_BWA096	0.0180468	0	5204/10000
Cps_BWA127	Cac_BWA096	0.248764	7.55e-98	27/10000
Cps_BWA223	Cac_BWA096	0.256381	4.49e-82	23/10000
Cps_BWA184	Cac_BWA096	0.240698	5.2e-118	32/10000
Cps_BWA300	Cac_BWA096	0.243761	8.44e-110	30/10000
Cac_BWA161	Cac_BWA096	0.023655	0	4373/10000
Cps_BWA311	Cac_BWA096	0.247037	4.66e-102	28/10000
Cps_DSM_44287	Cac_BWA096	0.242205	2.48e-114	31/10000
Cps_BWA118	Cac_BWA096	0.247037	4.64e-102	28/10000
Cps_BWA198	Cac_BWA096	0.243761	6.09e-110	30/10000
Cps_HSID17576	Cac_BWA096	0.243761	3.88e-110	30/10000
Cac_DU075	Cac_BWA096	0.0259933	0	4078/10000
Cps_BWA141	Cac_BWA096	0.243761	5.01e-110	30/10000
Cps_BWA283	Cac_BWA096	0.250557	5.57e-94	26/10000
Cps_HSID17575	Cac_BWA096	0.228939	2.72e-155	41/10000
Cps_BWA238	Cac_BWA096	0.239237	3.19e-122	33/10000
Cps_BWA110	Cac_BWA096	0.243761	4.63e-110	30/10000
Cac_BWA070	Cac_BWA096	0.0234588	0	4399/10000
Cps_KPL_3966	Cac_BWA096	0.236445	2.9e-130	35/10000
Cps_KPL_4066	Cac_BWA096	0.247037	5.32e-102	28/10000
Cps_KPL_2826	Cac_BWA096	0.22668	7.08e-164	43/10000
Cps_BWA164	Cac_BWA096	0.26803	1.28e-62	18/10000
Cpr_BWA290	Cac_BWA096	0.235108	3.22e-134	36/10000
Cpr_BWA146	Cac_BWA096	0.256381	6.84e-82	23/10000
Cps_BWA166	Cac_BWA096	0.243761	5.59e-110	30/10000
Cac_DU076	Cac_BWA096	0.0214305	0	4680/10000
Cpr_KPL_2657	Cac_BWA096	0.25242	1.04e-89	25/10000
Cps_KPL_2795	Cac_BWA096	0.218593	7.03e-198	51/10000
Cpr_DSM_44285	Cac_BWA096	0.240698	8.23e-118	32/10000
Cps_BWA305	Cac_BWA096	0.248764	4.52e-98	27/10000
Cps_KPL_2667	Cac_BWA096	0.26803	9.86e-63	18/10000
Cps_KPL_4025	Cac_BWA096	0.224525	1.75e-172	45/10000
Cac_KPL_3674	Cac_BWA096	0.0233912	0	4408/10000
Cps_KPL_3702	Cac_BWA096	0.245371	3.79e-106	29/10000
Cac_KPL_4075	Cac_BWA096	0.000417322	0	9827/10000
Cpr_KPL_2654	Cac_BWA096	0.247037	1.88e-101	28/10000
Cac_KPL_3647	Cac_BWA096	0.0192761	0	5005/10000
Cps_BWA172	Cac_BWA096	0.243761	7.43e-110	30/10000
Cpr_BWA124	Cac_BWA096	0.233808	2.4e-138	37/10000
Cac_BWA273	Cac_BWA096	0.0181554	0	5186/10000
Cpr_KPL_3953	Cac_BWA096	0.182699	0	109/10000
Cps_BWA092	Cac_BWA096	0.23782	1.53e-126	34/10000
Cac_BWA121	Cac_BWA096	0.0279555	0	3850/10000
Cpr_DE0530	Cac_BWA096	0.192791	0	88/10000
Cac_ATCC_49725	Cac_BWA096	0.0221621	0	4576/10000
Ctu_BWA195	Cac_BWA096	0.157362	0	187/10000
Cps_KPL_4041	Cac_BWA096	0.231311	6.22e-147	39/10000
Cac_KPL_3802	Cac_BWA096	0.021382	0	4687/10000
Ctu_BWA207	Cac_BWA096	0.162098	0	169/10000
Ctu_DU074	Cac_BWA096	0.158119	0	184/10000
Cps_KPL_2621	Cac_BWA096	0.23011	3.34e-151	40/10000
Cpr_KPL_2804	Cac_BWA096	0.187713	0	98/10000
Cac_KPL_2618	Cac_BWA096	0.0216533	0	4648/10000
Cac_KPL_2617	Cac_BWA096	0.020801	0	4772/10000
Cac_KPL_3774	Cac_BWA096	0.00059426	0	9755/10000
Ctu_SK141	Cac_BWA096	0.165549	0	157/10000
Cps_KPL_3671	Cac_BWA096	0.239237	1.79e-122	33/10000
Cpr_KPL_3672	Cac_BWA096	0.254359	8.69e-86	24/10000
Cac_BWA109	Cac_BWA096	0.0249925	0	4201/10000
Ctu_BWA158	Cac_BWA096	0.159407	0	179/10000
Cac_KPL_2652	Cac_BWA096	0.0212028	0	4713/10000
Cac_KPL_4065	Cac_BWA096	0.020747	0	4780/10000
Cpr_KPL_2755	Cac_BWA096	0.188686	0	96/10000
Cac_KPL_3921	Cac_BWA096	0.0229748	0	4464/10000
Cps_KPL_2773	Cac_BWA096	0.215016	7.1e-215	55/10000
Cma_NML_120205	Cac_BWA096	0.106604	0	563/10000
Cps_KPL_4010	Cac_BWA096	0.236445	1.26e-130	35/10000
Cps_KPL_2640	Cac_BWA096	0.239237	4.42e-122	33/10000
Cpr_HSID18035	Cac_BWA096	0.190693	0	92/10000
Cps_KPL_2865	Cac_BWA096	0.232543	5.74e-143	38/10000
Cac_KPL_2859	Cac_BWA096	0.0202071	0	4861/10000
Cac_BWA096	Cac_BWA096	0	0	10000/10000
Cps_KPL_2733	Cac_BWA096	0.245371	4.16e-106	29/10000
Cps_KPL_2834	Cac_BWA096	0.227796	2.07e-159	42/10000
Ctu_KPL_3807	Cac_BWA096	0.161547	0	171/10000
Cac_KPL_2641	Cac_BWA096	0.0187991	0	5081/10000
Cac_KPL_2660	Cac_BWA096	0.0206864	0	4789/10000
Cpr_KPL_3675	Cac_BWA096	0.240698	1.2e-117	32/10000
Cac_KPL_3970	Cac_BWA096	0.000368516	0	9847/10000
Cac_KPL_3832	Cac_BWA096	0.0231821	0	4436/10000
Cpr_KPL_3889	Cac_BWA096	0.186761	0	100/10000
Cps_KPL_3772	Cac_BWA096	0.23782	3.12e-126	34/10000
Cac_KPL_3926	Cac_BWA096	0.0207538	0	4779/10000
Cps_DU080	Cac_BWA096	0.235108	7.27e-135	36/10000
Ctu_BWA150	Cac_BWA096	0.161274	0	172/10000
Cac_DU079	Cac_BWA096	0.0174644	0	5302/10000
Cps_KPL_3770	Cac_BWA096	0.227796	9.79e-160	42/10000
Cac_KPL_2783	Cac_BWA096	0.0206193	0	4799/10000
Cma_CCUG_32361	Cac_BWA096	0.105968	0	571/10000
Cpr_1274_CJEI	Cac_BWA096	0.256381	8.17e-82	23/10000
Cps_KPL_2915	Cac_BWA096	0.231311	4.25e-147	39/10000
Cpr_KPL_3967	Cac_BWA096	0.240698	1.21e-117	32/10000
Cps_KPL_3833	Cac_BWA096	0.209345	2.84e-245	62/10000
Cpr_KPL_2785	Cac_BWA096	0.236445	5.09e-130	35/10000
Cpr_KPL_4040	Cac_BWA096	0.242205	1.77e-113	31/10000
Cps_90104	Cac_BWA096	0.243761	4.52e-110	30/10000
Cpr_KPL_2811	Cac_BWA096	0.183572	0	107/10000
Cac_KPL_3703	Cac_BWA096	0.0223053	0	4556/10000
Cac_KPL_4034	Cac_BWA096	0.0016508	0	9341/10000
Cma_NML_080212	Cac_BWA096	0.10404	0	596/10000
Cac_ATCC_49726	Cac_BWA096	0.0262433	0	4048/10000
Ctu_DSM_44922	Cac_BWA109	0.161274	0	172/10000
Cac_KPL_1996	Cac_BWA109	0.0254515	0	4144/10000
Cps_KPL_1989	Cac_BWA109	0.263022	1.51e-70	20/10000
Cac_KPL_1818	Cac_BWA109	0.0262601	0	4046/10000
Cps_BWA188	Cac_BWA109	0.26546	1.91e-66	19/10000
Cac_BWA270	Cac_BWA109	0.0280987	0	3834/10000
Cac_KPL_1824	Cac_BWA109	0.0245572	0	4256/10000
Cps_BWA127	Cac_BWA109	0.276697	2.53e-51	15/10000
Cps_BWA223	Cac_BWA109	0.279978	1.24e-47	14/10000
Cps_BWA184	Cac_BWA109	0.263022	2.07e-70	20/10000
Cps_BWA300	Cac_BWA109	0.26546	1.75e-66	19/10000
Cac_BWA161	Cac_BWA109	0.0267165	0	3992/10000
Cps_BWA311	Cac_BWA109	0.263022	1.45e-70	20/10000
Cps_DSM_44287	Cac_BWA109	0.260703	1.48e-74	21/10000
Cps_BWA118	Cac_BWA109	0.263022	1.45e-70	20/10000
Cps_BWA198	Cac_BWA109	0.260703	2.49e-74	21/10000
Cps_HSID17576	Cac_BWA109	0.258493	2.22e-78	22/10000
Cac_DU075	Cac_BWA109	0.0283513	0	3806/10000
Cps_BWA141	Cac_BWA109	0.26803	8.9e-63	18/10000
Cps_BWA283	Cac_BWA109	0.26803	8.56e-63	18/10000
Cps_HSID17575	Cac_BWA109	0.254359	3.66e-86	24/10000
Cps_BWA238	Cac_BWA109	0.258493	2.7e-78	22/10000
Cps_BWA110	Cac_BWA109	0.273629	3.6e-55	16/10000
Cac_BWA070	Cac_BWA109	0.0264366	0	4025/10000
Cps_KPL_3966	Cac_BWA109	0.250557	5.2e-94	26/10000
Cps_KPL_4066	Cac_BWA109	0.25242	3.49e-90	25/10000
Cps_KPL_2826	Cac_BWA109	0.243761	2.4e-110	30/10000
Cps_BWA164	Cac_BWA109	0.279978	1.31e-47	14/10000
Cpr_BWA290	Cac_BWA109	0.256381	5.07e-82	23/10000
Cpr_BWA146	Cac_BWA109	0.260703	3.18e-74	21/10000
Cps_BWA166	Cac_BWA109	0.270747	6.31e-59	17/10000
Cac_DU076	Cac_BWA109	0.0254028	0	4150/10000
Cpr_KPL_2657	Cac_BWA109	0.254359	6.28e-86	24/10000
Cps_KPL_2795	Cac_BWA109	0.232543	2.85e-143	38/10000
Cpr_DSM_44285	Cac_BWA109	0.248764	7.46e-98	27/10000
Cps_BWA305	Cac_BWA109	0.258493	2.14e-78	22/10000
Cps_KPL_2667	Cac_BWA109	0.276697	1.92e-51	15/10000
Cps_KPL_4025	Cac_BWA109	0.239237	1.04e-122	33/10000
Cac_KPL_3674	Cac_BWA109	0.026555	0	4011/10000
Cps_KPL_3702	Cac_BWA109	0.260703	1.67e-74	21/10000
Cac_KPL_4075	Cac_BWA109	0.0250085	0	4199/10000
Cpr_KPL_2654	Cac_BWA109	0.26546	2.76e-66	19/10000
Cac_KPL_3647	Cac_BWA109	0.0243851	0	4278/10000
Cps_BWA172	Cac_BWA109	0.270747	7.4e-59	17/10000
Cpr_BWA124	Cac_BWA109	0.260703	3.37e-74	21/10000
Cac_BWA273	Cac_BWA109	0.0245965	0	4251/10000
Cpr_KPL_3953	Cac_BWA109	0.228939	6.6e-155	41/10000
Cps_BWA092	Cac_BWA109	0.248764	2.65e-98	27/10000
Cac_BWA121	Cac_BWA109	0.0289006	0	3746/10000
Cpr_DE0530	Cac_BWA109	0.26546	3.14e-66	19/10000
Cac_ATCC_49725	Cac_BWA109	0.0246201	0	4248/10000
Ctu_BWA195	Cac_BWA109	0.160733	0	174/10000
Cps_KPL_4041	Cac_BWA109	0.240698	2.51e-118	32/10000
Cac_KPL_3802	Cac_BWA109	0.0257539	0	4107/10000
Ctu_BWA207	Cac_BWA109	0.164662	0	160/10000
Ctu_DU074	Cac_BWA109	0.160465	0	175/10000
Cps_KPL_2621	Cac_BWA109	0.240698	2.07e-118	32/10000
Cpr_KPL_2804	Cac_BWA109	0.250557	9.07e-94	26/10000
Cac_KPL_2618	Cac_BWA109	0.0246594	0	4243/10000
Cac_KPL_2617	Cac_BWA109	0.0259601	0	4082/10000
Cac_KPL_3774	Cac_BWA109	0.0253623	0	4155/10000
Ctu_SK141	Cac_BWA109	0.167067	0	152/10000
Cps_KPL_3671	Cac_BWA109	0.254359	2.35e-86	24/10000
Cpr_KPL_3672	Cac_BWA109	0.258493	4.3e-78	22/10000
Cac_BWA109	Cac_BWA109	0	0	10000/10000
Ctu_BWA158	Cac_BWA109	0.16322	0	165/10000
Cac_KPL_2652	Cac_BWA109	0.0252653	0	4167/10000
Cac_KPL_4065	Cac_BWA109	0.0251125	0	4186/10000
Cpr_KPL_2755	Cac_BWA109	0.245371	1.21e-105	29/10000
Cac_KPL_3921	Cac_BWA109	0.0249845	0	4202/10000
Cps_KPL_2773	Cac_BWA109	0.219531	9.1e-194	50/10000
Cma_NML_120205	Cac_BWA109	0.107412	0	553/10000
Cps_KPL_4010	Cac_BWA109	0.245371	2.42e-106	29/10000
Cps_KPL_2640	Cac_BWA109	0.25242	4.89e-90	25/10000
Cpr_HSID18035	Cac_BWA109	0.256381	8.15e-82	23/10000
Cps_KPL_2865	Cac_BWA109	0.245371	2.74e-106	29/10000
Cac_KPL_2859	Cac_BWA109	0.024518	0	4261/10000
Cac_BWA096	Cac_BWA109	0.0249925	0	4201/10000
Cps_KPL_2733	Cac_BWA109	0.247037	2.88e-102	28/10000
Cps_KPL_2834	Cac_BWA109	0.233808	7.51e-139	37/10000
Ctu_KPL_3807	Cac_BWA109	0.163504	0	164/10000
Cac_KPL_2641	Cac_BWA109	0.0249526	0	4206/10000
Cac_KPL_2660	Cac_BWA109	0.0248492	0	4219/10000
Cpr_KPL_3675	Cac_BWA109	0.263022	3.46e-70	20/10000
Cac_KPL_3970	Cac_BWA109	0.0251848	0	4177/10000
Cac_KPL_3832	Cac_BWA109	0.0248175	0	4223/10000
Cpr_KPL_3889	Cac_BWA109	0.245371	1.19e-105	29/10000
Cps_KPL_3772	Cac_BWA109	0.254359	4.07e-86	24/10000
Cac_KPL_3926	Cac_BWA109	0.0258115	0	4100/10000
Cps_DU080	Cac_BWA109	0.25242	2.31e-90	25/10000
Ctu_BWA150	Cac_BWA109	0.162655	0	167/10000
Cac_DU079	Cac_BWA109	0.0238604	0	4346/10000
Cps_KPL_3770	Cac_BWA109	0.242205	1.87e-114	31/10000
Cac_KPL_2783	Cac_BWA109	0.0247067	0	4237/10000
Cma_CCUG_32361	Cac_BWA109	0.106285	0	567/10000
Cpr_1274_CJEI	Cac_BWA109	0.263022	2.84e-70	20/10000
Cps_KPL_2915	Cac_BWA109	0.250557	3.29e-94	26/10000
Cpr_KPL_3967	Cac_BWA109	0.263022	3.47e-70	20/10000
Cps_KPL_3833	Cac_BWA109	0.224525	1.56e-172	45/10000
Cpr_KPL_2785	Cac_BWA109	0.258493	4.81e-78	22/10000
Cpr_KPL_4040	Cac_BWA109	0.256381	8.61e-82	23/10000
Cps_90104	Cac_BWA109	0.263022	1.59e-70	20/10000
Cpr_KPL_2811	Cac_BWA109	0.231311	2.04e-146	39/10000
Cac_KPL_3703	Cac_BWA109	0.0258115	0	4100/10000
Cac_KPL_4034	Cac_BWA109	0.0248016	0	4225/10000
Cma_NML_080212	Cac_BWA109	0.105654	0	575/10000
Cac_ATCC_49726	Cac_BWA109	0.0273637	0	3917/10000
Ctu_DSM_44922	Cac_BWA121	0.163791	0	163/10000
Cac_KPL_1996	Cac_BWA121	0.0284239	0	3798/10000
Cps_KPL_1989	Cac_BWA121	0.26803	1.15e-62	18/10000
Cac_KPL_1818	Cac_BWA121	0.0296601	0	3665/10000
Cps_BWA188	Cac_BWA121	0.270747	1.21e-58	17/10000
Cac_BWA270	Cac_BWA121	0.0122002	0	6313/10000
Cac_KPL_1824	Cac_BWA121	0.0271635	0	3940/10000
Cps_BWA127	Cac_BWA121	0.263022	3.02e-70	20/10000
Cps_BWA223	Cac_BWA121	0.270747	8.34e-59	17/10000
Cps_BWA184	Cac_BWA121	0.263022	3.09e-70	20/10000
Cps_BWA300	Cac_BWA121	0.26546	2.57e-66	19/10000
Cac_BWA161	Cac_BWA121	0.01163	0	6438/10000
Cps_BWA311	Cac_BWA121	0.26803	1.1e-62	18/10000
Cps_DSM_44287	Cac_BWA121	0.25242	3.9e-90	25/10000
Cps_BWA118	Cac_BWA121	0.26803	1.1e-62	18/10000
Cps_BWA198	Cac_BWA121	0.263022	2.88e-70	20/10000
Cps_HSID17576	Cac_BWA121	0.260703	2.77e-74	21/10000
Cac_DU075	Cac_BWA121	0.00737319	0	7491/10000
Cps_BWA141	Cac_BWA121	0.270747	8.34e-59	17/10000
Cps_BWA283	Cac_BWA121	0.276697	2.9e-51	15/10000
Cps_HSID17575	Cac_BWA121	0.25242	6.51e-90	25/10000
Cps_BWA238	Cac_BWA121	0.26546	1.86e-66	19/10000
Cps_BWA110	Cac_BWA121	0.273629	4.94e-55	16/10000
Cac_BWA070	Cac_BWA121	0.0282699	0	3815/10000
Cps_KPL_3966	Cac_BWA121	0.254359	7.4e-86	24/10000
Cps_KPL_4066	Cac_BWA121	0.263022	2.37e-70	20/10000
Cps_KPL_2826	Cac_BWA121	0.247037	5.09e-102	28/10000
Cps_BWA164	Cac_BWA121	0.26546	2e-66	19/10000
Cpr_BWA290	Cac_BWA121	0.254359	9.47e-86	24/10000
Cpr_BWA146	Cac_BWA121	0.26546	2.61e-66	19/10000
Cps_BWA166	Cac_BWA121	0.270747	8.87e-59	17/10000
Cac_DU076	Cac_BWA121	0.028652	0	3773/10000
Cpr_KPL_2657	Cac_BWA121	0.260703	5.57e-74	21/10000
Cps_KPL_2795	Cac_BWA121	0.227796	1.21e-159	42/10000
Cpr_DSM_44285	Cac_BWA121	0.260703	5.54e-74	21/10000
Cps_BWA305	Cac_BWA121	0.254359	4.42e-86	24/10000
Cps_KPL_2667	Cac_BWA121	0.270747	7.03e-59	17/10000
Cps_KPL_4025	Cac_BWA121	0.250557	4.11e-94	26/10000
Cac_KPL_3674	Cac_BWA121	0.0283876	0	3802/10000
Cps_KPL_3702	Cac_BWA121	0.256381	3.67e-82	23/10000
Cac_KPL_4075	Cac_BWA121	0.0281617	0	3827/10000
Cpr_KPL_2654	Cac_BWA121	0.26546	4.09e-66	19/10000
Cac_KPL_3647	Cac_BWA121	0.027893	0	3857/10000
Cps_BWA172	Cac_BWA121	0.276697	3.66e-51	15/10000
Cpr_BWA124	Cac_BWA121	0.260703	5.16e-74	21/10000
Cac_BWA273	Cac_BWA121	0.0263945	0	4030/10000
Cpr_KPL_3953	Cac_BWA121	0.189679	0	94/10000
Cps_BWA092	Cac_BWA121	0.250557	4.49e-94	26/10000
Cac_BWA121	Cac_BWA121	0	0	10000/10000
Cpr_DE0530	Cac_BWA121	0.197292	7.90505e-323	80/10000
Cac_ATCC_49725	Cac_BWA121	0.0271202	0	3945/10000
Ctu_BWA195	Cac_BWA121	0.163791	0	163/10000
Cps_KPL_4041	Cac_BWA121	0.245371	6.77e-106	29/10000
Cac_KPL_3802	Cac_BWA121	0.028753	0	3762/10000
Ctu_BWA207	Cac_BWA121	0.168318	0	148/10000
Ctu_DU074	Cac_BWA121	0.160733	0	174/10000
Cps_KPL_2621	Cac_BWA121	0.23782	2.61e-126	34/10000
Cpr_KPL_2804	Cac_BWA121	0.196126	0	82/10000
Cac_KPL_2618	Cac_BWA121	0.0290862	0	3726/10000
Cac_KPL_2617	Cac_BWA121	0.0282608	0	3816/10000
Cac_KPL_3774	Cac_BWA121	0.0282789	0	3814/10000
Ctu_SK141	Cac_BWA121	0.168318	0	148/10000
Cps_KPL_3671	Cac_BWA121	0.258493	2.85e-78	22/10000
Cpr_KPL_3672	Cac_BWA121	0.260703	5.27e-74	21/10000
Cac_BWA109	Cac_BWA121	0.0289006	0	3746/10000
Ctu_BWA158	Cac_BWA121	0.167067	0	152/10000
Cac_KPL_2652	Cac_BWA121	0.0278485	0	3862/10000
Cac_KPL_4065	Cac_BWA121	0.0271029	0	3947/10000
Cpr_KPL_2755	Cac_BWA121	0.193331	0	87/10000
Cac_KPL_3921	Cac_BWA121	0.0288636	0	3750/10000
Cps_KPL_2773	Cac_BWA121	0.227796	1.71e-159	42/10000
Cma_NML_120205	Cac_BWA121	0.104571	0	589/10000
Cps_KPL_4010	Cac_BWA121	0.247037	4.58e-102	28/10000
Cps_KPL_2640	Cac_BWA121	0.258493	5.22e-78	22/10000
Cpr_HSID18035	Cac_BWA121	0.197886	1.34048e-318	79/10000
Cps_KPL_2865	Cac_BWA121	0.250557	5.27e-94	26/10000
Cac_KPL_2859	Cac_BWA121	0.0281707	0	3826/10000
Cac_BWA096	Cac_BWA121	0.0279555	0	3850/10000
Cps_KPL_2733	Cac_BWA121	0.260703	2.7e-74	21/10000
Cps_KPL_2834	Cac_BWA121	0.242205	5.97e-114	31/10000
Ctu_KPL_3807	Cac_BWA121	0.167376	0	151/10000
Cac_KPL_2641	Cac_BWA121	0.0276182	0	3888/10000
Cac_KPL_2660	Cac_BWA121	0.0277775	0	3870/10000
Cpr_KPL_3675	Cac_BWA121	0.26546	3.67e-66	19/10000
Cac_KPL_3970	Cac_BWA121	0.0280449	0	3840/10000
Cac_KPL_3832	Cac_BWA121	0.0283151	0	3810/10000
Cpr_KPL_3889	Cac_BWA121	0.192258	0	89/10000
Cps_KPL_3772	Cac_BWA121	0.248764	7.93e-98	27/10000
Cac_KPL_3926	Cac_BWA121	0.0281257	0	3831/10000
Cps_DU080	Cac_BWA121	0.263022	1.7e-70	20/10000
Ctu_BWA150	Cac_BWA121	0.16322	0	165/10000
Cac_DU079	Cac_BWA121	0.0270166	0	3957/10000
Cps_KPL_3770	Cac_BWA121	0.25242	4.57e-90	25/10000
Cac_KPL_2783	Cac_BWA121	0.0268447	0	3977/10000
Cma_CCUG_32361	Cac_BWA121	0.104267	0	593/10000
Cpr_1274_CJEI	Cac_BWA121	0.26803	2.04e-62	18/10000
Cps_KPL_2915	Cac_BWA121	0.258493	3.56e-78	22/10000
Cpr_KPL_3967	Cac_BWA121	0.26546	3.68e-66	19/10000
Cps_KPL_3833	Cac_BWA121	0.22559	6.29e-168	44/10000
Cpr_KPL_2785	Cac_BWA121	0.263022	4.37e-70	20/10000
Cpr_KPL_4040	Cac_BWA121	0.247037	2.31e-101	28/10000
Cps_90104	Cac_BWA121	0.25242	5.7e-90	25/10000
Cpr_KPL_2811	Cac_BWA121	0.188197	0	97/10000
Cac_KPL_3703	Cac_BWA121	0.0276359	0	3886/10000
Cac_KPL_4034	Cac_BWA121	0.0288175	0	3755/10000
Cma_NML_080212	Cac_BWA121	0.10404	0	596/10000
Cac_ATCC_49726	Cac_BWA121	0.0313964	0	3488/10000
Ctu_DSM_44922	Cac_BWA161	0.15863	0	182/10000
Cac_KPL_1996	Cac_BWA161	0.0241909	0	4303/10000
Cps_KPL_1989	Cac_BWA161	0.256381	3.87e-82	23/10000
Cac_KPL_1818	Cac_BWA161	0.0278574	0	3861/10000
Cps_BWA188	Cac_BWA161	0.254359	8.57e-86	24/10000
Cac_BWA270	Cac_BWA161	0.0142416	0	5892/10000
Cac_KPL_1824	Cac_BWA161	0.0245101	0	4262/10000
Cps_BWA127	Cac_BWA161	0.258493	4.52e-78	22/10000
Cps_BWA223	Cac_BWA161	0.258493	3.73e-78	22/10000
Cps_BWA184	Cac_BWA161	0.25242	7.09e-90	25/10000
Cps_BWA300	Cac_BWA161	0.256381	6.61e-82	23/10000
Cac_BWA161	Cac_BWA161	0	0	10000/10000
Cps_BWA311	Cac_BWA161	0.256381	3.69e-82	23/10000
Cps_DSM_44287	Cac_BWA161	0.242205	2.44e-114	31/10000
Cps_BWA118	Cac_BWA161	0.256381	3.68e-82	23/10000
Cps_BWA198	Cac_BWA161	0.254359	5.9e-86	24/10000
Cps_HSID17576	Cac_BWA161	0.254359	4.12e-86	24/10000
Cac_DU075	Cac_BWA161	0.00625827	0	7807/10000
Cps_BWA141	Cac_BWA161	0.258493	3.73e-78	22/10000
Cps_BWA283	Cac_BWA161	0.263022	2.2e-70	20/10000
Cps_HSID17575	Cac_BWA161	0.240698	3.93e-118	32/10000
Cps_BWA238	Cac_BWA161	0.254359	5.12e-86	24/10000
Cps_BWA110	Cac_BWA161	0.260703	2.84e-74	21/10000
Cac_BWA070	Cac_BWA161	0.025894	0	4090/10000
Cps_KPL_3966	Cac_BWA161	0.245371	7.47e-106	29/10000
Cps_KPL_4066	Cac_BWA161	0.263022	2.16e-70	20/10000
Cps_KPL_2826	Cac_BWA161	0.236445	1.41e-130	35/10000
Cps_BWA164	Cac_BWA161	0.26803	1.27e-62	18/10000
Cpr_BWA290	Cac_BWA161	0.248764	1.05e-97	27/10000
Cpr_BWA146	Cac_BWA161	0.263022	3.32e-70	20/10000
Cps_BWA166	Cac_BWA161	0.258493	4.04e-78	22/10000
Cac_DU076	Cac_BWA161	0.0261014	0	4065/10000
Cpr_KPL_2657	Cac_BWA161	0.258493	6.41e-78	22/10000
Cps_KPL_2795	Cac_BWA161	0.224525	2.3e-172	45/10000
Cpr_DSM_44285	Cac_BWA161	0.25242	1.02e-89	25/10000
Cps_BWA305	Cac_BWA161	0.250557	4.45e-94	26/10000
Cps_KPL_2667	Cac_BWA161	0.273629	4.07e-55	16/10000
Cps_KPL_4025	Cac_BWA161	0.233808	5.55e-139	37/10000
Cac_KPL_3674	Cac_BWA161	0.0258279	0	4098/10000
Cps_KPL_3702	Cac_BWA161	0.242205	2.92e-114	31/10000
Cac_KPL_4075	Cac_BWA161	0.0238146	0	4352/10000
Cpr_KPL_2654	Cac_BWA161	0.248764	1.82e-97	27/10000
Cac_KPL_3647	Cac_BWA161	0.0245258	0	4260/10000
Cps_BWA172	Cac_BWA161	0.263022	2.99e-70	20/10000
Cpr_BWA124	Cac_BWA161	0.25242	9.35e-90	25/10000
Cac_BWA273	Cac_BWA161	0.0241214	0	4312/10000
Cpr_KPL_3953	Cac_BWA161	0.187235	0	99/10000
Cps_BWA092	Cac_BWA161	0.242205	2.77e-114	31/10000
Cac_BWA121	Cac_BWA161	0.01163	0	6438/10000
Cpr_DE0530	Cac_BWA161	0.194429	0	85/10000
Cac_ATCC_49725	Cac_BWA161	0.0265889	0	4007/10000
Ctu_BWA195	Cac_BWA161	0.161822	0	170/10000
Cps_KPL_4041	Cac_BWA161	0.245371	5.9e-106	29/10000
Cac_KPL_3802	Cac_BWA161	0.0262852	0	4043/10000
Ctu_BWA207	Cac_BWA161	0.163791	0	163/10000
Ctu_DU074	Cac_BWA161	0.158887	0	181/10000
Cps_KPL_2621	Cac_BWA161	0.240698	3.36e-118	32/10000
Cpr_KPL_2804	Cac_BWA161	0.192791	0	88/10000
Cac_KPL_2618	Cac_BWA161	0.0266399	0	4001/10000
Cac_KPL_2617	Cac_BWA161	0.0263945	0	4030/10000
Cac_KPL_3774	Cac_BWA161	0.0239752	0	4331/10000
Ctu_SK141	Cac_BWA161	0.164079	0	162/10000
Cps_KPL_3671	Cac_BWA161	0.248764	3.73e-98	27/10000
Cpr_KPL_3672	Cac_BWA161	0.26546	2.56e-66	19/10000
Cac_BWA109	Cac_BWA161	0.0267165	0	3992/10000
Ctu_BWA158	Cac_BWA161	0.164079	0	162/10000
Cac_KPL_2652	Cac_BWA161	0.0260348	0	4073/10000
Cac_KPL_4065	Cac_BWA161	0.0254272	0	4147/10000
Cpr_KPL_2755	Cac_BWA161	0.190183	0	93/10000
Cac_KPL_3921	Cac_BWA161	0.0266059	0	4005/10000
Cps_KPL_2773	Cac_BWA161	0.220489	3.57e-189	49/10000
Cma_NML_120205	Cac_BWA161	0.105811	0	573/10000
Cps_KPL_4010	Cac_BWA161	0.236445	1.23e-130	35/10000
Cps_KPL_2640	Cac_BWA161	0.245371	7.33e-106	29/10000
Cpr_HSID18035	Cac_BWA161	0.195553	0	83/10000
Cps_KPL_2865	Cac_BWA161	0.242205	3.34e-114	31/10000
Cac_KPL_2859	Cac_BWA161	0.0260348	0	4073/10000
Cac_BWA096	Cac_BWA161	0.023655	0	4373/10000
Cps_KPL_2733	Cac_BWA161	0.260703	2.45e-74	21/10000
Cps_KPL_2834	Cac_BWA161	0.240698	4.42e-118	32/10000
Ctu_KPL_3807	Cac_BWA161	0.162937	0	166/10000
Cac_KPL_2641	Cac_BWA161	0.0247621	0	4230/10000
Cac_KPL_2660	Cac_BWA161	0.0252734	0	4166/10000
Cpr_KPL_3675	Cac_BWA161	0.25242	1.36e-89	25/10000
Cac_KPL_3970	Cac_BWA161	0.0238375	0	4349/10000
Cac_KPL_3832	Cac_BWA161	0.026555	0	4011/10000
Cpr_KPL_3889	Cac_BWA161	0.191209	0	91/10000
Cps_KPL_3772	Cac_BWA161	0.242205	5.29e-114	31/10000
Cac_KPL_3926	Cac_BWA161	0.0258115	0	4100/10000
Cps_DU080	Cac_BWA161	0.245371	3.03e-106	29/10000
Ctu_BWA150	Cac_BWA161	0.162376	0	168/10000
Cac_DU079	Cac_BWA161	0.0239829	0	4330/10000
Cps_KPL_3770	Cac_BWA161	0.236445	1.25e-130	35/10000
Cac_KPL_2783	Cac_BWA161	0.0247383	0	4233/10000
Cma_CCUG_32361	Cac_BWA161	0.106126	0	569/10000
Cpr_1274_CJEI	Cac_BWA161	0.273629	7.24e-55	16/10000
Cps_KPL_2915	Cac_BWA161	0.243761	4.02e-110	30/10000
Cpr_KPL_3967	Cac_BWA161	0.250557	1.49e-93	26/10000
Cps_KPL_3833	Cac_BWA161	0.218593	9.53e-198	51/10000
Cpr_KPL_2785	Cac_BWA161	0.248764	1.23e-97	27/10000
Cpr_KPL_4040	Cac_BWA161	0.254359	1.48e-85	24/10000
Cps_90104	Cac_BWA161	0.240698	3.32e-118	32/10000
Cpr_KPL_2811	Cac_BWA161	0.185827	0	102/10000
Cac_KPL_3703	Cac_BWA161	0.0253138	0	4161/10000
Cac_KPL_4034	Cac_BWA161	0.0243384	0	4284/10000
Cma_NML_080212	Cac_BWA161	0.104648	0	588/10000
Cac_ATCC_49726	Cac_BWA161	0.0289006	0	3746/10000
Ctu_DSM_44922	Cac_BWA270	0.160733	0	174/10000
Cac_KPL_1996	Cac_BWA270	0.0270597	0	3952/10000
Cps_KPL_1989	Cac_BWA270	0.26803	1.16e-62	18/10000
Cac_KPL_1818	Cac_BWA270	0.0293105	0	3702/10000
Cps_BWA188	Cac_BWA270	0.26546	2.84e-66	19/10000
Cac_BWA270	Cac_BWA270	0	0	10000/10000
Cac_KPL_1824	Cac_BWA270	0.0255166	0	4136/10000
Cps_BWA127	Cac_BWA270	0.26546	2.2e-66	19/10000
Cps_BWA223	Cac_BWA270	0.276697	3.03e-51	15/10000
Cps_BWA184	Cac_BWA270	0.26546	2.26e-66	19/10000
Cps_BWA300	Cac_BWA270	0.26803	1.76e-62	18/10000
Cac_BWA161	Cac_BWA270	0.0142416	0	5892/10000
Cps_BWA311	Cac_BWA270	0.273629	4.58e-55	16/10000
Cps_DSM_44287	Cac_BWA270	0.256381	3.26e-82	23/10000
Cps_BWA118	Cac_BWA270	0.273629	4.57e-55	16/10000
Cps_BWA198	Cac_BWA270	0.263022	2.92e-70	20/10000
Cps_HSID17576	Cac_BWA270	0.260703	2.81e-74	21/10000
Cac_DU075	Cac_BWA270	0.0107017	0	6649/10000
Cps_BWA141	Cac_BWA270	0.276697	3.03e-51	15/10000
Cps_BWA283	Cac_BWA270	0.276697	2.93e-51	15/10000
Cps_HSID17575	Cac_BWA270	0.247037	7.02e-102	28/10000
Cps_BWA238	Cac_BWA270	0.26546	1.88e-66	19/10000
Cps_BWA110	Cac_BWA270	0.276697	2.91e-51	15/10000
Cac_BWA070	Cac_BWA270	0.0275038	0	3901/10000
Cps_KPL_3966	Cac_BWA270	0.248764	9.19e-98	27/10000
Cps_KPL_4066	Cac_BWA270	0.260703	3.13e-74	21/10000
Cps_KPL_2826	Cac_BWA270	0.243761	4.42e-110	30/10000
Cps_BWA164	Cac_BWA270	0.263022	2.8e-70	20/10000
Cpr_BWA290	Cac_BWA270	0.258493	6.73e-78	22/10000
Cpr_BWA146	Cac_BWA270	0.26803	1.79e-62	18/10000
Cps_BWA166	Cac_BWA270	0.273629	5.52e-55	16/10000
Cac_DU076	Cac_BWA270	0.0279912	0	3846/10000
Cpr_KPL_2657	Cac_BWA270	0.270747	1.28e-58	17/10000
Cps_KPL_2795	Cac_BWA270	0.23011	2.91e-151	40/10000
Cpr_DSM_44285	Cac_BWA270	0.250557	1.26e-93	26/10000
Cps_BWA305	Cac_BWA270	0.258493	3.34e-78	22/10000
Cps_KPL_2667	Cac_BWA270	0.263022	2.1e-70	20/10000
Cps_KPL_4025	Cac_BWA270	0.245371	3.74e-106	29/10000
Cac_KPL_3674	Cac_BWA270	0.0274512	0	3907/10000
Cps_KPL_3702	Cac_BWA270	0.254359	4.21e-86	24/10000
Cac_KPL_4075	Cac_BWA270	0.0267421	0	3989/10000
Cpr_KPL_2654	Cac_BWA270	0.263022	5.94e-70	20/10000
Cac_KPL_3647	Cac_BWA270	0.0253785	0	4153/10000
Cps_BWA172	Cac_BWA270	0.276697	3.69e-51	15/10000
Cpr_BWA124	Cac_BWA270	0.26803	1.88e-62	18/10000
Cac_BWA273	Cac_BWA270	0.0214721	0	4674/10000
Cpr_KPL_3953	Cac_BWA270	0.191731	0	90/10000
Cps_BWA092	Cac_BWA270	0.247037	4.43e-102	28/10000
Cac_BWA121	Cac_BWA270	0.0122002	0	6313/10000
Cpr_DE0530	Cac_BWA270	0.198488	6.44447e-314	78/10000
Cac_ATCC_49725	Cac_BWA270	0.0266314	0	4002/10000
Ctu_BWA195	Cac_BWA270	0.161822	0	170/10000
Cps_KPL_4041	Cac_BWA270	0.245371	6.89e-106	29/10000
Cac_KPL_3802	Cac_BWA270	0.0273899	0	3914/10000
Ctu_BWA207	Cac_BWA270	0.165549	0	157/10000
Ctu_DU074	Cac_BWA270	0.160465	0	175/10000
Cps_KPL_2621	Cac_BWA270	0.236445	2.08e-130	35/10000
Cpr_KPL_2804	Cac_BWA270	0.197886	6.63644e-319	79/10000
Cac_KPL_2618	Cac_BWA270	0.0278574	0	3861/10000
Cac_KPL_2617	Cac_BWA270	0.0267335	0	3990/10000
Cac_KPL_3774	Cac_BWA270	0.0269563	0	3964/10000
Ctu_SK141	Cac_BWA270	0.164955	0	159/10000
Cps_KPL_3671	Cac_BWA270	0.25242	4.13e-90	25/10000
Cpr_KPL_3672	Cac_BWA270	0.263022	3.99e-70	20/10000
Cac_BWA109	Cac_BWA270	0.0280987	0	3834/10000
Ctu_BWA158	Cac_BWA270	0.165251	0	158/10000
Cac_KPL_2652	Cac_BWA270	0.0270511	0	3953/10000
Cac_KPL_4065	Cac_BWA270	0.0264788	0	4020/10000
Cpr_KPL_2755	Cac_BWA270	0.196126	0	82/10000
Cac_KPL_3921	Cac_BWA270	0.0281347	0	3830/10000
Cps_KPL_2773	Cac_BWA270	0.22559	6.94e-168	44/10000
Cma_NML_120205	Cac_BWA270	0.106524	0	564/10000
Cps_KPL_4010	Cac_BWA270	0.248764	4.81e-98	27/10000
Cps_KPL_2640	Cac_BWA270	0.248764	9.03e-98	27/10000
Cpr_HSID18035	Cac_BWA270	0.200342	7.68e-301	75/10000
Cps_KPL_2865	Cac_BWA270	0.247037	5.26e-102	28/10000
Cac_KPL_2859	Cac_BWA270	0.0281167	0	3832/10000
Cac_BWA096	Cac_BWA270	0.0266399	0	4001/10000
Cps_KPL_2733	Cac_BWA270	0.25242	4.96e-90	25/10000
Cps_KPL_2834	Cac_BWA270	0.236445	2.82e-130	35/10000
Ctu_KPL_3807	Cac_BWA270	0.164662	0	160/10000
Cac_KPL_2641	Cac_BWA270	0.0263524	0	4035/10000
Cac_KPL_2660	Cac_BWA270	0.027077	0	3950/10000
Cpr_KPL_3675	Cac_BWA270	0.263022	5.3e-70	20/10000
Cac_KPL_3970	Cac_BWA270	0.0268532	0	3976/10000
Cac_KPL_3832	Cac_BWA270	0.0277597	0	3872/10000
Cpr_KPL_3889	Cac_BWA270	0.193877	0	86/10000
Cps_KPL_3772	Cac_BWA270	0.248764	8.07e-98	27/10000
Cac_KPL_3926	Cac_BWA270	0.0264282	0	4026/10000
Cps_DU080	Cac_BWA270	0.258493	2.7e-78	22/10000
Ctu_BWA150	Cac_BWA270	0.161547	0	171/10000
Cac_DU079	Cac_BWA270	0.0249526	0	4206/10000
Cps_KPL_3770	Cac_BWA270	0.248764	4.87e-98	27/10000
Cac_KPL_2783	Cac_BWA270	0.0262517	0	4047/10000
Cma_CCUG_32361	Cac_BWA270	0.105968	0	571/10000
Cpr_1274_CJEI	Cac_BWA270	0.279978	2.38e-47	14/10000
Cps_KPL_2915	Cac_BWA270	0.258493	3.61e-78	22/10000
Cpr_KPL_3967	Cac_BWA270	0.26546	3.73e-66	19/10000
Cps_KPL_3833	Cac_BWA270	0.223483	2.33e-176	46/10000
Cpr_KPL_2785	Cac_BWA270	0.260703	5.96e-74	21/10000
Cpr_KPL_4040	Cac_BWA270	0.247037	2.35e-101	28/10000
Cps_90104	Cac_BWA270	0.254359	5.29e-86	24/10000
Cpr_KPL_2811	Cac_BWA270	0.190183	0	93/10000
Cac_KPL_3703	Cac_BWA270	0.0269993	0	3959/10000
Cac_KPL_4034	Cac_BWA270	0.0273288	0	3921/10000
Cma_NML_080212	Cac_BWA270	0.105187	0	581/10000
Cac_ATCC_49726	Cac_BWA270	0.0297935	0	3651/10000
Ctu_DSM_44922	Cac_BWA273	0.157613	0	186/10000
Cac_KPL_1996	Cac_BWA273	0.0186195	0	5110/10000
Cps_KPL_1989	Cac_BWA273	0.250557	4.92e-94	26/10000
Cac_KPL_1818	Cac_BWA273	0.0255492	0	4132/10000
Cps_BWA188	Cac_BWA273	0.256381	7.27e-82	23/10000
Cac_BWA270	Cac_BWA273	0.0214721	0	4674/10000
Cac_KPL_1824	Cac_BWA273	0.0179867	0	5214/10000
Cps_BWA127	Cac_BWA273	0.243761	6.3e-110	30/10000
Cps_BWA223	Cac_BWA273	0.254359	4.99e-86	24/10000
Cps_BWA184	Cac_BWA273	0.25242	7e-90	25/10000
Cps_BWA300	Cac_BWA273	0.239237	5.35e-122	33/10000
Cac_BWA161	Cac_BWA273	0.0241214	0	4312/10000
Cps_BWA311	Cac_BWA273	0.250557	4.65e-94	26/10000
Cps_DSM_44287	Cac_BWA273	0.243761	2.78e-110	30/10000
Cps_BWA118	Cac_BWA273	0.250557	4.64e-94	26/10000
Cps_BWA198	Cac_BWA273	0.23782	3.02e-126	34/10000
Cps_HSID17576	Cac_BWA273	0.250557	4.59e-94	26/10000
Cac_DU075	Cac_BWA273	0.0249208	0	4210/10000
Cps_BWA141	Cac_BWA273	0.248764	5.8e-98	27/10000
Cps_BWA283	Cac_BWA273	0.258493	3.51e-78	22/10000
Cps_HSID17575	Cac_BWA273	0.245371	5.62e-106	29/10000
Cps_BWA238	Cac_BWA273	0.247037	5.75e-102	28/10000
Cps_BWA110	Cac_BWA273	0.256381	4.12e-82	23/10000
Cac_BWA070	Cac_BWA273	0.0234137	0	4405/10000
Cps_KPL_3966	Cac_BWA273	0.245371	7.36e-106	29/10000
Cps_KPL_4066	Cac_BWA273	0.260703	2.77e-74	21/10000
Cps_KPL_2826	Cac_BWA273	0.23011	2.53e-151	40/10000
Cps_BWA164	Cac_BWA273	0.256381	4.84e-82	23/10000
Cpr_BWA290	Cac_BWA273	0.243761	9.21e-110	30/10000
Cpr_BWA146	Cac_BWA273	0.270747	1.04e-58	17/10000
Cps_BWA166	Cac_BWA273	0.258493	3.99e-78	22/10000
Cac_DU076	Cac_BWA273	0.0221193	0	4582/10000
Cpr_KPL_2657	Cac_BWA273	0.263022	3.73e-70	20/10000
Cps_KPL_2795	Cac_BWA273	0.215885	8.75e-211	54/10000
Cpr_DSM_44285	Cac_BWA273	0.247037	1.12e-101	28/10000
Cps_BWA305	Cac_BWA273	0.25242	4.22e-90	25/10000
Cps_KPL_2667	Cac_BWA273	0.270747	6.43e-59	17/10000
Cps_KPL_4025	Cac_BWA273	0.231311	2.64e-147	39/10000
Cac_KPL_3674	Cac_BWA273	0.0233163	0	4418/10000
Cps_KPL_3702	Cac_BWA273	0.245371	3.67e-106	29/10000
Cac_KPL_4075	Cac_BWA273	0.0184291	0	5141/10000
Cpr_KPL_2654	Cac_BWA273	0.245371	1.79e-105	29/10000
Cac_KPL_3647	Cac_BWA273	0.0160697	0	5547/10000
Cps_BWA172	Cac_BWA273	0.25242	7.57e-90	25/10000
Cpr_BWA124	Cac_BWA273	0.245371	9.8e-106	29/10000
Cac_BWA273	Cac_BWA273	0	0	10000/10000
Cpr_KPL_3953	Cac_BWA273	0.185367	0	103/10000
Cps_BWA092	Cac_BWA273	0.243761	3.13e-110	30/10000
Cac_BWA121	Cac_BWA273	0.0263945	0	4030/10000
Cpr_DE0530	Cac_BWA273	0.193331	0	87/10000
Cac_ATCC_49725	Cac_BWA273	0.0210181	0	4740/10000
Ctu_BWA195	Cac_BWA273	0.158373	0	183/10000
Cps_KPL_4041	Cac_BWA273	0.23782	2.68e-126	34/10000
Cac_KPL_3802	Cac_BWA273	0.0206663	0	4792/10000
Ctu_BWA207	Cac_BWA273	0.161274	0	172/10000
Ctu_DU074	Cac_BWA273	0.159407	0	179/10000
Cps_KPL_2621	Cac_BWA273	0.240698	3.3e-118	32/10000
Cpr_KPL_2804	Cac_BWA273	0.191731	0	90/10000
Cac_KPL_2618	Cac_BWA273	0.0216323	0	4651/10000
Cac_KPL_2617	Cac_BWA273	0.0199709	0	4897/10000
Cac_KPL_3774	Cac_BWA273	0.0184291	0	5141/10000
Ctu_SK141	Cac_BWA273	0.162655	0	167/10000
Cps_KPL_3671	Cac_BWA273	0.245371	3.27e-106	29/10000
Cpr_KPL_3672	Cac_BWA273	0.263022	3.54e-70	20/10000
Cac_BWA109	Cac_BWA273	0.0245965	0	4251/10000
Ctu_BWA158	Cac_BWA273	0.159669	0	178/10000
Cac_KPL_2652	Cac_BWA273	0.0214097	0	4683/10000
Cac_KPL_4065	Cac_BWA273	0.020539	0	4811/10000
Cpr_KPL_2755	Cac_BWA273	0.18918	0	95/10000
Cac_KPL_3921	Cac_BWA273	0.0226961	0	4502/10000
Cps_KPL_2773	Cac_BWA273	0.218593	1.01e-197	51/10000
Cma_NML_120205	Cac_BWA273	0.107168	0	556/10000
Cps_KPL_4010	Cac_BWA273	0.242205	2.88e-114	31/10000
Cps_KPL_2640	Cac_BWA273	0.245371	7.22e-106	29/10000
Cpr_HSID18035	Cac_BWA273	0.193877	0	86/10000
Cps_KPL_2865	Cac_BWA273	0.23782	1.82e-126	34/10000
Cac_KPL_2859	Cac_BWA273	0.0219772	0	4602/10000
Cac_BWA096	Cac_BWA273	0.0181554	0	5186/10000
Cps_KPL_2733	Cac_BWA273	0.254359	3.96e-86	24/10000
Cps_KPL_2834	Cac_BWA273	0.232543	9.35e-143	38/10000
Ctu_KPL_3807	Cac_BWA273	0.158373	0	183/10000
Cac_KPL_2641	Cac_BWA273	0.0192825	0	5004/10000
Cac_KPL_2660	Cac_BWA273	0.0202996	0	4847/10000
Cpr_KPL_3675	Cac_BWA273	0.25242	1.34e-89	25/10000
Cac_KPL_3970	Cac_BWA273	0.0182524	0	5170/10000
Cac_KPL_3832	Cac_BWA273	0.0227472	0	4495/10000
Cpr_KPL_3889	Cac_BWA273	0.18918	0	95/10000
Cps_KPL_3772	Cac_BWA273	0.23782	3e-126	34/10000
Cac_KPL_3926	Cac_BWA273	0.0200953	0	4878/10000
Cps_DU080	Cac_BWA273	0.247037	3.24e-102	28/10000
Ctu_BWA150	Cac_BWA273	0.163791	0	163/10000
Cac_DU079	Cac_BWA273	0.0173824	0	5316/10000
Cps_KPL_3770	Cac_BWA273	0.233808	6.71e-139	37/10000
Cac_KPL_2783	Cac_BWA273	0.020399	0	4832/10000
Cma_CCUG_32361	Cac_BWA273	0.105811	0	573/10000
Cpr_1274_CJEI	Cac_BWA273	0.276697	4.09e-51	15/10000
Cps_KPL_2915	Cac_BWA273	0.243761	3.95e-110	30/10000
Cpr_KPL_3967	Cac_BWA273	0.248764	1.54e-97	27/10000
Cps_KPL_3833	Cac_BWA273	0.215885	1.24e-210	54/10000
Cpr_KPL_2785	Cac_BWA273	0.247037	1.21e-101	28/10000
Cpr_KPL_4040	Cac_BWA273	0.258493	9.85e-78	22/10000
Cps_90104	Cac_BWA273	0.242205	3.84e-114	31/10000
Cpr_KPL_2811	Cac_BWA273	0.184912	0	104/10000
Cac_KPL_3703	Cac_BWA273	0.0217655	0	4632/10000
Cac_KPL_4034	Cac_BWA273	0.0187432	0	5090/10000
Cma_NML_080212	Cac_BWA273	0.105032	0	583/10000
Cac_ATCC_49726	Cac_BWA273	0.0256554	0	4119/10000
Ctu_DSM_44922	Cac_DU075	0.163504	0	164/10000
Cac_KPL_1996	Cac_DU075	0.0264535	0	4023/10000
Cps_KPL_1989	Cac_DU075	0.270747	7.62e-59	17/10000
Cac_KPL_1818	Cac_DU075	0.0292449	0	3709/10000
Cps_BWA188	Cac_DU075	0.276697	4.22e-51	15/10000
Cac_BWA270	Cac_DU075	0.0107017	0	6649/10000
Cac_KPL_1824	Cac_DU075	0.0260016	0	4077/10000
Cps_BWA127	Cac_DU075	0.273629	5.99e-55	16/10000
Cps_BWA223	Cac_DU075	0.276697	3.03e-51	15/10000
Cps_BWA184	Cac_DU075	0.273629	6.11e-55	16/10000
Cps_BWA300	Cac_DU075	0.279978	2.11e-47	14/10000
Cac_BWA161	Cac_DU075	0.00625827	0	7807/10000
Cps_BWA311	Cac_DU075	0.276697	2.68e-51	15/10000
Cps_DSM_44287	Cac_DU075	0.258493	2.78e-78	22/10000
Cps_BWA118	Cac_DU075	0.276697	2.68e-51	15/10000
Cps_BWA198	Cac_DU075	0.270747	9.41e-59	17/10000
Cps_HSID17576	Cac_DU075	0.26546	1.59e-66	19/10000
Cac_DU075	Cac_DU075	0	0	10000/10000
Cps_BWA141	Cac_DU075	0.279978	1.65e-47	14/10000
Cps_BWA283	Cac_DU075	0.283502	8.16e-44	13/10000
Cps_HSID17575	Cac_DU075	0.254359	6e-86	24/10000
Cps_BWA238	Cac_DU075	0.270747	8.51e-59	17/10000
Cps_BWA110	Cac_DU075	0.279978	1.59e-47	14/10000
Cac_BWA070	Cac_DU075	0.0271029	0	3947/10000
Cps_KPL_3966	Cac_DU075	0.256381	6.49e-82	23/10000
Cps_KPL_4066	Cac_DU075	0.26803	1.21e-62	18/10000
Cps_KPL_2826	Cac_DU075	0.248764	5.33e-98	27/10000
Cps_BWA164	Cac_DU075	0.270747	9.08e-59	17/10000
Cpr_BWA290	Cac_DU075	0.263022	3.94e-70	20/10000
Cpr_BWA146	Cac_DU075	0.270747	1.15e-58	17/10000
Cps_BWA166	Cac_DU075	0.276697	3.2e-51	15/10000
Cac_DU076	Cac_DU075	0.0281347	0	3830/10000
Cpr_KPL_2657	Cac_DU075	0.263022	4.21e-70	20/10000
Cps_KPL_2795	Cac_DU075	0.233808	8.65e-139	37/10000
Cpr_DSM_44285	Cac_DU075	0.26803	2e-62	18/10000
Cps_BWA305	Cac_DU075	0.260703	2.7e-74	21/10000
Cps_KPL_2667	Cac_DU075	0.273629	4.43e-55	16/10000
Cps_KPL_4025	Cac_DU075	0.250557	4.18e-94	26/10000
Cac_KPL_3674	Cac_DU075	0.0269993	0	3959/10000
Cps_KPL_3702	Cac_DU075	0.258493	3.16e-78	22/10000
Cac_KPL_4075	Cac_DU075	0.0262099	0	4052/10000
Cpr_KPL_2654	Cac_DU075	0.26546	4.15e-66	19/10000
Cac_KPL_3647	Cac_DU075	0.0260764	0	4068/10000
Cps_BWA172	Cac_DU075	0.291447	2e-36	11/10000
Cpr_BWA124	Cac_DU075	0.270747	1.21e-58	17/10000
Cac_BWA273	Cac_DU075	0.0249208	0	4210/10000
Cpr_KPL_3953	Cac_DU075	0.191731	0	90/10000
Cps_BWA092	Cac_DU075	0.25242	4.38e-90	25/10000
Cac_BWA121	Cac_DU075	0.00737319	0	7491/10000
Cpr_DE0530	Cac_DU075	0.199716	4.7e-305	76/10000
Cac_ATCC_49725	Cac_DU075	0.0271116	0	3946/10000
Ctu_BWA195	Cac_DU075	0.16322	0	165/10000
Cps_KPL_4041	Cac_DU075	0.247037	7.26e-102	28/10000
Cac_KPL_3802	Cac_DU075	0.0281257	0	3831/10000
Ctu_BWA207	Cac_DU075	0.166759	0	153/10000
Ctu_DU074	Cac_DU075	0.161547	0	171/10000
Cps_KPL_2621	Cac_DU075	0.240698	3.99e-118	32/10000
Cpr_KPL_2804	Cac_DU075	0.198488	1.8578e-314	78/10000
Cac_KPL_2618	Cac_DU075	0.0279555	0	3850/10000
Cac_KPL_2617	Cac_DU075	0.02768	0	3881/10000
Cac_KPL_3774	Cac_DU075	0.0263524	0	4035/10000
Ctu_SK141	Cac_DU075	0.167376	0	151/10000
Cps_KPL_3671	Cac_DU075	0.260703	2.35e-74	21/10000
Cpr_KPL_3672	Cac_DU075	0.270747	1.23e-58	17/10000
Cac_BWA109	Cac_DU075	0.0283513	0	3806/10000
Ctu_BWA158	Cac_DU075	0.166453	0	154/10000
Cac_KPL_2652	Cac_DU075	0.0273724	0	3916/10000
Cac_KPL_4065	Cac_DU075	0.0264958	0	4018/10000
Cpr_KPL_2755	Cac_DU075	0.194988	0	84/10000
Cac_KPL_3921	Cac_DU075	0.0280002	0	3845/10000
Cps_KPL_2773	Cac_DU075	0.22668	1.12e-163	43/10000
Cma_NML_120205	Cac_DU075	0.104801	0	586/10000
Cps_KPL_4010	Cac_DU075	0.25242	4.59e-90	25/10000
Cps_KPL_2640	Cac_DU075	0.258493	5.29e-78	22/10000
Cpr_HSID18035	Cac_DU075	0.200976	2.02e-296	74/10000
Cps_KPL_2865	Cac_DU075	0.25242	5.11e-90	25/10000
Cac_KPL_2859	Cac_DU075	0.0273899	0	3914/10000
Cac_BWA096	Cac_DU075	0.0259933	0	4078/10000
Cps_KPL_2733	Cac_DU075	0.263022	2.11e-70	20/10000
Cps_KPL_2834	Cac_DU075	0.243761	6.83e-110	30/10000
Ctu_KPL_3807	Cac_DU075	0.16615	0	155/10000
Cac_KPL_2641	Cac_DU075	0.026344	0	4036/10000
Cac_KPL_2660	Cac_DU075	0.0268875	0	3972/10000
Cpr_KPL_3675	Cac_DU075	0.273629	9.31e-55	16/10000
Cac_KPL_3970	Cac_DU075	0.0260764	0	4068/10000
Cac_KPL_3832	Cac_DU075	0.0270252	0	3956/10000
Cpr_KPL_3889	Cac_DU075	0.196126	0	82/10000
Cps_KPL_3772	Cac_DU075	0.25242	7.41e-90	25/10000
Cac_KPL_3926	Cac_DU075	0.027539	0	3897/10000
Cps_DU080	Cac_DU075	0.263022	1.72e-70	20/10000
Ctu_BWA150	Cac_DU075	0.163504	0	164/10000
Cac_DU079	Cac_DU075	0.0255084	0	4137/10000
Cps_KPL_3770	Cac_DU075	0.254359	4.27e-86	24/10000
Cac_KPL_2783	Cac_DU075	0.026235	0	4049/10000
Cma_CCUG_32361	Cac_DU075	0.105187	0	581/10000
Cpr_1274_CJEI	Cac_DU075	0.279978	2.38e-47	14/10000
Cps_KPL_2915	Cac_DU075	0.258493	3.61e-78	22/10000
Cpr_KPL_3967	Cac_DU075	0.26803	2.48e-62	18/10000
Cps_KPL_3833	Cac_DU075	0.22559	6.47e-168	44/10000
Cpr_KPL_2785	Cac_DU075	0.26546	3.13e-66	19/10000
Cpr_KPL_4040	Cac_DU075	0.256381	1.41e-81	23/10000
Cps_90104	Cac_DU075	0.258493	3.89e-78	22/10000
Cpr_KPL_2811	Cac_DU075	0.188686	0	96/10000
Cac_KPL_3703	Cac_DU075	0.0272939	0	3925/10000
Cac_KPL_4034	Cac_DU075	0.0268447	0	3977/10000
Cma_NML_080212	Cac_DU075	0.104267	0	593/10000
Cac_ATCC_49726	Cac_DU075	0.0298414	0	3646/10000
Ctu_DSM_44922	Cac_DU076	0.159407	0	179/10000
Cac_KPL_1996	Cac_DU076	0.0211685	0	4718/10000
Cps_KPL_1989	Cac_DU076	0.232543	5.35e-143	38/10000
Cac_KPL_1818	Cac_DU076	0.026819	0	3980/10000
Cps_BWA188	Cac_DU076	0.23011	7.63e-151	40/10000
Cac_BWA270	Cac_DU076	0.0279912	0	3846/10000
Cac_KPL_1824	Cac_DU076	0.0239063	0	4340/10000
Cps_BWA127	Cac_DU076	0.250557	6.58e-94	26/10000
Cps_BWA223	Cac_DU076	0.254359	4.6e-86	24/10000
Cps_BWA184	Cac_DU076	0.231311	6.87e-147	39/10000
Cps_BWA300	Cac_DU076	0.233808	1.77e-138	37/10000
Cac_BWA161	Cac_DU076	0.0261014	0	4065/10000
Cps_BWA311	Cac_DU076	0.245371	3.83e-106	29/10000
Cps_DSM_44287	Cac_DU076	0.235108	6.51e-135	36/10000
Cps_BWA118	Cac_DU076	0.245371	3.82e-106	29/10000
Cps_BWA198	Cac_DU076	0.243761	5.32e-110	30/10000
Cps_HSID17576	Cac_DU076	0.231311	3.35e-147	39/10000
Cac_DU075	Cac_DU076	0.0281347	0	3830/10000
Cps_BWA141	Cac_DU076	0.247037	5.15e-102	28/10000
Cps_BWA283	Cac_DU076	0.248764	4.99e-98	27/10000
Cps_HSID17575	Cac_DU076	0.224525	3.48e-172	45/10000
Cps_BWA238	Cac_DU076	0.231311	4.77e-147	39/10000
Cps_BWA110	Cac_DU076	0.235108	1.16e-134	36/10000
Cac_BWA070	Cac_DU076	0.0253057	0	4162/10000
Cps_KPL_3966	Cac_DU076	0.22668	1.39e-163	43/10000
Cps_KPL_4066	Cac_DU076	0.233808	8.28e-139	37/10000
Cps_KPL_2826	Cac_DU076	0.222464	7.2e-181	47/10000
Cps_BWA164	Cac_DU076	0.270747	7.75e-59	17/10000
Cpr_BWA290	Cac_DU076	0.23011	7.42e-151	40/10000
Cpr_BWA146	Cac_DU076	0.247037	8.58e-102	28/10000
Cps_BWA166	Cac_DU076	0.236445	1.91e-130	35/10000
Cac_DU076	Cac_DU076	0	0	10000/10000
Cpr_KPL_2657	Cac_DU076	0.242205	8.24e-114	31/10000
Cps_KPL_2795	Cac_DU076	0.214163	1.71e-219	56/10000
Cpr_DSM_44285	Cac_DU076	0.231311	1.2e-146	39/10000
Cps_BWA305	Cac_DU076	0.240698	2.36e-118	32/10000
Cps_KPL_2667	Cac_DU076	0.26546	1.29e-66	19/10000
Cps_KPL_4025	Cac_DU076	0.217673	2.05e-202	52/10000
Cac_KPL_3674	Cac_DU076	0.0254434	0	4145/10000
Cps_KPL_3702	Cac_DU076	0.242205	2.59e-114	31/10000
Cac_KPL_4075	Cac_DU076	0.0214444	0	4678/10000
Cpr_KPL_2654	Cac_DU076	0.245371	1.62e-105	29/10000
Cac_KPL_3647	Cac_DU076	0.0218147	0	4625/10000
Cps_BWA172	Cac_DU076	0.235108	2.03e-134	36/10000
Cpr_BWA124	Cac_DU076	0.232543	1.48e-142	38/10000
Cac_BWA273	Cac_DU076	0.0221193	0	4582/10000
Cpr_KPL_3953	Cac_DU076	0.200976	8.2e-297	74/10000
Cps_BWA092	Cac_DU076	0.228939	1.16e-155	41/10000
Cac_BWA121	Cac_DU076	0.028652	0	3773/10000
Cpr_DE0530	Cac_DU076	0.213325	2.43e-222	57/10000
Cac_ATCC_49725	Cac_DU076	0.0238299	0	4350/10000
Ctu_BWA195	Cac_DU076	0.158373	0	183/10000
Cps_KPL_4041	Cac_DU076	0.233808	1.04e-138	37/10000
Cac_KPL_3802	Cac_DU076	0.0234588	0	4399/10000
Ctu_BWA207	Cac_DU076	0.162937	0	166/10000
Ctu_DU074	Cac_DU076	0.158119	0	184/10000
Cps_KPL_2621	Cac_DU076	0.23011	2.8e-151	40/10000
Cpr_KPL_2804	Cac_DU076	0.202271	3.38e-288	72/10000
Cac_KPL_2618	Cac_DU076	0.0231005	0	4447/10000
Cac_KPL_2617	Cac_DU076	0.0235945	0	4381/10000
Cac_KPL_3774	Cac_DU076	0.0218288	0	4623/10000
Ctu_SK141	Cac_DU076	0.164662	0	160/10000
Cps_KPL_3671	Cac_DU076	0.239237	1.55e-122	33/10000
Cpr_KPL_3672	Cac_DU076	0.256381	6.71e-82	23/10000
Cac_BWA109	Cac_DU076	0.0254028	0	4150/10000
Ctu_BWA158	Cac_DU076	0.160465	0	175/10000
Cac_KPL_2652	Cac_DU076	0.0236171	0	4378/10000
Cac_KPL_4065	Cac_DU076	0.0224782	0	4532/10000
Cpr_KPL_2755	Cac_DU076	0.208588	1.93e-248	63/10000
Cac_KPL_3921	Cac_DU076	0.0245023	0	4263/10000
Cps_KPL_2773	Cac_DU076	0.215016	5.56e-215	55/10000
Cma_NML_120205	Cac_DU076	0.106524	0	564/10000
Cps_KPL_4010	Cac_DU076	0.231311	2.84e-147	39/10000
Cps_KPL_2640	Cac_DU076	0.235108	1.85e-134	36/10000
Cpr_HSID18035	Cac_DU076	0.204284	1.06e-274	69/10000
Cps_KPL_2865	Cac_DU076	0.232543	4.85e-143	38/10000
Cac_KPL_2859	Cac_DU076	0.0228864	0	4476/10000
Cac_BWA096	Cac_DU076	0.0214305	0	4680/10000
Cps_KPL_2733	Cac_DU076	0.245371	3.66e-106	29/10000
Cps_KPL_2834	Cac_DU076	0.218593	1.32e-197	51/10000
Ctu_KPL_3807	Cac_DU076	0.161822	0	170/10000
Cac_KPL_2641	Cac_DU076	0.0226232	0	4512/10000
Cac_KPL_2660	Cac_DU076	0.0233987	0	4407/10000
Cpr_KPL_3675	Cac_DU076	0.232543	2.62e-142	38/10000
Cac_KPL_3970	Cac_DU076	0.0215765	0	4659/10000
Cac_KPL_3832	Cac_DU076	0.0236171	0	4378/10000
Cpr_KPL_3889	Cac_DU076	0.198488	1.94334e-314	78/10000
Cps_KPL_3772	Cac_DU076	0.232543	8.49e-143	38/10000
Cac_KPL_3926	Cac_DU076	0.0247937	0	4226/10000
Cps_DU080	Cac_DU076	0.23782	1.1e-126	34/10000
Ctu_BWA150	Cac_DU076	0.162655	0	167/10000
Cac_DU079	Cac_DU076	0.0232566	0	4426/10000
Cps_KPL_3770	Cac_DU076	0.22668	5.08e-164	43/10000
Cac_KPL_2783	Cac_DU076	0.0224565	0	4535/10000
Cma_CCUG_32361	Cac_DU076	0.106845	0	560/10000
Cpr_1274_CJEI	Cac_DU076	0.245371	1.02e-105	29/10000
Cps_KPL_2915	Cac_DU076	0.233808	7.26e-139	37/10000
Cpr_KPL_3967	Cac_DU076	0.245371	1.38e-105	29/10000
Cps_KPL_3833	Cac_DU076	0.215885	1.04e-210	54/10000
Cpr_KPL_2785	Cac_DU076	0.242205	8.92e-114	31/10000
Cpr_KPL_4040	Cac_DU076	0.248764	1.76e-97	27/10000
Cps_90104	Cac_DU076	0.240698	2.94e-118	32/10000
Cpr_KPL_2811	Cac_DU076	0.200976	1.72e-296	74/10000
Cac_KPL_3703	Cac_DU076	0.0231896	0	4435/10000
Cac_KPL_4034	Cac_DU076	0.0217163	0	4639/10000
Cma_NML_080212	Cac_DU076	0.10542	0	578/10000
Cac_ATCC_49726	Cac_DU076	0.0268875	0	3972/10000
Ctu_DSM_44922	Cac_DU079	0.157362	0	187/10000
Cac_KPL_1996	Cac_DU079	0.0177004	0	5262/10000
Cps_KPL_1989	Cac_DU079	0.227796	1.79e-159	42/10000
Cac_KPL_1818	Cac_DU079	0.0247146	0	4236/10000
Cps_BWA188	Cac_DU079	0.228939	8.72e-155	41/10000
Cac_BWA270	Cac_DU079	0.0249526	0	4206/10000
Cac_KPL_1824	Cac_DU079	0.000848289	0	9653/10000
Cps_BWA127	Cac_DU079	0.250557	9.12e-94	26/10000
Cps_BWA223	Cac_DU079	0.250557	7.26e-94	26/10000
Cps_BWA184	Cac_DU079	0.228939	5.29e-155	41/10000
Cps_BWA300	Cac_DU079	0.227796	4.79e-159	42/10000
Cac_BWA161	Cac_DU079	0.0239829	0	4330/10000
Cps_BWA311	Cac_DU079	0.247037	5.82e-102	28/10000
Cps_DSM_44287	Cac_DU079	0.235108	1.01e-134	36/10000
Cps_BWA118	Cac_DU079	0.247037	5.8e-102	28/10000
Cps_BWA198	Cac_DU079	0.245371	8.38e-106	29/10000
Cps_HSID17576	Cac_DU079	0.236445	1.93e-130	35/10000
Cac_DU075	Cac_DU079	0.0255084	0	4137/10000
Cps_BWA141	Cac_DU079	0.243761	6.38e-110	30/10000
Cps_BWA283	Cac_DU079	0.250557	6.85e-94	26/10000
Cps_HSID17575	Cac_DU079	0.208588	3.07e-249	63/10000
Cps_BWA238	Cac_DU079	0.227796	2.35e-159	42/10000
Cps_BWA110	Cac_DU079	0.231311	6.84e-147	39/10000
Cac_BWA070	Cac_DU079	0.0223484	0	4550/10000
Cps_KPL_3966	Cac_DU079	0.22559	1.51e-167	44/10000
Cps_KPL_4066	Cac_DU079	0.22668	1.28e-163	43/10000
Cps_KPL_2826	Cac_DU079	0.23011	3.63e-151	40/10000
Cps_BWA164	Cac_DU079	0.26546	2.15e-66	19/10000
Cpr_BWA290	Cac_DU079	0.224525	1.48e-171	45/10000
Cpr_BWA146	Cac_DU079	0.242205	1e-113	31/10000
Cps_BWA166	Cac_DU079	0.231311	8.74e-147	39/10000
Cac_DU076	Cac_DU079	0.0232566	0	4426/10000
Cpr_KPL_2657	Cac_DU079	0.236445	6.2e-130	35/10000
Cps_KPL_2795	Cac_DU079	0.210897	1.59e-236	60/10000
Cpr_DSM_44285	Cac_DU079	0.228939	9.59e-155	41/10000
Cps_BWA305	Cac_DU079	0.243761	4.67e-110	30/10000
Cps_KPL_2667	Cac_DU079	0.258493	3.61e-78	22/10000
Cps_KPL_4025	Cac_DU079	0.219531	1.41e-193	50/10000
Cac_KPL_3674	Cac_DU079	0.0223268	0	4553/10000
Cps_KPL_3702	Cac_DU079	0.247037	5.07e-102	28/10000
Cac_KPL_4075	Cac_DU079	0.0172541	0	5338/10000
Cpr_KPL_2654	Cac_DU079	0.247037	2.38e-101	28/10000
Cac_KPL_3647	Cac_DU079	0.0197177	0	4936/10000
Cps_BWA172	Cac_DU079	0.232543	1.78e-142	38/10000
Cpr_BWA124	Cac_DU079	0.222464	5.34e-180	47/10000
Cac_BWA273	Cac_DU079	0.0173824	0	5316/10000
Cpr_KPL_3953	Cac_DU079	0.196126	0	82/10000
Cps_BWA092	Cac_DU079	0.231311	4.27e-147	39/10000
Cac_BWA121	Cac_DU079	0.0270166	0	3957/10000
Cpr_DE0530	Cac_DU079	0.207842	2.72e-252	64/10000
Cac_ATCC_49725	Cac_DU079	0.0225144	0	4527/10000
Ctu_BWA195	Cac_DU079	0.156373	0	191/10000
Cps_KPL_4041	Cac_DU079	0.233808	1.65e-138	37/10000
Cac_KPL_3802	Cac_DU079	0.0205189	0	4814/10000
Ctu_BWA207	Cac_DU079	0.162098	0	169/10000
Ctu_DU074	Cac_DU079	0.158887	0	181/10000
Cps_KPL_2621	Cac_DU079	0.240698	4.41e-118	32/10000
Cpr_KPL_2804	Cac_DU079	0.195553	0	83/10000
Cac_KPL_2618	Cac_DU079	0.023056	0	4453/10000
Cac_KPL_2617	Cac_DU079	0.0209841	0	4745/10000
Cac_KPL_3774	Cac_DU079	0.017529	0	5291/10000
Ctu_SK141	Cac_DU079	0.16615	0	155/10000
Cps_KPL_3671	Cac_DU079	0.240698	2.83e-118	32/10000
Cpr_KPL_3672	Cac_DU079	0.258493	7.34e-78	22/10000
Cac_BWA109	Cac_DU079	0.0238604	0	4346/10000
Ctu_BWA158	Cac_DU079	0.159669	0	178/10000
Cac_KPL_2652	Cac_DU079	0.0227399	0	4496/10000
Cac_KPL_4065	Cac_DU079	0.0205456	0	4810/10000
Cpr_KPL_2755	Cac_DU079	0.203604	1.16e-278	70/10000
Cac_KPL_3921	Cac_DU079	0.0225869	0	4517/10000
Cps_KPL_2773	Cac_DU079	0.217673	8.42e-202	52/10000
Cma_NML_120205	Cac_DU079	0.105968	0	571/10000
Cps_KPL_4010	Cac_DU079	0.233808	9.21e-139	37/10000
Cps_KPL_2640	Cac_DU079	0.239237	5.77e-122	33/10000
Cpr_HSID18035	Cac_DU079	0.199716	3.71e-305	76/10000
Cps_KPL_2865	Cac_DU079	0.232543	7.76e-143	38/10000
Cac_KPL_2859	Cac_DU079	0.0224782	0	4532/10000
Cac_BWA096	Cac_DU079	0.0174644	0	5302/10000
Cps_KPL_2733	Cac_DU079	0.245371	5.23e-106	29/10000
Cps_KPL_2834	Cac_DU079	0.218593	2.49e-197	51/10000
Ctu_KPL_3807	Cac_DU079	0.160733	0	174/10000
Cac_KPL_2641	Cac_DU079	0.0185826	0	5116/10000
Cac_KPL_2660	Cac_DU079	0.0204256	0	4828/10000
Cpr_KPL_3675	Cac_DU079	0.22668	7.04e-163	43/10000
Cac_KPL_3970	Cac_DU079	0.0173648	0	5319/10000
Cac_KPL_3832	Cac_DU079	0.0228057	0	4487/10000
Cpr_KPL_3889	Cac_DU079	0.196705	0	81/10000
Cps_KPL_3772	Cac_DU079	0.236445	3.25e-130	35/10000
Cac_KPL_3926	Cac_DU079	0.00965793	0	6898/10000
Cps_DU080	Cac_DU079	0.235108	9.64e-135	36/10000
Ctu_BWA150	Cac_DU079	0.162937	0	166/10000
Cac_DU079	Cac_DU079	0	0	10000/10000
Cps_KPL_3770	Cac_DU079	0.22559	5.33e-168	44/10000
Cac_KPL_2783	Cac_DU079	0.0204722	0	4821/10000
Cma_CCUG_32361	Cac_DU079	0.105498	0	577/10000
Cpr_1274_CJEI	Cac_DU079	0.240698	1.13e-117	32/10000
Cps_KPL_2915	Cac_DU079	0.242205	4.58e-114	31/10000
Cpr_KPL_3967	Cac_DU079	0.240698	1.57e-117	32/10000
Cps_KPL_3833	Cac_DU079	0.210897	2.35e-236	60/10000
Cpr_KPL_2785	Cac_DU079	0.23782	8.39e-126	34/10000
Cpr_KPL_4040	Cac_DU079	0.25242	2.11e-89	25/10000
Cps_90104	Cac_DU079	0.243761	5.74e-110	30/10000
Cpr_KPL_2811	Cac_DU079	0.196705	0	81/10000
Cac_KPL_3703	Cac_DU079	0.0226596	0	4507/10000
Cac_KPL_4034	Cac_DU079	0.0176175	0	5276/10000
Cma_NML_080212	Cac_DU079	0.10404	0	596/10000
Cac_ATCC_49726	Cac_DU079	0.0265127	0	4016/10000
Ctu_DSM_44922	Cac_KPL_1818	0.161822	0	170/10000
Cac_KPL_1996	Cac_KPL_1818	0.0260681	0	4069/10000
Cps_KPL_1989	Cac_KPL_1818	0.23011	6.18e-151	40/10000
Cac_KPL_1818	Cac_KPL_1818	0	0	10000/10000
Cps_BWA188	Cac_KPL_1818	0.231311	2.71e-146	39/10000
Cac_BWA270	Cac_KPL_1818	0.0293105	0	3702/10000
Cac_KPL_1824	Cac_KPL_1818	0.024565	0	4255/10000
Cps_BWA127	Cac_KPL_1818	0.256381	8.38e-82	23/10000
Cps_BWA223	Cac_KPL_1818	0.258493	5.64e-78	22/10000
Cps_BWA184	Cac_KPL_1818	0.23011	1.18e-150	40/10000
Cps_BWA300	Cac_KPL_1818	0.233808	4.16e-138	37/10000
Cac_BWA161	Cac_KPL_1818	0.0278574	0	3861/10000
Cps_BWA311	Cac_KPL_1818	0.254359	6.52e-86	24/10000
Cps_DSM_44287	Cac_KPL_1818	0.239237	3.05e-122	33/10000
Cps_BWA118	Cac_KPL_1818	0.254359	6.5e-86	24/10000
Cps_BWA198	Cac_KPL_1818	0.247037	1.17e-101	28/10000
Cps_HSID17576	Cac_KPL_1818	0.235108	2.1e-134	36/10000
Cac_DU075	Cac_KPL_1818	0.0292449	0	3709/10000
Cps_BWA141	Cac_KPL_1818	0.247037	9.72e-102	28/10000
Cps_BWA283	Cac_KPL_1818	0.254359	7.52e-86	24/10000
Cps_HSID17575	Cac_KPL_1818	0.210114	2.96e-240	61/10000
Cps_BWA238	Cac_KPL_1818	0.232543	1.62e-142	38/10000
Cps_BWA110	Cac_KPL_1818	0.233808	1.96e-138	37/10000
Cac_BWA070	Cac_KPL_1818	0.0264788	0	4020/10000
Cps_KPL_3966	Cac_KPL_1818	0.227796	5.68e-159	42/10000
Cps_KPL_4066	Cac_KPL_1818	0.236445	3.31e-130	35/10000
Cps_KPL_2826	Cac_KPL_1818	0.232543	1.12e-142	38/10000
Cps_BWA164	Cac_KPL_1818	0.276697	3.96e-51	15/10000
Cpr_BWA290	Cac_KPL_1818	0.223483	1.47e-175	46/10000
Cpr_BWA146	Cac_KPL_1818	0.239237	1.06e-121	33/10000
Cps_BWA166	Cac_KPL_1818	0.233808	2.48e-138	37/10000
Cac_DU076	Cac_KPL_1818	0.026819	0	3980/10000
Cpr_KPL_2657	Cac_KPL_1818	0.236445	8.96e-130	35/10000
Cps_KPL_2795	Cac_KPL_1818	0.215016	1.22e-214	55/10000
Cpr_DSM_44285	Cac_KPL_1818	0.227796	1e-158	42/10000
Cps_BWA305	Cac_KPL_1818	0.243761	6.33e-110	30/10000
Cps_KPL_2667	Cac_KPL_1818	0.276697	3.18e-51	15/10000
Cps_KPL_4025	Cac_KPL_1818	0.219531	2.33e-193	50/10000
Cac_KPL_3674	Cac_KPL_1818	0.0263861	0	4031/10000
Cps_KPL_3702	Cac_KPL_1818	0.248764	6.86e-98	27/10000
Cac_KPL_4075	Cac_KPL_1818	0.0256718	0	4117/10000
Cpr_KPL_2654	Cac_KPL_1818	0.247037	3.21e-101	28/10000
Cac_KPL_3647	Cac_KPL_1818	0.0255084	0	4137/10000
Cps_BWA172	Cac_KPL_1818	0.233808	3.55e-138	37/10000
Cpr_BWA124	Cac_KPL_1818	0.22668	5.73e-163	43/10000
Cac_BWA273	Cac_KPL_1818	0.0255492	0	4132/10000
Cpr_KPL_3953	Cac_KPL_1818	0.218593	2.51e-196	51/10000
Cps_BWA092	Cac_KPL_1818	0.23011	4.33e-151	40/10000
Cac_BWA121	Cac_KPL_1818	0.0296601	0	3665/10000
Cpr_DE0530	Cac_KPL_1818	0.247037	3.9e-101	28/10000
Cac_ATCC_49725	Cac_KPL_1818	0.0252815	0	4165/10000
Ctu_BWA195	Cac_KPL_1818	0.161822	0	170/10000
Cps_KPL_4041	Cac_KPL_1818	0.243761	9.48e-110	30/10000
Cac_KPL_3802	Cac_KPL_1818	0.0249606	0	4205/10000
Ctu_BWA207	Cac_KPL_1818	0.16322	0	165/10000
Ctu_DU074	Cac_KPL_1818	0.159146	0	180/10000
Cps_KPL_2621	Cac_KPL_1818	0.247037	8.89e-102	28/10000
Cpr_KPL_2804	Cac_KPL_1818	0.223483	2.51e-175	46/10000
Cac_KPL_2618	Cac_KPL_1818	0.0264366	0	4025/10000
Cac_KPL_2617	Cac_KPL_1818	0.0267421	0	3989/10000
Cac_KPL_3774	Cac_KPL_1818	0.0260099	0	4076/10000
Ctu_SK141	Cac_KPL_1818	0.16437	0	161/10000
Cps_KPL_3671	Cac_KPL_1818	0.243761	5.17e-110	30/10000
Cpr_KPL_3672	Cac_KPL_1818	0.256381	1.14e-81	23/10000
Cac_BWA109	Cac_KPL_1818	0.0262601	0	4046/10000
Ctu_BWA158	Cac_KPL_1818	0.161822	0	170/10000
Cac_KPL_2652	Cac_KPL_1818	0.0265127	0	4016/10000
Cac_KPL_4065	Cac_KPL_1818	0.0250165	0	4198/10000
Cpr_KPL_2755	Cac_KPL_1818	0.235108	1.42e-133	36/10000
Cac_KPL_3921	Cac_KPL_1818	0.00944662	0	6950/10000
Cps_KPL_2773	Cac_KPL_1818	0.221466	1.58e-184	48/10000
Cma_NML_120205	Cac_KPL_1818	0.106285	0	567/10000
Cps_KPL_4010	Cac_KPL_1818	0.245371	6.41e-106	29/10000
Cps_KPL_2640	Cac_KPL_1818	0.245371	1.27e-105	29/10000
Cpr_HSID18035	Cac_KPL_1818	0.22559	9.62e-167	44/10000
Cps_KPL_2865	Cac_KPL_1818	0.23782	3.49e-126	34/10000
Cac_KPL_2859	Cac_KPL_1818	0.0269391	0	3966/10000
Cac_BWA096	Cac_KPL_1818	0.0259188	0	4087/10000
Cps_KPL_2733	Cac_KPL_1818	0.248764	7.49e-98	27/10000
Cps_KPL_2834	Cac_KPL_1818	0.221466	2.41e-184	48/10000
Ctu_KPL_3807	Cac_KPL_1818	0.162098	0	169/10000
Cac_KPL_2641	Cac_KPL_1818	0.0256227	0	4123/10000
Cac_KPL_2660	Cac_KPL_1818	0.0250085	0	4199/10000
Cpr_KPL_3675	Cac_KPL_1818	0.22668	1.11e-162	43/10000
Cac_KPL_3970	Cac_KPL_1818	0.0258115	0	4100/10000
Cac_KPL_3832	Cac_KPL_1818	0.0242762	0	4292/10000
Cpr_KPL_3889	Cac_KPL_1818	0.221466	1.51e-183	48/10000
Cps_KPL_3772	Cac_KPL_1818	0.239237	7.06e-122	33/10000
Cac_KPL_3926	Cac_KPL_1818	0.0258774	0	4092/10000
Cps_DU080	Cac_KPL_1818	0.242205	4.14e-114	31/10000
Ctu_BWA150	Cac_KPL_1818	0.16322	0	165/10000
Cac_DU079	Cac_KPL_1818	0.0247146	0	4236/10000
Cps_KPL_3770	Cac_KPL_1818	0.235108	1.83e-134	36/10000
Cac_KPL_2783	Cac_KPL_1818	0.0254515	0	4144/10000
Cma_CCUG_32361	Cac_KPL_1818	0.106365	0	566/10000
Cpr_1274_CJEI	Cac_KPL_1818	0.239237	1.37e-121	33/10000
Cps_KPL_2915	Cac_KPL_1818	0.242205	6.27e-114	31/10000
Cpr_KPL_3967	Cac_KPL_1818	0.242205	2.45e-113	31/10000
Cps_KPL_3833	Cac_KPL_1818	0.215885	3.51e-210	54/10000
Cpr_KPL_2785	Cac_KPL_1818	0.239237	1.43e-121	33/10000
Cpr_KPL_4040	Cac_KPL_1818	0.247037	3.48e-101	28/10000
Cps_90104	Cac_KPL_1818	0.25242	8.1e-90	25/10000
Cpr_KPL_2811	Cac_KPL_1818	0.222464	3.47e-179	47/10000
Cac_KPL_3703	Cac_KPL_1818	0.0254028	0	4150/10000
Cac_KPL_4034	Cac_KPL_1818	0.0255084	0	4137/10000
Cma_NML_080212	Cac_KPL_1818	0.105498	0	577/10000
Cac_ATCC_49726	Cac_KPL_1818	0.0277154	0	3877/10000
Ctu_DSM_44922	Cac_KPL_1824	0.158373	0	183/10000
Cac_KPL_1996	Cac_KPL_1824	0.018368	0	5151/10000
Cps_KPL_1989	Cac_KPL_1824	0.23011	8.62e-151	40/10000
Cac_KPL_1818	Cac_KPL_1824	0.024565	0	4255/10000
Cps_BWA188	Cac_KPL_1824	0.23011	2.72e-150	40/10000
Cac_BWA270	Cac_KPL_1824	0.0255166	0	4136/10000
Cac_KPL_1824	Cac_KPL_1824	0	0	10000/10000
Cps_BWA127	Cac_KPL_1824	0.25242	1.36e-89	25/10000
Cps_BWA223	Cac_KPL_1824	0.254359	9.7e-86	24/10000
Cps_BWA184	Cac_KPL_1824	0.231311	2.33e-146	39/10000
Cps_BWA300	Cac_KPL_1824	0.228939	1.56e-154	41/10000
Cac_BWA161	Cac_KPL_1824	0.0245101	0	4262/10000
Cps_BWA311	Cac_KPL_1824	0.248764	9.8e-98	27/10000
Cps_DSM_44287	Cac_KPL_1824	0.23782	3.24e-126	34/10000
Cps_BWA118	Cac_KPL_1824	0.248764	9.77e-98	27/10000
Cps_BWA198	Cac_KPL_1824	0.248764	1.46e-97	27/10000
Cps_HSID17576	Cac_KPL_1824	0.23782	4.62e-126	34/10000
Cac_DU075	Cac_KPL_1824	0.0260016	0	4077/10000
Cps_BWA141	Cac_KPL_1824	0.248764	1.22e-97	27/10000
Cps_BWA283	Cac_KPL_1824	0.25242	1.03e-89	25/10000
Cps_HSID17575	Cac_KPL_1824	0.210897	1.07e-235	60/10000
Cps_BWA238	Cac_KPL_1824	0.23011	1.12e-150	40/10000
Cps_BWA110	Cac_KPL_1824	0.232543	1.96e-142	38/10000
Cac_BWA070	Cac_KPL_1824	0.0228791	0	4477/10000
Cps_KPL_3966	Cac_KPL_1824	0.23011	1.73e-150	40/10000
Cps_KPL_4066	Cac_KPL_1824	0.23011	9.59e-151	40/10000
Cps_KPL_2826	Cac_KPL_1824	0.233808	2.09e-138	37/10000
Cps_BWA164	Cac_KPL_1824	0.26803	2.07e-62	18/10000
Cpr_BWA290	Cac_KPL_1824	0.22668	8.4e-163	43/10000
Cpr_BWA146	Cac_KPL_1824	0.245371	2.05e-105	29/10000
Cps_BWA166	Cac_KPL_1824	0.232543	2.5e-142	38/10000
Cac_DU076	Cac_KPL_1824	0.0239063	0	4340/10000
Cpr_KPL_2657	Cac_KPL_1824	0.239237	1.74e-121	33/10000
Cps_KPL_2795	Cac_KPL_1824	0.213325	4.63e-223	57/10000
Cpr_DSM_44285	Cac_KPL_1824	0.233808	7.43e-138	37/10000
Cps_BWA305	Cac_KPL_1824	0.247037	9.14e-102	28/10000
Cps_KPL_2667	Cac_KPL_1824	0.260703	4.28e-74	21/10000
Cps_KPL_4025	Cac_KPL_1824	0.222464	1.98e-180	47/10000
Cac_KPL_3674	Cac_KPL_1824	0.0228424	0	4482/10000
Cps_KPL_3702	Cac_KPL_1824	0.25242	7.83e-90	25/10000
Cac_KPL_4075	Cac_KPL_1824	0.0178312	0	5240/10000
Cpr_KPL_2654	Cac_KPL_1824	0.247037	4.09e-101	28/10000
Cac_KPL_3647	Cac_KPL_1824	0.0203658	0	4837/10000
Cps_BWA172	Cac_KPL_1824	0.233808	4.85e-138	37/10000
Cpr_BWA124	Cac_KPL_1824	0.22559	5.39e-167	44/10000
Cac_BWA273	Cac_KPL_1824	0.0179867	0	5214/10000
Cpr_KPL_3953	Cac_KPL_1824	0.197886	6.93566e-318	79/10000
Cps_BWA092	Cac_KPL_1824	0.235108	2.26e-134	36/10000
Cac_BWA121	Cac_KPL_1824	0.0271635	0	3940/10000
Cpr_DE0530	Cac_KPL_1824	0.210114	9.33e-239	61/10000
Cac_ATCC_49725	Cac_KPL_1824	0.0231079	0	4446/10000
Ctu_BWA195	Cac_KPL_1824	0.156865	0	189/10000
Cps_KPL_4041	Cac_KPL_1824	0.236445	5.54e-130	35/10000
Cac_KPL_3802	Cac_KPL_1824	0.0210386	0	4737/10000
Ctu_BWA207	Cac_KPL_1824	0.162376	0	168/10000
Ctu_DU074	Cac_KPL_1824	0.159669	0	178/10000
Cps_KPL_2621	Cac_KPL_1824	0.245371	1.08e-105	29/10000
Cpr_KPL_2804	Cac_KPL_1824	0.197292	1.43279e-322	80/10000
Cac_KPL_2618	Cac_KPL_1824	0.0236399	0	4375/10000
Cac_KPL_2617	Cac_KPL_1824	0.0214721	0	4674/10000
Cac_KPL_3774	Cac_KPL_1824	0.0181494	0	5187/10000
Ctu_SK141	Cac_KPL_1824	0.16615	0	155/10000
Cps_KPL_3671	Cac_KPL_1824	0.245371	7.19e-106	29/10000
Cpr_KPL_3672	Cac_KPL_1824	0.263022	6.23e-70	20/10000
Cac_BWA109	Cac_KPL_1824	0.0245572	0	4256/10000
Ctu_BWA158	Cac_KPL_1824	0.160198	0	176/10000
Cac_KPL_2652	Cac_KPL_1824	0.0233313	0	4416/10000
Cac_KPL_4065	Cac_KPL_1824	0.0211	0	4728/10000
Cpr_KPL_2755	Cac_KPL_1824	0.206387	1.36e-260	66/10000
Cac_KPL_3921	Cac_KPL_1824	0.0231821	0	4436/10000
Cps_KPL_2773	Cac_KPL_1824	0.219531	7.5e-193	50/10000
Cma_NML_120205	Cac_KPL_1824	0.106285	0	567/10000
Cps_KPL_4010	Cac_KPL_1824	0.239237	4.89e-122	33/10000
Cps_KPL_2640	Cac_KPL_1824	0.243761	1.54e-109	30/10000
Cpr_HSID18035	Cac_KPL_1824	0.202271	6.88e-287	72/10000
Cps_KPL_2865	Cac_KPL_1824	0.236445	3.67e-130	35/10000
Cac_KPL_2859	Cac_KPL_1824	0.023056	0	4453/10000
Cac_BWA096	Cac_KPL_1824	0.0180468	0	5204/10000
Cps_KPL_2733	Cac_KPL_1824	0.248764	9.37e-98	27/10000
Cps_KPL_2834	Cac_KPL_1824	0.220489	2.08e-188	49/10000
Ctu_KPL_3807	Cac_KPL_1824	0.161003	0	173/10000
Cac_KPL_2641	Cac_KPL_1824	0.0191434	0	5026/10000
Cac_KPL_2660	Cac_KPL_1824	0.0209909	0	4744/10000
Cpr_KPL_3675	Cac_KPL_1824	0.228939	3.44e-154	41/10000
Cac_KPL_3970	Cac_KPL_1824	0.0179448	0	5221/10000
Cac_KPL_3832	Cac_KPL_1824	0.0233687	0	4411/10000
Cpr_KPL_3889	Cac_KPL_1824	0.199716	1.72e-304	76/10000
Cps_KPL_3772	Cac_KPL_1824	0.239237	9.32e-122	33/10000
Cac_KPL_3926	Cac_KPL_1824	0.00980966	0	6861/10000
Cps_DU080	Cac_KPL_1824	0.239237	3.83e-122	33/10000
Ctu_BWA150	Cac_KPL_1824	0.163791	0	163/10000
Cac_DU079	Cac_KPL_1824	0.000848289	0	9653/10000
Cps_KPL_3770	Cac_KPL_1824	0.228939	4.47e-155	41/10000
Cac_KPL_2783	Cac_KPL_1824	0.0210522	0	4735/10000
Cma_CCUG_32361	Cac_KPL_1824	0.106206	0	568/10000
Cpr_1274_CJEI	Cac_KPL_1824	0.242205	2.31e-113	31/10000
Cps_KPL_2915	Cac_KPL_1824	0.245371	9.7e-106	29/10000
Cpr_KPL_3967	Cac_KPL_1824	0.242205	3.2e-113	31/10000
Cps_KPL_3833	Cac_KPL_1824	0.213325	6.78e-223	57/10000
Cpr_KPL_2785	Cac_KPL_1824	0.239237	1.89e-121	33/10000
Cpr_KPL_4040	Cac_KPL_1824	0.256381	2.38e-81	23/10000
Cps_90104	Cac_KPL_1824	0.247037	1.11e-101	28/10000
Cpr_KPL_2811	Cac_KPL_1824	0.199716	2.93e-304	76/10000
Cac_KPL_3703	Cac_KPL_1824	0.0232417	0	4428/10000
Cac_KPL_4034	Cac_KPL_1824	0.0181857	0	5181/10000
Cma_NML_080212	Cac_KPL_1824	0.104724	0	587/10000
Cac_ATCC_49726	Cac_KPL_1824	0.0270856	0	3949/10000
Ctu_DSM_44922	Cac_KPL_1996	0.160465	0	175/10000
Cac_KPL_1996	Cac_KPL_1996	0	0	10000/10000
Cps_KPL_1989	Cac_KPL_1996	0.239237	4.53e-122	33/10000
Cac_KPL_1818	Cac_KPL_1996	0.0260681	0	4069/10000
Cps_BWA188	Cac_KPL_1996	0.239237	1.16e-121	33/10000
Cac_BWA270	Cac_KPL_1996	0.0270597	0	3952/10000
Cac_KPL_1824	Cac_KPL_1996	0.018368	0	5151/10000
Cps_BWA127	Cac_KPL_1996	0.250557	1.16e-93	26/10000
Cps_BWA223	Cac_KPL_1996	0.256381	6.67e-82	23/10000
Cps_BWA184	Cac_KPL_1996	0.23782	6.37e-126	34/10000
Cps_BWA300	Cac_KPL_1996	0.239237	9.88e-122	33/10000
Cac_BWA161	Cac_KPL_1996	0.0241909	0	4303/10000
Cps_BWA311	Cac_KPL_1996	0.248764	7.61e-98	27/10000
Cps_DSM_44287	Cac_KPL_1996	0.242205	4.18e-114	31/10000
Cps_BWA118	Cac_KPL_1996	0.248764	7.59e-98	27/10000
Cps_BWA198	Cac_KPL_1996	0.243761	1.02e-109	30/10000
Cps_HSID17576	Cac_KPL_1996	0.243761	6.47e-110	30/10000
Cac_DU075	Cac_KPL_1996	0.0264535	0	4023/10000
Cps_BWA141	Cac_KPL_1996	0.243761	8.4e-110	30/10000
Cps_BWA283	Cac_KPL_1996	0.250557	8.69e-94	26/10000
Cps_HSID17575	Cac_KPL_1996	0.214163	1.2e-218	56/10000
Cps_BWA238	Cac_KPL_1996	0.235108	2.83e-134	36/10000
Cps_BWA110	Cac_KPL_1996	0.23782	4.12e-126	34/10000
Cac_BWA070	Cac_KPL_1996	0.0238604	0	4346/10000
Cps_KPL_3966	Cac_KPL_1996	0.23782	6.63e-126	34/10000
Cps_KPL_4066	Cac_KPL_1996	0.242205	6.79e-114	31/10000
Cps_KPL_2826	Cac_KPL_1996	0.228939	3.51e-155	41/10000
Cps_BWA164	Cac_KPL_1996	0.270747	1.12e-58	17/10000
Cpr_BWA290	Cac_KPL_1996	0.232543	3.47e-142	38/10000
Cpr_BWA146	Cac_KPL_1996	0.25242	1.37e-89	25/10000
Cps_BWA166	Cac_KPL_1996	0.239237	6.23e-122	33/10000
Cac_DU076	Cac_KPL_1996	0.0211685	0	4718/10000
Cpr_KPL_2657	Cac_KPL_1996	0.248764	1.87e-97	27/10000
Cps_KPL_2795	Cac_KPL_1996	0.219531	3.1e-193	50/10000
Cpr_DSM_44285	Cac_KPL_1996	0.23782	1.05e-125	34/10000
Cps_BWA305	Cac_KPL_1996	0.250557	7.02e-94	26/10000
Cps_KPL_2667	Cac_KPL_1996	0.26546	1.94e-66	19/10000
Cps_KPL_4025	Cac_KPL_1996	0.223483	2.21e-176	46/10000
Cac_KPL_3674	Cac_KPL_1996	0.0237917	0	4355/10000
Cps_KPL_3702	Cac_KPL_1996	0.247037	6.54e-102	28/10000
Cac_KPL_4075	Cac_KPL_1996	0.000778158	0	9681/10000
Cpr_KPL_2654	Cac_KPL_1996	0.245371	3.11e-105	29/10000
Cac_KPL_3647	Cac_KPL_1996	0.0195504	0	4962/10000
Cps_BWA172	Cac_KPL_1996	0.240698	1e-117	32/10000
Cpr_BWA124	Cac_KPL_1996	0.231311	2.5e-146	39/10000
Cac_BWA273	Cac_KPL_1996	0.0186195	0	5110/10000
Cpr_KPL_3953	Cac_KPL_1996	0.183134	0	108/10000
Cps_BWA092	Cac_KPL_1996	0.233808	1.2e-138	37/10000
Cac_BWA121	Cac_KPL_1996	0.0284239	0	3798/10000
Cpr_DE0530	Cac_KPL_1996	0.193331	0	87/10000
Cac_ATCC_49725	Cac_KPL_1996	0.0227253	0	4498/10000
Ctu_BWA195	Cac_KPL_1996	0.157613	0	186/10000
Cps_KPL_4041	Cac_KPL_1996	0.231311	1.22e-146	39/10000
Cac_KPL_3802	Cac_KPL_1996	0.0216533	0	4648/10000
Ctu_BWA207	Cac_KPL_1996	0.162098	0	169/10000
Ctu_DU074	Cac_KPL_1996	0.158373	0	183/10000
Cps_KPL_2621	Cac_KPL_1996	0.23011	6.63e-151	40/10000
Cpr_KPL_2804	Cac_KPL_1996	0.186761	0	100/10000
Cac_KPL_2618	Cac_KPL_1996	0.0222264	0	4567/10000
Cac_KPL_2617	Cac_KPL_1996	0.0212992	0	4699/10000
Cac_KPL_3774	Cac_KPL_1996	0.00097428	0	9603/10000
Ctu_SK141	Cac_KPL_1996	0.165848	0	156/10000
Cps_KPL_3671	Cac_KPL_1996	0.239237	3.13e-122	33/10000
Cpr_KPL_3672	Cac_KPL_1996	0.256381	1.12e-81	23/10000
Cac_BWA109	Cac_KPL_1996	0.0254515	0	4144/10000
Ctu_BWA158	Cac_KPL_1996	0.159933	0	177/10000
Cac_KPL_2652	Cac_KPL_1996	0.0217163	0	4639/10000
Cac_KPL_4065	Cac_KPL_1996	0.0210522	0	4735/10000
Cpr_KPL_2755	Cac_KPL_1996	0.189679	0	94/10000
Cac_KPL_3921	Cac_KPL_1996	0.023197	0	4434/10000
Cps_KPL_2773	Cac_KPL_1996	0.215016	1.82e-214	55/10000
Cma_NML_120205	Cac_KPL_1996	0.107168	0	556/10000
Cps_KPL_4010	Cac_KPL_1996	0.23782	2.9e-126	34/10000
Cps_KPL_2640	Cac_KPL_1996	0.239237	7.84e-122	33/10000
Cpr_HSID18035	Cac_KPL_1996	0.191209	0	91/10000
Cps_KPL_2865	Cac_KPL_1996	0.233808	1.51e-138	37/10000
Cac_KPL_2859	Cac_KPL_1996	0.0206663	0	4792/10000
Cac_BWA096	Cac_KPL_1996	0.000740712	0	9696/10000
Cps_KPL_2733	Cac_KPL_1996	0.245371	6.8e-106	29/10000
Cps_KPL_2834	Cac_KPL_1996	0.227796	4.27e-159	42/10000
Ctu_KPL_3807	Cac_KPL_1996	0.162376	0	168/10000
Cac_KPL_2641	Cac_KPL_1996	0.0190364	0	5043/10000
Cac_KPL_2660	Cac_KPL_1996	0.0211617	0	4719/10000
Cpr_KPL_3675	Cac_KPL_1996	0.235108	1.04e-133	36/10000
Cac_KPL_3970	Cac_KPL_1996	0.000740712	0	9696/10000
Cac_KPL_3832	Cac_KPL_1996	0.0236777	0	4370/10000
Cpr_KPL_3889	Cac_KPL_1996	0.187235	0	99/10000
Cps_KPL_3772	Cac_KPL_1996	0.23782	5.61e-126	34/10000
Cac_KPL_3926	Cac_KPL_1996	0.0212923	0	4700/10000
Cps_DU080	Cac_KPL_1996	0.235108	1.33e-134	36/10000
Ctu_BWA150	Cac_KPL_1996	0.161822	0	170/10000
Cac_DU079	Cac_KPL_1996	0.0177004	0	5262/10000
Cps_KPL_3770	Cac_KPL_1996	0.228939	3.05e-155	41/10000
Cac_KPL_2783	Cac_KPL_1996	0.0211685	0	4718/10000
Cma_CCUG_32361	Cac_KPL_1996	0.105811	0	573/10000
Cpr_1274_CJEI	Cac_KPL_1996	0.25242	1.67e-89	25/10000
Cps_KPL_2915	Cac_KPL_1996	0.232543	1.17e-142	38/10000
Cpr_KPL_3967	Cac_KPL_1996	0.240698	2.13e-117	32/10000
Cps_KPL_3833	Cac_KPL_1996	0.210114	1.84e-240	61/10000
Cpr_KPL_2785	Cac_KPL_1996	0.23782	1.16e-125	34/10000
Cpr_KPL_4040	Cac_KPL_1996	0.240698	2.81e-117	32/10000
Cps_90104	Cac_KPL_1996	0.247037	8.55e-102	28/10000
Cpr_KPL_2811	Cac_KPL_1996	0.184912	0	104/10000
Cac_KPL_3703	Cac_KPL_1996	0.0227838	0	4490/10000
Cac_KPL_4034	Cac_KPL_1996	0.00196744	0	9222/10000
Cma_NML_080212	Cac_KPL_1996	0.104571	0	589/10000
Cac_ATCC_49726	Cac_KPL_1996	0.0266994	0	3994/10000
Ctu_DSM_44922	Cac_KPL_2617	0.160465	0	175/10000
Cac_KPL_1996	Cac_KPL_2617	0.0212992	0	4699/10000
Cps_KPL_1989	Cac_KPL_2617	0.245371	7.92e-106	29/10000
Cac_KPL_1818	Cac_KPL_2617	0.0267421	0	3989/10000
Cps_BWA188	Cac_KPL_2617	0.242205	1.58e-113	31/10000
Cac_BWA270	Cac_KPL_2617	0.0267335	0	3990/10000
Cac_KPL_1824	Cac_KPL_2617	0.0214721	0	4674/10000
Cps_BWA127	Cac_KPL_2617	0.242205	1.03e-113	31/10000
Cps_BWA223	Cac_KPL_2617	0.247037	9.81e-102	28/10000
Cps_BWA184	Cac_KPL_2617	0.240698	9.47e-118	32/10000
Cps_BWA300	Cac_KPL_2617	0.239237	1.03e-121	33/10000
Cac_BWA161	Cac_KPL_2617	0.0263945	0	4030/10000
Cps_BWA311	Cac_KPL_2617	0.245371	7.43e-106	29/10000
Cps_DSM_44287	Cac_KPL_2617	0.23782	2.48e-126	34/10000
Cps_BWA118	Cac_KPL_2617	0.245371	7.41e-106	29/10000
Cps_BWA198	Cac_KPL_2617	0.240698	8.44e-118	32/10000
Cps_HSID17576	Cac_KPL_2617	0.242205	6.01e-114	31/10000
Cac_DU075	Cac_KPL_2617	0.02768	0	3881/10000
Cps_BWA141	Cac_KPL_2617	0.243761	8.75e-110	30/10000
Cps_BWA283	Cac_KPL_2617	0.247037	9.21e-102	28/10000
Cps_HSID17575	Cac_KPL_2617	0.236445	4.01e-130	35/10000
Cps_BWA238	Cac_KPL_2617	0.236445	3.84e-130	35/10000
Cps_BWA110	Cac_KPL_2617	0.243761	8.07e-110	30/10000
Cac_BWA070	Cac_KPL_2617	0.0252976	0	4163/10000
Cps_KPL_3966	Cac_KPL_2617	0.239237	8.39e-122	33/10000
Cps_KPL_4066	Cac_KPL_2617	0.242205	7.08e-114	31/10000
Cps_KPL_2826	Cac_KPL_2617	0.22668	1.56e-163	43/10000
Cps_BWA164	Cac_KPL_2617	0.250557	1.07e-93	26/10000
Cpr_BWA290	Cac_KPL_2617	0.235108	6.37e-134	36/10000
Cpr_BWA146	Cac_KPL_2617	0.256381	1.06e-81	23/10000
Cps_BWA166	Cac_KPL_2617	0.245371	1.05e-105	29/10000
Cac_DU076	Cac_KPL_2617	0.0235945	0	4381/10000
Cpr_KPL_2657	Cac_KPL_2617	0.248764	1.94e-97	27/10000
Cps_KPL_2795	Cac_KPL_2617	0.222464	1.88e-180	47/10000
Cpr_DSM_44285	Cac_KPL_2617	0.243761	1.84e-109	30/10000
Cps_BWA305	Cac_KPL_2617	0.245371	6.95e-106	29/10000
Cps_KPL_2667	Cac_KPL_2617	0.248764	7.48e-98	27/10000
Cps_KPL_4025	Cac_KPL_2617	0.22668	1.05e-163	43/10000
Cac_KPL_3674	Cac_KPL_2617	0.0253623	0	4155/10000
Cps_KPL_3702	Cac_KPL_2617	0.242205	5.23e-114	31/10000
Cac_KPL_4075	Cac_KPL_2617	0.0207942	0	4773/10000
Cpr_KPL_2654	Cac_KPL_2617	0.231311	6.03e-146	39/10000
Cac_KPL_3647	Cac_KPL_2617	0.0216184	0	4653/10000
Cps_BWA172	Cac_KPL_2617	0.245371	1.39e-105	29/10000
Cpr_BWA124	Cac_KPL_2617	0.236445	7.96e-130	35/10000
Cac_BWA273	Cac_KPL_2617	0.0199709	0	4897/10000
Cpr_KPL_3953	Cac_KPL_2617	0.197886	3.57678e-318	79/10000
Cps_BWA092	Cac_KPL_2617	0.236445	2.23e-130	35/10000
Cac_BWA121	Cac_KPL_2617	0.0282608	0	3816/10000
Cpr_DE0530	Cac_KPL_2617	0.204974	2.05e-269	68/10000
Cac_ATCC_49725	Cac_KPL_2617	0.0231821	0	4436/10000
Ctu_BWA195	Cac_KPL_2617	0.159407	0	179/10000
Cps_KPL_4041	Cac_KPL_2617	0.231311	1.29e-146	39/10000
Cac_KPL_3802	Cac_KPL_2617	0.0216393	0	4650/10000
Ctu_BWA207	Cac_KPL_2617	0.161003	0	173/10000
Ctu_DU074	Cac_KPL_2617	0.161274	0	172/10000
Cps_KPL_2621	Cac_KPL_2617	0.23011	7e-151	40/10000
Cpr_KPL_2804	Cac_KPL_2617	0.200342	1.09e-300	75/10000
Cac_KPL_2618	Cac_KPL_2617	0.022835	0	4483/10000
Cac_KPL_2617	Cac_KPL_2617	0	0	10000/10000
Cac_KPL_3774	Cac_KPL_2617	0.0211343	0	4723/10000
Ctu_SK141	Cac_KPL_2617	0.165251	0	158/10000
Cps_KPL_3671	Cac_KPL_2617	0.239237	3.27e-122	33/10000
Cpr_KPL_3672	Cac_KPL_2617	0.254359	1.37e-85	24/10000
Cac_BWA109	Cac_KPL_2617	0.0259601	0	4082/10000
Ctu_BWA158	Cac_KPL_2617	0.162937	0	166/10000
Cac_KPL_2652	Cac_KPL_2617	0.0226815	0	4504/10000
Cac_KPL_4065	Cac_KPL_2617	0.0212716	0	4703/10000
Cpr_KPL_2755	Cac_KPL_2617	0.202933	1.02e-282	71/10000
Cac_KPL_3921	Cac_KPL_2617	0.0251687	0	4179/10000
Cps_KPL_2773	Cac_KPL_2617	0.213325	4.71e-223	57/10000
Cma_NML_120205	Cac_KPL_2617	0.105187	0	581/10000
Cps_KPL_4010	Cac_KPL_2617	0.233808	1.35e-138	37/10000
Cps_KPL_2640	Cac_KPL_2617	0.23782	6.79e-126	34/10000
Cpr_HSID18035	Cac_KPL_2617	0.207842	3.65e-252	64/10000
Cps_KPL_2865	Cac_KPL_2617	0.233808	1.59e-138	37/10000
Cac_KPL_2859	Cac_KPL_2617	0.022105	0	4584/10000
Cac_BWA096	Cac_KPL_2617	0.020801	0	4772/10000
Cps_KPL_2733	Cac_KPL_2617	0.245371	7.08e-106	29/10000
Cps_KPL_2834	Cac_KPL_2617	0.228939	6.79e-155	41/10000
Ctu_KPL_3807	Cac_KPL_2617	0.161274	0	172/10000
Cac_KPL_2641	Cac_KPL_2617	0.0214791	0	4673/10000
Cac_KPL_2660	Cac_KPL_2617	0.0215626	0	4661/10000
Cpr_KPL_3675	Cac_KPL_2617	0.235108	1.09e-133	36/10000
Cac_KPL_3970	Cac_KPL_2617	0.0209297	0	4753/10000
Cac_KPL_3832	Cac_KPL_2617	0.0239139	0	4339/10000
Cpr_KPL_3889	Cac_KPL_2617	0.205675	3.25e-265	67/10000
Cps_KPL_3772	Cac_KPL_2617	0.236445	4.71e-130	35/10000
Cac_KPL_3926	Cac_KPL_2617	0.0230191	0	4458/10000
Cps_DU080	Cac_KPL_2617	0.239237	2.95e-122	33/10000
Ctu_BWA150	Cac_KPL_2617	0.164662	0	160/10000
Cac_DU079	Cac_KPL_2617	0.0209841	0	4745/10000
Cps_KPL_3770	Cac_KPL_2617	0.228939	3.23e-155	41/10000
Cac_KPL_2783	Cac_KPL_2617	0.0209773	0	4746/10000
Cma_CCUG_32361	Cac_KPL_2617	0.104343	0	592/10000
Cpr_1274_CJEI	Cac_KPL_2617	0.254359	1.51e-85	24/10000
Cps_KPL_2915	Cac_KPL_2617	0.23782	3.73e-126	34/10000
Cpr_KPL_3967	Cac_KPL_2617	0.233808	8.59e-138	37/10000
Cps_KPL_3833	Cac_KPL_2617	0.215885	3.57e-210	54/10000
Cpr_KPL_2785	Cac_KPL_2617	0.232543	4.59e-142	38/10000
Cpr_KPL_4040	Cac_KPL_2617	0.239237	2.6e-121	33/10000
Cps_90104	Cac_KPL_2617	0.240698	6.11e-118	32/10000
Cpr_KPL_2811	Cac_KPL_2617	0.197292	2.91499e-322	80/10000
Cac_KPL_3703	Cac_KPL_2617	0.024106	0	4314/10000
Cac_KPL_4034	Cac_KPL_2617	0.0210659	0	4733/10000
Cma_NML_080212	Cac_KPL_2617	0.103665	0	601/10000
Cac_ATCC_49726	Cac_KPL_2617	0.0268704	0	3974/10000
Ctu_DSM_44922	Cac_KPL_2618	0.159407	0	179/10000
Cac_KPL_1996	Cac_KPL_2618	0.0222264	0	4567/10000
Cps_KPL_1989	Cac_KPL_2618	0.242205	3.22e-114	31/10000
Cac_KPL_1818	Cac_KPL_2618	0.0264366	0	4025/10000
Cps_BWA188	Cac_KPL_2618	0.240698	6.64e-118	32/10000
Cac_BWA270	Cac_KPL_2618	0.0278574	0	3861/10000
Cac_KPL_1824	Cac_KPL_2618	0.0236399	0	4375/10000
Cps_BWA127	Cac_KPL_2618	0.248764	6.71e-98	27/10000
Cps_BWA223	Cac_KPL_2618	0.245371	4.85e-106	29/10000
Cps_BWA184	Cac_KPL_2618	0.248764	6.94e-98	27/10000
Cps_BWA300	Cac_KPL_2618	0.247037	8.38e-102	28/10000
Cac_BWA161	Cac_KPL_2618	0.0266399	0	4001/10000
Cps_BWA311	Cac_KPL_2618	0.242205	3.02e-114	31/10000
Cps_DSM_44287	Cac_KPL_2618	0.23782	1.15e-126	34/10000
Cps_BWA118	Cac_KPL_2618	0.242205	3.01e-114	31/10000
Cps_BWA198	Cac_KPL_2618	0.245371	5.85e-106	29/10000
Cps_HSID17576	Cac_KPL_2618	0.242205	2.97e-114	31/10000
Cac_DU075	Cac_KPL_2618	0.0279555	0	3850/10000
Cps_BWA141	Cac_KPL_2618	0.250557	5.27e-94	26/10000
Cps_BWA283	Cac_KPL_2618	0.247037	4.86e-102	28/10000
Cps_HSID17575	Cac_KPL_2618	0.239237	2.88e-122	33/10000
Cps_BWA238	Cac_KPL_2618	0.247037	5.25e-102	28/10000
Cps_BWA110	Cac_KPL_2618	0.247037	4.8e-102	28/10000
Cac_BWA070	Cac_KPL_2618	0.0245415	0	4258/10000
Cps_KPL_3966	Cac_KPL_2618	0.23782	3.16e-126	34/10000
Cps_KPL_4066	Cac_KPL_2618	0.247037	4.71e-102	28/10000
Cps_KPL_2826	Cac_KPL_2618	0.231311	3.3e-147	39/10000
Cps_BWA164	Cac_KPL_2618	0.263022	2.33e-70	20/10000
Cpr_BWA290	Cac_KPL_2618	0.242205	7.47e-114	31/10000
Cpr_BWA146	Cac_KPL_2618	0.273629	6.02e-55	16/10000
Cps_BWA166	Cac_KPL_2618	0.248764	5.85e-98	27/10000
Cac_DU076	Cac_KPL_2618	0.0231005	0	4447/10000
Cpr_KPL_2657	Cac_KPL_2618	0.273629	6.66e-55	16/10000
Cps_KPL_2795	Cac_KPL_2618	0.221466	3.64e-185	48/10000
Cpr_DSM_44285	Cac_KPL_2618	0.254359	8.25e-86	24/10000
Cps_BWA305	Cac_KPL_2618	0.245371	3.6e-106	29/10000
Cps_KPL_2667	Cac_KPL_2618	0.256381	3.23e-82	23/10000
Cps_KPL_4025	Cac_KPL_2618	0.227796	6.45e-160	42/10000
Cac_KPL_3674	Cac_KPL_2618	0.024471	0	4267/10000
Cps_KPL_3702	Cac_KPL_2618	0.239237	1.78e-122	33/10000
Cac_KPL_4075	Cac_KPL_2618	0.0216953	0	4642/10000
Cpr_KPL_2654	Cac_KPL_2618	0.242205	1.41e-113	31/10000
Cac_KPL_3647	Cac_KPL_2618	0.0212923	0	4700/10000
Cps_BWA172	Cac_KPL_2618	0.25242	6.97e-90	25/10000
Cpr_BWA124	Cac_KPL_2618	0.243761	8.25e-110	30/10000
Cac_BWA273	Cac_KPL_2618	0.0216323	0	4651/10000
Cpr_KPL_3953	Cac_KPL_2618	0.223483	1.18e-175	46/10000
Cps_BWA092	Cac_KPL_2618	0.235108	7.56e-135	36/10000
Cac_BWA121	Cac_KPL_2618	0.0290862	0	3726/10000
Cpr_DE0530	Cac_KPL_2618	0.243761	1.88e-109	30/10000
Cac_ATCC_49725	Cac_KPL_2618	0.0228497	0	4481/10000
Ctu_BWA195	Cac_KPL_2618	0.160198	0	176/10000
Cps_KPL_4041	Cac_KPL_2618	0.235108	1.42e-134	36/10000
Cac_KPL_3802	Cac_KPL_2618	0.022813	0	4486/10000
Ctu_BWA207	Cac_KPL_2618	0.162937	0	166/10000
Ctu_DU074	Cac_KPL_2618	0.161274	0	172/10000
Cps_KPL_2621	Cac_KPL_2618	0.239237	2.45e-122	33/10000
Cpr_KPL_2804	Cac_KPL_2618	0.23782	6.59e-126	34/10000
Cac_KPL_2618	Cac_KPL_2618	0	0	10000/10000
Cac_KPL_2617	Cac_KPL_2618	0.022835	0	4483/10000
Cac_KPL_3774	Cac_KPL_2618	0.0220552	0	4591/10000
Ctu_SK141	Cac_KPL_2618	0.162655	0	167/10000
Cps_KPL_3671	Cac_KPL_2618	0.23782	1.22e-126	34/10000
Cpr_KPL_3672	Cac_KPL_2618	0.270747	1.05e-58	17/10000
Cac_BWA109	Cac_KPL_2618	0.0246594	0	4243/10000
Ctu_BWA158	Cac_KPL_2618	0.162098	0	169/10000
Cac_KPL_2652	Cac_KPL_2618	0.0217023	0	4641/10000
Cac_KPL_4065	Cac_KPL_2618	0.0226451	0	4509/10000
Cpr_KPL_2755	Cac_KPL_2618	0.235108	6.09e-134	36/10000
Cac_KPL_3921	Cac_KPL_2618	0.0233762	0	4410/10000
Cps_KPL_2773	Cac_KPL_2618	0.211692	2.75e-232	59/10000
Cma_NML_120205	Cac_KPL_2618	0.104648	0	588/10000
Cps_KPL_4010	Cac_KPL_2618	0.231311	2.86e-147	39/10000
Cps_KPL_2640	Cac_KPL_2618	0.23782	3.09e-126	34/10000
Cpr_HSID18035	Cac_KPL_2618	0.247037	1.68e-101	28/10000
Cps_KPL_2865	Cac_KPL_2618	0.23011	2.27e-151	40/10000
Cac_KPL_2859	Cac_KPL_2618	0.0138535	0	5969/10000
Cac_BWA096	Cac_KPL_2618	0.0216533	0	4648/10000
Cps_KPL_2733	Cac_KPL_2618	0.250557	4.1e-94	26/10000
Cps_KPL_2834	Cac_KPL_2618	0.232543	8.26e-143	38/10000
Ctu_KPL_3807	Cac_KPL_2618	0.162098	0	169/10000
Cac_KPL_2641	Cac_KPL_2618	0.0213337	0	4694/10000
Cac_KPL_2660	Cac_KPL_2618	0.0220055	0	4598/10000
Cpr_KPL_3675	Cac_KPL_2618	0.248764	1.4e-97	27/10000
Cac_KPL_3970	Cac_KPL_2618	0.021857	0	4619/10000
Cac_KPL_3832	Cac_KPL_2618	0.0231673	0	4438/10000
Cpr_KPL_3889	Cac_KPL_2618	0.231311	2.49e-146	39/10000
Cps_KPL_3772	Cac_KPL_2618	0.23782	2.69e-126	34/10000
Cac_KPL_3926	Cac_KPL_2618	0.0247621	0	4230/10000
Cps_DU080	Cac_KPL_2618	0.239237	1.41e-122	33/10000
Ctu_BWA150	Cac_KPL_2618	0.164079	0	162/10000
Cac_DU079	Cac_KPL_2618	0.023056	0	4453/10000
Cps_KPL_3770	Cac_KPL_2618	0.235108	8.21e-135	36/10000
Cac_KPL_2783	Cac_KPL_2618	0.02237	0	4547/10000
Cma_CCUG_32361	Cac_KPL_2618	0.103815	0	599/10000
Cpr_1274_CJEI	Cac_KPL_2618	0.273629	6.81e-55	16/10000
Cps_KPL_2915	Cac_KPL_2618	0.236445	1.33e-130	35/10000
Cpr_KPL_3967	Cac_KPL_2618	0.248764	1.41e-97	27/10000
Cps_KPL_3833	Cac_KPL_2618	0.213325	1.17e-223	57/10000
Cpr_KPL_2785	Cac_KPL_2618	0.247037	1.1e-101	28/10000
Cpr_KPL_4040	Cac_KPL_2618	0.260703	7.06e-74	21/10000
Cps_90104	Cac_KPL_2618	0.23782	1.93e-126	34/10000
Cpr_KPL_2811	Cac_KPL_2618	0.223483	1.87e-175	46/10000
Cac_KPL_3703	Cac_KPL_2618	0.0232715	0	4424/10000
Cac_KPL_4034	Cac_KPL_2618	0.0214583	0	4676/10000
Cma_NML_080212	Cac_KPL_2618	0.10374	0	600/10000
Cac_ATCC_49726	Cac_KPL_2618	0.02559	0	4127/10000
Ctu_DSM_44922	Cac_KPL_2641	0.158887	0	181/10000
Cac_KPL_1996	Cac_KPL_2641	0.0190364	0	5043/10000
Cps_KPL_1989	Cac_KPL_2641	0.219531	2.38e-193	50/10000
Cac_KPL_1818	Cac_KPL_2641	0.0256227	0	4123/10000
Cps_BWA188	Cac_KPL_2641	0.22668	3.54e-163	43/10000
Cac_BWA270	Cac_KPL_2641	0.0263524	0	4035/10000
Cac_KPL_1824	Cac_KPL_2641	0.0191434	0	5026/10000
Cps_BWA127	Cac_KPL_2641	0.245371	8.51e-106	29/10000
Cps_BWA223	Cac_KPL_2641	0.248764	7.08e-98	27/10000
Cps_BWA184	Cac_KPL_2641	0.224525	8.17e-172	45/10000
Cps_BWA300	Cac_KPL_2641	0.223483	6.94e-176	46/10000
Cac_BWA161	Cac_KPL_2641	0.0247621	0	4230/10000
Cps_BWA311	Cac_KPL_2641	0.243761	4.75e-110	30/10000
Cps_DSM_44287	Cac_KPL_2641	0.22668	6.09e-164	43/10000
Cps_BWA118	Cac_KPL_2641	0.243761	4.73e-110	30/10000
Cps_BWA198	Cac_KPL_2641	0.242205	6.57e-114	31/10000
Cps_HSID17576	Cac_KPL_2641	0.227796	1.49e-159	42/10000
Cac_DU075	Cac_KPL_2641	0.026344	0	4036/10000
Cps_BWA141	Cac_KPL_2641	0.242205	5.37e-114	31/10000
Cps_BWA283	Cac_KPL_2641	0.245371	6.19e-106	29/10000
Cps_HSID17575	Cac_KPL_2641	0.202271	7.92e-289	72/10000
Cps_BWA238	Cac_KPL_2641	0.223483	3.19e-176	46/10000
Cps_BWA110	Cac_KPL_2641	0.22559	7.59e-168	44/10000
Cac_BWA070	Cac_KPL_2641	0.0213613	0	4690/10000
Cps_KPL_3966	Cac_KPL_2641	0.220489	1.01e-188	49/10000
Cps_KPL_4066	Cac_KPL_2641	0.22559	7.37e-168	44/10000
Cps_KPL_2826	Cac_KPL_2641	0.222464	1.19e-180	47/10000
Cps_BWA164	Cac_KPL_2641	0.263022	2.88e-70	20/10000
Cpr_BWA290	Cac_KPL_2641	0.224525	1.37e-171	45/10000
Cpr_BWA146	Cac_KPL_2641	0.23782	5.83e-126	34/10000
Cps_BWA166	Cac_KPL_2641	0.22559	1e-167	44/10000
Cac_DU076	Cac_KPL_2641	0.0226232	0	4512/10000
Cpr_KPL_2657	Cac_KPL_2641	0.233808	3.48e-138	37/10000
Cps_KPL_2795	Cac_KPL_2641	0.207842	5.08e-254	64/10000
Cpr_DSM_44285	Cac_KPL_2641	0.22559	2.51e-167	44/10000
Cps_BWA305	Cac_KPL_2641	0.235108	1.29e-134	36/10000
Cps_KPL_2667	Cac_KPL_2641	0.25242	5.1e-90	25/10000
Cps_KPL_4025	Cac_KPL_2641	0.213325	1e-223	57/10000
Cac_KPL_3674	Cac_KPL_2641	0.0212923	0	4700/10000
Cps_KPL_3702	Cac_KPL_2641	0.235108	1.17e-134	36/10000
Cac_KPL_4075	Cac_KPL_2641	0.0185333	0	5124/10000
Cpr_KPL_2654	Cac_KPL_2641	0.247037	2.26e-101	28/10000
Cac_KPL_3647	Cac_KPL_2641	0.0191812	0	5020/10000
Cps_BWA172	Cac_KPL_2641	0.22668	2.41e-163	43/10000
Cpr_BWA124	Cac_KPL_2641	0.222464	4.91e-180	47/10000
Cac_BWA273	Cac_KPL_2641	0.0192825	0	5004/10000
Cpr_KPL_3953	Cac_KPL_2641	0.184014	0	106/10000
Cps_BWA092	Cac_KPL_2641	0.222464	9.1e-181	47/10000
Cac_BWA121	Cac_KPL_2641	0.0276182	0	3888/10000
Cpr_DE0530	Cac_KPL_2641	0.192791	0	88/10000
Cac_ATCC_49725	Cac_KPL_2641	0.0235869	0	4382/10000
Ctu_BWA195	Cac_KPL_2641	0.159669	0	178/10000
Cps_KPL_4041	Cac_KPL_2641	0.22668	1.55e-163	43/10000
Cac_KPL_3802	Cac_KPL_2641	0.0214097	0	4683/10000
Ctu_BWA207	Cac_KPL_2641	0.164079	0	162/10000
Ctu_DU074	Cac_KPL_2641	0.15863	0	182/10000
Cps_KPL_2621	Cac_KPL_2641	0.233808	1.24e-138	37/10000
Cpr_KPL_2804	Cac_KPL_2641	0.182269	0	110/10000
Cac_KPL_2618	Cac_KPL_2641	0.0213337	0	4694/10000
Cac_KPL_2617	Cac_KPL_2641	0.0214791	0	4673/10000
Cac_KPL_3774	Cac_KPL_2641	0.0189049	0	5064/10000
Ctu_SK141	Cac_KPL_2641	0.165251	0	158/10000
Cps_KPL_3671	Cac_KPL_2641	0.236445	1.35e-130	35/10000
Cpr_KPL_3672	Cac_KPL_2641	0.260703	5.51e-74	21/10000
Cac_BWA109	Cac_KPL_2641	0.0249526	0	4206/10000
Ctu_BWA158	Cac_KPL_2641	0.159146	0	180/10000
Cac_KPL_2652	Cac_KPL_2641	0.0210181	0	4740/10000
Cac_KPL_4065	Cac_KPL_2641	0.0210386	0	4737/10000
Cpr_KPL_2755	Cac_KPL_2641	0.188197	0	97/10000
Cac_KPL_3921	Cac_KPL_2641	0.0229748	0	4464/10000
Cps_KPL_2773	Cac_KPL_2641	0.210897	2.34e-236	60/10000
Cma_NML_120205	Cac_KPL_2641	0.105811	0	573/10000
Cps_KPL_4010	Cac_KPL_2641	0.227796	1.25e-159	42/10000
Cps_KPL_2640	Cac_KPL_2641	0.23011	7.42e-151	40/10000
Cpr_HSID18035	Cac_KPL_2641	0.184912	0	104/10000
Cps_KPL_2865	Cac_KPL_2641	0.227796	1.49e-159	42/10000
Cac_KPL_2859	Cac_KPL_2641	0.021196	0	4714/10000
Cac_BWA096	Cac_KPL_2641	0.0187991	0	5081/10000
Cps_KPL_2733	Cac_KPL_2641	0.239237	2.79e-122	33/10000
Cps_KPL_2834	Cac_KPL_2641	0.214163	7.97e-219	56/10000
Ctu_KPL_3807	Cac_KPL_2641	0.162937	0	166/10000
Cac_KPL_2641	Cac_KPL_2641	0	0	10000/10000
Cac_KPL_2660	Cac_KPL_2641	0.0211411	0	4722/10000
Cpr_KPL_3675	Cac_KPL_2641	0.22668	6.51e-163	43/10000
Cac_KPL_3970	Cac_KPL_2641	0.0187308	0	5092/10000
Cac_KPL_3832	Cac_KPL_2641	0.0230265	0	4457/10000
Cpr_KPL_3889	Cac_KPL_2641	0.183572	0	107/10000
Cps_KPL_3772	Cac_KPL_2641	0.232543	1.28e-142	38/10000
Cac_KPL_3926	Cac_KPL_2641	0.0208213	0	4769/10000
Cps_DU080	Cac_KPL_2641	0.228939	1.43e-155	41/10000
Ctu_BWA150	Cac_KPL_2641	0.162937	0	166/10000
Cac_DU079	Cac_KPL_2641	0.0185826	0	5116/10000
Cps_KPL_3770	Cac_KPL_2641	0.22668	8.01e-164	43/10000
Cac_KPL_2783	Cac_KPL_2641	0.0215835	0	4658/10000
Cma_CCUG_32361	Cac_KPL_2641	0.104878	0	585/10000
Cpr_1274_CJEI	Cac_KPL_2641	0.239237	9.13e-122	33/10000
Cps_KPL_2915	Cac_KPL_2641	0.23011	3.7e-151	40/10000
Cpr_KPL_3967	Cac_KPL_2641	0.242205	1.66e-113	31/10000
Cps_KPL_3833	Cac_KPL_2641	0.212502	1.01e-227	58/10000
Cpr_KPL_2785	Cac_KPL_2641	0.239237	9.5e-122	33/10000
Cpr_KPL_4040	Cac_KPL_2641	0.248764	2.39e-97	27/10000
Cps_90104	Cac_KPL_2641	0.233808	1.22e-138	37/10000
Cpr_KPL_2811	Cac_KPL_2641	0.184912	0	104/10000
Cac_KPL_3703	Cac_KPL_2641	0.0239063	0	4340/10000
Cac_KPL_4034	Cac_KPL_2641	0.0192128	0	5015/10000
Cma_NML_080212	Cac_KPL_2641	0.102924	0	611/10000
Cac_ATCC_49726	Cac_KPL_2641	0.0266909	0	3995/10000
Ctu_DSM_44922	Cac_KPL_2652	0.16322	0	165/10000
Cac_KPL_1996	Cac_KPL_2652	0.0217163	0	4639/10000
Cps_KPL_1989	Cac_KPL_2652	0.243761	4.57e-110	30/10000
Cac_KPL_1818	Cac_KPL_2652	0.0265127	0	4016/10000
Cps_BWA188	Cac_KPL_2652	0.240698	8.39e-118	32/10000
Cac_BWA270	Cac_KPL_2652	0.0270511	0	3953/10000
Cac_KPL_1824	Cac_KPL_2652	0.0233313	0	4416/10000
Cps_BWA127	Cac_KPL_2652	0.256381	5.86e-82	23/10000
Cps_BWA223	Cac_KPL_2652	0.256381	4.79e-82	23/10000
Cps_BWA184	Cac_KPL_2652	0.240698	5.7e-118	32/10000
Cps_BWA300	Cac_KPL_2652	0.243761	9.2e-110	30/10000
Cac_BWA161	Cac_KPL_2652	0.0260348	0	4073/10000
Cps_BWA311	Cac_KPL_2652	0.245371	4.73e-106	29/10000
Cps_DSM_44287	Cac_KPL_2652	0.248764	3.89e-98	27/10000
Cps_BWA118	Cac_KPL_2652	0.245371	4.71e-106	29/10000
Cps_BWA198	Cac_KPL_2652	0.248764	7.68e-98	27/10000
Cps_HSID17576	Cac_KPL_2652	0.25242	4.86e-90	25/10000
Cac_DU075	Cac_KPL_2652	0.0273724	0	3916/10000
Cps_BWA141	Cac_KPL_2652	0.247037	6.32e-102	28/10000
Cps_BWA283	Cac_KPL_2652	0.254359	5.2e-86	24/10000
Cps_HSID17575	Cac_KPL_2652	0.232543	9.44e-143	38/10000
Cps_BWA238	Cac_KPL_2652	0.245371	6.07e-106	29/10000
Cps_BWA110	Cac_KPL_2652	0.243761	5.04e-110	30/10000
Cac_BWA070	Cac_KPL_2652	0.0246201	0	4248/10000
Cps_KPL_3966	Cac_KPL_2652	0.243761	7.63e-110	30/10000
Cps_KPL_4066	Cac_KPL_2652	0.247037	5.76e-102	28/10000
Cps_KPL_2826	Cac_KPL_2652	0.235108	1.19e-134	36/10000
Cps_BWA164	Cac_KPL_2652	0.276697	3.14e-51	15/10000
Cpr_BWA290	Cac_KPL_2652	0.23782	5.74e-126	34/10000
Cpr_BWA146	Cac_KPL_2652	0.256381	7.31e-82	23/10000
Cps_BWA166	Cac_KPL_2652	0.245371	6.63e-106	29/10000
Cac_DU076	Cac_KPL_2652	0.0236171	0	4378/10000
Cpr_KPL_2657	Cac_KPL_2652	0.256381	8.46e-82	23/10000
Cps_KPL_2795	Cac_KPL_2652	0.222464	9.07e-181	47/10000
Cpr_DSM_44285	Cac_KPL_2652	0.247037	1.25e-101	28/10000
Cps_BWA305	Cac_KPL_2652	0.248764	4.88e-98	27/10000
Cps_KPL_2667	Cac_KPL_2652	0.26546	1.48e-66	19/10000
Cps_KPL_4025	Cac_KPL_2652	0.233808	6.27e-139	37/10000
Cac_KPL_3674	Cac_KPL_2652	0.0247146	0	4236/10000
Cps_KPL_3702	Cac_KPL_2652	0.250557	4.53e-94	26/10000
Cac_KPL_4075	Cac_KPL_2652	0.0212097	0	4712/10000
Cpr_KPL_2654	Cac_KPL_2652	0.247037	2.04e-101	28/10000
Cac_KPL_3647	Cac_KPL_2652	0.0222838	0	4559/10000
Cps_BWA172	Cac_KPL_2652	0.245371	8.75e-106	29/10000
Cpr_BWA124	Cac_KPL_2652	0.240698	8.12e-118	32/10000
Cac_BWA273	Cac_KPL_2652	0.0214097	0	4683/10000
Cpr_KPL_3953	Cac_KPL_2652	0.184461	0	105/10000
Cps_BWA092	Cac_KPL_2652	0.239237	2.12e-122	33/10000
Cac_BWA121	Cac_KPL_2652	0.0278485	0	3862/10000
Cpr_DE0530	Cac_KPL_2652	0.194429	0	85/10000
Cac_ATCC_49725	Cac_KPL_2652	0.0234813	0	4396/10000
Ctu_BWA195	Cac_KPL_2652	0.157865	0	185/10000
Cps_KPL_4041	Cac_KPL_2652	0.247037	6.86e-102	28/10000
Cac_KPL_3802	Cac_KPL_2652	0.02237	0	4547/10000
Ctu_BWA207	Cac_KPL_2652	0.161003	0	173/10000
Ctu_DU074	Cac_KPL_2652	0.158887	0	181/10000
Cps_KPL_2621	Cac_KPL_2652	0.240698	3.74e-118	32/10000
Cpr_KPL_2804	Cac_KPL_2652	0.188197	0	97/10000
Cac_KPL_2618	Cac_KPL_2652	0.0217023	0	4641/10000
Cac_KPL_2617	Cac_KPL_2652	0.0226815	0	4504/10000
Cac_KPL_3774	Cac_KPL_2652	0.0215556	0	4662/10000
Ctu_SK141	Cac_KPL_2652	0.165251	0	158/10000
Cps_KPL_3671	Cac_KPL_2652	0.245371	3.65e-106	29/10000
Cpr_KPL_3672	Cac_KPL_2652	0.263022	3.83e-70	20/10000
Cac_BWA109	Cac_KPL_2652	0.0252653	0	4167/10000
Ctu_BWA158	Cac_KPL_2652	0.159407	0	179/10000
Cac_KPL_2652	Cac_KPL_2652	0	0	10000/10000
Cac_KPL_4065	Cac_KPL_2652	0.0212992	0	4699/10000
Cpr_KPL_2755	Cac_KPL_2652	0.188686	0	96/10000
Cac_KPL_3921	Cac_KPL_2652	0.0244945	0	4264/10000
Cps_KPL_2773	Cac_KPL_2652	0.214163	4.04e-219	56/10000
Cma_NML_120205	Cac_KPL_2652	0.106206	0	568/10000
[truncated: 9,450 more rows]

## Sheet: C. Other Corynebactium strains
Table S1. Bacterial strain genome information. (C) Other Corynebactium strains
Species	Strain ID	RefSeq Assembly
Corynebacterium accolens	DSM 44278	GCF_023520795.1
Corynebacterium afermentans	CCUG 32105	GCF_015351335.1
Corynebacterium ammoniagenes	MGYG-HGUT-01533	GCF_902381765.1
Corynebacterium amycolatum	FDAARGOS_1108	GCF_016728725.1
Corynebacterium aurimucosum	DSM 44827	GCF_000022905.1
Corynebacterium bovis	4826	GCF_003932295.1
Corynebacterium callunae	DSM 20147	GCF_000344785.1
Corynebacterium camporealensis	DSM 44610	GCF_000980815.1
Corynebacterium canis	CCUG 58627	GCF_007859215.1
Corynebacterium casei	LMG S-19264	GCF_000550785.1
Corynebacterium caspium	DSM 44850	GCF_000379705.1
Corynebacterium coyleae	DSM 44184	GCF_900105505.1
Corynebacterium curieae	c8Ua_181	GCF_027570035.1
Corynebacterium diphtheriae	ISS 3319	GCF_002843135.1
Corynebacterium doosanense	DSM 45436	GCF_000372245.1
Corynebacterium durum	F0235	GCF_000318135.1
Corynebacterium efficiens	YS-314	GCF_000011305.1
Corynebacterium endometrii	LMM-1653	GCF_004795735.1
Corynebacterium evansiae	c8Ua_174	GCF_027570065.1
Corynebacterium flavescens	OJ8	GCF_001941465.1
Corynebacterium genitalim	ATCC 33030	GCF_000143825.1
Corynebacterium glucuronolyticum	FDAARGOS_1111	GCF_016728645.1
Corynebacterium glutamicum	SCgG2	GCF_000404185.1
Corynebacterium halotolerans	DSM 44683	GCF_000341345.1
Corynebacterium hesseae	c19Ua_109	GCF_027570215.1
Corynebacterium imitans	NCTC13015	GCF_900187215.1
Corynebacterium incognita	Marseille-Q3630	GCF_014217255.1
Corynebacterium jeikeium	K411	GCF_000006605.1
Corynebacterium kalinowskii	1959	GCF_009734385.1
Corynebacterium kroppenstedtii	DSM 44385	GCF_000023145.1
Corynebacterium lehmanniae	c8Ua_144	GCF_027570055.1
Corynebacterium lizhenjunii	ZJ-599	GCF_011038655.2
Corynebacterium macclintockiae	c9Ua_112	GCF_027570165.1
Corynebacterium macginleyi	160811	GCF_016628735.2
Corynebacterium marinum	DSM 44953	GCF_000835165.1
Corynebacterium maris	DSM 45190	GCF_000442645.1
Corynebacterium marquesiae	c19Ua_121	GCF_027570155.1
Corynebacterium massilience	DSM 45435	GCF_000420605.1
Corynebacterium mastitidis	DSM 44356	GCF_000375365.1
Corynebacterium matruchotii	ATCC 14266	GCF_000175375.1
Corynebacterium meitnerae	c8Ua_172	GCF_027570075.1
Corynebacterium minutissimum	NCTC10288	GCF_900478045.1
Corynebacterium mucifaciens	ATCC 700355	GCF_012396315.1
Corynebacterium otitidis	ATCC 51513	GCF_000296405.1
Corynebacterium pelargi	136/3	GCF_004114895.1
Corynebacterium phocae	M408/89/1	GCF_001941565.1
Corynebacterium pilosum	NCTC11862	GCF_900447205.1
Corynebacterium propinquum	FDAARGOS_1112	GCF_016728665.1
Corynebacterium pseduotuberculosis	MEX29	GCF_001865765.1
Corynebacterium pseudodiphtheriticum	DSM 44287	GCF_000688415.1
Corynebacterium resistens	DSM 45100	GCF_000177535.2
Corynebacterium simulans	Wattiau	GCF_001586235.1
Corynebacterium singulare	IBS B52218	GCF_000833575.1
Corynebacterium stationis	622	GCF_001941345.1
Corynebacterium striatum	FDAARGOS_1115	GCF_016728105.1
Corynebacterium timonense	5401744	GCF_000312345.1
Corynebacterium tuberculostearicum	FDAARGOS_1117	GCF_016728365.1
Corynebacterium ulcerans	809	GCF_000215645.1
Corynebacterium urealyticum	NCTC12011	GCF_900187235.1
Corynebacterium variabile	NBRC 15286	GCF_006539825.1
Corynebacterium vitaeruminis	GCF_000344785.1	GCF_000550805.1
Corynebacterium xerosis	GS 1	GCF_003641245.1
Corynebacterium yonathiae	c21Ua_68	GCF_027570195.1

## Sheet: D. Strains for KEGG
Table S1. Bacterial strain genome information. (D) Strains for KEGG
Species	Strain ID	Reference	RefSeq Assembly	Link to KEGG Modules
Corynebacterium glutamicum	ATCC 13032 (Kyowa Hakko)T	10.1007/s00253-003-1328-1	GCF_000011325.1	https://www.genome.jp/kegg-bin/show_organism?menu_type=genome_info&org=cgl
Corynebacterium diphtheriae	NCTC11397T		GCF_001457455.1	https://www.genome.jp/kegg-bin/show_organism?menu_type=genome_info&org=cdip
Corynebacterium simulans	PES1		GCF_001586215.1	https://www.genome.jp/kegg-bin/show_organism?menu_type=genome_info&org=csp
Corynebacterium kroppenstedtii	DSM 44385T	10.1016/j.jbiotec.2008.03.004	GCF_000023145.1	https://www.genome.jp/kegg-bin/show_organism?menu_type=genome_info&org=ckp
Corynebacterium amycolatum	FDAARGOS_1108	10.1038/s41467-019-11306-6	GCF_016728725.1	https://www.genome.jp/kegg-bin/show_organism?menu_type=genome_info&org=camc
Cutibacterium acnes	KPA171202	10.1126/science.1100330	GCF_000008345.1	https://www.genome.jp/kegg-bin/show_organism?menu_type=genome_info&org=pac
Staphylococcus aureus subsp. aureus	USA300_FPR3757	10.1016/S0140-6736(06)68231-7	GCF_000013465.1	https://www.genome.jp/kegg-bin/show_organism?menu_type=genome_info&org=saa
Staphylococcus epidermidis	RP62A	10.1128/JB.187.7.2426-2438.2005	GCF_000011925.1	https://www.genome.jp/kegg-bin/show_organism?menu_type=genome_info&org=ser
Streptococcus pneumoniae	TIGR4	10.1126/science.1061217	GCF_000006885.1	https://www.genome.jp/kegg-bin/show_organism?menu_type=genome_info&org=spn
