# Supplementary material for: Metabolic capabilities are highly conserved among human nasal-associated Corynebacterium species in pangenomic analyses
Source: mSystems. 2024 Nov 7;9(12):e01132-24. doi: 10.1128/msystems.01132-24 (PMC11651106; doi:10.1128/msystems.01132-24)
Supplement: Table S2 — PPanGGOLiN assignment of GCs to the persistent or accessory genome. [file msystems.01132-24-s0008.xlsx]

## Sheet: A. Cpr_PPanGGOLiN
Table S2. PPanGGOLiN assignment of GCs to the persistent or accessory genome. (A) Corynebacterium propinquum
Id	Label	nb_genes	name	product	type	partition	length_avg (bp)	length_med (bp)	nb_organisms	Cpr_1274_CJEI	Cpr_MSK124	Cpr_MSK146	Cpr_MSK290	Cpr_DE0530	Cpr_DSM_44285	Cpr_HSID18035	Cpr_KPL2654	Cpr_KPL2657	Cpr_KPL2755	Cpr_KPL2785	Cpr_KPL2804	Cpr_KPL2811	Cpr_KPL3672	Cpr_KPL3675	Cpr_KPL3889	Cpr_KPL3953	Cpr_KPL3967	Cpr_KPL4040
0	GC_00000001	129	COG3328	Transposase (or an inactivated derivative) (IS285)	CDS	persistent	477.14	308	19	Cpr_1274_CJEI_822	Cpr_MSK124_1779|Cpr_MSK124_1696|Cpr_MSK124_1780|Cpr_MSK124_1694|Cpr_MSK124_1695	Cpr_MSK146_2117|Cpr_MSK146_1957|Cpr_MSK146_2120|Cpr_MSK146_2118|Cpr_MSK146_2119	Cpr_MSK290_1718|Cpr_MSK290_1720|Cpr_MSK290_1719	Cpr_DE0530_899|Cpr_DE0530_1938|Cpr_DE0530_112|Cpr_DE0530_900|Cpr_DE0530_113|Cpr_DE0530_1939|Cpr_DE0530_114	Cpr_DSM_44285_1809|Cpr_DSM_44285_2119|Cpr_DSM_44285_2179|Cpr_DSM_44285_2120|Cpr_DSM_44285_1808|Cpr_DSM_44285_2017|Cpr_DSM_44285_394|Cpr_DSM_44285_2180	Cpr_HSID18035_1140|Cpr_HSID18035_96|Cpr_HSID18035_429|Cpr_HSID18035_2115|Cpr_HSID18035_97|Cpr_HSID18035_1141|Cpr_HSID18035_1595|Cpr_HSID18035_2113|Cpr_HSID18035_2114	Cpr_KPL2654_1490|Cpr_KPL2654_1722|Cpr_KPL2654_1597|Cpr_KPL2654_1723|Cpr_KPL2654_1489|Cpr_KPL2654_1721	Cpr_KPL2657_1996|Cpr_KPL2657_857|Cpr_KPL2657_572|Cpr_KPL2657_858|Cpr_KPL2657_1995|Cpr_KPL2657_573|Cpr_KPL2657_859	Cpr_KPL2755_1233|Cpr_KPL2755_1615|Cpr_KPL2755_1889|Cpr_KPL2755_2221|Cpr_KPL2755_1464|Cpr_KPL2755_1049|Cpr_KPL2755_2220|Cpr_KPL2755_1465|Cpr_KPL2755_1232|Cpr_KPL2755_1463	Cpr_KPL2785_2091|Cpr_KPL2785_668|Cpr_KPL2785_2092|Cpr_KPL2785_1271|Cpr_KPL2785_1527	Cpr_KPL2804_2112|Cpr_KPL2804_2182|Cpr_KPL2804_2113|Cpr_KPL2804_2181|Cpr_KPL2804_2114	Cpr_KPL2811_980|Cpr_KPL2811_600|Cpr_KPL2811_2224|Cpr_KPL2811_325|Cpr_KPL2811_2163|Cpr_KPL2811_978|Cpr_KPL2811_2315|Cpr_KPL2811_2162|Cpr_KPL2811_2225|Cpr_KPL2811_326|Cpr_KPL2811_979	Cpr_KPL3672_425|Cpr_KPL3672_1477|Cpr_KPL3672_427|Cpr_KPL3672_426|Cpr_KPL3672_2125|Cpr_KPL3672_1476|Cpr_KPL3672_2126|Cpr_KPL3672_1086	Cpr_KPL3675_1698|Cpr_KPL3675_1699|Cpr_KPL3675_1684|Cpr_KPL3675_379	Cpr_KPL3889_851|Cpr_KPL3889_2242|Cpr_KPL3889_1559|Cpr_KPL3889_2270|Cpr_KPL3889_554|Cpr_KPL3889_849|Cpr_KPL3889_1560|Cpr_KPL3889_2268|Cpr_KPL3889_2241|Cpr_KPL3889_850|Cpr_KPL3889_2269	Cpr_KPL3953_1670|Cpr_KPL3953_1426|Cpr_KPL3953_1793|Cpr_KPL3953_1794|Cpr_KPL3953_1668|Cpr_KPL3953_1671|Cpr_KPL3953_1427|Cpr_KPL3953_1669|Cpr_KPL3953_1856|Cpr_KPL3953_1428	Cpr_KPL3967_2210|Cpr_KPL3967_1617|Cpr_KPL3967_2211|Cpr_KPL3967_2165|Cpr_KPL3967_334	Cpr_KPL4040_1018|Cpr_KPL4040_1019|Cpr_KPL4040_1281|Cpr_KPL4040_1073|Cpr_KPL4040_1279|Cpr_KPL4040_1020|Cpr_KPL4040_1072|Cpr_KPL4040_683|Cpr_KPL4040_1280
1	GC_00000002	123	COG2801	Transposase InsO and inactivated derivatives (Tra5)	CDS	persistent	390.66	353	19	Cpr_1274_CJEI_785|Cpr_1274_CJEI_1802|Cpr_1274_CJEI_884	Cpr_MSK124_1339|Cpr_MSK124_822|Cpr_MSK124_545|Cpr_MSK124_1472	Cpr_MSK146_964|Cpr_MSK146_962|Cpr_MSK146_2141|Cpr_MSK146_1660	Cpr_MSK290_2009|Cpr_MSK290_1585|Cpr_MSK290_2147|Cpr_MSK290_1938	Cpr_DE0530_2084|Cpr_DE0530_1543|Cpr_DE0530_207|Cpr_DE0530_476|Cpr_DE0530_1927|Cpr_DE0530_208|Cpr_DE0530_369|Cpr_DE0530_1542	Cpr_DSM_44285_1149|Cpr_DSM_44285_2181|Cpr_DSM_44285_2146|Cpr_DSM_44285_863|Cpr_DSM_44285_1148	Cpr_HSID18035_1875|Cpr_HSID18035_2215|Cpr_HSID18035_467|Cpr_HSID18035_1866|Cpr_HSID18035_1874|Cpr_HSID18035_2216|Cpr_HSID18035_2214	Cpr_KPL2654_1504|Cpr_KPL2654_1533|Cpr_KPL2654_1491|Cpr_KPL2654_1508|Cpr_KPL2654_2334|Cpr_KPL2654_1492|Cpr_KPL2654_1967	Cpr_KPL2657_1555|Cpr_KPL2657_1197|Cpr_KPL2657_973|Cpr_KPL2657_1987|Cpr_KPL2657_1478	Cpr_KPL2755_2192|Cpr_KPL2755_1855|Cpr_KPL2755_866|Cpr_KPL2755_1846|Cpr_KPL2755_2146|Cpr_KPL2755_2193|Cpr_KPL2755_1758|Cpr_KPL2755_1617|Cpr_KPL2755_2110|Cpr_KPL2755_867|Cpr_KPL2755_1043|Cpr_KPL2755_870|Cpr_KPL2755_868	Cpr_KPL2785_786|Cpr_KPL2785_713|Cpr_KPL2785_1182|Cpr_KPL2785_777	Cpr_KPL2804_1397|Cpr_KPL2804_750|Cpr_KPL2804_2229|Cpr_KPL2804_2107|Cpr_KPL2804_1398|Cpr_KPL2804_2|Cpr_KPL2804_1407|Cpr_KPL2804_883	Cpr_KPL2811_1970|Cpr_KPL2811_1969|Cpr_KPL2811_974|Cpr_KPL2811_1317|Cpr_KPL2811_2134|Cpr_KPL2811_935|Cpr_KPL2811_1316|Cpr_KPL2811_2317|Cpr_KPL2811_1318|Cpr_KPL2811_2135|Cpr_KPL2811_1205|Cpr_KPL2811_1172|Cpr_KPL2811_1815|Cpr_KPL2811_926	Cpr_KPL3672_784|Cpr_KPL3672_2006|Cpr_KPL3672_785|Cpr_KPL3672_860|Cpr_KPL3672_869|Cpr_KPL3672_2188	Cpr_KPL3675_1622|Cpr_KPL3675_2280|Cpr_KPL3675_835	Cpr_KPL3889_1014|Cpr_KPL3889_1781|Cpr_KPL3889_870|Cpr_KPL3889_871|Cpr_KPL3889_1780|Cpr_KPL3889_1842|Cpr_KPL3889_1066|Cpr_KPL3889_1057|Cpr_KPL3889_1837|Cpr_KPL3889_872	Cpr_KPL3953_2258|Cpr_KPL3953_2256|Cpr_KPL3953_1328|Cpr_KPL3953_553|Cpr_KPL3953_1319|Cpr_KPL3953_2257|Cpr_KPL3953_1923	Cpr_KPL3967_985|Cpr_KPL3967_911|Cpr_KPL3967_920|Cpr_KPL3967_1133	Cpr_KPL4040_2330|Cpr_KPL4040_1368|Cpr_KPL4040_2244|Cpr_KPL4040_1189|Cpr_KPL4040_1369|Cpr_KPL4040_2275|Cpr_KPL4040_1082
2	GC_00000003	120	COG2801	Transposase InsO and inactivated derivatives (Tra5)	CDS	persistent	241.62	272	19	Cpr_1274_CJEI_886|Cpr_1274_CJEI_1331|Cpr_1274_CJEI_813|Cpr_1274_CJEI_647|Cpr_1274_CJEI_783	Cpr_MSK124_1340|Cpr_MSK124_544|Cpr_MSK124_1336|Cpr_MSK124_1854|Cpr_MSK124_821	Cpr_MSK146_965|Cpr_MSK146_1661|Cpr_MSK146_2115|Cpr_MSK146_881|Cpr_MSK146_1948	Cpr_MSK290_1976|Cpr_MSK290_1|Cpr_MSK290_906	Cpr_DE0530_2358|Cpr_DE0530_1627|Cpr_DE0530_1926|Cpr_DE0530_1454|Cpr_DE0530_1201|Cpr_DE0530_1544|Cpr_DE0530_205	Cpr_DSM_44285_1147|Cpr_DSM_44285_2113|Cpr_DSM_44285_862|Cpr_DSM_44285_2019	Cpr_HSID18035_1867|Cpr_HSID18035_1568|Cpr_HSID18035_191|Cpr_HSID18035_2212|Cpr_HSID18035_1865|Cpr_HSID18035_1876|Cpr_HSID18035_1147|Cpr_HSID18035_1783	Cpr_KPL2654_2227|Cpr_KPL2654_1534|Cpr_KPL2654_2328|Cpr_KPL2654_1509	Cpr_KPL2657_2126|Cpr_KPL2657_1196|Cpr_KPL2657_1480|Cpr_KPL2657_725|Cpr_KPL2657_2002	Cpr_KPL2755_2227|Cpr_KPL2755_1757|Cpr_KPL2755_2315|Cpr_KPL2755_2050|Cpr_KPL2755_864|Cpr_KPL2755_1616|Cpr_KPL2755_1931|Cpr_KPL2755_1845|Cpr_KPL2755_2028	Cpr_KPL2785_2200|Cpr_KPL2785_787|Cpr_KPL2785_2084|Cpr_KPL2785_776|Cpr_KPL2785_1181|Cpr_KPL2785_2209|Cpr_KPL2785_2019|Cpr_KPL2785_926	Cpr_KPL2804_1406|Cpr_KPL2804_1516|Cpr_KPL2804_1473|Cpr_KPL2804_4|Cpr_KPL2804_1396|Cpr_KPL2804_1207|Cpr_KPL2804_1405	Cpr_KPL2811_2169|Cpr_KPL2811_1320|Cpr_KPL2811_1893|Cpr_KPL2811_1171|Cpr_KPL2811_1776|Cpr_KPL2811_1802|Cpr_KPL2811_2313|Cpr_KPL2811_936|Cpr_KPL2811_973|Cpr_KPL2811_925	Cpr_KPL3672_859|Cpr_KPL3672_1336|Cpr_KPL3672_2187|Cpr_KPL3672_2118|Cpr_KPL3672_783|Cpr_KPL3672_870	Cpr_KPL3675_1442|Cpr_KPL3675_1621|Cpr_KPL3675_1692|Cpr_KPL3675_2176	Cpr_KPL3889_1843|Cpr_KPL3889_1834|Cpr_KPL3889_1067|Cpr_KPL3889_1364|Cpr_KPL3889_1841|Cpr_KPL3889_1255|Cpr_KPL3889_874|Cpr_KPL3889_2313	Cpr_KPL3953_552|Cpr_KPL3953_1055|Cpr_KPL3953_841|Cpr_KPL3953_2254|Cpr_KPL3953_1434|Cpr_KPL3953_1329|Cpr_KPL3953_1100	Cpr_KPL3967_1132|Cpr_KPL3967_1017|Cpr_KPL3967_2263|Cpr_KPL3967_2203|Cpr_KPL3967_910|Cpr_KPL3967_2115|Cpr_KPL3967_2271|Cpr_KPL3967_921	Cpr_KPL4040_1384|Cpr_KPL4040_2332|Cpr_KPL4040_1406|Cpr_KPL4040_1083|Cpr_KPL4040_1287|Cpr_KPL4040_2325|Cpr_KPL4040_2245
3	GC_00000004	69	COG2801	Transposase InsO and inactivated derivatives (Tra5)	CDS	persistent	569.26	560	19	Cpr_1274_CJEI_648|Cpr_1274_CJEI_224|Cpr_1274_CJEI_429	Cpr_MSK124_1275|Cpr_MSK124_1033	Cpr_MSK146_2187	Cpr_MSK290_1094|Cpr_MSK290_2149|Cpr_MSK290_2164	Cpr_DE0530_2122|Cpr_DE0530_1412|Cpr_DE0530_450	Cpr_DSM_44285_668|Cpr_DSM_44285_1217|Cpr_DSM_44285_397|Cpr_DSM_44285_872	Cpr_HSID18035_208|Cpr_HSID18035_315	Cpr_KPL2654_1507|Cpr_KPL2654_2313|Cpr_KPL2654_1493|Cpr_KPL2654_158|Cpr_KPL2654_1718|Cpr_KPL2654_1532|Cpr_KPL2654_2312	Cpr_KPL2657_565|Cpr_KPL2657_504|Cpr_KPL2657_1010|Cpr_KPL2657_854	Cpr_KPL2755_1620|Cpr_KPL2755_879|Cpr_KPL2755_1005|Cpr_KPL2755_649	Cpr_KPL2785_665|Cpr_KPL2785_2198|Cpr_KPL2785_1864	Cpr_KPL2804_2109|Cpr_KPL2804_2224	Cpr_KPL2811_2287|Cpr_KPL2811_606|Cpr_KPL2811_1570|Cpr_KPL2811_2286|Cpr_KPL2811_1214|Cpr_KPL2811_2061	Cpr_KPL3672_743|Cpr_KPL3672_430|Cpr_KPL3672_1884	Cpr_KPL3675_1034|Cpr_KPL3675_382	Cpr_KPL3889_547|Cpr_KPL3889_1817|Cpr_KPL3889_272|Cpr_KPL3889_1839|Cpr_KPL3889_1566|Cpr_KPL3889_1840	Cpr_KPL3953_1960|Cpr_KPL3953_1052|Cpr_KPL3953_1122|Cpr_KPL3953_1121|Cpr_KPL3953_1854	Cpr_KPL3967_2265|Cpr_KPL3967_337|Cpr_KPL3967_1920	Cpr_KPL4040_1171|Cpr_KPL4040_690|Cpr_KPL4040_691|Cpr_KPL4040_600|Cpr_KPL4040_2327|Cpr_KPL4040_1075
4	GC_00000005	57	COG5640	Secreted trypsin-like serine protease	CDS	persistent	799.37	770	19	Cpr_1274_CJEI_526|Cpr_1274_CJEI_527|Cpr_1274_CJEI_186	Cpr_MSK124_1176|Cpr_MSK124_326|Cpr_MSK124_1177	Cpr_MSK146_73|Cpr_MSK146_1559|Cpr_MSK146_74	Cpr_MSK290_1011|Cpr_MSK290_363|Cpr_MSK290_1010	Cpr_DE0530_2295|Cpr_DE0530_2294|Cpr_DE0530_536	Cpr_DSM_44285_765|Cpr_DSM_44285_764|Cpr_DSM_44285_357	Cpr_HSID18035_757|Cpr_HSID18035_1523|Cpr_HSID18035_1522	Cpr_KPL2654_65|Cpr_KPL2654_66|Cpr_KPL2654_2071	Cpr_KPL2657_1102|Cpr_KPL2657_346|Cpr_KPL2657_1101	Cpr_KPL2755_330|Cpr_KPL2755_910|Cpr_KPL2755_911	Cpr_KPL2785_1961|Cpr_KPL2785_1962|Cpr_KPL2785_979	Cpr_KPL2804_1615|Cpr_KPL2804_1750|Cpr_KPL2804_1749	Cpr_KPL2811_1245|Cpr_KPL2811_1246|Cpr_KPL2811_1529	Cpr_KPL3672_562|Cpr_KPL3672_1565|Cpr_KPL3672_1566	Cpr_KPL3675_1349|Cpr_KPL3675_1350|Cpr_KPL3675_1544	Cpr_KPL3889_2114|Cpr_KPL3889_1754|Cpr_KPL3889_2115	Cpr_KPL3953_327|Cpr_KPL3953_1174|Cpr_KPL3953_1175	Cpr_KPL3967_549|Cpr_KPL3967_2086|Cpr_KPL3967_2085	Cpr_KPL4040_1492|Cpr_KPL4040_1604|Cpr_KPL4040_1493
6	GC_00000007	39	COG1403	5-methylcytosine-specific restriction endonuclease McrA (McrA)	CDS	persistent	1595.69	1604	19	Cpr_1274_CJEI_695|Cpr_1274_CJEI_541	Cpr_MSK124_1190|Cpr_MSK124_1048	Cpr_MSK146_192|Cpr_MSK146_59	Cpr_MSK290_997|Cpr_MSK290_758	Cpr_DE0530_2089|Cpr_DE0530_2309	Cpr_DSM_44285_778|Cpr_DSM_44285_1248	Cpr_HSID18035_241|Cpr_HSID18035_1536	Cpr_KPL2654_190|Cpr_KPL2654_51	Cpr_KPL2657_977|Cpr_KPL2657_1116	Cpr_KPL2755_897|Cpr_KPL2755_1038	Cpr_KPL2785_931|Cpr_KPL2785_1325	Cpr_KPL2804_1762|Cpr_KPL2804_337|Cpr_KPL2804_338	Cpr_KPL2811_1232|Cpr_KPL2811_1820	Cpr_KPL3672_1754|Cpr_KPL3672_1341	Cpr_KPL3675_1335|Cpr_KPL3675_1447	Cpr_KPL3889_1785|Cpr_KPL3889_1268	Cpr_KPL3953_1160|Cpr_KPL3953_1928	Cpr_KPL3967_1510|Cpr_KPL3967_1012	Cpr_KPL4040_1138|Cpr_KPL4040_1507
7	GC_00000008	38	COG0321	Lipoate-protein ligase B (LipB) (PDB:2QHT) (PUBMED:19798051)	CDS	persistent	988.68	978	19	Cpr_1274_CJEI_1325|Cpr_1274_CJEI_1324	Cpr_MSK124_423|Cpr_MSK124_422	Cpr_MSK146_1432|Cpr_MSK146_1433	Cpr_MSK290_268|Cpr_MSK290_269	Cpr_DE0530_1997|Cpr_DE0530_1996	Cpr_DSM_44285_993|Cpr_DSM_44285_994	Cpr_HSID18035_632|Cpr_HSID18035_631|Cpr_HSID18035_1591	Cpr_KPL2654_1138|Cpr_KPL2654_1139	Cpr_KPL2657_437|Cpr_KPL2657_438	Cpr_KPL2755_1517|Cpr_KPL2755_1516	Cpr_KPL2785_1208|Cpr_KPL2785_1209	Cpr_KPL2804_1989|Cpr_KPL2804_1990	Cpr_KPL2811_1683|Cpr_KPL2811_1684	Cpr_KPL3672_687	Cpr_KPL3675_1893|Cpr_KPL3675_1894	Cpr_KPL3889_1495|Cpr_KPL3889_1494	Cpr_KPL3953_423|Cpr_KPL3953_424	Cpr_KPL3967_671|Cpr_KPL3967_670	Cpr_KPL4040_1024|Cpr_KPL4040_1023
8	GC_00000009	38	COG0609	ABC-type Fe3+-siderophore transport system, permease component (FepD) (PDB:2NQ2)	CDS	persistent	1072.61	1065	19	Cpr_1274_CJEI_621|Cpr_1274_CJEI_607	Cpr_MSK124_2064|Cpr_MSK124_2079	Cpr_MSK146_18|Cpr_MSK146_3	Cpr_MSK290_941|Cpr_MSK290_956	Cpr_DE0530_2366|Cpr_DE0530_2351	Cpr_DSM_44285_823|Cpr_DSM_44285_836	Cpr_HSID18035_1576|Cpr_HSID18035_1559	Cpr_KPL2654_2309|Cpr_KPL2654_9	Cpr_KPL2657_1170|Cpr_KPL2657_1157	Cpr_KPL2755_2042|Cpr_KPL2755_2059	Cpr_KPL2785_2176|Cpr_KPL2785_1284	Cpr_KPL2804_1508|Cpr_KPL2804_1523	Cpr_KPL2811_1810|Cpr_KPL2811_1793	Cpr_KPL3672_1710|Cpr_KPL3672_756	Cpr_KPL3675_1294|Cpr_KPL3675_1279	Cpr_KPL3889_1310|Cpr_KPL3889_1323	Cpr_KPL3953_1109|Cpr_KPL3953_1092	Cpr_KPL3967_1551|Cpr_KPL3967_2247	Cpr_KPL4040_2239|Cpr_KPL4040_2054
9	GC_00000010	38	COG0318	O-succinylbenzoic acid-CoA ligase MenE or related acyl-CoA synthetase (AMP-forming) (MenE/FadK) (PDB:5EY9) (PUBMED:25151136	CDS	persistent	1852.45	1863	19	Cpr_1274_CJEI_298|Cpr_1274_CJEI_299	Cpr_MSK124_1578|Cpr_MSK124_1577	Cpr_MSK146_1725|Cpr_MSK146_1724	Cpr_MSK290_1464|Cpr_MSK290_1465	Cpr_DE0530_1771|Cpr_DE0530_1770	Cpr_DSM_44285_1693|Cpr_DSM_44285_1694	Cpr_HSID18035_1995|Cpr_HSID18035_1994	Cpr_KPL2654_2158|Cpr_KPL2654_2159	Cpr_KPL2657_1709|Cpr_KPL2657_1710	Cpr_KPL2755_1188|Cpr_KPL2755_1189	Cpr_KPL2785_2022|Cpr_KPL2785_2021	Cpr_KPL2804_886|Cpr_KPL2804_885	Cpr_KPL2811_2040|Cpr_KPL2811_2039	Cpr_KPL3672_946|Cpr_KPL3672_947	Cpr_KPL3675_1274|Cpr_KPL3675_1275	Cpr_KPL3889_702|Cpr_KPL3889_703	Cpr_KPL3953_2129|Cpr_KPL3953_2130	Cpr_KPL3967_2133|Cpr_KPL3967_2132	Cpr_KPL4040_828|Cpr_KPL4040_827
10	GC_00000011	38			CDS	persistent	358.53	371	19	Cpr_1274_CJEI_2173	Cpr_MSK124_817	Cpr_MSK146_2040|Cpr_MSK146_2045	Cpr_MSK290_1316|Cpr_MSK290_1306|Cpr_MSK290_1311	Cpr_DE0530_339	Cpr_DSM_44285_609|Cpr_DSM_44285_616	Cpr_HSID18035_321|Cpr_HSID18035_1211	Cpr_KPL2654_821|Cpr_KPL2654_1250|Cpr_KPL2654_831|Cpr_KPL2654_826	Cpr_KPL2657_1608|Cpr_KPL2657_1612	Cpr_KPL2755_428	Cpr_KPL2785_1940|Cpr_KPL2785_1932	Cpr_KPL2804_1047|Cpr_KPL2804_1042|Cpr_KPL2804_1037	Cpr_KPL2811_827	Cpr_KPL3672_1149|Cpr_KPL3672_1141	Cpr_KPL3675_593|Cpr_KPL3675_601|Cpr_KPL3675_2056	Cpr_KPL3889_53|Cpr_KPL3889_61|Cpr_KPL3889_2079	Cpr_KPL3953_2090	Cpr_KPL3967_1998|Cpr_KPL3967_2006	Cpr_KPL4040_2119|Cpr_KPL4040_1529
12	GC_00000013	38	COG1275	Tellurite resistance protein TehA and related permeases (TehA) (PDB:3M71)	CDS	persistent	1028.71	1052	19	Cpr_1274_CJEI_437|Cpr_1274_CJEI_439	Cpr_MSK124_1086|Cpr_MSK124_1084	Cpr_MSK146_155|Cpr_MSK146_157	Cpr_MSK290_716|Cpr_MSK290_718	Cpr_DE0530_2132|Cpr_DE0530_2130	Cpr_DSM_44285_677|Cpr_DSM_44285_679	Cpr_HSID18035_198|Cpr_HSID18035_200	Cpr_KPL2654_149|Cpr_KPL2654_151	Cpr_KPL2657_1019|Cpr_KPL2657_1017	Cpr_KPL2755_997|Cpr_KPL2755_995	Cpr_KPL2785_1606|Cpr_KPL2785_1604	Cpr_KPL2804_380|Cpr_KPL2804_378	Cpr_KPL2811_2071|Cpr_KPL2811_2069	Cpr_KPL3672_2150|Cpr_KPL3672_2152	Cpr_KPL3675_2100|Cpr_KPL3675_2098	Cpr_KPL3889_1827|Cpr_KPL3889_1825	Cpr_KPL3953_1967|Cpr_KPL3953_1969	Cpr_KPL3967_1672|Cpr_KPL3967_1674	Cpr_KPL4040_1179|Cpr_KPL4040_1181
14	GC_00000015	34	COG3764	Sortase (surface protein transpeptidase) (SrtA) (PDB:1IJA)	CDS	persistent	958.12	989	19	Cpr_1274_CJEI_2216|Cpr_1274_CJEI_1269	Cpr_MSK124_1719|Cpr_MSK124_1721	Cpr_MSK146_1172	Cpr_MSK290_206|Cpr_MSK290_204	Cpr_DE0530_1929|Cpr_DE0530_1932	Cpr_DSM_44285_934|Cpr_DSM_44285_932	Cpr_HSID18035_567|Cpr_HSID18035_570	Cpr_KPL2654_1083	Cpr_KPL2657_506|Cpr_KPL2657_501	Cpr_KPL2755_2291|Cpr_KPL2755_2301	Cpr_KPL2785_1269	Cpr_KPL2804_2186|Cpr_KPL2804_2223	Cpr_KPL2811_2281|Cpr_KPL2811_2305	Cpr_KPL3672_745|Cpr_KPL3672_741	Cpr_KPL3675_2197|Cpr_KPL3675_2200	Cpr_KPL3889_1567|Cpr_KPL3889_1564	Cpr_KPL3953_2267|Cpr_KPL3953_2247	Cpr_KPL3967_2167	Cpr_KPL4040_1087|Cpr_KPL4040_1079
15	GC_00000016	34	COG4889	Predicted helicase (PDB:5FFJ)	CDS	persistent	2510.26	3011	19	Cpr_1274_CJEI_2170|Cpr_1274_CJEI_2169	Cpr_MSK124_1990	Cpr_MSK146_2034|Cpr_MSK146_2033	Cpr_MSK290_1322|Cpr_MSK290_1323	Cpr_DE0530_344|Cpr_DE0530_345	Cpr_DSM_44285_626|Cpr_DSM_44285_627	Cpr_HSID18035_332|Cpr_HSID18035_333	Cpr_KPL2654_837|Cpr_KPL2654_838	Cpr_KPL2657_1595|Cpr_KPL2657_1597	Cpr_KPL2755_412|Cpr_KPL2755_411	Cpr_KPL2785_1922	Cpr_KPL2804_1031|Cpr_KPL2804_1030	Cpr_KPL2811_844|Cpr_KPL2811_843	Cpr_KPL3672_1130|Cpr_KPL3672_1131	Cpr_KPL3675_2257	Cpr_KPL3889_43|Cpr_KPL3889_41|Cpr_KPL3889_42	Cpr_KPL3953_2085	Cpr_KPL3967_1988	Cpr_KPL4040_1542|Cpr_KPL4040_1541
16	GC_00000017	33			CDS	persistent	433.27	461	19	Cpr_1274_CJEI_1099	Cpr_MSK124_502|Cpr_MSK124_2136	Cpr_MSK146_244	Cpr_MSK290_1898|Cpr_MSK290_810	Cpr_DE0530_1538|Cpr_DE0530_1145	Cpr_DSM_44285_1301|Cpr_DSM_44285_1153	Cpr_HSID18035_2272	Cpr_KPL2654_242|Cpr_KPL2654_1480	Cpr_KPL2657_1473|Cpr_KPL2657_1216	Cpr_KPL2755_1717|Cpr_KPL2755_1851	Cpr_KPL2785_782|Cpr_KPL2785_877	Cpr_KPL2804_285	Cpr_KPL2811_931|Cpr_KPL2811_1131	Cpr_KPL3672_865|Cpr_KPL3672_1287	Cpr_KPL3675_841|Cpr_KPL3675_1393	Cpr_KPL3889_1206|Cpr_KPL3889_1061	Cpr_KPL3953_1323|Cpr_KPL3953_511	Cpr_KPL3967_1066|Cpr_KPL3967_915	Cpr_KPL4040_855
18	GC_00000019	30	COG2224	Isocitrate lyase (AceA) (PDB:1DQU)	CDS	persistent	924	1292	19	Cpr_1274_CJEI_1236|Cpr_1274_CJEI_1237	Cpr_MSK124_1667	Cpr_MSK146_1917	Cpr_MSK290_1744|Cpr_MSK290_1745	Cpr_DE0530_88|Cpr_DE0530_89	Cpr_DSM_44285_1785|Cpr_DSM_44285_1784	Cpr_HSID18035_2089|Cpr_HSID18035_2090	Cpr_KPL2654_1750	Cpr_KPL2657_883|Cpr_KPL2657_882	Cpr_KPL2755_1440|Cpr_KPL2755_1439	Cpr_KPL2785_692	Cpr_KPL2804_2032	Cpr_KPL2811_1004|Cpr_KPL2811_1005	Cpr_KPL3672_403|Cpr_KPL3672_402	Cpr_KPL3675_355	Cpr_KPL3889_2218	Cpr_KPL3953_1644|Cpr_KPL3953_1645	Cpr_KPL3967_1444	Cpr_KPL4040_995|Cpr_KPL4040_994
19	GC_00000020	30	COG4799	Acetyl-CoA carboxylase, carboxyltransferase component (MmdA) (PDB:1OD2)	CDS	persistent	1065.5	1544	19	Cpr_1274_CJEI_846|Cpr_1274_CJEI_848	Cpr_MSK124_1970	Cpr_MSK146_1981	Cpr_MSK290_2039|Cpr_MSK290_2041	Cpr_DE0530_1656|Cpr_DE0530_1654	Cpr_DSM_44285_2087	Cpr_HSID18035_453	Cpr_KPL2654_1621	Cpr_KPL2657_2033	Cpr_KPL2755_1075|Cpr_KPL2755_1073	Cpr_KPL2785_1551|Cpr_KPL2785_1553	Cpr_KPL2804_1832	Cpr_KPL2811_574|Cpr_KPL2811_576	Cpr_KPL3672_1062|Cpr_KPL3672_1060	Cpr_KPL3675_1660	Cpr_KPL3889_818|Cpr_KPL3889_815	Cpr_KPL3953_1460|Cpr_KPL3953_1462	Cpr_KPL3967_1643|Cpr_KPL3967_1641	Cpr_KPL4040_1315|Cpr_KPL4040_1313
20	GC_00000021	29	COG1002	Type II restriction/modification system, endonuclease and methylase domains (YeeA) (PDB:5HR4)	CDS	persistent	2242.28	2855	19	Cpr_1274_CJEI_157|Cpr_1274_CJEI_460	Cpr_MSK124_1110	Cpr_MSK146_134	Cpr_MSK290_1078	Cpr_DE0530_920|Cpr_DE0530_2155	Cpr_DSM_44285_700|Cpr_DSM_44285_864	Cpr_HSID18035_1453|Cpr_HSID18035_1454|Cpr_HSID18035_1594	Cpr_KPL2654_126	Cpr_KPL2657_571|Cpr_KPL2657_1042	Cpr_KPL2755_972	Cpr_KPL2785_1583	Cpr_KPL2804_401	Cpr_KPL2811_1308	Cpr_KPL3672_1626|Cpr_KPL3672_1478	Cpr_KPL3675_2142	Cpr_KPL3889_553|Cpr_KPL3889_1946	Cpr_KPL3953_1855|Cpr_KPL3953_1236	Cpr_KPL3967_1695	Cpr_KPL4040_684|Cpr_KPL4040_1434
25	GC_00000026	27	COG2801	Transposase InsO and inactivated derivatives (Tra5)	CDS	persistent	690.56	752	19	Cpr_1274_CJEI_1136	Cpr_MSK124_1	Cpr_MSK146_207	Cpr_MSK290_727|Cpr_MSK290_773	Cpr_DE0530_1414	Cpr_DSM_44285_1263	Cpr_HSID18035_1423	Cpr_KPL2654_205	Cpr_KPL2657_2138	Cpr_KPL2755_2310	Cpr_KPL2785_914	Cpr_KPL2804_369|Cpr_KPL2804_323	Cpr_KPL2811_2310|Cpr_KPL2811_1771	Cpr_KPL3672_1324	Cpr_KPL3675_86|Cpr_KPL3675_2089|Cpr_KPL3675_1430	Cpr_KPL3889_1243	Cpr_KPL3953_653|Cpr_KPL3953_473	Cpr_KPL3967_1029	Cpr_KPL4040_1124|Cpr_KPL4040_1195|Cpr_KPL4040_461
27	GC_00000028	26	COG1280	Threonine/homoserine/homoserine lactone efflux protein (RhtB)	CDS	persistent	689.92	713	19	Cpr_1274_CJEI_1575	Cpr_MSK124_12	Cpr_MSK146_593	Cpr_MSK290_670	Cpr_DE0530_844|Cpr_DE0530_202	Cpr_DSM_44285_39	Cpr_HSID18035_1066|Cpr_HSID18035_2209	Cpr_KPL2654_591	Cpr_KPL2657_38	Cpr_KPL2755_861|Cpr_KPL2755_18	Cpr_KPL2785_18	Cpr_KPL2804_712|Cpr_KPL2804_8	Cpr_KPL2811_1323|Cpr_KPL2811_18	Cpr_KPL3672_38	Cpr_KPL3675_297	Cpr_KPL3889_877|Cpr_KPL3889_1433	Cpr_KPL3953_18|Cpr_KPL3953_2251	Cpr_KPL3967_38	Cpr_KPL4040_18
28	GC_00000029	25	COG0739	Murein DD-endopeptidase MepM and murein hydrolase activator NlpD, contains LysM domain (NlpD) (PDB:2GU1)	CDS	persistent	796.64	806	19	Cpr_1274_CJEI_1189	Cpr_MSK124_1621	Cpr_MSK146_1871	Cpr_MSK290_1791	Cpr_DE0530_41|Cpr_DE0530_1466	Cpr_DSM_44285_1737	Cpr_HSID18035_2042|Cpr_HSID18035_1797	Cpr_KPL2654_1796	Cpr_KPL2657_931	Cpr_KPL2755_1392|Cpr_KPL2755_1777	Cpr_KPL2785_1365	Cpr_KPL2804_2039	Cpr_KPL2811_2260|Cpr_KPL2811_1052	Cpr_KPL3672_356	Cpr_KPL3675_1766	Cpr_KPL3889_1136|Cpr_KPL3889_1671	Cpr_KPL3953_1397|Cpr_KPL3953_1597	Cpr_KPL3967_1491	Cpr_KPL4040_947
29	GC_00000030	25	COG4529	Uncharacterized NAD(P)/FAD-binding protein YdhS (YdhS)	CDS	persistent	1051.52	1292	19	Cpr_1274_CJEI_1253	Cpr_MSK124_1687|Cpr_MSK124_1686	Cpr_MSK146_2127	Cpr_MSK290_1728|Cpr_MSK290_1727	Cpr_DE0530_105	Cpr_DSM_44285_1801	Cpr_HSID18035_2106	Cpr_KPL2654_1731	Cpr_KPL2657_866	Cpr_KPL2755_1456	Cpr_KPL2785_676|Cpr_KPL2785_675	Cpr_KPL2804_2121	Cpr_KPL2811_988|Cpr_KPL2811_987	Cpr_KPL3672_419	Cpr_KPL3675_371|Cpr_KPL3675_372	Cpr_KPL3889_2277	Cpr_KPL3953_1661	Cpr_KPL3967_1427|Cpr_KPL3967_1428	Cpr_KPL4040_1011
30	GC_00000031	25	COG2865	Predicted transcriptional regulator, contains HTH domain (PDB:3LMM)	CDS	persistent	859.52	1079	19	Cpr_1274_CJEI_475|Cpr_1274_CJEI_474	Cpr_MSK124_1124	Cpr_MSK146_125	Cpr_MSK290_1062	Cpr_DE0530_2167	Cpr_DSM_44285_714	Cpr_HSID18035_1470	Cpr_KPL2654_117	Cpr_KPL2657_1051	Cpr_KPL2755_961	Cpr_KPL2785_2132|Cpr_KPL2785_2131	Cpr_KPL2804_410	Cpr_KPL2811_1296	Cpr_KPL3672_1616|Cpr_KPL3672_1617	Cpr_KPL3675_2126|Cpr_KPL3675_2127	Cpr_KPL3889_1936|Cpr_KPL3889_1937	Cpr_KPL3953_1227	Cpr_KPL3967_2229|Cpr_KPL3967_2230	Cpr_KPL4040_1442
31	GC_00000032	25			CDS	persistent	317.84	320	19	Cpr_1274_CJEI_377	Cpr_MSK124_356	Cpr_MSK146_1513|Cpr_MSK146_1516	Cpr_MSK290_334	Cpr_DE0530_2078	Cpr_DSM_44285_1063	Cpr_HSID18035_711|Cpr_HSID18035_714	Cpr_KPL2654_2171|Cpr_KPL2654_2168	Cpr_KPL2657_2178	Cpr_KPL2755_2171	Cpr_KPL2785_1021	Cpr_KPL2804_1568|Cpr_KPL2804_1571	Cpr_KPL2811_2113	Cpr_KPL3672_606|Cpr_KPL3672_609	Cpr_KPL3675_1497|Cpr_KPL3675_1500	Cpr_KPL3889_1724	Cpr_KPL3953_358	Cpr_KPL3967_591	Cpr_KPL4040_2068
32	GC_00000033	25			CDS	persistent	564.44	620	19	Cpr_1274_CJEI_2190	Cpr_MSK124_1796	Cpr_MSK146_1102	Cpr_MSK290_135	Cpr_DE0530_2160|Cpr_DE0530_1786	Cpr_DSM_44285_2003	Cpr_HSID18035_1609	Cpr_KPL2654_1013	Cpr_KPL2657_587	Cpr_KPL2755_1601|Cpr_KPL2755_968	Cpr_KPL2785_1794	Cpr_KPL2804_1341	Cpr_KPL2811_1303|Cpr_KPL2811_463	Cpr_KPL3672_1623|Cpr_KPL3672_1462	Cpr_KPL3675_964	Cpr_KPL3889_568|Cpr_KPL3889_1943	Cpr_KPL3953_1870|Cpr_KPL3953_1233	Cpr_KPL3967_1216	Cpr_KPL4040_669
33	GC_00000034	25	COG1409	3',5'-cyclic AMP phosphodiesterase CpdA (CpdA) (PDB:2ZO9)	CDS	persistent	1321.28	1373	19	Cpr_1274_CJEI_1150	Cpr_MSK124_1582|Cpr_MSK124_1581	Cpr_MSK146_1831|Cpr_MSK146_1832	Cpr_MSK290_1830	Cpr_DE0530_2	Cpr_DSM_44285_1696|Cpr_DSM_44285_1697	Cpr_HSID18035_2003	Cpr_KPL2654_1835	Cpr_KPL2657_970	Cpr_KPL2755_1352|Cpr_KPL2755_1351	Cpr_KPL2785_1405	Cpr_KPL2804_2202	Cpr_KPL2811_1092|Cpr_KPL2811_1093	Cpr_KPL3672_2170|Cpr_KPL3672_2171	Cpr_KPL3675_1726	Cpr_KPL3889_1710	Cpr_KPL3953_1558	Cpr_KPL3967_1901	Cpr_KPL4040_2169
36	GC_00000037	24	COG0614	ABC-type Fe3+-hydroxamate transport system, periplasmic component (FepB) (PDB:1ESZ)	CDS	persistent	780.5	974	19	Cpr_1274_CJEI_1761	Cpr_MSK124_1430	Cpr_MSK146_921	Cpr_MSK290_1627	Cpr_DE0530_308	Cpr_DSM_44285_1838|Cpr_DSM_44285_1837	Cpr_HSID18035_1585|Cpr_HSID18035_55	Cpr_KPL2654_1876	Cpr_KPL2657_1943|Cpr_KPL2657_1942	Cpr_KPL2755_1932	Cpr_KPL2785_1921	Cpr_KPL2804_792	Cpr_KPL2811_1892	Cpr_KPL3672_2065|Cpr_KPL3672_2066	Cpr_KPL3675_1936	Cpr_KPL3889_1864	Cpr_KPL3953_1674	Cpr_KPL3967_1987	Cpr_KPL4040_1836|Cpr_KPL4040_1837
37	GC_00000038	24	COG4325	Uncharacterized membrane protein	CDS	persistent	1071.62	1316	19	Cpr_1274_CJEI_455	Cpr_MSK124_1105	Cpr_MSK146_139	Cpr_MSK290_1083	Cpr_DE0530_2154|Cpr_DE0530_2149	Cpr_DSM_44285_695	Cpr_HSID18035_1452|Cpr_HSID18035_1447	Cpr_KPL2654_131	Cpr_KPL2657_1037	Cpr_KPL2755_978|Cpr_KPL2755_973	Cpr_KPL2785_1588	Cpr_KPL2804_396	Cpr_KPL2811_1314|Cpr_KPL2811_1309	Cpr_KPL3672_1627|Cpr_KPL3672_1632	Cpr_KPL3675_2147	Cpr_KPL3889_1947	Cpr_KPL3953_1242	Cpr_KPL3967_1690	Cpr_KPL4040_1429
39	GC_00000040	23	COG4558	ABC-type hemin transport system, periplasmic component (ChuT) (PDB:3MD9)	CDS	persistent	1109.78	1169	19	Cpr_1274_CJEI_622	Cpr_MSK124_2080	Cpr_MSK146_2	Cpr_MSK290_940	Cpr_DE0530_2350|Cpr_DE0530_2367	Cpr_DSM_44285_837	Cpr_HSID18035_1577	Cpr_KPL2654_2310	Cpr_KPL2657_1171	Cpr_KPL2755_2041	Cpr_KPL2785_2177	Cpr_KPL2804_1524|Cpr_KPL2804_1507	Cpr_KPL2811_1811	Cpr_KPL3672_757|Cpr_KPL3672_758	Cpr_KPL3675_1278	Cpr_KPL3889_1309|Cpr_KPL3889_1324	Cpr_KPL3953_1091	Cpr_KPL3967_2248	Cpr_KPL4040_2053
41	GC_00000042	23	COG3600	Uncharacterized phage-associated protein, contains DUF4065 domain (GepA)	CDS	persistent	462.43	572	19	Cpr_1274_CJEI_485	Cpr_MSK124_1134	Cpr_MSK146_115|Cpr_MSK146_114	Cpr_MSK290_1052	Cpr_DE0530_2177	Cpr_DSM_44285_724	Cpr_HSID18035_1480	Cpr_KPL2654_106|Cpr_KPL2654_107	Cpr_KPL2657_1061	Cpr_KPL2755_951	Cpr_KPL2785_2142	Cpr_KPL2804_420|Cpr_KPL2804_421	Cpr_KPL2811_1286	Cpr_KPL3672_1606	Cpr_KPL3675_2116	Cpr_KPL3889_1926	Cpr_KPL3953_1216|Cpr_KPL3953_1217	Cpr_KPL3967_2240	Cpr_KPL4040_1452
42	GC_00000043	23	COG0566	tRNA G18 (ribose-2'-O)-methylase SpoU (SpoU) (PDB:1GZ0)	CDS	persistent	867.3	941	19	Cpr_1274_CJEI_386	Cpr_MSK124_556	Cpr_MSK146_290	Cpr_MSK290_856	Cpr_DE0530_1100	Cpr_DSM_44285_2138	Cpr_HSID18035_2226	Cpr_KPL2654_288	Cpr_KPL2657_1262	Cpr_KPL2755_1770	Cpr_KPL2785_505	Cpr_KPL2804_239	Cpr_KPL2811_1184|Cpr_KPL2811_1187|Cpr_KPL2811_2322	Cpr_KPL3672_2104|Cpr_KPL3672_2101	Cpr_KPL3675_1083	Cpr_KPL3889_1162|Cpr_KPL3889_1159	Cpr_KPL3953_564	Cpr_KPL3967_1307	Cpr_KPL4040_900
43	GC_00000044	23	COG3391	DNA-binding beta-propeller fold protein YncE (YncE) (PDB:3VGZ) (PUBMED:22120742	CDS	persistent	2139.57	2576	19	Cpr_1274_CJEI_708	Cpr_MSK124_1061	Cpr_MSK146_179	Cpr_MSK290_745	Cpr_DE0530_2102	Cpr_DSM_44285_1235	Cpr_HSID18035_228	Cpr_KPL2654_177	Cpr_KPL2657_990|Cpr_KPL2657_991	Cpr_KPL2755_1025	Cpr_KPL2785_945|Cpr_KPL2785_944	Cpr_KPL2804_351	Cpr_KPL2811_1833	Cpr_KPL3672_1355|Cpr_KPL3672_1354	Cpr_KPL3675_1460	Cpr_KPL3889_1798	Cpr_KPL3953_1941	Cpr_KPL3967_998|Cpr_KPL3967_999	Cpr_KPL4040_1151
44	GC_00000045	23	COG4932	Clumping factor A-related surface protein, MSCRAMM (microbial surface components recognizing adhesive matrix molecules) family, DEv-IgG fold (ClfA) (PDB:1N67) (PUBMED:12485987)	CDS	persistent	1309.22	986	19	Cpr_1274_CJEI_1272	Cpr_MSK124_1711	Cpr_MSK146_1178	Cpr_MSK290_213	Cpr_DE0530_1941	Cpr_DSM_44285_941	Cpr_HSID18035_577	Cpr_KPL2654_1086|Cpr_KPL2654_1087|Cpr_KPL2654_1085	Cpr_KPL2657_493	Cpr_KPL2755_1575	Cpr_KPL2785_1267	Cpr_KPL2804_2178	Cpr_KPL2811_2223|Cpr_KPL2811_2220|Cpr_KPL2811_2222	Cpr_KPL3672_738	Cpr_KPL3675_2190	Cpr_KPL3889_1556	Cpr_KPL3953_2202	Cpr_KPL3967_2169	Cpr_KPL4040_1071
45	GC_00000046	23	COG2170	Gamma-glutamyl:cysteine ligase YbdK, ATP-grasp superfamily (YbdK) (PDB:1R8G) (PUBMED:15211520)	CDS	persistent	1263.83	1520	19	Cpr_1274_CJEI_149	Cpr_MSK124_1739	Cpr_MSK146_1152	Cpr_MSK290_186	Cpr_DE0530_227	Cpr_DSM_44285_915	Cpr_HSID18035_271	Cpr_KPL2654_1063	Cpr_KPL2657_523	Cpr_KPL2755_1663	Cpr_KPL2785_2076|Cpr_KPL2785_2077	Cpr_KPL2804_2169	Cpr_KPL2811_1613	Cpr_KPL3672_1842	Cpr_KPL3675_2217|Cpr_KPL3675_2218	Cpr_KPL3889_504	Cpr_KPL3953_2027|Cpr_KPL3953_2028	Cpr_KPL3967_2186|Cpr_KPL3967_2187	Cpr_KPL4040_1107
46	GC_00000047	22	COG3311	DNA-binding transcriptional regulator AlpA (AlpA)	CDS	persistent	227	227	19	Cpr_1274_CJEI_1914	Cpr_MSK124_814	Cpr_MSK146_2042	Cpr_MSK290_1314	Cpr_DE0530_1189|Cpr_DE0530_2247	Cpr_DSM_44285_619	Cpr_HSID18035_324	Cpr_KPL2654_829|Cpr_KPL2654_1269	Cpr_KPL2657_1605	Cpr_KPL2755_419	Cpr_KPL2785_1929	Cpr_KPL2804_1039	Cpr_KPL2811_836	Cpr_KPL3672_1138	Cpr_KPL3675_604|Cpr_KPL3675_2075	Cpr_KPL3889_50	Cpr_KPL3953_829	Cpr_KPL3967_1995	Cpr_KPL4040_1532
47	GC_00000048	22	COG3177	Fic family protein (PDB:3CUC)	CDS	persistent	1053.91	1223	19	Cpr_1274_CJEI_774	Cpr_MSK124_1924|Cpr_MSK124_2148	Cpr_MSK146_1670	Cpr_MSK290_1886	Cpr_DE0530_1526	Cpr_DSM_44285_1165	Cpr_HSID18035_1856	Cpr_KPL2654_1468	Cpr_KPL2657_1489	Cpr_KPL2755_1836	Cpr_KPL2785_767	Cpr_KPL2804_1416	Cpr_KPL2811_916	Cpr_KPL3672_850	Cpr_KPL3675_820|Cpr_KPL3675_821	Cpr_KPL3889_1077|Cpr_KPL3889_1076	Cpr_KPL3953_1338	Cpr_KPL3967_930	Cpr_KPL4040_1210
48	GC_00000049	22	COG2184	Fido, protein-threonine AMPylation domain (FIDO) (PDB:2F6S) (PUBMED:19503829)	CDS	persistent	638.14	740	19	Cpr_1274_CJEI_1991	Cpr_MSK124_677	Cpr_MSK146_412	Cpr_MSK290_2128	Cpr_DE0530_950|Cpr_DE0530_949	Cpr_DSM_44285_1448	Cpr_HSID18035_514	Cpr_KPL2654_1327	Cpr_KPL2657_1387	Cpr_KPL2755_756|Cpr_KPL2755_755	Cpr_KPL2785_361	Cpr_KPL2804_113	Cpr_KPL2811_1428|Cpr_KPL2811_1429	Cpr_KPL3672_2025	Cpr_KPL3675_737	Cpr_KPL3889_982	Cpr_KPL3953_719	Cpr_KPL3967_765	Cpr_KPL4040_1990
51	GC_00000052	21	COG2072	Predicted flavoprotein CzcO associated with the cation diffusion facilitator CzcD (CzcO) (PDB:4USQ)	CDS	persistent	937.14	1046	19	Cpr_1274_CJEI_913	Cpr_MSK124_1309	Cpr_MSK146_992	Cpr_MSK290_28	Cpr_DE0530_1899	Cpr_DSM_44285_2046	Cpr_HSID18035_1715	Cpr_KPL2654_904	Cpr_KPL2657_697|Cpr_KPL2657_698	Cpr_KPL2755_1261	Cpr_KPL2785_1154	Cpr_KPL2804_1234	Cpr_KPL2811_354	Cpr_KPL3672_1809	Cpr_KPL3675_1594|Cpr_KPL3675_1593	Cpr_KPL3889_674	Cpr_KPL3953_1822	Cpr_KPL3967_1105	Cpr_KPL4040_555
52	GC_00000053	21	COG0531	Serine transporter YbeC, amino acid:H+ symporter family (PotE) (PDB:3LRB)	CDS	persistent	1342.86	1490	19	Cpr_1274_CJEI_1831	Cpr_MSK124_251	Cpr_MSK146_825|Cpr_MSK146_824	Cpr_MSK290_439	Cpr_DE0530_613	Cpr_DSM_44285_276	Cpr_HSID18035_834	Cpr_KPL2654_361|Cpr_KPL2654_360	Cpr_KPL2657_268	Cpr_KPL2755_252	Cpr_KPL2785_256	Cpr_KPL2804_480	Cpr_KPL2811_251	Cpr_KPL3672_268	Cpr_KPL3675_56	Cpr_KPL3889_438	Cpr_KPL3953_250	Cpr_KPL3967_276	Cpr_KPL4040_248
53	GC_00000054	21			CDS	persistent	200	200	19	Cpr_1274_CJEI_1292	Cpr_MSK124_454|Cpr_MSK124_1853	Cpr_MSK146_1401	Cpr_MSK290_1975|Cpr_MSK290_237	Cpr_DE0530_1965	Cpr_DSM_44285_961	Cpr_HSID18035_601	Cpr_KPL2654_1107	Cpr_KPL2657_469	Cpr_KPL2755_1547	Cpr_KPL2785_1240	Cpr_KPL2804_1958	Cpr_KPL2811_1714	Cpr_KPL3672_718	Cpr_KPL3675_1862	Cpr_KPL3889_1526	Cpr_KPL3953_455	Cpr_KPL3967_702	Cpr_KPL4040_1383
54	GC_00000055	21	COG0366	Glycosidase/amylase (phosphorylase) (AmyA) (PDB:2P67) (PUBMED:29684280)	CDS	persistent	1565	1730	19	Cpr_1274_CJEI_2203	Cpr_MSK124_1220	Cpr_MSK146_1087|Cpr_MSK146_1088	Cpr_MSK290_122	Cpr_DE0530_1799	Cpr_DSM_44285_1990	Cpr_HSID18035_1623	Cpr_KPL2654_999	Cpr_KPL2657_600	Cpr_KPL2755_1588	Cpr_KPL2785_1808	Cpr_KPL2804_1326	Cpr_KPL2811_450	Cpr_KPL3672_1449	Cpr_KPL3675_978	Cpr_KPL3889_583|Cpr_KPL3889_582	Cpr_KPL3953_1883	Cpr_KPL3967_1202	Cpr_KPL4040_655
55	GC_00000056	21	COG1114	Branched-chain amino acid permease (BrnQ)	CDS	persistent	1257.86	1382	19	Cpr_1274_CJEI_1977	Cpr_MSK124_663	Cpr_MSK146_398	Cpr_MSK290_2114	Cpr_DE0530_964	Cpr_DSM_44285_1434	Cpr_HSID18035_528	Cpr_KPL2654_1313	Cpr_KPL2657_1373	Cpr_KPL2755_741	Cpr_KPL2785_375	Cpr_KPL2804_127|Cpr_KPL2804_128	Cpr_KPL2811_1443	Cpr_KPL3672_2011	Cpr_KPL3675_751	Cpr_KPL3889_996	Cpr_KPL3953_705	Cpr_KPL3967_779	Cpr_KPL4040_1976|Cpr_KPL4040_1975
56	GC_00000057	21	COG1276	Putative copper export protein (PcoD)	CDS	persistent	2125.29	2276	19	Cpr_1274_CJEI_1983	Cpr_MSK124_669	Cpr_MSK146_404	Cpr_MSK290_2120	Cpr_DE0530_958	Cpr_DSM_44285_1440	Cpr_HSID18035_522|Cpr_HSID18035_1795|Cpr_HSID18035_1796	Cpr_KPL2654_1319	Cpr_KPL2657_1379	Cpr_KPL2755_747	Cpr_KPL2785_369	Cpr_KPL2804_121	Cpr_KPL2811_1437	Cpr_KPL3672_2017	Cpr_KPL3675_745	Cpr_KPL3889_990	Cpr_KPL3953_711	Cpr_KPL3967_773	Cpr_KPL4040_1982
57	GC_00000058	21	COG2865	Predicted transcriptional regulator, contains HTH domain (PDB:3LMM)	CDS	persistent	1206	1556	19	Cpr_1274_CJEI_421	Cpr_MSK124_1477|Cpr_MSK124_1476	Cpr_MSK146_1826|Cpr_MSK146_1825	Cpr_MSK290_1365	Cpr_DE0530_1671	Cpr_DSM_44285_1593	Cpr_HSID18035_1895	Cpr_KPL2654_1637	Cpr_KPL2657_1810	Cpr_KPL2755_1090	Cpr_KPL2785_1568	Cpr_KPL2804_986	Cpr_KPL2811_559	Cpr_KPL3672_1045	Cpr_KPL3675_2260	Cpr_KPL3889_800	Cpr_KPL3953_1477	Cpr_KPL3967_1658	Cpr_KPL4040_1330
58	GC_00000059	21	COG1309	DNA-binding protein, AcrR family, includes nucleoid occlusion protein SlmA (AcrR) (PDB:2QOP)	CDS	persistent	548.29	614	19	Cpr_1274_CJEI_2050	Cpr_MSK124_733	Cpr_MSK146_468	Cpr_MSK290_1507	Cpr_DE0530_155	Cpr_DSM_44285_1506|Cpr_DSM_44285_1507	Cpr_HSID18035_2161|Cpr_HSID18035_2162	Cpr_KPL2654_2049	Cpr_KPL2657_1857	Cpr_KPL2755_814	Cpr_KPL2785_1515	Cpr_KPL2804_55	Cpr_KPL2811_1370	Cpr_KPL3672_1525	Cpr_KPL3675_681	Cpr_KPL3889_924	Cpr_KPL3953_778	Cpr_KPL3967_1605	Cpr_KPL4040_1646
60	GC_00000061	21	COG2271	Sugar phosphate permease (UhpC) (PDB:1PW4)	CDS	persistent	1247	1379	19	Cpr_1274_CJEI_887	Cpr_MSK124_1335	Cpr_MSK146_966	Cpr_MSK290_2	Cpr_DE0530_1925	Cpr_DSM_44285_2020	Cpr_HSID18035_99|Cpr_HSID18035_1741	Cpr_KPL2654_878	Cpr_KPL2657_724	Cpr_KPL2755_1235	Cpr_KPL2785_1180	Cpr_KPL2804_1208	Cpr_KPL2811_328	Cpr_KPL3672_1783	Cpr_KPL3675_1620	Cpr_KPL3889_2239|Cpr_KPL3889_700	Cpr_KPL3953_1796	Cpr_KPL3967_1131	Cpr_KPL4040_529
61	GC_00000062	21	COG1804	Crotonobetainyl-CoA:carnitine CoA-transferase CaiB and related acyl-CoA transferases (CaiB) (PDB:1P5H)	CDS	persistent	1059.57	1169	19	Cpr_1274_CJEI_2155	Cpr_MSK124_2005	Cpr_MSK146_2019	Cpr_MSK290_1337	Cpr_DE0530_359	Cpr_DSM_44285_641	Cpr_HSID18035_347	Cpr_KPL2654_852	Cpr_KPL2657_1581	Cpr_KPL2755_398	Cpr_KPL2785_1737	Cpr_KPL2804_1016	Cpr_KPL2811_857	Cpr_KPL3672_1116	Cpr_KPL3675_1910	Cpr_KPL3889_27|Cpr_KPL3889_26	Cpr_KPL3953_2071|Cpr_KPL3953_2070	Cpr_KPL3967_1842	Cpr_KPL4040_1556
63	GC_00000064	20	COG3118	Chaperedoxin CnoX, contains thioredoxin-like and TPR-like domains, YbbN/TrxSC family (CnoX) (PDB:3QDN) (PUBMED:21498507	CDS	persistent	377	377	19	Cpr_1274_CJEI_391	Cpr_MSK124_1801	Cpr_MSK146_1585	Cpr_MSK290_1919	Cpr_DE0530_1616	Cpr_DSM_44285_1072	Cpr_HSID18035_420|Cpr_HSID18035_1889	Cpr_KPL2654_1585	Cpr_KPL2657_1405	Cpr_KPL2755_1860	Cpr_KPL2785_861	Cpr_KPL2804_1647	Cpr_KPL2811_1733	Cpr_KPL3672_939	Cpr_KPL3675_916	Cpr_KPL3889_2013	Cpr_KPL3953_1247	Cpr_KPL3967_2156	Cpr_KPL4040_1336
64	GC_00000065	20	COG0335	Ribosomal protein L19 (RplS) (PDB:1VS6) (PUBMED:27941785)	CDS	persistent	335	344	19	Cpr_1274_CJEI_1852	Cpr_MSK124_272	Cpr_MSK146_846	Cpr_MSK290_418	Cpr_DE0530_592	Cpr_DSM_44285_297	Cpr_HSID18035_813	Cpr_KPL2654_339	Cpr_KPL2657_289	Cpr_KPL2755_273	Cpr_KPL2785_277	Cpr_KPL2804_459	Cpr_KPL2811_272	Cpr_KPL3672_289	Cpr_KPL3675_35	Cpr_KPL3889_459	Cpr_KPL3953_271|Cpr_KPL3953_2282	Cpr_KPL3967_297	Cpr_KPL4040_269
65	GC_00000066	20	COG0664	cAMP-binding domain of CRP or a regulatory subunit of cAMP-dependent protein kinases (Crp) (PDB:1FT9)	CDS	persistent	657.05	683	19	Cpr_1274_CJEI_232	Cpr_MSK124_1510	Cpr_MSK146_1792	Cpr_MSK290_1396	Cpr_DE0530_1702	Cpr_DSM_44285_1627	Cpr_HSID18035_1927	Cpr_KPL2654_1670	Cpr_KPL2657_1777	Cpr_KPL2755_1121	Cpr_KPL2785_1096	Cpr_KPL2804_953	Cpr_KPL2811_2320|Cpr_KPL2811_527	Cpr_KPL3672_1012	Cpr_KPL3675_1206	Cpr_KPL3889_769	Cpr_KPL3953_1508	Cpr_KPL3967_1372	Cpr_KPL4040_760
66	GC_00000067	20			CDS	persistent	409.4	431	19	Cpr_1274_CJEI_1297	Cpr_MSK124_449	Cpr_MSK146_1406	Cpr_MSK290_242	Cpr_DE0530_1970	Cpr_DSM_44285_966	Cpr_HSID18035_606	Cpr_KPL2654_1112	Cpr_KPL2657_464	Cpr_KPL2755_1542	Cpr_KPL2785_1235	Cpr_KPL2804_1963	Cpr_KPL2811_1709	Cpr_KPL3672_713	Cpr_KPL3675_1867	Cpr_KPL3889_1521	Cpr_KPL3953_450	Cpr_KPL3967_697	Cpr_KPL4040_1049|Cpr_KPL4040_1048
67	GC_00000068	20	COG3949	Uncharacterized membrane protein YkvI (YkvI)	CDS	persistent	1346.9	1418	19	Cpr_1274_CJEI_1378|Cpr_1274_CJEI_1377	Cpr_MSK124_867	Cpr_MSK146_1349	Cpr_MSK290_1260	Cpr_DE0530_1246	Cpr_DSM_44285_564	Cpr_HSID18035_1256	Cpr_KPL2654_776	Cpr_KPL2657_1670	Cpr_KPL2755_484	Cpr_KPL2785_1431	Cpr_KPL2804_1091	Cpr_KPL2811_771	Cpr_KPL3672_1193	Cpr_KPL3675_548	Cpr_KPL3889_106	Cpr_KPL3953_887	Cpr_KPL3967_503	Cpr_KPL4040_345
68	GC_00000069	20	COG0229	Peptide methionine sulfoxide reductase MsrB (MsrB) (PDB:1L1D)	CDS	persistent	388.4	401	19	Cpr_1274_CJEI_74	Cpr_MSK124_165	Cpr_MSK146_738	Cpr_MSK290_525	Cpr_DE0530_700	Cpr_DSM_44285_191	Cpr_HSID18035_920	Cpr_KPL2654_446	Cpr_KPL2657_183	Cpr_KPL2755_165|Cpr_KPL2755_2316	Cpr_KPL2785_170	Cpr_KPL2804_567	Cpr_KPL2811_164	Cpr_KPL3672_183	Cpr_KPL3675_144	Cpr_KPL3889_352	Cpr_KPL3953_163	Cpr_KPL3967_190	Cpr_KPL4040_163
69	GC_00000070	20	COG0449	Glucosamine 6-phosphate synthetase, contains amidotransferase and phosphosugar isomerase domains (GlmS) (PDB:2J6H)	CDS	persistent	1787.15	1871	19	Cpr_1274_CJEI_893	Cpr_MSK124_1329	Cpr_MSK146_972	Cpr_MSK290_8	Cpr_DE0530_1919	Cpr_DSM_44285_2026	Cpr_HSID18035_1735	Cpr_KPL2654_884	Cpr_KPL2657_718	Cpr_KPL2755_1241	Cpr_KPL2785_1174	Cpr_KPL2804_1214	Cpr_KPL2811_334	Cpr_KPL3672_1789	Cpr_KPL3675_1614	Cpr_KPL3889_694	Cpr_KPL3953_1802	Cpr_KPL3967_1125	Cpr_KPL4040_2331|Cpr_KPL4040_535
70	GC_00000071	20	COG0439	Biotin carboxylase (AccC) (PDB:1BNC)	CDS	persistent	1171.25	1232	19	Cpr_1274_CJEI_1255	Cpr_MSK124_1689	Cpr_MSK146_2125	Cpr_MSK290_1725	Cpr_DE0530_107	Cpr_DSM_44285_1803	Cpr_HSID18035_2108	Cpr_KPL2654_1728|Cpr_KPL2654_1729	Cpr_KPL2657_864	Cpr_KPL2755_1458	Cpr_KPL2785_673	Cpr_KPL2804_2119	Cpr_KPL2811_985	Cpr_KPL3672_421	Cpr_KPL3675_374	Cpr_KPL3889_2275	Cpr_KPL3953_1663	Cpr_KPL3967_1425	Cpr_KPL4040_1013
71	GC_00000072	20			CDS	persistent	397.1	410	19	Cpr_1274_CJEI_904	Cpr_MSK124_1318	Cpr_MSK146_983	Cpr_MSK290_19	Cpr_DE0530_1908	Cpr_DSM_44285_2037	Cpr_HSID18035_1891|Cpr_HSID18035_1724	Cpr_KPL2654_895	Cpr_KPL2657_707	Cpr_KPL2755_1252	Cpr_KPL2785_1163	Cpr_KPL2804_1225	Cpr_KPL2811_345	Cpr_KPL3672_1800	Cpr_KPL3675_1603	Cpr_KPL3889_683	Cpr_KPL3953_1813	Cpr_KPL3967_1114	Cpr_KPL4040_546
72	GC_00000073	20	COG0341	Preprotein translocase subunit SecF (SecF) (PDB:2FYH) (PUBMED:28830929)	CDS	persistent	1115.9	1142	19	Cpr_1274_CJEI_1707	Cpr_MSK124_145	Cpr_MSK146_718	Cpr_MSK290_545	Cpr_DE0530_720	Cpr_DSM_44285_171	Cpr_HSID18035_941|Cpr_HSID18035_1433	Cpr_KPL2654_466	Cpr_KPL2657_163	Cpr_KPL2755_144	Cpr_KPL2785_150	Cpr_KPL2804_587	Cpr_KPL2811_143	Cpr_KPL3672_163	Cpr_KPL3675_164	Cpr_KPL3889_332	Cpr_KPL3953_143	Cpr_KPL3967_170	Cpr_KPL4040_143
73	GC_00000074	20	COG0491	Glyoxylase or a related metal-dependent hydrolase, beta-lactamase superfamily II (GloB) (PDB:1QH3) (PUBMED:25670698)	CDS	persistent	809.15	845	19	Cpr_1274_CJEI_231	Cpr_MSK124_1509	Cpr_MSK146_1793	Cpr_MSK290_1395	Cpr_DE0530_1701	Cpr_DSM_44285_1626	Cpr_HSID18035_1926	Cpr_KPL2654_1669|Cpr_KPL2654_2336	Cpr_KPL2657_1778	Cpr_KPL2755_1120	Cpr_KPL2785_1097	Cpr_KPL2804_954	Cpr_KPL2811_528	Cpr_KPL3672_1013	Cpr_KPL3675_1205	Cpr_KPL3889_770	Cpr_KPL3953_1507	Cpr_KPL3967_1371	Cpr_KPL4040_759
74	GC_00000075	20	COG0186	Ribosomal protein S17 (RpsQ) (PDB:4V4H)	CDS	persistent	300.05	308	19	Cpr_1274_CJEI_1760	Cpr_MSK124_1429	Cpr_MSK146_920	Cpr_MSK290_1628	Cpr_DE0530_309	Cpr_DSM_44285_1839	Cpr_HSID18035_54	Cpr_KPL2654_1875	Cpr_KPL2657_1941	Cpr_KPL2755_1933	Cpr_KPL2785_1920	Cpr_KPL2804_793	Cpr_KPL2811_2325|Cpr_KPL2811_1891	Cpr_KPL3672_2064	Cpr_KPL3675_1937	Cpr_KPL3889_1865	Cpr_KPL3953_1675	Cpr_KPL3967_1986	Cpr_KPL4040_1835
75	GC_00000076	20	COG3654	Prophage maintenance system killer protein (Doc)	CDS	persistent	612.5	641	19	Cpr_1274_CJEI_493	Cpr_MSK124_1142	Cpr_MSK146_107	Cpr_MSK290_1045	Cpr_DE0530_2184	Cpr_DSM_44285_731	Cpr_HSID18035_1487	Cpr_KPL2654_99	Cpr_KPL2657_1068	Cpr_KPL2755_944	Cpr_KPL2785_2163	Cpr_KPL2804_428	Cpr_KPL2811_1279	Cpr_KPL3672_1598	Cpr_KPL3675_2268|Cpr_KPL3675_2275	Cpr_KPL3889_1919	Cpr_KPL3953_1208	Cpr_KPL3967_2256	Cpr_KPL4040_1459
76	GC_00000077	20			CDS	persistent	1142.3	1208	19	Cpr_1274_CJEI_1259	Cpr_MSK124_1693	Cpr_MSK146_2121	Cpr_MSK290_1721	Cpr_DE0530_111	Cpr_DSM_44285_1807	Cpr_HSID18035_2112	Cpr_KPL2654_1724	Cpr_KPL2657_860	Cpr_KPL2755_1462	Cpr_KPL2785_669	Cpr_KPL2804_2115	Cpr_KPL2811_981	Cpr_KPL3672_424	Cpr_KPL3675_378	Cpr_KPL3889_2271	Cpr_KPL3953_1667	Cpr_KPL3967_333|Cpr_KPL3967_1422	Cpr_KPL4040_1017
77	GC_00000078	20	COG0129	Dihydroxyacid dehydratase/phosphogluconate dehydratase (IlvD) (PDB:2GP4)	CDS	persistent	1778	1841	19	Cpr_1274_CJEI_1372	Cpr_MSK124_862	Cpr_MSK146_1354	Cpr_MSK290_1265	Cpr_DE0530_1241	Cpr_DSM_44285_569	Cpr_HSID18035_1251|Cpr_HSID18035_1747	Cpr_KPL2654_781	Cpr_KPL2657_1665	Cpr_KPL2755_479	Cpr_KPL2785_1426	Cpr_KPL2804_1086	Cpr_KPL2811_776	Cpr_KPL3672_1188	Cpr_KPL3675_553	Cpr_KPL3889_101	Cpr_KPL3953_882	Cpr_KPL3967_508	Cpr_KPL4040_340
78	GC_00000079	20	COG2240	Pyridoxal/pyridoxine/pyridoxamine kinase (PdxK) (PDB:5ZW9) (PUBMED:19096365	CDS	persistent	834.8	881	19	Cpr_1274_CJEI_113	Cpr_MSK124_1761	Cpr_MSK146_1131	Cpr_MSK290_164	Cpr_DE0530_248	Cpr_DSM_44285_894|Cpr_DSM_44285_895	Cpr_HSID18035_293	Cpr_KPL2654_1042	Cpr_KPL2657_543	Cpr_KPL2755_1642	Cpr_KPL2785_1765	Cpr_KPL2804_1370	Cpr_KPL2811_1592	Cpr_KPL3672_1862	Cpr_KPL3675_935	Cpr_KPL3889_525	Cpr_KPL3953_2006	Cpr_KPL3967_1245	Cpr_KPL4040_713
79	GC_00000080	20	COG0566	tRNA G18 (ribose-2'-O)-methylase SpoU (SpoU) (PDB:1GZ0)	CDS	persistent	648.35	689	19	Cpr_1274_CJEI_1117	Cpr_MSK124_484	Cpr_MSK146_226	Cpr_MSK290_792	Cpr_DE0530_1163	Cpr_DSM_44285_1283	Cpr_HSID18035_2290	Cpr_KPL2654_224	Cpr_KPL2657_1198	Cpr_KPL2755_1699	Cpr_KPL2785_895	Cpr_KPL2804_303	Cpr_KPL2811_1113	Cpr_KPL3672_1305	Cpr_KPL3675_1411	Cpr_KPL3889_1224	Cpr_KPL3953_493|Cpr_KPL3953_2277	Cpr_KPL3967_1048	Cpr_KPL4040_837
80	GC_00000081	20	COG1131	ABC-type multidrug transport system, ATPase component (CcmA) (PDB:5DO7)	CDS	persistent	878.9	926	19	Cpr_1274_CJEI_764	Cpr_MSK124_1914	Cpr_MSK146_1680	Cpr_MSK290_1876	Cpr_DE0530_1515|Cpr_DE0530_1516	Cpr_DSM_44285_1175	Cpr_HSID18035_1846	Cpr_KPL2654_1458	Cpr_KPL2657_1499	Cpr_KPL2755_1826	Cpr_KPL2785_757	Cpr_KPL2804_1426	Cpr_KPL2811_906	Cpr_KPL3672_840	Cpr_KPL3675_810	Cpr_KPL3889_1087	Cpr_KPL3953_1348	Cpr_KPL3967_940	Cpr_KPL4040_1220
81	GC_00000082	20	COG0595	mRNA degradation ribonuclease J1/J2 (RnjA) (PDB:3T3N)	CDS	persistent	2114.75	2216	19	Cpr_1274_CJEI_1803	Cpr_MSK124_223	Cpr_MSK146_796	Cpr_MSK290_467	Cpr_DE0530_642	Cpr_DSM_44285_248	Cpr_HSID18035_862	Cpr_KPL2654_389	Cpr_KPL2657_240	Cpr_KPL2755_223	Cpr_KPL2785_228	Cpr_KPL2804_509	Cpr_KPL2811_222	Cpr_KPL3672_240	Cpr_KPL3675_84	Cpr_KPL3889_410	Cpr_KPL3953_2286|Cpr_KPL3953_221	Cpr_KPL3967_248	Cpr_KPL4040_220
82	GC_00000083	20	COG1309	DNA-binding protein, AcrR family, includes nucleoid occlusion protein SlmA (AcrR) (PDB:2QOP)	CDS	persistent	722.6	764	19	Cpr_1274_CJEI_983	Cpr_MSK124_1253	Cpr_MSK146_1055	Cpr_MSK290_89	Cpr_DE0530_1831	Cpr_DSM_44285_1958	Cpr_HSID18035_1656	Cpr_KPL2654_967	Cpr_KPL2657_632	Cpr_KPL2755_1329|Cpr_KPL2755_1328	Cpr_KPL2785_1840	Cpr_KPL2804_1294	Cpr_KPL2811_418	Cpr_KPL3672_1417	Cpr_KPL3675_1010	Cpr_KPL3889_615	Cpr_KPL3953_1915	Cpr_KPL3967_1944	Cpr_KPL4040_623
84	GC_00000085	20	COG3012	Uncharacterized conserved protein YchJ, contains N- and C-terminal SEC-C domains (YchJ) (PDB:2I9W)	CDS	persistent	869.15	920	19	Cpr_1274_CJEI_156	Cpr_MSK124_1945	Cpr_MSK146_1942	Cpr_MSK290_2015	Cpr_DE0530_898	Cpr_DSM_44285_2178	Cpr_HSID18035_1139	Cpr_KPL2654_2233	Cpr_KPL2657_1994	Cpr_KPL2755_2219	Cpr_KPL2785_2093	Cpr_KPL2804_1808|Cpr_KPL2804_1807	Cpr_KPL2811_2161	Cpr_KPL3672_2127	Cpr_KPL3675_1700	Cpr_KPL3889_852	Cpr_KPL3953_1425	Cpr_KPL3967_2212	Cpr_KPL4040_1278
85	GC_00000086	20	COG0508	Pyruvate/2-oxoglutarate dehydrogenase complex, dihydrolipoamide acyltransferase (E2) component (AceF) (PDB:1B5S)	CDS	persistent	3592.4	3776	19	Cpr_1274_CJEI_1451	Cpr_MSK124_940	Cpr_MSK146_1276	Cpr_MSK290_1187	Cpr_DE0530_1319	Cpr_DSM_44285_491	Cpr_HSID18035_1329	Cpr_KPL2654_702	Cpr_KPL2657_761	Cpr_KPL2755_557	Cpr_KPL2785_572	Cpr_KPL2804_1164	Cpr_KPL2811_698	Cpr_KPL3672_523	Cpr_KPL3675_475	Cpr_KPL3889_179	Cpr_KPL3953_960|Cpr_KPL3953_2284	Cpr_KPL3967_430	Cpr_KPL4040_418
86	GC_00000087	20	COG0084	3'->5' ssDNA/RNA exonuclease TatD (TatD) (PDB:1J6O) (PUBMED:10747959	CDS	persistent	871.85	905	19	Cpr_1274_CJEI_1225	Cpr_MSK124_1656	Cpr_MSK146_1906	Cpr_MSK290_1756	Cpr_DE0530_77	Cpr_DSM_44285_1773	Cpr_HSID18035_2078|Cpr_HSID18035_1427	Cpr_KPL2654_1761	Cpr_KPL2657_894	Cpr_KPL2755_1428	Cpr_KPL2785_703	Cpr_KPL2804_2021	Cpr_KPL2811_1016	Cpr_KPL3672_391	Cpr_KPL3675_344	Cpr_KPL3889_2229	Cpr_KPL3953_1633	Cpr_KPL3967_1455	Cpr_KPL4040_983
87	GC_00000088	20	COG2801	Transposase InsO and inactivated derivatives (Tra5)	CDS	persistent	537.2	359	19	Cpr_1274_CJEI_223	Cpr_MSK124_1034	Cpr_MSK146_2186	Cpr_MSK290_1093	Cpr_DE0530_1413	Cpr_DSM_44285_396	Cpr_HSID18035_1998	Cpr_KPL2654_1719|Cpr_KPL2654_2326	Cpr_KPL2657_855	Cpr_KPL2755_650	Cpr_KPL2785_666	Cpr_KPL2804_2110	Cpr_KPL2811_605	Cpr_KPL3672_429	Cpr_KPL3675_381	Cpr_KPL3889_273	Cpr_KPL3953_1053	Cpr_KPL3967_336	Cpr_KPL4040_2328
88	GC_00000089	20	COG0088	Ribosomal protein L4 (RplD) (PDB:1VS6)	CDS	persistent	635.6	659	19	Cpr_1274_CJEI_1752	Cpr_MSK124_1421	Cpr_MSK146_912	Cpr_MSK290_1636	Cpr_DE0530_317	Cpr_DSM_44285_1847	Cpr_HSID18035_46	Cpr_KPL2654_1867	Cpr_KPL2657_1933	Cpr_KPL2755_1941	Cpr_KPL2785_1912	Cpr_KPL2804_801	Cpr_KPL2811_1883	Cpr_KPL3672_2056	Cpr_KPL3675_1945	Cpr_KPL3889_1873	Cpr_KPL3953_1683	Cpr_KPL3967_1978	Cpr_KPL4040_2334|Cpr_KPL4040_1827
89	GC_00000090	20	COG0626	Cystathionine beta-lyase/cystathionine gamma-synthase (MetC) (PDB:1CL1)	CDS	persistent	1189.55	1244	19	Cpr_1274_CJEI_1998	Cpr_MSK124_683	Cpr_MSK146_418	Cpr_MSK290_2134	Cpr_DE0530_942	Cpr_DSM_44285_1455	Cpr_HSID18035_508	Cpr_KPL2654_1333	Cpr_KPL2657_1393	Cpr_KPL2755_763	Cpr_KPL2785_354	Cpr_KPL2804_107	Cpr_KPL2811_1421	Cpr_KPL3672_2032	Cpr_KPL3675_730	Cpr_KPL3889_976	Cpr_KPL3953_725|Cpr_KPL3953_2280	Cpr_KPL3967_759	Cpr_KPL4040_1996
90	GC_00000091	20	COG4721	ABC-type thiamine/hydroxymethylpyrimidine transport system, permease component (YkoE) (PDB:5EDL)	CDS	persistent	601.7	632	19	Cpr_1274_CJEI_1734	Cpr_MSK124_1403	Cpr_MSK146_894	Cpr_MSK290_1654	Cpr_DE0530_335	Cpr_DSM_44285_1864	Cpr_HSID18035_28	Cpr_KPL2654_1849	Cpr_KPL2657_1916	Cpr_KPL2755_1959	Cpr_KPL2785_1894	Cpr_KPL2804_820|Cpr_KPL2804_819	Cpr_KPL2811_1865	Cpr_KPL3672_2039	Cpr_KPL3675_1963	Cpr_KPL3889_1891	Cpr_KPL3953_1701	Cpr_KPL3967_1960	Cpr_KPL4040_1810
91	GC_00000092	20	COG0415	Deoxyribodipyrimidine photolyase (PhrB) (PDB:1TEZ)	CDS	persistent	1475.3	1559	19	Cpr_1274_CJEI_1349	Cpr_MSK124_838	Cpr_MSK146_1379|Cpr_MSK146_1378	Cpr_MSK290_1289	Cpr_DE0530_1218	Cpr_DSM_44285_593	Cpr_HSID18035_1227	Cpr_KPL2654_805	Cpr_KPL2657_1639	Cpr_KPL2755_455	Cpr_KPL2785_1956	Cpr_KPL2804_1063	Cpr_KPL2811_800	Cpr_KPL3672_1165	Cpr_KPL3675_577	Cpr_KPL3889_77	Cpr_KPL3953_858	Cpr_KPL3967_2022	Cpr_KPL4040_316
92	GC_00000093	20	COG1802	DNA-binding transcriptional regulator, GntR family (GntR) (PDB:3FMS)	CDS	persistent	589.1	620	19	Cpr_1274_CJEI_1499	Cpr_MSK124_988	Cpr_MSK146_1229	Cpr_MSK290_1139	Cpr_DE0530_1367	Cpr_DSM_44285_442	Cpr_HSID18035_1377	Cpr_KPL2654_653|Cpr_KPL2654_654	Cpr_KPL2657_809	Cpr_KPL2755_605	Cpr_KPL2785_620	Cpr_KPL2804_1899	Cpr_KPL2811_650	Cpr_KPL3672_475	Cpr_KPL3675_427	Cpr_KPL3889_227	Cpr_KPL3953_1008	Cpr_KPL3967_382	Cpr_KPL4040_468
93	GC_00000094	20	COG0584	Glycerophosphoryl diester phosphodiesterase (UgpQ) (PDB:1O1Z)	CDS	persistent	691.1	728	19	Cpr_1274_CJEI_155	Cpr_MSK124_1940	Cpr_MSK146_1941	Cpr_MSK290_2013	Cpr_DE0530_897	Cpr_DSM_44285_2177	Cpr_HSID18035_1138	Cpr_KPL2654_2234	Cpr_KPL2657_1993	Cpr_KPL2755_2218	Cpr_KPL2785_2095|Cpr_KPL2785_2094	Cpr_KPL2804_1802	Cpr_KPL2811_2160	Cpr_KPL3672_2128	Cpr_KPL3675_1701	Cpr_KPL3889_853	Cpr_KPL3953_1424	Cpr_KPL3967_2213	Cpr_KPL4040_1277
94	GC_00000095	20	COG0003	Anion-transporting ATPase, ArsA/GET3 family (ArsA) (PDB:1F48)	CDS	persistent	950.6	998	19	Cpr_1274_CJEI_1072	Cpr_MSK124_529	Cpr_MSK146_272	Cpr_MSK290_837	Cpr_DE0530_1118	Cpr_DSM_44285_1328	Cpr_HSID18035_2245	Cpr_KPL2654_270	Cpr_KPL2657_1243	Cpr_KPL2755_1744	Cpr_KPL2785_524	Cpr_KPL2804_257	Cpr_KPL2811_1158	Cpr_KPL3672_1259|Cpr_KPL3672_1260	Cpr_KPL3675_1064	Cpr_KPL3889_1179	Cpr_KPL3953_538	Cpr_KPL3967_1326	Cpr_KPL4040_882
95	GC_00000096	20	COG0768	Cell division protein FtsI, peptidoglycan transpeptidase (Penicillin-binding protein 2) (FtsI) (PDB:6HZQ)	CDS	persistent	1872.35	1952	19	Cpr_1274_CJEI_333	Cpr_MSK124_388	Cpr_MSK146_1467	Cpr_MSK290_303	Cpr_DE0530_2031	Cpr_DSM_44285_1028	Cpr_HSID18035_666|Cpr_HSID18035_1580	Cpr_KPL2654_2216	Cpr_KPL2657_403	Cpr_KPL2755_1482	Cpr_KPL2785_1679	Cpr_KPL2804_1878	Cpr_KPL2811_1649	Cpr_KPL3672_653	Cpr_KPL3675_1826	Cpr_KPL3889_2196	Cpr_KPL3953_389	Cpr_KPL3967_636	Cpr_KPL4040_1712
96	GC_00000097	20	COG3442	Glutamine amidotransferase related to the GATase domain of CobQ (PDB:5N9M)	CDS	persistent	835.85	836	19	Cpr_1274_CJEI_1899	Cpr_MSK124_1491	Cpr_MSK146_1811	Cpr_MSK290_1377	Cpr_DE0530_1683	Cpr_DSM_44285_1608	Cpr_HSID18035_1884|Cpr_HSID18035_1908	Cpr_KPL2654_1651	Cpr_KPL2657_1796	Cpr_KPL2755_1102	Cpr_KPL2785_1115	Cpr_KPL2804_972	Cpr_KPL2811_546	Cpr_KPL3672_1031	Cpr_KPL3675_1187	Cpr_KPL3889_788	Cpr_KPL3953_1489	Cpr_KPL3967_1353	Cpr_KPL4040_741
97	GC_00000098	20	COG1722	Exonuclease VII small subunit (XseB) (PDB:1VP7)	CDS	persistent	287.3	287	19	Cpr_1274_CJEI_1487	Cpr_MSK124_976	Cpr_MSK146_1240	Cpr_MSK290_1151	Cpr_DE0530_1355	Cpr_DSM_44285_455	Cpr_HSID18035_1365|Cpr_HSID18035_1587	Cpr_KPL2654_666	Cpr_KPL2657_797	Cpr_KPL2755_593	Cpr_KPL2785_608	Cpr_KPL2804_1200	Cpr_KPL2811_662	Cpr_KPL3672_487	Cpr_KPL3675_439	Cpr_KPL3889_215	Cpr_KPL3953_996	Cpr_KPL3967_394	Cpr_KPL4040_454
98	GC_00000099	20	COG0785	Cytochrome c biogenesis protein CcdA (CcdA) (PDB:5VKV)	CDS	persistent	894.65	932	19	Cpr_1274_CJEI_1028	Cpr_MSK124_1371	Cpr_MSK146_2066	Cpr_MSK290_1688	Cpr_DE0530_398	Cpr_DSM_44285_1898	Cpr_HSID18035_558	Cpr_KPL2654_2123	Cpr_KPL2657_2071	Cpr_KPL2755_2118	Cpr_KPL2785_1639|Cpr_KPL2785_2211	Cpr_KPL2804_854	Cpr_KPL2811_1998	Cpr_KPL3672_1675	Cpr_KPL3675_1996	Cpr_KPL3889_1991	Cpr_KPL3953_1739	Cpr_KPL3967_1734	Cpr_KPL4040_1765
99	GC_00000100	20			CDS	persistent	1313.75	1439	19	Cpr_1274_CJEI_1216	Cpr_MSK124_1647	Cpr_MSK146_1897	Cpr_MSK290_1765	Cpr_DE0530_68	Cpr_DSM_44285_1764	Cpr_HSID18035_2069	Cpr_KPL2654_1770	Cpr_KPL2657_903	Cpr_KPL2755_1419	Cpr_KPL2785_712	Cpr_KPL2804_2012	Cpr_KPL2811_1025	Cpr_KPL3672_382	Cpr_KPL3675_335|Cpr_KPL3675_1793	Cpr_KPL3889_2238	Cpr_KPL3953_1624	Cpr_KPL3967_1464	Cpr_KPL4040_974
100	GC_00000101	20	COG1012	Acyl-CoA reductase or other NAD-dependent aldehyde dehydrogenase (AdhE) (PDB:1A4S)	CDS	persistent	1471.55	1545	19	Cpr_1274_CJEI_1130	Cpr_MSK124_471	Cpr_MSK146_213	Cpr_MSK290_779	Cpr_DE0530_1176	Cpr_DSM_44285_1270	Cpr_HSID18035_2303	Cpr_KPL2654_211	Cpr_KPL2657_2144	Cpr_KPL2755_1686	Cpr_KPL2785_908	Cpr_KPL2804_316	Cpr_KPL2811_1100	Cpr_KPL3672_1318	Cpr_KPL3675_1424	Cpr_KPL3889_1237	Cpr_KPL3953_479	Cpr_KPL3967_1035	Cpr_KPL4040_1116|Cpr_KPL4040_1117
101	GC_00000102	20	COG0620	Methionine synthase II (cobalamin-independent) (MetE) (PDB:1T7L)	CDS	persistent	2208.2	2312	19	Cpr_1274_CJEI_641	Cpr_MSK124_2099	Cpr_MSK146_2109	Cpr_MSK290_921	Cpr_DE0530_1439	Cpr_DSM_44285_856	Cpr_HSID18035_1768	Cpr_KPL2654_1396	Cpr_KPL2657_1190	Cpr_KPL2755_2013	Cpr_KPL2785_2004	Cpr_KPL2804_1487	Cpr_KPL2811_1909|Cpr_KPL2811_2323	Cpr_KPL3672_777	Cpr_KPL3675_2161	Cpr_KPL3889_1349	Cpr_KPL3953_1072	Cpr_KPL3967_2100	Cpr_KPL4040_2034
102	GC_00000103	20			CDS	persistent	976.7	1031	19	Cpr_1274_CJEI_791	Cpr_MSK124_2135	Cpr_MSK146_1654	Cpr_MSK290_1899	Cpr_DE0530_1545	Cpr_DSM_44285_1146	Cpr_HSID18035_1877	Cpr_KPL2654_1482	Cpr_KPL2657_1472	Cpr_KPL2755_1930	Cpr_KPL2785_788	Cpr_KPL2804_1395	Cpr_KPL2811_937	Cpr_KPL3672_871	Cpr_KPL3675_842	Cpr_KPL3889_1056	Cpr_KPL3953_1317|Cpr_KPL3953_1318	Cpr_KPL3967_909	Cpr_KPL4040_2246
103	GC_00000104	20			CDS	persistent	298.1	299	19	Cpr_1274_CJEI_1909	Cpr_MSK124_1501	Cpr_MSK146_1801	Cpr_MSK290_1387	Cpr_DE0530_1693	Cpr_DSM_44285_1618	Cpr_HSID18035_1918|Cpr_HSID18035_1592	Cpr_KPL2654_1661	Cpr_KPL2657_1786	Cpr_KPL2755_1112	Cpr_KPL2785_1105	Cpr_KPL2804_962	Cpr_KPL2811_536	Cpr_KPL3672_1021	Cpr_KPL3675_1197	Cpr_KPL3889_778	Cpr_KPL3953_1499	Cpr_KPL3967_1363	Cpr_KPL4040_751
104	GC_00000105	20			CDS	persistent	167	167	19	Cpr_1274_CJEI_1915	Cpr_MSK124_815	Cpr_MSK146_2043	Cpr_MSK290_1313	Cpr_DE0530_1190	Cpr_DSM_44285_618	Cpr_HSID18035_323	Cpr_KPL2654_828	Cpr_KPL2657_1606	Cpr_KPL2755_420	Cpr_KPL2785_1930	Cpr_KPL2804_1040	Cpr_KPL2811_835	Cpr_KPL3672_1139	Cpr_KPL3675_603	Cpr_KPL3889_2060|Cpr_KPL3889_51	Cpr_KPL3953_830	Cpr_KPL3967_1996	Cpr_KPL4040_1531
105	GC_00000106	20	COG2755	Lysophospholipase L1 or related esterase. Includes spore coat protein LipC/YcsK (TesA) (PDB:1BWP)	CDS	persistent	997.85	1049	19	Cpr_1274_CJEI_1319|Cpr_1274_CJEI_1320	Cpr_MSK124_427	Cpr_MSK146_1428	Cpr_MSK290_264	Cpr_DE0530_1992	Cpr_DSM_44285_989	Cpr_HSID18035_627	Cpr_KPL2654_1134	Cpr_KPL2657_442	Cpr_KPL2755_1521	Cpr_KPL2785_1213	Cpr_KPL2804_1985	Cpr_KPL2811_1688	Cpr_KPL3672_691	Cpr_KPL3675_1889	Cpr_KPL3889_1499	Cpr_KPL3953_428	Cpr_KPL3967_675	Cpr_KPL4040_1028
106	GC_00000107	20	COG1674	DNA segregation ATPase FtsK/SpoIIIE or related protein (FtsK) (PDB:2IUT)	CDS	persistent	3867.2	4058	19	Cpr_1274_CJEI_1796	Cpr_MSK124_1466	Cpr_MSK146_956	Cpr_MSK290_1591	Cpr_DE0530_274	Cpr_DSM_44285_2152	Cpr_HSID18035_89	Cpr_KPL2654_1911|Cpr_KPL2654_1961	Cpr_KPL2657_1981	Cpr_KPL2755_1225	Cpr_KPL2785_1188	Cpr_KPL2804_756	Cpr_KPL2811_318	Cpr_KPL3672_1777	Cpr_KPL3675_1628	Cpr_KPL3889_2249	Cpr_KPL3953_1786	Cpr_KPL3967_1139	Cpr_KPL4040_523
107	GC_00000108	20	COG0210	Superfamily I DNA or RNA helicase (UvrD) (PDB:6PPR)	CDS	persistent	3010.85	3311	19	Cpr_1274_CJEI_2089	Cpr_MSK124_770	Cpr_MSK146_510|Cpr_MSK146_505	Cpr_MSK290_1543	Cpr_DE0530_191	Cpr_DSM_44285_1543	Cpr_HSID18035_2198	Cpr_KPL2654_2012	Cpr_KPL2657_1893	Cpr_KPL2755_850	Cpr_KPL2785_1479	Cpr_KPL2804_19	Cpr_KPL2811_1334	Cpr_KPL3672_1489	Cpr_KPL3675_645	Cpr_KPL3889_888	Cpr_KPL3953_814	Cpr_KPL3967_1569	Cpr_KPL4040_1917
108	GC_00000109	20	COG0769	UDP-N-acetylmuramyl tripeptide synthase (MurE) (PDB:1E8C)	CDS	persistent	1498.55	1568	19	Cpr_1274_CJEI_334	Cpr_MSK124_387	Cpr_MSK146_1468	Cpr_MSK290_304	Cpr_DE0530_2032	Cpr_DSM_44285_1029	Cpr_HSID18035_667|Cpr_HSID18035_1579	Cpr_KPL2654_2215	Cpr_KPL2657_402	Cpr_KPL2755_1481	Cpr_KPL2785_1678	Cpr_KPL2804_1879	Cpr_KPL2811_1648	Cpr_KPL3672_652	Cpr_KPL3675_1827	Cpr_KPL3889_2197	Cpr_KPL3953_388	Cpr_KPL3967_635	Cpr_KPL4040_1711
109	GC_00000110	20	COG2513	2-Methylisocitrate lyase and related enzymes, PEP mutase family (PrpB) (PDB:1XG3)	CDS	persistent	868.7	917	19	Cpr_1274_CJEI_1171	Cpr_MSK124_1603	Cpr_MSK146_1853	Cpr_MSK290_1809	Cpr_DE0530_23	Cpr_DSM_44285_1718	Cpr_HSID18035_2024	Cpr_KPL2654_1814	Cpr_KPL2657_949	Cpr_KPL2755_1374	Cpr_KPL2785_1383	Cpr_KPL2804_2057	Cpr_KPL2811_1070	Cpr_KPL3672_338	Cpr_KPL3675_1748	Cpr_KPL3889_1689	Cpr_KPL3953_1579	Cpr_KPL3967_1879	Cpr_KPL4040_928|Cpr_KPL4040_929
110	GC_00000111	20	COG1570	Exonuclease VII, large subunit (XseA)	CDS	persistent	1194.8	1241	19	Cpr_1274_CJEI_1486	Cpr_MSK124_975	Cpr_MSK146_1241	Cpr_MSK290_1152	Cpr_DE0530_1354	Cpr_DSM_44285_456	Cpr_HSID18035_1364|Cpr_HSID18035_1588	Cpr_KPL2654_667	Cpr_KPL2657_796	Cpr_KPL2755_592	Cpr_KPL2785_607	Cpr_KPL2804_1199	Cpr_KPL2811_663	Cpr_KPL3672_488	Cpr_KPL3675_440	Cpr_KPL3889_214	Cpr_KPL3953_995	Cpr_KPL3967_395	Cpr_KPL4040_453
111	GC_00000112	20	COG0429	Predicted hydrolase of the alpha/beta-hydrolase fold (YheT)	CDS	persistent	1330.1	1406	19	Cpr_1274_CJEI_1063	Cpr_MSK124_538	Cpr_MSK146_281	Cpr_MSK290_847	Cpr_DE0530_1109	Cpr_DSM_44285_1337	Cpr_HSID18035_2235	Cpr_KPL2654_279	Cpr_KPL2657_1252	Cpr_KPL2755_1753	Cpr_KPL2785_515	Cpr_KPL2804_248	Cpr_KPL2811_1166	Cpr_KPL3672_2114|Cpr_KPL3672_1251	Cpr_KPL3675_1073	Cpr_KPL3889_1171	Cpr_KPL3953_547	Cpr_KPL3967_1317	Cpr_KPL4040_891
112	GC_00000113	20	COG0846	NAD-dependent protein deacetylase, SIR2 family (SIR2) (PDB:1M2N)	CDS	persistent	909.05	965	19	Cpr_1274_CJEI_615	Cpr_MSK124_2074	Cpr_MSK146_8	Cpr_MSK290_946	Cpr_DE0530_2361	Cpr_DSM_44285_831	Cpr_HSID18035_1571	Cpr_KPL2654_2304	Cpr_KPL2657_1165	Cpr_KPL2755_2047	Cpr_KPL2785_2171	Cpr_KPL2804_1513	Cpr_KPL2811_1805	Cpr_KPL3672_751|Cpr_KPL3672_750	Cpr_KPL3675_1284	Cpr_KPL3889_1318	Cpr_KPL3953_1097	Cpr_KPL3967_2242	Cpr_KPL4040_2059
113	GC_00000114	20	COG0079	Histidinol-phosphate/aromatic aminotransferase or cobyric acid decarboxylase (HisC) (PDB:4R2N)	CDS	persistent	1054.55	1094	19	Cpr_1274_CJEI_179	Cpr_MSK124_319	Cpr_MSK146_1566	Cpr_MSK290_370	Cpr_DE0530_543	Cpr_DSM_44285_346	Cpr_HSID18035_764|Cpr_HSID18035_1887	Cpr_KPL2654_2064	Cpr_KPL2657_339	Cpr_KPL2755_323	Cpr_KPL2785_972	Cpr_KPL2804_1622	Cpr_KPL2811_1522	Cpr_KPL3672_555	Cpr_KPL3675_1551	Cpr_KPL3889_1764	Cpr_KPL3953_320	Cpr_KPL3967_542	Cpr_KPL4040_1597
114	GC_00000115	20	COG0620	Methionine synthase II (cobalamin-independent) (MetE) (PDB:1T7L)	CDS	persistent	1015.25	1079	19	Cpr_1274_CJEI_1390	Cpr_MSK124_879	Cpr_MSK146_1337	Cpr_MSK290_1248	Cpr_DE0530_1258	Cpr_DSM_44285_552	Cpr_HSID18035_1268	Cpr_KPL2654_763|Cpr_KPL2654_764	Cpr_KPL2657_1682	Cpr_KPL2755_496	Cpr_KPL2785_1443	Cpr_KPL2804_1103	Cpr_KPL2811_759	Cpr_KPL3672_1205	Cpr_KPL3675_536	Cpr_KPL3889_118	Cpr_KPL3953_899	Cpr_KPL3967_491	Cpr_KPL4040_357
115	GC_00000116	20	COG1473	Metal-dependent amidase/aminoacylase/carboxypeptidase (AbgB) (PDB:3RAM) (PUBMED:17307853)	CDS	persistent	1169	1223	19	Cpr_1274_CJEI_1287	Cpr_MSK124_459	Cpr_MSK146_1396	Cpr_MSK290_232	Cpr_DE0530_1960	Cpr_DSM_44285_956	Cpr_HSID18035_596	Cpr_KPL2654_1102	Cpr_KPL2657_474	Cpr_KPL2755_1552|Cpr_KPL2755_1553	Cpr_KPL2785_1245	Cpr_KPL2804_1953	Cpr_KPL2811_1719	Cpr_KPL3672_723	Cpr_KPL3675_1857	Cpr_KPL3889_1531	Cpr_KPL3953_460	Cpr_KPL3967_707	Cpr_KPL4040_1057
116	GC_00000117	20	COG1132	ABC-type multidrug transport system, ATPase and permease component (MdlB) (PDB:2HYD)	CDS	persistent	1321.85	1547	19	Cpr_1274_CJEI_1558	Cpr_MSK124_2169	Cpr_MSK146_575	Cpr_MSK290_687	Cpr_DE0530_861	Cpr_DSM_44285_22	Cpr_HSID18035_1083	Cpr_KPL2654_608	Cpr_KPL2657_21	Cpr_KPL2755_1|Cpr_KPL2755_2253	Cpr_KPL2785_1	Cpr_KPL2804_729	Cpr_KPL2811_1	Cpr_KPL3672_21	Cpr_KPL3675_314	Cpr_KPL3889_1450	Cpr_KPL3953_1	Cpr_KPL3967_21	Cpr_KPL4040_1
117	GC_00000118	20	COG0118	Imidazoleglycerol phosphate synthase glutamine amidotransferase subunit HisH (HisH) (PDB:1OX4)	CDS	persistent	610.25	632	19	Cpr_1274_CJEI_175	Cpr_MSK124_315	Cpr_MSK146_1570	Cpr_MSK290_374	Cpr_DE0530_547	Cpr_DSM_44285_342	Cpr_HSID18035_768	Cpr_KPL2654_2060	Cpr_KPL2657_335	Cpr_KPL2755_319	Cpr_KPL2785_968	Cpr_KPL2804_1626	Cpr_KPL2811_2328|Cpr_KPL2811_1518	Cpr_KPL3672_551	Cpr_KPL3675_1555	Cpr_KPL3889_1768	Cpr_KPL3953_316	Cpr_KPL3967_538	Cpr_KPL4040_1593
118	GC_00000119	20	COG0247	Fe-S cluster-containing oxidoreductase, includes glycolate oxidase subunit GlcF (GlpC)	CDS	persistent	2777.15	2921	19	Cpr_1274_CJEI_198	Cpr_MSK124_338	Cpr_MSK146_1547	Cpr_MSK290_352	Cpr_DE0530_524	Cpr_DSM_44285_369	Cpr_HSID18035_745	Cpr_KPL2654_2083	Cpr_KPL2657_358	Cpr_KPL2755_342	Cpr_KPL2785_991	Cpr_KPL2804_1602	Cpr_KPL2811_1541	Cpr_KPL3672_575|Cpr_KPL3672_574	Cpr_KPL3675_1531	Cpr_KPL3889_1742	Cpr_KPL3953_339	Cpr_KPL3967_561	Cpr_KPL4040_1616
119	GC_00000120	20	COG1292	Choline-glycine betaine transporter (BetT) (PDB:2WIT)	CDS	persistent	1920.8	2018	19	Cpr_1274_CJEI_440	Cpr_MSK124_1087	Cpr_MSK146_154	Cpr_MSK290_713	Cpr_DE0530_2133	Cpr_DSM_44285_680	Cpr_HSID18035_197	Cpr_KPL2654_147	Cpr_KPL2657_1021	Cpr_KPL2755_994	Cpr_KPL2785_1603	Cpr_KPL2804_381	Cpr_KPL2811_2072	Cpr_KPL3672_2149	Cpr_KPL3675_2101	Cpr_KPL3889_1828	Cpr_KPL3953_1970	Cpr_KPL3967_1675	Cpr_KPL4040_1184|Cpr_KPL4040_1183
120	GC_00000121	20	COG1136	ABC-type lipoprotein export system, ATPase component (LolD) (PDB:5GKO)	CDS	persistent	663.35	695	19	Cpr_1274_CJEI_2226	Cpr_MSK124_1833	Cpr_MSK146_1613	Cpr_MSK290_1954|Cpr_MSK290_1953	Cpr_DE0530_1587	Cpr_DSM_44285_1106	Cpr_HSID18035_391	Cpr_KPL2654_1561	Cpr_KPL2657_1432	Cpr_KPL2755_1894	Cpr_KPL2785_833	Cpr_KPL2804_1680	Cpr_KPL2811_1761	Cpr_KPL3672_912	Cpr_KPL3675_888	Cpr_KPL3889_2041	Cpr_KPL3953_1277	Cpr_KPL3967_864	Cpr_KPL4040_1360
121	GC_00000122	20			CDS	persistent	1241.9	1307	19	Cpr_1274_CJEI_1286	Cpr_MSK124_460	Cpr_MSK146_1395|Cpr_MSK146_2174	Cpr_MSK290_231	Cpr_DE0530_1959	Cpr_DSM_44285_955	Cpr_HSID18035_595	Cpr_KPL2654_1101	Cpr_KPL2657_475	Cpr_KPL2755_1554	Cpr_KPL2785_1246	Cpr_KPL2804_1952	Cpr_KPL2811_1720	Cpr_KPL3672_724	Cpr_KPL3675_1856	Cpr_KPL3889_1532	Cpr_KPL3953_461	Cpr_KPL3967_708	Cpr_KPL4040_1058
122	GC_00000123	20			CDS	persistent	2807.6	2955	19	Cpr_1274_CJEI_792	Cpr_MSK124_2134	Cpr_MSK146_1653	Cpr_MSK290_1900|Cpr_MSK290_1901	Cpr_DE0530_1546	Cpr_DSM_44285_1145	Cpr_HSID18035_1878	Cpr_KPL2654_1483	Cpr_KPL2657_1471	Cpr_KPL2755_1929	Cpr_KPL2785_789	Cpr_KPL2804_1394	Cpr_KPL2811_938	Cpr_KPL3672_872	Cpr_KPL3675_843	Cpr_KPL3889_1055	Cpr_KPL3953_1316	Cpr_KPL3967_908	Cpr_KPL4040_2247
123	GC_00000124	20	COG1403	5-methylcytosine-specific restriction endonuclease McrA (McrA)	CDS	persistent	1655.6	1793	19	Cpr_1274_CJEI_1015	Cpr_MSK124_1358	Cpr_MSK146_2079	Cpr_MSK290_1701	Cpr_DE0530_384|Cpr_DE0530_383	Cpr_DSM_44285_1911	Cpr_HSID18035_544	Cpr_KPL2654_2110	Cpr_KPL2657_2058	Cpr_KPL2755_2132	Cpr_KPL2785_1652	Cpr_KPL2804_867	Cpr_KPL2811_1984	Cpr_KPL3672_1688	Cpr_KPL3675_2009	Cpr_KPL3889_1977	Cpr_KPL3953_1753	Cpr_KPL3967_1721	Cpr_KPL4040_1778
124	GC_00000125	20	COG1473	Metal-dependent amidase/aminoacylase/carboxypeptidase (AbgB) (PDB:3RAM) (PUBMED:17307853)	CDS	persistent	1195.25	1256	19	Cpr_1274_CJEI_166	Cpr_MSK124_306	Cpr_MSK146_1579	Cpr_MSK290_383	Cpr_DE0530_556	Cpr_DSM_44285_333	Cpr_HSID18035_777	Cpr_KPL2654_2051	Cpr_KPL2657_326	Cpr_KPL2755_310	Cpr_KPL2785_959	Cpr_KPL2804_1635	Cpr_KPL2811_1509	Cpr_KPL3672_541|Cpr_KPL3672_542	Cpr_KPL3675_1564	Cpr_KPL3889_1777	Cpr_KPL3953_307	Cpr_KPL3967_529	Cpr_KPL4040_1584
125	GC_00000126	20	COG3428	Uncharacterized membrane protein YdbT, contains bPH2 (bacterial pleckstrin homology) domain (YdbT)	CDS	persistent	1476.2	1559	19	Cpr_1274_CJEI_976	Cpr_MSK124_1260	Cpr_MSK146_1048	Cpr_MSK290_82|Cpr_MSK290_81	Cpr_DE0530_1838	Cpr_DSM_44285_1951	Cpr_HSID18035_1663	Cpr_KPL2654_960	Cpr_KPL2657_639	Cpr_KPL2755_1321	Cpr_KPL2785_1847	Cpr_KPL2804_1287	Cpr_KPL2811_411	Cpr_KPL3672_1410	Cpr_KPL3675_1017	Cpr_KPL3889_622	Cpr_KPL3953_1922	Cpr_KPL3967_1937	Cpr_KPL4040_616
126	GC_00000127	20	COG1201	Lhr-like helicase (Lhr) (PDB:5V9X)	CDS	persistent	4675.55	4949	19	Cpr_1274_CJEI_1178	Cpr_MSK124_1610	Cpr_MSK146_1860	Cpr_MSK290_1802	Cpr_DE0530_30	Cpr_DSM_44285_1725|Cpr_DSM_44285_1726	Cpr_HSID18035_2031	Cpr_KPL2654_1807	Cpr_KPL2657_942	Cpr_KPL2755_1381	Cpr_KPL2785_1376	Cpr_KPL2804_2050	Cpr_KPL2811_1063	Cpr_KPL3672_345	Cpr_KPL3675_1755	Cpr_KPL3889_1682	Cpr_KPL3953_1586	Cpr_KPL3967_1872	Cpr_KPL4040_936
127	GC_00000128	19	COG0208	Ribonucleotide reductase beta subunit, ferritin-like domain (NrdB) (PDB:1AV8)	CDS	persistent	983	983	19	Cpr_1274_CJEI_1944	Cpr_MSK124_632	Cpr_MSK146_367	Cpr_MSK290_2081	Cpr_DE0530_1014	Cpr_DSM_44285_1401	Cpr_HSID18035_126	Cpr_KPL2654_1200	Cpr_KPL2657_1342	Cpr_KPL2755_710	Cpr_KPL2785_426	Cpr_KPL2804_162	Cpr_KPL2811_1474	Cpr_KPL3672_1954	Cpr_KPL3675_1162	Cpr_KPL3889_1586	Cpr_KPL3953_646	Cpr_KPL3967_829	Cpr_KPL4040_2216
128	GC_00000129	19	COG0208	Ribonucleotide reductase beta subunit, ferritin-like domain (NrdB) (PDB:1AV8)	CDS	persistent	1004	1004	19	Cpr_1274_CJEI_612	Cpr_MSK124_2071	Cpr_MSK146_11	Cpr_MSK290_949	Cpr_DE0530_2356	Cpr_DSM_44285_828	Cpr_HSID18035_1566	Cpr_KPL2654_2	Cpr_KPL2657_1162	Cpr_KPL2755_2052	Cpr_KPL2785_1277	Cpr_KPL2804_1518	Cpr_KPL2811_1800	Cpr_KPL3672_1705	Cpr_KPL3675_1287	Cpr_KPL3889_1315	Cpr_KPL3953_1102	Cpr_KPL3967_1558	Cpr_KPL4040_2301
129	GC_00000130	19	COG1595	DNA-directed RNA polymerase specialized sigma subunit, sigma24 family (RpoE) (PDB:2Q1Z)	CDS	persistent	353	353	19	Cpr_1274_CJEI_228	Cpr_MSK124_1506	Cpr_MSK146_1796	Cpr_MSK290_1392	Cpr_DE0530_1698	Cpr_DSM_44285_1623	Cpr_HSID18035_1923	Cpr_KPL2654_1666	Cpr_KPL2657_1781	Cpr_KPL2755_1117	Cpr_KPL2785_1100	Cpr_KPL2804_957	Cpr_KPL2811_531	Cpr_KPL3672_1016	Cpr_KPL3675_1202	Cpr_KPL3889_773	Cpr_KPL3953_1504	Cpr_KPL3967_1368	Cpr_KPL4040_756
130	GC_00000131	19	COG1320	Multisubunit Na+/H+ antiporter, MnhG subunit (MnhG) (PDB:6CFW)	CDS	persistent	392	392	19	Cpr_1274_CJEI_1098	Cpr_MSK124_503	Cpr_MSK146_245	Cpr_MSK290_811	Cpr_DE0530_1144	Cpr_DSM_44285_1302	Cpr_HSID18035_2271	Cpr_KPL2654_243	Cpr_KPL2657_1217	Cpr_KPL2755_1718	Cpr_KPL2785_876	Cpr_KPL2804_284	Cpr_KPL2811_1132	Cpr_KPL3672_1286	Cpr_KPL3675_1392	Cpr_KPL3889_1205	Cpr_KPL3953_512	Cpr_KPL3967_1067	Cpr_KPL4040_856
131	GC_00000132	19	COG0255	Ribosomal protein L29 (RpmC) (PDB:1VS6)	CDS	persistent	230	230	19	Cpr_1274_CJEI_1759	Cpr_MSK124_1428	Cpr_MSK146_919	Cpr_MSK290_1629	Cpr_DE0530_310	Cpr_DSM_44285_1840	Cpr_HSID18035_53	Cpr_KPL2654_1874	Cpr_KPL2657_1940	Cpr_KPL2755_1934	Cpr_KPL2785_1919	Cpr_KPL2804_794	Cpr_KPL2811_1890	Cpr_KPL3672_2063	Cpr_KPL3675_1938	Cpr_KPL3889_1866	Cpr_KPL3953_1676	Cpr_KPL3967_1985	Cpr_KPL4040_1834
132	GC_00000133	19	COG0721	Asp-tRNAAsn/Glu-tRNAGln amidotransferase C subunit (GatC) (PDB:3H0L)	CDS	persistent	290	290	19	Cpr_1274_CJEI_1384	Cpr_MSK124_873	Cpr_MSK146_1343	Cpr_MSK290_1254	Cpr_DE0530_1252	Cpr_DSM_44285_558	Cpr_HSID18035_1262	Cpr_KPL2654_770	Cpr_KPL2657_1676	Cpr_KPL2755_490	Cpr_KPL2785_1437	Cpr_KPL2804_1097	Cpr_KPL2811_765	Cpr_KPL3672_1199	Cpr_KPL3675_542	Cpr_KPL3889_112	Cpr_KPL3953_893	Cpr_KPL3967_497	Cpr_KPL4040_351
133	GC_00000134	19	COG0089	Ribosomal protein L23 (RplW) (PDB:1VS6)	CDS	persistent	302	302	19	Cpr_1274_CJEI_1753	Cpr_MSK124_1422	Cpr_MSK146_913	Cpr_MSK290_1635	Cpr_DE0530_316	Cpr_DSM_44285_1846	Cpr_HSID18035_47	Cpr_KPL2654_1868	Cpr_KPL2657_1934	Cpr_KPL2755_1940	Cpr_KPL2785_1913	Cpr_KPL2804_800	Cpr_KPL2811_1884	Cpr_KPL3672_2057	Cpr_KPL3675_1944	Cpr_KPL3889_1872	Cpr_KPL3953_1682	Cpr_KPL3967_1979	Cpr_KPL4040_1828
134	GC_00000135	19	COG1278	Cold shock protein, CspA family (CspC) (PDB:1C9O)	CDS	persistent	203	203	19	Cpr_1274_CJEI_248	Cpr_MSK124_1526	Cpr_MSK146_1776	Cpr_MSK290_1411	Cpr_DE0530_1717	Cpr_DSM_44285_1643	Cpr_HSID18035_1942	Cpr_KPL2654_1685	Cpr_KPL2657_1761	Cpr_KPL2755_1136	Cpr_KPL2785_1080	Cpr_KPL2804_938	Cpr_KPL2811_511	Cpr_KPL3672_996	Cpr_KPL3675_1222	Cpr_KPL3889_754	Cpr_KPL3953_1523	Cpr_KPL3967_1388	Cpr_KPL4040_776
135	GC_00000136	19	COG0104	Adenylosuccinate synthase (PurA) (PDB:1ADE)	CDS	persistent	1292	1292	19	Cpr_1274_CJEI_1112	Cpr_MSK124_489	Cpr_MSK146_231	Cpr_MSK290_797	Cpr_DE0530_1158	Cpr_DSM_44285_1288	Cpr_HSID18035_2285	Cpr_KPL2654_229	Cpr_KPL2657_1203	Cpr_KPL2755_1704	Cpr_KPL2785_890	Cpr_KPL2804_298	Cpr_KPL2811_1118	Cpr_KPL3672_1300	Cpr_KPL3675_1406	Cpr_KPL3889_1219	Cpr_KPL3953_498	Cpr_KPL3967_1053	Cpr_KPL4040_842
136	GC_00000137	19	COG0211	Ribosomal protein L27 (RpmA) (PDB:1VS6)	CDS	persistent	278	278	19	Cpr_1274_CJEI_2025	Cpr_MSK124_710	Cpr_MSK146_445	Cpr_MSK290_1482	Cpr_DE0530_130	Cpr_DSM_44285_1482	Cpr_HSID18035_2137	Cpr_KPL2654_1360	Cpr_KPL2657_1833	Cpr_KPL2755_790	Cpr_KPL2785_329	Cpr_KPL2804_80	Cpr_KPL2811_1394	Cpr_KPL3672_1550	Cpr_KPL3675_705	Cpr_KPL3889_949	Cpr_KPL3953_752	Cpr_KPL3967_734	Cpr_KPL4040_1671
137	GC_00000138	19	COG0762	Cytochrome b6 maturation protein CCB3/Ycf19 and related maturases, YggT family (Ycf19)	CDS	persistent	293	293	19	Cpr_1274_CJEI_346	Cpr_MSK124_375	Cpr_MSK146_1480	Cpr_MSK290_316	Cpr_DE0530_2044	Cpr_DSM_44285_1041	Cpr_HSID18035_679	Cpr_KPL2654_2203	Cpr_KPL2657_390	Cpr_KPL2755_1469	Cpr_KPL2785_1666	Cpr_KPL2804_1891	Cpr_KPL2811_1636	Cpr_KPL3672_640	Cpr_KPL3675_1839	Cpr_KPL3889_2209	Cpr_KPL3953_376	Cpr_KPL3967_623	Cpr_KPL4040_1699
138	GC_00000139	19	COG2239	Mg/Co/Ni transporter MgtE (contains CBS domain) (MgtE) (PDB:2YVX)	CDS	persistent	1364	1364	19	Cpr_1274_CJEI_495	Cpr_MSK124_1144	Cpr_MSK146_105	Cpr_MSK290_1043	Cpr_DE0530_2263	Cpr_DSM_44285_733	Cpr_HSID18035_1489	Cpr_KPL2654_97	Cpr_KPL2657_1070	Cpr_KPL2755_942	Cpr_KPL2785_2161	Cpr_KPL2804_1718	Cpr_KPL2811_1277	Cpr_KPL3672_1596	Cpr_KPL3675_2266	Cpr_KPL3889_2146	Cpr_KPL3953_1206	Cpr_KPL3967_2259	Cpr_KPL4040_1461
139	GC_00000140	19	COG0191	Fructose/tagatose bisphosphate aldolase (Fba) (PDB:1B57)	CDS	persistent	1034	1034	19	Cpr_1274_CJEI_1115	Cpr_MSK124_486	Cpr_MSK146_228	Cpr_MSK290_794	Cpr_DE0530_1161	Cpr_DSM_44285_1285	Cpr_HSID18035_2288	Cpr_KPL2654_226	Cpr_KPL2657_1200	Cpr_KPL2755_1701	Cpr_KPL2785_893	Cpr_KPL2804_301	Cpr_KPL2811_1115	Cpr_KPL3672_1303	Cpr_KPL3675_1409	Cpr_KPL3889_1222	Cpr_KPL3953_495	Cpr_KPL3967_1050	Cpr_KPL4040_839
140	GC_00000141	19	COG0257	Ribosomal protein L36 (RpmJ) (PDB:1DFE) (PUBMED:21627333)	CDS	persistent	122	122	19	Cpr_1274_CJEI_1938	Cpr_MSK124_627	Cpr_MSK146_362	Cpr_MSK290_2075	Cpr_DE0530_1019	Cpr_DSM_44285_1395	Cpr_HSID18035_131	Cpr_KPL2654_1195	Cpr_KPL2657_1337	Cpr_KPL2755_705	Cpr_KPL2785_431	Cpr_KPL2804_168	Cpr_KPL2811_1479	Cpr_KPL3672_1959	Cpr_KPL3675_1157	Cpr_KPL3889_1591	Cpr_KPL3953_641	Cpr_KPL3967_834	Cpr_KPL4040_1907
141	GC_00000142	19	COG0137	Argininosuccinate synthase (ArgG) (PDB:1J1Z)	CDS	persistent	1202	1202	19	Cpr_1274_CJEI_2133	Cpr_MSK124_2027	Cpr_MSK146_1997	Cpr_MSK290_1359	Cpr_DE0530_489	Cpr_DSM_44285_663	Cpr_HSID18035_369	Cpr_KPL2654_874	Cpr_KPL2657_1559	Cpr_KPL2755_376	Cpr_KPL2785_1715	Cpr_KPL2804_994	Cpr_KPL2811_2206	Cpr_KPL3672_1094	Cpr_KPL3675_1932	Cpr_KPL3889_4	Cpr_KPL3953_2048	Cpr_KPL3967_1864	Cpr_KPL4040_1578
142	GC_00000143	19	COG0087	Ribosomal protein L3 (RplC) (PDB:1VS6)	CDS	persistent	650	650	19	Cpr_1274_CJEI_1751	Cpr_MSK124_1420	Cpr_MSK146_911	Cpr_MSK290_1637	Cpr_DE0530_318	Cpr_DSM_44285_1848	Cpr_HSID18035_45	Cpr_KPL2654_1866	Cpr_KPL2657_1932	Cpr_KPL2755_1942	Cpr_KPL2785_1911	Cpr_KPL2804_802	Cpr_KPL2811_1882	Cpr_KPL3672_2055	Cpr_KPL3675_1946	Cpr_KPL3889_1874	Cpr_KPL3953_1684	Cpr_KPL3967_1977	Cpr_KPL4040_1826
143	GC_00000144	19	COG0359	Ribosomal protein L9 (RplI) (PDB:1VS6) (PUBMED:27112601)	CDS	persistent	461	461	19	Cpr_1274_CJEI_393	Cpr_MSK124_1803	Cpr_MSK146_1588	Cpr_MSK290_1922	Cpr_DE0530_1614	Cpr_DSM_44285_1074	Cpr_HSID18035_418	Cpr_KPL2654_1582	Cpr_KPL2657_1407	Cpr_KPL2755_1862	Cpr_KPL2785_859	Cpr_KPL2804_1649	Cpr_KPL2811_1736	Cpr_KPL3672_937	Cpr_KPL3675_914	Cpr_KPL3889_2016	Cpr_KPL3953_1250	Cpr_KPL3967_2154	Cpr_KPL4040_1338
144	GC_00000145	19	COG1660	RNase adaptor protein RapZ for GlmZ sRNA degradation, contains a P-loop ATPase domain (RapZ) (PDB:5O5O) (PUBMED:23475961)	CDS	persistent	872	872	19	Cpr_1274_CJEI_1655	Cpr_MSK124_93	Cpr_MSK146_666	Cpr_MSK290_597	Cpr_DE0530_771	Cpr_DSM_44285_119	Cpr_HSID18035_993	Cpr_KPL2654_518	Cpr_KPL2657_111	Cpr_KPL2755_92	Cpr_KPL2785_98	Cpr_KPL2804_639	Cpr_KPL2811_91	Cpr_KPL3672_111	Cpr_KPL3675_217	Cpr_KPL3889_280	Cpr_KPL3953_91	Cpr_KPL3967_118	Cpr_KPL4040_91
145	GC_00000146	19	COG2519	tRNA A58 N-methylase Trm61 (Gcd14) (PDB:1I9G)	CDS	persistent	836	836	19	Cpr_1274_CJEI_1590	Cpr_MSK124_27	Cpr_MSK146_608	Cpr_MSK290_655	Cpr_DE0530_829	Cpr_DSM_44285_54	Cpr_HSID18035_1051	Cpr_KPL2654_576	Cpr_KPL2657_53	Cpr_KPL2755_34	Cpr_KPL2785_33	Cpr_KPL2804_697	Cpr_KPL2811_33	Cpr_KPL3672_53	Cpr_KPL3675_282	Cpr_KPL3889_1418	Cpr_KPL3953_33	Cpr_KPL3967_53	Cpr_KPL4040_33
146	GC_00000147	19			CDS	persistent	101	101	19	Cpr_1274_CJEI_1014	Cpr_MSK124_1357	Cpr_MSK146_2080	Cpr_MSK290_1702	Cpr_DE0530_382	Cpr_DSM_44285_1912	Cpr_HSID18035_543	Cpr_KPL2654_2109	Cpr_KPL2657_2057	Cpr_KPL2755_2133	Cpr_KPL2785_1653	Cpr_KPL2804_868	Cpr_KPL2811_1983	Cpr_KPL3672_1689	Cpr_KPL3675_2010	Cpr_KPL3889_1976	Cpr_KPL3953_1754	Cpr_KPL3967_1720	Cpr_KPL4040_1779
147	GC_00000148	19	COG0051	Ribosomal protein S10 (RpsJ) (PDB:4V4H)	CDS	persistent	305	305	19	Cpr_1274_CJEI_1750	Cpr_MSK124_1419	Cpr_MSK146_910	Cpr_MSK290_1638	Cpr_DE0530_319	Cpr_DSM_44285_1849	Cpr_HSID18035_44	Cpr_KPL2654_1865	Cpr_KPL2657_1931	Cpr_KPL2755_1943	Cpr_KPL2785_1910	Cpr_KPL2804_803	Cpr_KPL2811_1881	Cpr_KPL3672_2054	Cpr_KPL3675_1947	Cpr_KPL3889_1875	Cpr_KPL3953_1685	Cpr_KPL3967_1976	Cpr_KPL4040_1825
148	GC_00000149	19	COG0105	Nucleoside diphosphate kinase (Ndk) (PDB:1B4S)	CDS	persistent	419	419	19	Cpr_1274_CJEI_2020	Cpr_MSK124_705	Cpr_MSK146_440	Cpr_MSK290_1477	Cpr_DE0530_125	Cpr_DSM_44285_1478	Cpr_HSID18035_2132	Cpr_KPL2654_1355	Cpr_KPL2657_1828	Cpr_KPL2755_785	Cpr_KPL2785_333	Cpr_KPL2804_85	Cpr_KPL2811_1399	Cpr_KPL3672_1555	Cpr_KPL3675_709	Cpr_KPL3889_954	Cpr_KPL3953_747	Cpr_KPL3967_738	Cpr_KPL4040_1675
149	GC_00000150	19			CDS	persistent	242	242	19	Cpr_1274_CJEI_59	Cpr_MSK124_180	Cpr_MSK146_753	Cpr_MSK290_510	Cpr_DE0530_685	Cpr_DSM_44285_206	Cpr_HSID18035_905	Cpr_KPL2654_431	Cpr_KPL2657_198	Cpr_KPL2755_180	Cpr_KPL2785_185	Cpr_KPL2804_552	Cpr_KPL2811_179	Cpr_KPL3672_198	Cpr_KPL3675_129	Cpr_KPL3889_367	Cpr_KPL3953_178	Cpr_KPL3967_205	Cpr_KPL4040_178
150	GC_00000151	19	COG0267	Ribosomal protein L33 (RpmG) (PDB:1VS6)	CDS	persistent	164	164	19	Cpr_1274_CJEI_1203	Cpr_MSK124_1634	Cpr_MSK146_1884	Cpr_MSK290_1778	Cpr_DE0530_55	Cpr_DSM_44285_1751	Cpr_HSID18035_2056	Cpr_KPL2654_1783	Cpr_KPL2657_916	Cpr_KPL2755_1406	Cpr_KPL2785_1351	Cpr_KPL2804_1999	Cpr_KPL2811_1038	Cpr_KPL3672_369	Cpr_KPL3675_1780	Cpr_KPL3889_1658	Cpr_KPL3953_1611	Cpr_KPL3967_1477	Cpr_KPL4040_961
151	GC_00000152	19			CDS	persistent	191	191	19	Cpr_1274_CJEI_991	Cpr_MSK124_1245	Cpr_MSK146_1063	Cpr_MSK290_97	Cpr_DE0530_1823	Cpr_DSM_44285_1966	Cpr_HSID18035_1648	Cpr_KPL2654_975	Cpr_KPL2657_624	Cpr_KPL2755_1337	Cpr_KPL2785_1832	Cpr_KPL2804_1302	Cpr_KPL2811_426	Cpr_KPL3672_1425	Cpr_KPL3675_1002	Cpr_KPL3889_607	Cpr_KPL3953_1907	Cpr_KPL3967_1178	Cpr_KPL4040_631
152	GC_00000153	19			CDS	persistent	515	515	19	Cpr_1274_CJEI_321	Cpr_MSK124_400	Cpr_MSK146_1455	Cpr_MSK290_291	Cpr_DE0530_2019	Cpr_DSM_44285_1016	Cpr_HSID18035_654	Cpr_KPL2654_2278	Cpr_KPL2657_415	Cpr_KPL2755_1494	Cpr_KPL2785_1691	Cpr_KPL2804_1866	Cpr_KPL2811_1661	Cpr_KPL3672_665	Cpr_KPL3675_1814	Cpr_KPL3889_1472	Cpr_KPL3953_401	Cpr_KPL3967_648	Cpr_KPL4040_1724
153	GC_00000154	19	COG2010	Cytochrome c, mono- and diheme variants (CccA) (PDB:1A2S)	CDS	persistent	890	890	19	Cpr_1274_CJEI_311	Cpr_MSK124_410	Cpr_MSK146_1445	Cpr_MSK290_281	Cpr_DE0530_2009	Cpr_DSM_44285_1006	Cpr_HSID18035_644	Cpr_KPL2654_2288	Cpr_KPL2657_425	Cpr_KPL2755_1504	Cpr_KPL2785_1701	Cpr_KPL2804_1856	Cpr_KPL2811_1671	Cpr_KPL3672_675	Cpr_KPL3675_1804	Cpr_KPL3889_1482	Cpr_KPL3953_411	Cpr_KPL3967_658	Cpr_KPL4040_1734
154	GC_00000155	19	COG0782	Transcription elongation factor, GreA/GreB family (GreA) (PDB:1GRJ)	CDS	persistent	524	524	19	Cpr_1274_CJEI_1517	Cpr_MSK124_1006	Cpr_MSK146_1212	Cpr_MSK290_1121	Cpr_DE0530_1385	Cpr_DSM_44285_424	Cpr_HSID18035_1394	Cpr_KPL2654_635	Cpr_KPL2657_827	Cpr_KPL2755_622	Cpr_KPL2785_638	Cpr_KPL2804_1917	Cpr_KPL2811_633	Cpr_KPL3672_457	Cpr_KPL3675_409	Cpr_KPL3889_245	Cpr_KPL3953_1025	Cpr_KPL3967_364	Cpr_KPL4040_486
155	GC_00000156	19	COG0099	Ribosomal protein S13 (RpsM) (PDB:4V4H)	CDS	persistent	323	323	19	Cpr_1274_CJEI_1672	Cpr_MSK124_110	Cpr_MSK146_683	Cpr_MSK290_580	Cpr_DE0530_754	Cpr_DSM_44285_136	Cpr_HSID18035_976	Cpr_KPL2654_501	Cpr_KPL2657_128	Cpr_KPL2755_109	Cpr_KPL2785_115	Cpr_KPL2804_622	Cpr_KPL2811_108	Cpr_KPL3672_128	Cpr_KPL3675_200	Cpr_KPL3889_297	Cpr_KPL3953_108	Cpr_KPL3967_135	Cpr_KPL4040_108
156	GC_00000157	19			CDS	persistent	137	137	19	Cpr_1274_CJEI_1669	Cpr_MSK124_107	Cpr_MSK146_680	Cpr_MSK290_583	Cpr_DE0530_757	Cpr_DSM_44285_133	Cpr_HSID18035_979	Cpr_KPL2654_504	Cpr_KPL2657_125	Cpr_KPL2755_106	Cpr_KPL2785_112	Cpr_KPL2804_625	Cpr_KPL2811_105	Cpr_KPL3672_125	Cpr_KPL3675_203	Cpr_KPL3889_294	Cpr_KPL3953_105	Cpr_KPL3967_132	Cpr_KPL4040_105
157	GC_00000158	19	COG0184	Ribosomal protein S15P/S13E (RpsO) (PDB:4V4H)	CDS	persistent	269	269	19	Cpr_1274_CJEI_1809	Cpr_MSK124_229	Cpr_MSK146_802	Cpr_MSK290_461	Cpr_DE0530_636	Cpr_DSM_44285_254	Cpr_HSID18035_856	Cpr_KPL2654_383	Cpr_KPL2657_246	Cpr_KPL2755_229	Cpr_KPL2785_234	Cpr_KPL2804_503	Cpr_KPL2811_228	Cpr_KPL3672_246	Cpr_KPL3675_78	Cpr_KPL3889_416	Cpr_KPL3953_227	Cpr_KPL3967_254	Cpr_KPL4040_226
158	GC_00000159	19	COG0333	Ribosomal protein L32 (RpmF) (PDB:1VS6) (PUBMED:17114934)	CDS	persistent	173	173	19	Cpr_1274_CJEI_1206	Cpr_MSK124_1637	Cpr_MSK146_1887	Cpr_MSK290_1775	Cpr_DE0530_58	Cpr_DSM_44285_1754	Cpr_HSID18035_2059	Cpr_KPL2654_1780	Cpr_KPL2657_913	Cpr_KPL2755_1409	Cpr_KPL2785_1348	Cpr_KPL2804_2002	Cpr_KPL2811_1035	Cpr_KPL3672_372	Cpr_KPL3675_1783	Cpr_KPL3889_1655	Cpr_KPL3953_1614	Cpr_KPL3967_1474	Cpr_KPL4040_964
159	GC_00000160	19	COG0049	Ribosomal protein S7 (RpsG) (PDB:4V4H)	CDS	persistent	467	467	19	Cpr_1274_CJEI_1739	Cpr_MSK124_1408	Cpr_MSK146_899	Cpr_MSK290_1649	Cpr_DE0530_330	Cpr_DSM_44285_1859	Cpr_HSID18035_33	Cpr_KPL2654_1854	Cpr_KPL2657_1921	Cpr_KPL2755_1954	Cpr_KPL2785_1899	Cpr_KPL2804_814	Cpr_KPL2811_1870	Cpr_KPL3672_2044	Cpr_KPL3675_1958	Cpr_KPL3889_1886	Cpr_KPL3953_1696	Cpr_KPL3967_1965	Cpr_KPL4040_1815
160	GC_00000161	19	COG0174	Glutamine synthetase (GlnA) (PDB:1F1H)	CDS	persistent	1337	1337	19	Cpr_1274_CJEI_1310	Cpr_MSK124_436	Cpr_MSK146_1419	Cpr_MSK290_255	Cpr_DE0530_1984	Cpr_DSM_44285_980	Cpr_HSID18035_618	Cpr_KPL2654_1125	Cpr_KPL2657_451	Cpr_KPL2755_1529	Cpr_KPL2785_1221	Cpr_KPL2804_1976	Cpr_KPL2811_1696	Cpr_KPL3672_699	Cpr_KPL3675_1880	Cpr_KPL3889_1508	Cpr_KPL3953_437	Cpr_KPL3967_683	Cpr_KPL4040_1037
161	GC_00000162	19	COG0472	UDP-N-acetylmuramyl pentapeptide phosphotransferase/UDP-N-acetylglucosamine-1-phosphate transferase (Rfe) (PDB:4J72)	CDS	persistent	1175	1175	19	Cpr_1274_CJEI_1412	Cpr_MSK124_901	Cpr_MSK146_1315	Cpr_MSK290_1226	Cpr_DE0530_1280	Cpr_DSM_44285_530	Cpr_HSID18035_1290	Cpr_KPL2654_741	Cpr_KPL2657_1704	Cpr_KPL2755_518	Cpr_KPL2785_1465	Cpr_KPL2804_1125	Cpr_KPL2811_737	Cpr_KPL3672_1227	Cpr_KPL3675_514	Cpr_KPL3889_140	Cpr_KPL3953_921	Cpr_KPL3967_469	Cpr_KPL4040_379
162	GC_00000163	19			CDS	persistent	824	824	19	Cpr_1274_CJEI_2004	Cpr_MSK124_690	Cpr_MSK146_425	Cpr_MSK290_2141	Cpr_DE0530_935	Cpr_DSM_44285_1461	Cpr_HSID18035_2117	Cpr_KPL2654_1340	Cpr_KPL2657_1399	Cpr_KPL2755_770	Cpr_KPL2785_348	Cpr_KPL2804_100	Cpr_KPL2811_1414	Cpr_KPL3672_2038	Cpr_KPL3675_724	Cpr_KPL3889_969	Cpr_KPL3953_732	Cpr_KPL3967_753	Cpr_KPL4040_1691
163	GC_00000164	19			CDS	persistent	167	167	19	Cpr_1274_CJEI_1858	Cpr_MSK124_277	Cpr_MSK146_851	Cpr_MSK290_413	Cpr_DE0530_587	Cpr_DSM_44285_302	Cpr_HSID18035_808	Cpr_KPL2654_334	Cpr_KPL2657_294	Cpr_KPL2755_278	Cpr_KPL2785_283	Cpr_KPL2804_454	Cpr_KPL2811_277	Cpr_KPL3672_294	Cpr_KPL3675_30	Cpr_KPL3889_464	Cpr_KPL3953_277	Cpr_KPL3967_303	Cpr_KPL4040_274
164	GC_00000165	19	COG0640	DNA-binding transcriptional regulator, ArsR family (ArsR) (PDB:3F6V)	CDS	persistent	287	287	19	Cpr_1274_CJEI_107	Cpr_MSK124_1755	Cpr_MSK146_1137	Cpr_MSK290_170	Cpr_DE0530_242	Cpr_DSM_44285_901	Cpr_HSID18035_287	Cpr_KPL2654_1048	Cpr_KPL2657_537	Cpr_KPL2755_1648	Cpr_KPL2785_1759	Cpr_KPL2804_1376	Cpr_KPL2811_1598	Cpr_KPL3672_1856	Cpr_KPL3675_929	Cpr_KPL3889_519	Cpr_KPL3953_2012	Cpr_KPL3967_1251	Cpr_KPL4040_719
165	GC_00000166	19	COG0080	Ribosomal protein L11 (RplK) (PDB:2E34)	CDS	persistent	449	449	19	Cpr_1274_CJEI_1050	Cpr_MSK124_1393	Cpr_MSK146_884	Cpr_MSK290_1664	Cpr_DE0530_414	Cpr_DSM_44285_1874	Cpr_HSID18035_18	Cpr_KPL2654_1839	Cpr_KPL2657_1906	Cpr_KPL2755_1969	Cpr_KPL2785_1884	Cpr_KPL2804_830	Cpr_KPL2811_1855	Cpr_KPL3672_1651	Cpr_KPL3675_1973	Cpr_KPL3889_1901	Cpr_KPL3953_1711	Cpr_KPL3967_1950	Cpr_KPL4040_1800
166	GC_00000167	19	COG0479	Succinate dehydrogenase/fumarate reductase, Fe-S protein subunit (SdhB/FrdB) (PDB:6LUM)	CDS	persistent	749	749	19	Cpr_1274_CJEI_276	Cpr_MSK124_1555	Cpr_MSK146_1746	Cpr_MSK290_1440	Cpr_DE0530_1748	Cpr_DSM_44285_1672	Cpr_HSID18035_1972	Cpr_KPL2654_1713	Cpr_KPL2657_1732	Cpr_KPL2755_1166	Cpr_KPL2785_1051	Cpr_KPL2804_908	Cpr_KPL2811_481	Cpr_KPL3672_968	Cpr_KPL3675_1252	Cpr_KPL3889_725	Cpr_KPL3953_1552	Cpr_KPL3967_1417	Cpr_KPL4040_806
167	GC_00000168	19	COG3311	DNA-binding transcriptional regulator AlpA (AlpA)	CDS	persistent	191	191	19	Cpr_1274_CJEI_1013	Cpr_MSK124_1356	Cpr_MSK146_2081	Cpr_MSK290_1703	Cpr_DE0530_381	Cpr_DSM_44285_1913	Cpr_HSID18035_542	Cpr_KPL2654_2108	Cpr_KPL2657_2056	Cpr_KPL2755_2134	Cpr_KPL2785_1654	Cpr_KPL2804_869	Cpr_KPL2811_1982	Cpr_KPL3672_1690	Cpr_KPL3675_2011	Cpr_KPL3889_1975	Cpr_KPL3953_1755	Cpr_KPL3967_1719	Cpr_KPL4040_1780
168	GC_00000169	19			CDS	persistent	368	368	19	Cpr_1274_CJEI_1703	Cpr_MSK124_141	Cpr_MSK146_714	Cpr_MSK290_549	Cpr_DE0530_724	Cpr_DSM_44285_167	Cpr_HSID18035_945	Cpr_KPL2654_470	Cpr_KPL2657_159	Cpr_KPL2755_140	Cpr_KPL2785_146	Cpr_KPL2804_591	Cpr_KPL2811_139	Cpr_KPL3672_159	Cpr_KPL3675_169	Cpr_KPL3889_328	Cpr_KPL3953_139	Cpr_KPL3967_166	Cpr_KPL4040_139
169	GC_00000170	19	COG0361	Translation initiation factor IF-1 (InfA) (PDB:5FIM)	CDS	persistent	218	218	19	Cpr_1274_CJEI_1780	Cpr_MSK124_1450	Cpr_MSK146_940	Cpr_MSK290_1607	Cpr_DE0530_290	Cpr_DSM_44285_1817	Cpr_HSID18035_73	Cpr_KPL2654_1895	Cpr_KPL2657_1963	Cpr_KPL2755_1209	Cpr_KPL2785_1205	Cpr_KPL2804_772	Cpr_KPL2811_302	Cpr_KPL3672_2179	Cpr_KPL3675_1645	Cpr_KPL3889_2265	Cpr_KPL3953_1770	Cpr_KPL3967_1156	Cpr_KPL4040_2304
170	GC_00000171	19	COG1295	Uncharacterized membrane protein, BrkB/YihY/UPF0761 family (not an RNase) (BrkB)	CDS	persistent	1088	1088	19	Cpr_1274_CJEI_993	Cpr_MSK124_1243	Cpr_MSK146_1065	Cpr_MSK290_99	Cpr_DE0530_1821	Cpr_DSM_44285_1968	Cpr_HSID18035_1646	Cpr_KPL2654_977	Cpr_KPL2657_622	Cpr_KPL2755_1339	Cpr_KPL2785_1830	Cpr_KPL2804_1304	Cpr_KPL2811_428	Cpr_KPL3672_1427	Cpr_KPL3675_1000	Cpr_KPL3889_605	Cpr_KPL3953_1905	Cpr_KPL3967_1180	Cpr_KPL4040_633
171	GC_00000172	19	COG2261	Uncharacterized membrane protein YeaQ/YmgE, transglycosylase-associated protein family (YeaQ)	CDS	persistent	257	257	19	Cpr_1274_CJEI_578	Cpr_MSK124_1929	Cpr_MSK146_1923	Cpr_MSK290_1998	Cpr_DE0530_886	Cpr_DSM_44285_2166	Cpr_HSID18035_1127	Cpr_KPL2654_2252	Cpr_KPL2657_2162	Cpr_KPL2755_2207	Cpr_KPL2785_2106	Cpr_KPL2804_1783	Cpr_KPL2811_2149	Cpr_KPL3672_2139	Cpr_KPL3675_1720	Cpr_KPL3889_864	Cpr_KPL3953_1413	Cpr_KPL3967_2224	Cpr_KPL4040_1266
172	GC_00000173	19	COG5660	Anti-sigma-YlaC factor YlaD, contains Zn-finger domain (YlaD) (PUBMED:16501307)	CDS	persistent	710	710	19	Cpr_1274_CJEI_1219	Cpr_MSK124_1650	Cpr_MSK146_1900	Cpr_MSK290_1762	Cpr_DE0530_71	Cpr_DSM_44285_1767	Cpr_HSID18035_2072	Cpr_KPL2654_1767	Cpr_KPL2657_900	Cpr_KPL2755_1422	Cpr_KPL2785_709	Cpr_KPL2804_2015	Cpr_KPL2811_1022	Cpr_KPL3672_385	Cpr_KPL3675_338	Cpr_KPL3889_2235	Cpr_KPL3953_1627	Cpr_KPL3967_1461	Cpr_KPL4040_977
173	GC_00000174	19	COG4129	Uncharacterized membrane protein YgaE, UPF0421/DUF939 family (YgaE)	CDS	persistent	1229	1229	19	Cpr_1274_CJEI_1114	Cpr_MSK124_487	Cpr_MSK146_229	Cpr_MSK290_795	Cpr_DE0530_1160	Cpr_DSM_44285_1286	Cpr_HSID18035_2287	Cpr_KPL2654_227	Cpr_KPL2657_1201	Cpr_KPL2755_1702	Cpr_KPL2785_892	Cpr_KPL2804_300	Cpr_KPL2811_1116	Cpr_KPL3672_1302	Cpr_KPL3675_1408	Cpr_KPL3889_1221	Cpr_KPL3953_496	Cpr_KPL3967_1051	Cpr_KPL4040_840
174	GC_00000175	19			CDS	persistent	386	386	19	Cpr_1274_CJEI_1577	Cpr_MSK124_14	Cpr_MSK146_595	Cpr_MSK290_668	Cpr_DE0530_842	Cpr_DSM_44285_41	Cpr_HSID18035_1064	Cpr_KPL2654_589	Cpr_KPL2657_40	Cpr_KPL2755_21	Cpr_KPL2785_20	Cpr_KPL2804_710	Cpr_KPL2811_20	Cpr_KPL3672_40	Cpr_KPL3675_295	Cpr_KPL3889_1431	Cpr_KPL3953_20	Cpr_KPL3967_40	Cpr_KPL4040_20
175	GC_00000176	19	COG0230	Ribosomal protein L34 (RpmH) (PDB:6SPB)	CDS	persistent	143	143	19	Cpr_1274_CJEI_733	Cpr_MSK124_1883	Cpr_MSK146_1711	Cpr_MSK290_1845	Cpr_DE0530_1484	Cpr_DSM_44285_1206	Cpr_HSID18035_1815	Cpr_KPL2654_1427	Cpr_KPL2657_1530	Cpr_KPL2755_1795	Cpr_KPL2785_726	Cpr_KPL2804_1457	Cpr_KPL2811_876	Cpr_KPL3672_809	Cpr_KPL3675_777	Cpr_KPL3889_1118	Cpr_KPL3953_1379	Cpr_KPL3967_972	Cpr_KPL4040_1252
176	GC_00000177	19	COG0197	Ribosomal protein L16/L10AE (RplP) (PDB:1WKI)	CDS	persistent	416	416	19	Cpr_1274_CJEI_1758	Cpr_MSK124_1427	Cpr_MSK146_918	Cpr_MSK290_1630	Cpr_DE0530_311	Cpr_DSM_44285_1841	Cpr_HSID18035_52	Cpr_KPL2654_1873	Cpr_KPL2657_1939	Cpr_KPL2755_1935	Cpr_KPL2785_1918	Cpr_KPL2804_795	Cpr_KPL2811_1889	Cpr_KPL3672_2062	Cpr_KPL3675_1939	Cpr_KPL3889_1867	Cpr_KPL3953_1677	Cpr_KPL3967_1984	Cpr_KPL4040_1833
177	GC_00000178	19	COG0463	Glycosyltransferase involved in cell wall bisynthesis (WcaA) (PDB:5MLZ)	CDS	persistent	692	692	19	Cpr_1274_CJEI_517	Cpr_MSK124_1167	Cpr_MSK146_83	Cpr_MSK290_1020	Cpr_DE0530_2285	Cpr_DSM_44285_755	Cpr_HSID18035_1513	Cpr_KPL2654_75	Cpr_KPL2657_1092	Cpr_KPL2755_920	Cpr_KPL2785_1971	Cpr_KPL2804_1740	Cpr_KPL2811_1255	Cpr_KPL3672_1575	Cpr_KPL3675_1359	Cpr_KPL3889_2124	Cpr_KPL3953_1184	Cpr_KPL3967_2076	Cpr_KPL4040_1483
178	GC_00000179	19	COG0238	Ribosomal protein S18 (RpsR) (PDB:4V4H)	CDS	persistent	254	254	19	Cpr_1274_CJEI_1201	Cpr_MSK124_1632	Cpr_MSK146_1882	Cpr_MSK290_1780	Cpr_DE0530_53	Cpr_DSM_44285_1749	Cpr_HSID18035_2054	Cpr_KPL2654_1785	Cpr_KPL2657_918	Cpr_KPL2755_1404	Cpr_KPL2785_1353	Cpr_KPL2804_1997	Cpr_KPL2811_1040	Cpr_KPL3672_367	Cpr_KPL3675_1778	Cpr_KPL3889_1660	Cpr_KPL3953_1609	Cpr_KPL3967_1479	Cpr_KPL4040_959
179	GC_00000180	19	COG1290	Cytochrome b subunit of the bc complex (QcrB/PetB) (PDB:1VF5)	CDS	persistent	1628	1628	19	Cpr_1274_CJEI_313	Cpr_MSK124_408	Cpr_MSK146_1447	Cpr_MSK290_283	Cpr_DE0530_2011	Cpr_DSM_44285_1008	Cpr_HSID18035_646	Cpr_KPL2654_2286	Cpr_KPL2657_423	Cpr_KPL2755_1502	Cpr_KPL2785_1699	Cpr_KPL2804_1858	Cpr_KPL2811_1669	Cpr_KPL3672_673	Cpr_KPL3675_1806	Cpr_KPL3889_1480	Cpr_KPL3953_409	Cpr_KPL3967_656	Cpr_KPL4040_1732
180	GC_00000181	19	COG0503	Adenine/guanine phosphoribosyltransferase or related PRPP-binding protein (Apt) (PDB:1QB7)	CDS	persistent	566	566	19	Cpr_1274_CJEI_1705	Cpr_MSK124_143	Cpr_MSK146_716	Cpr_MSK290_547	Cpr_DE0530_722	Cpr_DSM_44285_169	Cpr_HSID18035_943	Cpr_KPL2654_468	Cpr_KPL2657_161	Cpr_KPL2755_142	Cpr_KPL2785_148	Cpr_KPL2804_589	Cpr_KPL2811_141	Cpr_KPL3672_161	Cpr_KPL3675_166	Cpr_KPL3889_330	Cpr_KPL3953_141	Cpr_KPL3967_168	Cpr_KPL4040_141
181	GC_00000182	19	COG0091	Ribosomal protein L22 (RplV) (PDB:1VS6)	CDS	persistent	362	362	19	Cpr_1274_CJEI_1756	Cpr_MSK124_1425	Cpr_MSK146_916	Cpr_MSK290_1632	Cpr_DE0530_313	Cpr_DSM_44285_1843	Cpr_HSID18035_50	Cpr_KPL2654_1871	Cpr_KPL2657_1937	Cpr_KPL2755_1937	Cpr_KPL2785_1916	Cpr_KPL2804_797	Cpr_KPL2811_1887	Cpr_KPL3672_2060	Cpr_KPL3675_1941	Cpr_KPL3889_1869	Cpr_KPL3953_1679	Cpr_KPL3967_1982	Cpr_KPL4040_1831
182	GC_00000183	19	COG0100	Ribosomal protein S11 (RpsK) (PDB:4V4H)	CDS	persistent	401	401	19	Cpr_1274_CJEI_1782	Cpr_MSK124_1452	Cpr_MSK146_942	Cpr_MSK290_1605	Cpr_DE0530_288	Cpr_DSM_44285_1815	Cpr_HSID18035_75	Cpr_KPL2654_1897	Cpr_KPL2657_1965	Cpr_KPL2755_1211	Cpr_KPL2785_1203	Cpr_KPL2804_770	Cpr_KPL2811_304	Cpr_KPL3672_2181	Cpr_KPL3675_1643	Cpr_KPL3889_2263	Cpr_KPL3953_1772	Cpr_KPL3967_1154	Cpr_KPL4040_2306
183	GC_00000184	19	COG0739	Murein DD-endopeptidase MepM and murein hydrolase activator NlpD, contains LysM domain (NlpD) (PDB:2GU1)	CDS	persistent	779	779	19	Cpr_1274_CJEI_1188	Cpr_MSK124_1620	Cpr_MSK146_1870	Cpr_MSK290_1792	Cpr_DE0530_40	Cpr_DSM_44285_1736	Cpr_HSID18035_2041	Cpr_KPL2654_1797	Cpr_KPL2657_932	Cpr_KPL2755_1391	Cpr_KPL2785_1366	Cpr_KPL2804_2040	Cpr_KPL2811_1053	Cpr_KPL3672_355	Cpr_KPL3675_1765	Cpr_KPL3889_1672	Cpr_KPL3953_1596	Cpr_KPL3967_1492	Cpr_KPL4040_946
184	GC_00000185	19	COG2334	Ser/Thr protein kinase RdoA involved in Cpx stress response, MazF antagonist (SrkA) (PDB:1ZYL)	CDS	persistent	755	755	19	Cpr_1274_CJEI_2088	Cpr_MSK124_769	Cpr_MSK146_504	Cpr_MSK290_1542	Cpr_DE0530_190	Cpr_DSM_44285_1542	Cpr_HSID18035_2197	Cpr_KPL2654_2013	Cpr_KPL2657_1892	Cpr_KPL2755_849	Cpr_KPL2785_1480	Cpr_KPL2804_20	Cpr_KPL2811_1335	Cpr_KPL3672_1490	Cpr_KPL3675_646	Cpr_KPL3889_889	Cpr_KPL3953_813	Cpr_KPL3967_1570	Cpr_KPL4040_1918
185	GC_00000186	19	COG0636	FoF1-type ATP synthase, membrane subunit c/Archaeal/vacuolar-type H+-ATPase, subunit K (AtpE) (PDB:1C17)	CDS	persistent	236	236	19	Cpr_1274_CJEI_1409	Cpr_MSK124_898	Cpr_MSK146_1318	Cpr_MSK290_1229	Cpr_DE0530_1277	Cpr_DSM_44285_533	Cpr_HSID18035_1287	Cpr_KPL2654_744	Cpr_KPL2657_1701	Cpr_KPL2755_515	Cpr_KPL2785_1462	Cpr_KPL2804_1122	Cpr_KPL2811_740	Cpr_KPL3672_1224	Cpr_KPL3675_517	Cpr_KPL3889_137	Cpr_KPL3953_918	Cpr_KPL3967_472	Cpr_KPL4040_376
186	GC_00000187	19	COG1011	FMN and 5-amino-6-(5-phospho-D-ribitylamino)uracil phosphatase YigB, HAD superfamily (riboflavin biosynthesis) (YigB) (PDB:4JB3) (PUBMED:24123841)	CDS	persistent	410	410	19	Cpr_1274_CJEI_2076	Cpr_MSK124_757	Cpr_MSK146_492	Cpr_MSK290_1530	Cpr_DE0530_178	Cpr_DSM_44285_1530	Cpr_HSID18035_2185	Cpr_KPL2654_2025	Cpr_KPL2657_1880	Cpr_KPL2755_837	Cpr_KPL2785_1492	Cpr_KPL2804_32	Cpr_KPL2811_1347	Cpr_KPL3672_1502	Cpr_KPL3675_658	Cpr_KPL3889_901	Cpr_KPL3953_801	Cpr_KPL3967_1582	Cpr_KPL4040_1930
187	GC_00000188	19	COG1314	Protein translocase subunit SecG (SecG) (PDB:2AKH)	CDS	persistent	236	236	19	Cpr_1274_CJEI_1649	Cpr_MSK124_87	Cpr_MSK146_660	Cpr_MSK290_603	Cpr_DE0530_777	Cpr_DSM_44285_113	Cpr_HSID18035_999	Cpr_KPL2654_524	Cpr_KPL2657_105	Cpr_KPL2755_86	Cpr_KPL2785_92	Cpr_KPL2804_645	Cpr_KPL2811_85	Cpr_KPL3672_105	Cpr_KPL3675_223	Cpr_KPL3889_274	Cpr_KPL3953_85	Cpr_KPL3967_112	Cpr_KPL4040_85
188	GC_00000189	19	COG0050	Translation elongation factor EF-Tu, a GTPase (TufA) (PDB:1EFU)	CDS	persistent	1190	1190	19	Cpr_1274_CJEI_1741	Cpr_MSK124_1410	Cpr_MSK146_901	Cpr_MSK290_1647	Cpr_DE0530_328	Cpr_DSM_44285_1857	Cpr_HSID18035_35	Cpr_KPL2654_1856	Cpr_KPL2657_1923	Cpr_KPL2755_1952	Cpr_KPL2785_1901	Cpr_KPL2804_812	Cpr_KPL2811_1872	Cpr_KPL3672_2046	Cpr_KPL3675_1956	Cpr_KPL3889_1884	Cpr_KPL3953_1694	Cpr_KPL3967_1967	Cpr_KPL4040_1817
189	GC_00000190	19	COG1716	Forkhead associated (FHA) domain, binds pSer, pThr, pTyr (FHA) (PDB:2FEZ)	CDS	persistent	431	431	19	Cpr_1274_CJEI_1562	Cpr_MSK124_2173	Cpr_MSK146_579	Cpr_MSK290_683	Cpr_DE0530_857	Cpr_DSM_44285_26	Cpr_HSID18035_1079	Cpr_KPL2654_604	Cpr_KPL2657_25	Cpr_KPL2755_5	Cpr_KPL2785_5	Cpr_KPL2804_725	Cpr_KPL2811_5	Cpr_KPL3672_25	Cpr_KPL3675_310	Cpr_KPL3889_1446	Cpr_KPL3953_5	Cpr_KPL3967_25	Cpr_KPL4040_5
190	GC_00000191	19	COG1765	Uncharacterized OsmC-related protein (YhfA) (PDB:1LQL)	CDS	persistent	545	545	19	Cpr_1274_CJEI_1185	Cpr_MSK124_1617	Cpr_MSK146_1867	Cpr_MSK290_1795	Cpr_DE0530_37	Cpr_DSM_44285_1733	Cpr_HSID18035_2038	Cpr_KPL2654_1800	Cpr_KPL2657_935	Cpr_KPL2755_1388	Cpr_KPL2785_1369	Cpr_KPL2804_2043	Cpr_KPL2811_1056	Cpr_KPL3672_352	Cpr_KPL3675_1762	Cpr_KPL3889_1675	Cpr_KPL3953_1593	Cpr_KPL3967_1495	Cpr_KPL4040_943
191	GC_00000192	19	COG1192	ParA-like ATPase involved in chromosome/plasmid partitioning or cellulose biosynthesis protein BcsQ (ParA) (PDB:6NOO)	CDS	persistent	875	875	19	Cpr_1274_CJEI_1552	Cpr_MSK124_2163	Cpr_MSK146_569	Cpr_MSK290_693	Cpr_DE0530_867	Cpr_DSM_44285_16	Cpr_HSID18035_1089	Cpr_KPL2654_2262	Cpr_KPL2657_15	Cpr_KPL2755_2247	Cpr_KPL2785_2125	Cpr_KPL2804_735	Cpr_KPL2811_2187	Cpr_KPL3672_15	Cpr_KPL3675_320	Cpr_KPL3889_1456	Cpr_KPL3953_2196	Cpr_KPL3967_15	Cpr_KPL4040_2206
192	GC_00000193	19			CDS	persistent	473	473	19	Cpr_1274_CJEI_1516	Cpr_MSK124_1005	Cpr_MSK146_1213	Cpr_MSK290_1122	Cpr_DE0530_1384	Cpr_DSM_44285_425	Cpr_HSID18035_1393	Cpr_KPL2654_636	Cpr_KPL2657_826	Cpr_KPL2755_621	Cpr_KPL2785_637	Cpr_KPL2804_1916	Cpr_KPL2811_634	Cpr_KPL3672_458	Cpr_KPL3675_410	Cpr_KPL3889_244	Cpr_KPL3953_1024	Cpr_KPL3967_365	Cpr_KPL4040_485
193	GC_00000194	19	COG0753	Catalase (KatE) (PDB:6RJR)	CDS	persistent	1547	1547	19	Cpr_1274_CJEI_1907	Cpr_MSK124_1499	Cpr_MSK146_1803	Cpr_MSK290_1385	Cpr_DE0530_1691	Cpr_DSM_44285_1616	Cpr_HSID18035_1916	Cpr_KPL2654_1659	Cpr_KPL2657_1788	Cpr_KPL2755_1110	Cpr_KPL2785_1107	Cpr_KPL2804_964	Cpr_KPL2811_538	Cpr_KPL3672_1023	Cpr_KPL3675_1195	Cpr_KPL3889_780	Cpr_KPL3953_1497	Cpr_KPL3967_1361	Cpr_KPL4040_749
194	GC_00000195	19	COG3956	Uncharacterized conserved protein YabN, contains tetrapyrrole methylase and MazG-like pyrophosphatase domain (YabN)	CDS	persistent	635	635	19	Cpr_1274_CJEI_1525	Cpr_MSK124_1014	Cpr_MSK146_1204	Cpr_MSK290_1113	Cpr_DE0530_1393	Cpr_DSM_44285_416	Cpr_HSID18035_1402	Cpr_KPL2654_627	Cpr_KPL2657_835	Cpr_KPL2755_630	Cpr_KPL2785_646	Cpr_KPL2804_1925	Cpr_KPL2811_625	Cpr_KPL3672_449	Cpr_KPL3675_401	Cpr_KPL3889_253	Cpr_KPL3953_1033	Cpr_KPL3967_356	Cpr_KPL4040_494
195	GC_00000196	19			CDS	persistent	212	212	19	Cpr_1274_CJEI_1587	Cpr_MSK124_24	Cpr_MSK146_605	Cpr_MSK290_658	Cpr_DE0530_832	Cpr_DSM_44285_51	Cpr_HSID18035_1054	Cpr_KPL2654_579	Cpr_KPL2657_50	Cpr_KPL2755_31	Cpr_KPL2785_30	Cpr_KPL2804_700	Cpr_KPL2811_30	Cpr_KPL3672_50	Cpr_KPL3675_285	Cpr_KPL3889_1421	Cpr_KPL3953_30	Cpr_KPL3967_50	Cpr_KPL4040_30
196	GC_00000197	19	COG4825	Uncharacterized conserved protein, contains thiamine pyrophosphokinase N- and C- domains (MT1736)	CDS	persistent	1184	1184	19	Cpr_1274_CJEI_1546	Cpr_MSK124_2157	Cpr_MSK146_563	Cpr_MSK290_699	Cpr_DE0530_873	Cpr_DSM_44285_10	Cpr_HSID18035_1095	Cpr_KPL2654_2268	Cpr_KPL2657_9	Cpr_KPL2755_2241	Cpr_KPL2785_2119	Cpr_KPL2804_741	Cpr_KPL2811_2181	Cpr_KPL3672_9	Cpr_KPL3675_326	Cpr_KPL3889_1462	Cpr_KPL3953_2190	Cpr_KPL3967_9	Cpr_KPL4040_2200
197	GC_00000198	19	COG0316	Fe-S cluster assembly iron-binding protein IscA (IscA) (PDB:1R94)	CDS	persistent	344	344	19	Cpr_1274_CJEI_306	Cpr_MSK124_415	Cpr_MSK146_1440	Cpr_MSK290_276	Cpr_DE0530_2004	Cpr_DSM_44285_1001	Cpr_HSID18035_639	Cpr_KPL2654_2324	Cpr_KPL2657_430	Cpr_KPL2755_1509	Cpr_KPL2785_1706	Cpr_KPL2804_1851	Cpr_KPL2811_1676	Cpr_KPL3672_680	Cpr_KPL3675_1799	Cpr_KPL3889_1487	Cpr_KPL3953_416	Cpr_KPL3967_663	Cpr_KPL4040_1739
198	GC_00000199	19	COG0198	Ribosomal protein L24 (RplX) (PDB:1VS6)	CDS	persistent	314	314	19	Cpr_1274_CJEI_1768	Cpr_MSK124_1437	Cpr_MSK146_928	Cpr_MSK290_1620	Cpr_DE0530_302	Cpr_DSM_44285_1830	Cpr_HSID18035_61	Cpr_KPL2654_1883	Cpr_KPL2657_1950	Cpr_KPL2755_1197	Cpr_KPL2785_2153	Cpr_KPL2804_785	Cpr_KPL2811_2245	Cpr_KPL3672_2073	Cpr_KPL3675_2235	Cpr_KPL3889_1858	Cpr_KPL3953_2219	Cpr_KPL3967_1168	Cpr_KPL4040_1844
199	GC_00000200	19	COG0096	Ribosomal protein S8 (RpsH) (PDB:4V4H)	CDS	persistent	395	395	19	Cpr_1274_CJEI_1771	Cpr_MSK124_1441	Cpr_MSK146_931	Cpr_MSK290_1616	Cpr_DE0530_299	Cpr_DSM_44285_1826	Cpr_HSID18035_64	Cpr_KPL2654_1886	Cpr_KPL2657_1954	Cpr_KPL2755_1200	Cpr_KPL2785_2150	Cpr_KPL2804_781	Cpr_KPL2811_2248	Cpr_KPL3672_2076	Cpr_KPL3675_2232	Cpr_KPL3889_1855	Cpr_KPL3953_2222	Cpr_KPL3967_1165	Cpr_KPL4040_1848
200	GC_00000201	19	COG1320	Multisubunit Na+/H+ antiporter, MnhG subunit (MnhG) (PDB:6CFW)	CDS	persistent	392	392	19	Cpr_1274_CJEI_1868	Cpr_MSK124_286	Cpr_MSK146_861	Cpr_MSK290_404	Cpr_DE0530_577	Cpr_DSM_44285_312	Cpr_HSID18035_798	Cpr_KPL2654_324	Cpr_KPL2657_304	Cpr_KPL2755_286	Cpr_KPL2785_293	Cpr_KPL2804_445	Cpr_KPL2811_285	Cpr_KPL3672_302	Cpr_KPL3675_20	Cpr_KPL3889_473	Cpr_KPL3953_286	Cpr_KPL3967_313	Cpr_KPL4040_282
201	GC_00000202	19	COG0199	Ribosomal protein S14 (RpsN) (PDB:4V4H)	CDS	persistent	305	305	19	Cpr_1274_CJEI_1202	Cpr_MSK124_1633	Cpr_MSK146_1883	Cpr_MSK290_1779	Cpr_DE0530_54	Cpr_DSM_44285_1750	Cpr_HSID18035_2055	Cpr_KPL2654_1784	Cpr_KPL2657_917	Cpr_KPL2755_1405	Cpr_KPL2785_1352	Cpr_KPL2804_1998	Cpr_KPL2811_1039	Cpr_KPL3672_368	Cpr_KPL3675_1779	Cpr_KPL3889_1659	Cpr_KPL3953_1610	Cpr_KPL3967_1478	Cpr_KPL4040_960
202	GC_00000203	19	COG1595	DNA-directed RNA polymerase specialized sigma subunit, sigma24 family (RpoE) (PDB:2Q1Z)	CDS	persistent	260	260	19	Cpr_1274_CJEI_2082	Cpr_MSK124_763	Cpr_MSK146_498	Cpr_MSK290_1536	Cpr_DE0530_184	Cpr_DSM_44285_1536	Cpr_HSID18035_2191	Cpr_KPL2654_2019	Cpr_KPL2657_1886	Cpr_KPL2755_843	Cpr_KPL2785_1486	Cpr_KPL2804_26	Cpr_KPL2811_1341	Cpr_KPL3672_1496	Cpr_KPL3675_652	Cpr_KPL3889_895	Cpr_KPL3953_807	Cpr_KPL3967_1576	Cpr_KPL4040_1924
203	GC_00000204	19			CDS	persistent	191	191	19	Cpr_1274_CJEI_396	Cpr_MSK124_1806	Cpr_MSK146_1591	Cpr_MSK290_1925	Cpr_DE0530_1611	Cpr_DSM_44285_1077	Cpr_HSID18035_415	Cpr_KPL2654_1579	Cpr_KPL2657_1410	Cpr_KPL2755_1865	Cpr_KPL2785_856	Cpr_KPL2804_1652	Cpr_KPL2811_1739	Cpr_KPL3672_934	Cpr_KPL3675_911	Cpr_KPL3889_2019	Cpr_KPL3953_1253	Cpr_KPL3967_2151	Cpr_KPL4040_1341
204	GC_00000205	19	COG0261	Ribosomal protein L21 (RplU) (PDB:1VS6)	CDS	persistent	305	305	19	Cpr_1274_CJEI_2024	Cpr_MSK124_709	Cpr_MSK146_444	Cpr_MSK290_1481	Cpr_DE0530_129	Cpr_DSM_44285_1481	Cpr_HSID18035_2136	Cpr_KPL2654_1359	Cpr_KPL2657_1832	Cpr_KPL2755_789	Cpr_KPL2785_330	Cpr_KPL2804_81	Cpr_KPL2811_1395	Cpr_KPL3672_1551	Cpr_KPL3675_706	Cpr_KPL3889_950	Cpr_KPL3953_751	Cpr_KPL3967_735	Cpr_KPL4040_1672
205	GC_00000206	19	COG2326	Polyphosphate kinase 2, PPK2 family (PPK2) (PDB:3CZP)	CDS	persistent	899	899	19	Cpr_1274_CJEI_1087	Cpr_MSK124_514	Cpr_MSK146_257	Cpr_MSK290_822	Cpr_DE0530_1133	Cpr_DSM_44285_1313	Cpr_HSID18035_2260	Cpr_KPL2654_255	Cpr_KPL2657_1228	Cpr_KPL2755_1729	Cpr_KPL2785_2195	Cpr_KPL2804_272	Cpr_KPL2811_1143	Cpr_KPL3672_1275	Cpr_KPL3675_1381	Cpr_KPL3889_1194	Cpr_KPL3953_523	Cpr_KPL3967_1341	Cpr_KPL4040_867
206	GC_00000207	19	COG0074	Succinyl-CoA synthetase, alpha subunit (SucD) (PDB:1CQI)	CDS	persistent	887	887	19	Cpr_1274_CJEI_389	Cpr_MSK124_1799	Cpr_MSK146_1583	Cpr_MSK290_1917	Cpr_DE0530_1618	Cpr_DSM_44285_1070	Cpr_HSID18035_422	Cpr_KPL2654_1587	Cpr_KPL2657_1403	Cpr_KPL2755_1858	Cpr_KPL2785_863	Cpr_KPL2804_1645	Cpr_KPL2811_1731	Cpr_KPL3672_941	Cpr_KPL3675_918	Cpr_KPL3889_2011	Cpr_KPL3953_1245	Cpr_KPL3967_2158	Cpr_KPL4040_1334
207	GC_00000208	19	COG0052	Ribosomal protein S2 (RpsB) (PDB:4V4H)	CDS	persistent	818	818	19	Cpr_1274_CJEI_1842	Cpr_MSK124_262	Cpr_MSK146_836	Cpr_MSK290_428	Cpr_DE0530_602	Cpr_DSM_44285_287	Cpr_HSID18035_823	Cpr_KPL2654_349	Cpr_KPL2657_279	Cpr_KPL2755_263	Cpr_KPL2785_267	Cpr_KPL2804_469	Cpr_KPL2811_262	Cpr_KPL3672_279	Cpr_KPL3675_45	Cpr_KPL3889_449	Cpr_KPL3953_261	Cpr_KPL3967_287	Cpr_KPL4040_259
208	GC_00000209	19	COG0231	Translation elongation factor P (EF-P)/translation initiation factor 5A (eIF-5A) (Efp) (PDB:1UEB)	CDS	persistent	563	563	19	Cpr_1274_CJEI_1684	Cpr_MSK124_122	Cpr_MSK146_695	Cpr_MSK290_568	Cpr_DE0530_742	Cpr_DSM_44285_148	Cpr_HSID18035_964	Cpr_KPL2654_489	Cpr_KPL2657_140	Cpr_KPL2755_121	Cpr_KPL2785_127	Cpr_KPL2804_610	Cpr_KPL2811_120	Cpr_KPL3672_140	Cpr_KPL3675_188	Cpr_KPL3889_309	Cpr_KPL3953_120	Cpr_KPL3967_147	Cpr_KPL4040_120
209	GC_00000210	19	COG1278	Cold shock protein, CspA family (CspC) (PDB:1C9O)	CDS	persistent	383	383	19	Cpr_1274_CJEI_1156	Cpr_MSK124_1588	Cpr_MSK146_1838	Cpr_MSK290_1824	Cpr_DE0530_8	Cpr_DSM_44285_1703	Cpr_HSID18035_2009	Cpr_KPL2654_1829	Cpr_KPL2657_964	Cpr_KPL2755_1359	Cpr_KPL2785_1398	Cpr_KPL2804_2195	Cpr_KPL2811_1085	Cpr_KPL3672_323	Cpr_KPL3675_1733	Cpr_KPL3889_1704	Cpr_KPL3953_1564	Cpr_KPL3967_1894	Cpr_KPL4040_2163
210	GC_00000211	19	COG2114	Adenylate cyclase, class 3 (AcyC) (PDB:1AB8)	CDS	persistent	1526	1526	19	Cpr_1274_CJEI_251	Cpr_MSK124_1529	Cpr_MSK146_1773	Cpr_MSK290_1414	Cpr_DE0530_1720	Cpr_DSM_44285_1646	Cpr_HSID18035_1945	Cpr_KPL2654_1688	Cpr_KPL2657_1758	Cpr_KPL2755_1139	Cpr_KPL2785_1077	Cpr_KPL2804_935	Cpr_KPL2811_508	Cpr_KPL3672_993	Cpr_KPL3675_1225	Cpr_KPL3889_751	Cpr_KPL3953_1526	Cpr_KPL3967_1391	Cpr_KPL4040_779
211	GC_00000212	19	COG2001	MraZ, DNA-binding transcriptional regulator and inhibitor of RsmH methyltransferase activity (MraZ) (PDB:1N0E)	CDS	persistent	434	434	19	Cpr_1274_CJEI_330	Cpr_MSK124_391	Cpr_MSK146_1464	Cpr_MSK290_300	Cpr_DE0530_2028	Cpr_DSM_44285_1025	Cpr_HSID18035_663	Cpr_KPL2654_2219	Cpr_KPL2657_406	Cpr_KPL2755_1485	Cpr_KPL2785_1682	Cpr_KPL2804_1875	Cpr_KPL2811_1652	Cpr_KPL3672_656	Cpr_KPL3675_1823	Cpr_KPL3889_2193	Cpr_KPL3953_392	Cpr_KPL3967_639	Cpr_KPL4040_1715
212	GC_00000213	19			CDS	persistent	398	398	19	Cpr_1274_CJEI_2083	Cpr_MSK124_764	Cpr_MSK146_499	Cpr_MSK290_1537	Cpr_DE0530_185	Cpr_DSM_44285_1537	Cpr_HSID18035_2192	Cpr_KPL2654_2018	Cpr_KPL2657_1887	Cpr_KPL2755_844	Cpr_KPL2785_1485	Cpr_KPL2804_25	Cpr_KPL2811_1340	Cpr_KPL3672_1495	Cpr_KPL3675_651	Cpr_KPL3889_894	Cpr_KPL3953_808	Cpr_KPL3967_1575	Cpr_KPL4040_1923
213	GC_00000214	19	COG0521	Molybdopterin biosynthesis enzyme MoaB/MogA (MoaB) (PDB:1DI6) (PUBMED:32239579)	CDS	persistent	593	593	19	Cpr_1274_CJEI_1208	Cpr_MSK124_1639	Cpr_MSK146_1889	Cpr_MSK290_1773	Cpr_DE0530_60	Cpr_DSM_44285_1756	Cpr_HSID18035_2061	Cpr_KPL2654_1778	Cpr_KPL2657_911	Cpr_KPL2755_1411	Cpr_KPL2785_1346	Cpr_KPL2804_2004	Cpr_KPL2811_1033	Cpr_KPL3672_374	Cpr_KPL3675_1785	Cpr_KPL3889_1653	Cpr_KPL3953_1616	Cpr_KPL3967_1472	Cpr_KPL4040_966
214	GC_00000215	19	COG1359	Quinol monooxygenase YgiN (YgiN) (PDB:1R6Y) (PUBMED:15613473)	CDS	persistent	323	323	19	Cpr_1274_CJEI_1232	Cpr_MSK124_1663	Cpr_MSK146_1913	Cpr_MSK290_1749	Cpr_DE0530_84	Cpr_DSM_44285_1780	Cpr_HSID18035_2085	Cpr_KPL2654_1754	Cpr_KPL2657_887	Cpr_KPL2755_1435	Cpr_KPL2785_696	Cpr_KPL2804_2028	Cpr_KPL2811_1009	Cpr_KPL3672_398	Cpr_KPL3675_351	Cpr_KPL3889_2222	Cpr_KPL3953_1640	Cpr_KPL3967_1448	Cpr_KPL4040_990
215	GC_00000216	19	COG0719	Fe-S cluster assembly scaffold protein SufB (SufB) (PDB:1VH4)	CDS	persistent	1442	1442	19	Cpr_1274_CJEI_1637	Cpr_MSK124_75	Cpr_MSK146_648	Cpr_MSK290_615	Cpr_DE0530_789	Cpr_DSM_44285_101	Cpr_HSID18035_1011	Cpr_KPL2654_536	Cpr_KPL2657_93	Cpr_KPL2755_74	Cpr_KPL2785_80	Cpr_KPL2804_657	Cpr_KPL2811_73	Cpr_KPL3672_93	Cpr_KPL3675_235	Cpr_KPL3889_1378	Cpr_KPL3953_73	Cpr_KPL3967_100	Cpr_KPL4040_73
216	GC_00000217	19			CDS	persistent	296	296	19	Cpr_1274_CJEI_2061	Cpr_MSK124_742	Cpr_MSK146_477	Cpr_MSK290_1515	Cpr_DE0530_163	Cpr_DSM_44285_1515	Cpr_HSID18035_2170	Cpr_KPL2654_2040	Cpr_KPL2657_1865	Cpr_KPL2755_822	Cpr_KPL2785_1507	Cpr_KPL2804_47	Cpr_KPL2811_1362	Cpr_KPL3672_1517	Cpr_KPL3675_673	Cpr_KPL3889_916	Cpr_KPL3953_786	Cpr_KPL3967_1597	Cpr_KPL4040_1945
217	GC_00000218	19	COG0185	Ribosomal protein S19 (RpsS) (PDB:4V4H)	CDS	persistent	275	275	19	Cpr_1274_CJEI_1755	Cpr_MSK124_1424	Cpr_MSK146_915	Cpr_MSK290_1633	Cpr_DE0530_314	Cpr_DSM_44285_1844	Cpr_HSID18035_49	Cpr_KPL2654_1870	Cpr_KPL2657_1936	Cpr_KPL2755_1938	Cpr_KPL2785_1915	Cpr_KPL2804_798	Cpr_KPL2811_1886	Cpr_KPL3672_2059	Cpr_KPL3675_1942	Cpr_KPL3889_1870	Cpr_KPL3953_1680	Cpr_KPL3967_1981	Cpr_KPL4040_1830
218	GC_00000219	19	COG0093	Ribosomal protein L14 (RplN) (PDB:4V4H)	CDS	persistent	371	371	19	Cpr_1274_CJEI_1767	Cpr_MSK124_1436	Cpr_MSK146_927	Cpr_MSK290_1621	Cpr_DE0530_303	Cpr_DSM_44285_1831	Cpr_HSID18035_60	Cpr_KPL2654_1882	Cpr_KPL2657_1949	Cpr_KPL2755_1196	Cpr_KPL2785_2154	Cpr_KPL2804_786	Cpr_KPL2811_2244	Cpr_KPL3672_2072	Cpr_KPL3675_2236	Cpr_KPL3889_1859	Cpr_KPL3953_2218	Cpr_KPL3967_1169	Cpr_KPL4040_1843
219	GC_00000220	19	COG3830	ACT domain, binds amino acids and other small ligands (ACT) (PDB:5IS2)	CDS	persistent	278	278	19	Cpr_1274_CJEI_1617	Cpr_MSK124_54	Cpr_MSK146_635	Cpr_MSK290_628	Cpr_DE0530_802	Cpr_DSM_44285_81	Cpr_HSID18035_1024	Cpr_KPL2654_549	Cpr_KPL2657_80	Cpr_KPL2755_61	Cpr_KPL2785_60	Cpr_KPL2804_670	Cpr_KPL2811_60	Cpr_KPL3672_80	Cpr_KPL3675_255	Cpr_KPL3889_1391	Cpr_KPL3953_60	Cpr_KPL3967_80	Cpr_KPL4040_60
220	GC_00000221	19	COG0048	Ribosomal protein S12 (RpsL) (PDB:4V4H)	CDS	persistent	368	368	19	Cpr_1274_CJEI_1738	Cpr_MSK124_1407	Cpr_MSK146_898	Cpr_MSK290_1650	Cpr_DE0530_331	Cpr_DSM_44285_1860	Cpr_HSID18035_32	Cpr_KPL2654_1853	Cpr_KPL2657_1920	Cpr_KPL2755_1955	Cpr_KPL2785_1898	Cpr_KPL2804_815	Cpr_KPL2811_1869	Cpr_KPL3672_2043	Cpr_KPL3675_1959	Cpr_KPL3889_1887	Cpr_KPL3953_1697	Cpr_KPL3967_1964	Cpr_KPL4040_1814
221	GC_00000222	19	COG1507	Uncharacterized conserved protein, DUF501 family	CDS	persistent	545	545	19	Cpr_1274_CJEI_1521	Cpr_MSK124_1010	Cpr_MSK146_1208	Cpr_MSK290_1117	Cpr_DE0530_1389	Cpr_DSM_44285_420	Cpr_HSID18035_1398	Cpr_KPL2654_631	Cpr_KPL2657_831	Cpr_KPL2755_626	Cpr_KPL2785_642	Cpr_KPL2804_1921	Cpr_KPL2811_629	Cpr_KPL3672_453	Cpr_KPL3675_405	Cpr_KPL3889_249	Cpr_KPL3953_1029	Cpr_KPL3967_360	Cpr_KPL4040_490
222	GC_00000223	19			CDS	persistent	437	437	19	Cpr_1274_CJEI_1836	Cpr_MSK124_256	Cpr_MSK146_830	Cpr_MSK290_434	Cpr_DE0530_608	Cpr_DSM_44285_281	Cpr_HSID18035_829	Cpr_KPL2654_355	Cpr_KPL2657_273	Cpr_KPL2755_257	Cpr_KPL2785_261	Cpr_KPL2804_475	Cpr_KPL2811_256	Cpr_KPL3672_273	Cpr_KPL3675_51	Cpr_KPL3889_443	Cpr_KPL3953_255	Cpr_KPL3967_281	Cpr_KPL4040_253
223	GC_00000224	19	COG0843	Heme/copper-type cytochrome/quinol oxidase, subunit 1 (CyoB) (PDB:1AR1)	CDS	persistent	1757	1757	19	Cpr_1274_CJEI_1945	Cpr_MSK124_633	Cpr_MSK146_368	Cpr_MSK290_2082	Cpr_DE0530_1013	Cpr_DSM_44285_1402	Cpr_HSID18035_125	Cpr_KPL2654_1201	Cpr_KPL2657_1343	Cpr_KPL2755_711	Cpr_KPL2785_425	Cpr_KPL2804_161	Cpr_KPL2811_1473	Cpr_KPL3672_1953	Cpr_KPL3675_1163	Cpr_KPL3889_1585	Cpr_KPL3953_647	Cpr_KPL3967_828	Cpr_KPL4040_2217
224	GC_00000225	19	COG1309	DNA-binding protein, AcrR family, includes nucleoid occlusion protein SlmA (AcrR) (PDB:2QOP)	CDS	persistent	626	626	19	Cpr_1274_CJEI_577	Cpr_MSK124_1930	Cpr_MSK146_1924	Cpr_MSK290_1999	Cpr_DE0530_887	Cpr_DSM_44285_2167	Cpr_HSID18035_1128	Cpr_KPL2654_2251	Cpr_KPL2657_2163	Cpr_KPL2755_2208	Cpr_KPL2785_2105	Cpr_KPL2804_1784	Cpr_KPL2811_2150	Cpr_KPL3672_2138	Cpr_KPL3675_1719	Cpr_KPL3889_863	Cpr_KPL3953_1414	Cpr_KPL3967_2223	Cpr_KPL4040_1267
225	GC_00000226	19	COG3118	Chaperedoxin CnoX, contains thioredoxin-like and TPR-like domains, YbbN/TrxSC family (CnoX) (PDB:3QDN) (PUBMED:21498507	CDS	persistent	323	323	19	Cpr_1274_CJEI_740	Cpr_MSK124_1890	Cpr_MSK146_1704	Cpr_MSK290_1852	Cpr_DE0530_1491	Cpr_DSM_44285_1199	Cpr_HSID18035_1822	Cpr_KPL2654_1434	Cpr_KPL2657_1523	Cpr_KPL2755_1802	Cpr_KPL2785_733	Cpr_KPL2804_1450	Cpr_KPL2811_883	Cpr_KPL3672_816	Cpr_KPL3675_785	Cpr_KPL3889_1111	Cpr_KPL3953_1372	Cpr_KPL3967_964	Cpr_KPL4040_1244
226	GC_00000227	19	COG0489	Fe-S cluster carrier ATPase, Mrp/ApbC/NBP35 family (Mrp) (PDB:2PH1) (PUBMED:18616280	CDS	persistent	1124	1124	19	Cpr_1274_CJEI_1454	Cpr_MSK124_943	Cpr_MSK146_1273	Cpr_MSK290_1184	Cpr_DE0530_1322	Cpr_DSM_44285_488	Cpr_HSID18035_1332	Cpr_KPL2654_699	Cpr_KPL2657_764	Cpr_KPL2755_560	Cpr_KPL2785_575	Cpr_KPL2804_1167	Cpr_KPL2811_695	Cpr_KPL3672_520	Cpr_KPL3675_472	Cpr_KPL3889_182	Cpr_KPL3953_963	Cpr_KPL3967_427	Cpr_KPL4040_421
227	GC_00000228	19	COG0440	Acetolactate synthase, small subunit (IlvH) (PDB:2F1F)	CDS	persistent	515	515	19	Cpr_1274_CJEI_1368	Cpr_MSK124_858	Cpr_MSK146_1358	Cpr_MSK290_1269	Cpr_DE0530_1237	Cpr_DSM_44285_573	Cpr_HSID18035_1247	Cpr_KPL2654_785	Cpr_KPL2657_1661	Cpr_KPL2755_475	Cpr_KPL2785_1422	Cpr_KPL2804_1082	Cpr_KPL2811_780	Cpr_KPL3672_1184	Cpr_KPL3675_557	Cpr_KPL3889_97	Cpr_KPL3953_878	Cpr_KPL3967_512	Cpr_KPL4040_336
228	GC_00000229	19	COG0256	Ribosomal protein L18 (RplR) (PDB:1VS6)	CDS	persistent	395	395	19	Cpr_1274_CJEI_1773	Cpr_MSK124_1443	Cpr_MSK146_933	Cpr_MSK290_1614	Cpr_DE0530_297	Cpr_DSM_44285_1824	Cpr_HSID18035_66	Cpr_KPL2654_1888	Cpr_KPL2657_1956	Cpr_KPL2755_1202	Cpr_KPL2785_2148	Cpr_KPL2804_779	Cpr_KPL2811_2250	Cpr_KPL3672_2078	Cpr_KPL3675_2230	Cpr_KPL3889_1853	Cpr_KPL3953_2224	Cpr_KPL3967_1163	Cpr_KPL4040_1850
229	GC_00000230	19	COG1396	Transcriptional regulator, contains XRE-family HTH domain (HipB) (PDB:1ADR)	CDS	persistent	374	374	19	Cpr_1274_CJEI_23	Cpr_MSK124_216	Cpr_MSK146_789	Cpr_MSK290_473	Cpr_DE0530_649	Cpr_DSM_44285_242	Cpr_HSID18035_869	Cpr_KPL2654_395	Cpr_KPL2657_234	Cpr_KPL2755_216	Cpr_KPL2785_221	Cpr_KPL2804_515	Cpr_KPL2811_215	Cpr_KPL3672_234	Cpr_KPL3675_93	Cpr_KPL3889_403	Cpr_KPL3953_214	Cpr_KPL3967_241	Cpr_KPL4040_214
230	GC_00000231	19	COG0201	Preprotein translocase subunit SecY (SecY) (PDB:1RH5)	CDS	persistent	1325	1325	19	Cpr_1274_CJEI_1777	Cpr_MSK124_1447	Cpr_MSK146_937	Cpr_MSK290_1610	Cpr_DE0530_293	Cpr_DSM_44285_1820	Cpr_HSID18035_70	Cpr_KPL2654_1892	Cpr_KPL2657_1960	Cpr_KPL2755_1206	Cpr_KPL2785_2144	Cpr_KPL2804_775	Cpr_KPL2811_2254	Cpr_KPL3672_2082	Cpr_KPL3675_2226	Cpr_KPL3889_1849	Cpr_KPL3953_2228	Cpr_KPL3967_1159	Cpr_KPL4040_1854
231	GC_00000232	19			CDS	persistent	305	305	19	Cpr_1274_CJEI_1848	Cpr_MSK124_268	Cpr_MSK146_842	Cpr_MSK290_422	Cpr_DE0530_596	Cpr_DSM_44285_293	Cpr_HSID18035_817	Cpr_KPL2654_343	Cpr_KPL2657_285	Cpr_KPL2755_269	Cpr_KPL2785_273	Cpr_KPL2804_463	Cpr_KPL2811_268	Cpr_KPL3672_285	Cpr_KPL3675_39	Cpr_KPL3889_455	Cpr_KPL3953_267	Cpr_KPL3967_293	Cpr_KPL4040_265
232	GC_00000233	19	COG0360	Ribosomal protein S6 (RpsF) (PDB:4V4H)	CDS	persistent	287	287	19	Cpr_1274_CJEI_395	Cpr_MSK124_1805	Cpr_MSK146_1590	Cpr_MSK290_1924	Cpr_DE0530_1612	Cpr_DSM_44285_1076	Cpr_HSID18035_416	Cpr_KPL2654_1580	Cpr_KPL2657_1409	Cpr_KPL2755_1864	Cpr_KPL2785_857	Cpr_KPL2804_1651	Cpr_KPL2811_1738	Cpr_KPL3672_935	Cpr_KPL3675_912	Cpr_KPL3889_2018	Cpr_KPL3953_1252	Cpr_KPL3967_2152	Cpr_KPL4040_1340
233	GC_00000234	19	COG1845	Heme/copper-type cytochrome/quinol oxidase, subunit 3 (CyoC) (PDB:1QLE)	CDS	persistent	620	620	19	Cpr_1274_CJEI_310	Cpr_MSK124_411	Cpr_MSK146_1444	Cpr_MSK290_280	Cpr_DE0530_2008	Cpr_DSM_44285_1005	Cpr_HSID18035_643	Cpr_KPL2654_2289	Cpr_KPL2657_426	Cpr_KPL2755_1505	Cpr_KPL2785_1702	Cpr_KPL2804_1855	Cpr_KPL2811_1672	Cpr_KPL3672_676	Cpr_KPL3675_1803	Cpr_KPL3889_1483	Cpr_KPL3953_412	Cpr_KPL3967_659	Cpr_KPL4040_1735
234	GC_00000235	19	COG1249	Dihydrolipoamide dehydrogenase (E3) component of pyruvate/2-oxoglutarate dehydrogenase complex or glutathione oxidoreductase (Lpd) (PDB:6QKG)	CDS	persistent	1370	1370	19	Cpr_1274_CJEI_95	Cpr_MSK124_1742	Cpr_MSK146_1149	Cpr_MSK290_183	Cpr_DE0530_230	Cpr_DSM_44285_913	Cpr_HSID18035_274	Cpr_KPL2654_1060	Cpr_KPL2657_525	Cpr_KPL2755_1660	Cpr_KPL2785_2079	Cpr_KPL2804_1388	Cpr_KPL2811_1610	Cpr_KPL3672_1844	Cpr_KPL3675_2220	Cpr_KPL3889_507	Cpr_KPL3953_2024	Cpr_KPL3967_2184	Cpr_KPL4040_1109
235	GC_00000236	19			CDS	persistent	467	467	19	Cpr_1274_CJEI_402	Cpr_MSK124_1812	Cpr_MSK146_1597	Cpr_MSK290_1931	Cpr_DE0530_1605	Cpr_DSM_44285_1083	Cpr_HSID18035_409	Cpr_KPL2654_1573	Cpr_KPL2657_1416	Cpr_KPL2755_1871	Cpr_KPL2785_850	Cpr_KPL2804_1658	Cpr_KPL2811_1745	Cpr_KPL3672_928	Cpr_KPL3675_905	Cpr_KPL3889_2025	Cpr_KPL3953_1259	Cpr_KPL3967_2145	Cpr_KPL4040_1347
236	GC_00000237	19	COG0227	Ribosomal protein L28 (RpmB) (PDB:2JZ6)	CDS	persistent	236	236	19	Cpr_1274_CJEI_1204	Cpr_MSK124_1635	Cpr_MSK146_1885	Cpr_MSK290_1777	Cpr_DE0530_56	Cpr_DSM_44285_1752	Cpr_HSID18035_2057	Cpr_KPL2654_1782	Cpr_KPL2657_915	Cpr_KPL2755_1407	Cpr_KPL2785_1350	Cpr_KPL2804_2000	Cpr_KPL2811_1037	Cpr_KPL3672_370	Cpr_KPL3675_1781	Cpr_KPL3889_1657	Cpr_KPL3953_1612	Cpr_KPL3967_1476	Cpr_KPL4040_962
237	GC_00000238	19	COG2423	Ornithine cyclodeaminase/archaeal alanine dehydrogenase, mu-crystallin family (OCDMu) (PDB:2I99)	CDS	persistent	1028	1028	19	Cpr_1274_CJEI_2142	Cpr_MSK124_2018	Cpr_MSK146_2006	Cpr_MSK290_1350	Cpr_DE0530_480	Cpr_DSM_44285_654	Cpr_HSID18035_360	Cpr_KPL2654_865	Cpr_KPL2657_1568	Cpr_KPL2755_385	Cpr_KPL2785_1724	Cpr_KPL2804_1003	Cpr_KPL2811_2197	Cpr_KPL3672_1103	Cpr_KPL3675_1923	Cpr_KPL3889_13	Cpr_KPL3953_2057	Cpr_KPL3967_1855	Cpr_KPL4040_1569
238	GC_00000239	19	COG3428	Uncharacterized membrane protein YdbT, contains bPH2 (bacterial pleckstrin homology) domain (YdbT)	CDS	persistent	515	515	19	Cpr_1274_CJEI_2196	Cpr_MSK124_1213	Cpr_MSK146_1096	Cpr_MSK290_129	Cpr_DE0530_1792	Cpr_DSM_44285_1997	Cpr_HSID18035_1615	Cpr_KPL2654_1007	Cpr_KPL2657_593	Cpr_KPL2755_1595	Cpr_KPL2785_1800	Cpr_KPL2804_1334	Cpr_KPL2811_457	Cpr_KPL3672_1456	Cpr_KPL3675_970	Cpr_KPL3889_574	Cpr_KPL3953_1876	Cpr_KPL3967_1210	Cpr_KPL4040_663
239	GC_00000240	19	COG1301	Na+/H+-dicarboxylate symporter (GltP) (PDB:1XFH)	CDS	persistent	1283	1283	19	Cpr_1274_CJEI_752	Cpr_MSK124_1902	Cpr_MSK146_1692	Cpr_MSK290_1864	Cpr_DE0530_1503	Cpr_DSM_44285_1187	Cpr_HSID18035_1834	Cpr_KPL2654_1446	Cpr_KPL2657_1511	Cpr_KPL2755_1814	Cpr_KPL2785_745	Cpr_KPL2804_1438	Cpr_KPL2811_895	Cpr_KPL3672_828	Cpr_KPL3675_797	Cpr_KPL3889_1099	Cpr_KPL3953_1360	Cpr_KPL3967_952	Cpr_KPL4040_1232
240	GC_00000241	19	COG1605	Chorismate mutase (PheA) (PDB:1ECM)	CDS	persistent	314	314	19	Cpr_1274_CJEI_1186	Cpr_MSK124_1618	Cpr_MSK146_1868	Cpr_MSK290_1794	Cpr_DE0530_38	Cpr_DSM_44285_1734	Cpr_HSID18035_2039	Cpr_KPL2654_1799	Cpr_KPL2657_934	Cpr_KPL2755_1389	Cpr_KPL2785_1368	Cpr_KPL2804_2042	Cpr_KPL2811_1055	Cpr_KPL3672_353	Cpr_KPL3675_1763	Cpr_KPL3889_1674	Cpr_KPL3953_1594	Cpr_KPL3967_1494	Cpr_KPL4040_944
241	GC_00000242	19	COG0205	6-phosphofructokinase (PfkA) (PDB:1KZH)	CDS	persistent	1031	1031	19	Cpr_1274_CJEI_1380	Cpr_MSK124_869	Cpr_MSK146_1347	Cpr_MSK290_1258	Cpr_DE0530_1248	Cpr_DSM_44285_562	Cpr_HSID18035_1258	Cpr_KPL2654_774	Cpr_KPL2657_1672	Cpr_KPL2755_486	Cpr_KPL2785_1433	Cpr_KPL2804_1093	Cpr_KPL2811_769	Cpr_KPL3672_1195	Cpr_KPL3675_546	Cpr_KPL3889_108	Cpr_KPL3953_889	Cpr_KPL3967_501	Cpr_KPL4040_347
242	GC_00000243	19	COG2127	ATP-dependent Clp protease adapter protein ClpS (ClpS) (PDB:1LZW)	CDS	persistent	376.84	374	19	Cpr_1274_CJEI_1949	Cpr_MSK124_637	Cpr_MSK146_372	Cpr_MSK290_2086	Cpr_DE0530_1009	Cpr_DSM_44285_1406	Cpr_HSID18035_121	Cpr_KPL2654_1205	Cpr_KPL2657_1347	Cpr_KPL2755_715	Cpr_KPL2785_421	Cpr_KPL2804_157	Cpr_KPL2811_1469	Cpr_KPL3672_1949	Cpr_KPL3675_1167	Cpr_KPL3889_1581	Cpr_KPL3953_657	Cpr_KPL3967_824	Cpr_KPL4040_2221
243	GC_00000244	19	COG3200	3-deoxy-D-arabino-heptulosonate 7-phosphate (DAHP) synthase, class II (AroG2) (PDB:6BMC)	CDS	persistent	1478	1478	19	Cpr_1274_CJEI_322	Cpr_MSK124_399	Cpr_MSK146_1456	Cpr_MSK290_292	Cpr_DE0530_2020	Cpr_DSM_44285_1017	Cpr_HSID18035_655	Cpr_KPL2654_2277	Cpr_KPL2657_414	Cpr_KPL2755_1493	Cpr_KPL2785_1690	Cpr_KPL2804_1867	Cpr_KPL2811_1660	Cpr_KPL3672_664	Cpr_KPL3675_1815	Cpr_KPL3889_1471	Cpr_KPL3953_400	Cpr_KPL3967_647	Cpr_KPL4040_1723
244	GC_00000245	19	COG0098	Ribosomal protein S5 (RpsE) (PDB:4V4H)	CDS	persistent	614	614	19	Cpr_1274_CJEI_1774	Cpr_MSK124_1444	Cpr_MSK146_934	Cpr_MSK290_1613	Cpr_DE0530_296	Cpr_DSM_44285_1823	Cpr_HSID18035_67	Cpr_KPL2654_1889	Cpr_KPL2657_1957	Cpr_KPL2755_1203	Cpr_KPL2785_2147	Cpr_KPL2804_778	Cpr_KPL2811_2251	Cpr_KPL3672_2079	Cpr_KPL3675_2229	Cpr_KPL3889_1852	Cpr_KPL3953_2225	Cpr_KPL3967_1162	Cpr_KPL4040_1851
245	GC_00000246	19	COG0563	Adenylate kinase or related kinase (Adk) (PDB:1AK2)	CDS	persistent	545	545	19	Cpr_1274_CJEI_1778	Cpr_MSK124_1448	Cpr_MSK146_938	Cpr_MSK290_1609	Cpr_DE0530_292	Cpr_DSM_44285_1819	Cpr_HSID18035_71	Cpr_KPL2654_1893	Cpr_KPL2657_1961	Cpr_KPL2755_1207	Cpr_KPL2785_2143	Cpr_KPL2804_774	Cpr_KPL2811_2255	Cpr_KPL3672_2083	Cpr_KPL3675_2225	Cpr_KPL3889_1848	Cpr_KPL3953_2229	Cpr_KPL3967_1158	Cpr_KPL4040_1855
246	GC_00000247	19			CDS	persistent	323	323	19	Cpr_1274_CJEI_1382	Cpr_MSK124_871	Cpr_MSK146_1345	Cpr_MSK290_1256	Cpr_DE0530_1250	Cpr_DSM_44285_560	Cpr_HSID18035_1260	Cpr_KPL2654_772	Cpr_KPL2657_1674	Cpr_KPL2755_488	Cpr_KPL2785_1435	Cpr_KPL2804_1095	Cpr_KPL2811_767	Cpr_KPL3672_1197	Cpr_KPL3675_544	Cpr_KPL3889_110	Cpr_KPL3953_891	Cpr_KPL3967_499	Cpr_KPL4040_349
247	GC_00000248	19	COG0695	Glutaredoxin (GrxC) (PDB:1AAZ)	CDS	persistent	245	245	19	Cpr_1274_CJEI_1940	Cpr_MSK124_628	Cpr_MSK146_363	Cpr_MSK290_2077	Cpr_DE0530_1018	Cpr_DSM_44285_1397	Cpr_HSID18035_130	Cpr_KPL2654_1196	Cpr_KPL2657_1338	Cpr_KPL2755_706	Cpr_KPL2785_430	Cpr_KPL2804_166	Cpr_KPL2811_1478	Cpr_KPL3672_1958	Cpr_KPL3675_1158	Cpr_KPL3889_1590	Cpr_KPL3953_642	Cpr_KPL3967_833	Cpr_KPL4040_2212
248	GC_00000249	19			CDS	persistent	725	725	19	Cpr_1274_CJEI_2021	Cpr_MSK124_706	Cpr_MSK146_441	Cpr_MSK290_1478	Cpr_DE0530_126	Cpr_DSM_44285_1479	Cpr_HSID18035_2133	Cpr_KPL2654_1356	Cpr_KPL2657_1829	Cpr_KPL2755_786	Cpr_KPL2785_332	Cpr_KPL2804_84	Cpr_KPL2811_1398	Cpr_KPL3672_1554	Cpr_KPL3675_708	Cpr_KPL3889_953	Cpr_KPL3953_748	Cpr_KPL3967_737	Cpr_KPL4040_1674
249	GC_00000250	19			CDS	persistent	305	305	19	Cpr_1274_CJEI_616	Cpr_MSK124_2075	Cpr_MSK146_7	Cpr_MSK290_945	Cpr_DE0530_2362	Cpr_DSM_44285_832	Cpr_HSID18035_1572	Cpr_KPL2654_2305	Cpr_KPL2657_1166	Cpr_KPL2755_2046	Cpr_KPL2785_2172	Cpr_KPL2804_1512	Cpr_KPL2811_1806	Cpr_KPL3672_752	Cpr_KPL3675_1283	Cpr_KPL3889_1319	Cpr_KPL3953_1096	Cpr_KPL3967_2243	Cpr_KPL4040_2058
250	GC_00000251	19	COG0668	Small-conductance mechanosensitive channel (MscS) (PDB:2OAU)	CDS	persistent	1049	1049	19	Cpr_1274_CJEI_1997	Cpr_MSK124_682	Cpr_MSK146_417	Cpr_MSK290_2133	Cpr_DE0530_943	Cpr_DSM_44285_1454	Cpr_HSID18035_509	Cpr_KPL2654_1332	Cpr_KPL2657_1392	Cpr_KPL2755_762	Cpr_KPL2785_355	Cpr_KPL2804_108	Cpr_KPL2811_1422	Cpr_KPL3672_2031	Cpr_KPL3675_731	Cpr_KPL3889_977	Cpr_KPL3953_724	Cpr_KPL3967_760	Cpr_KPL4040_1995
251	GC_00000252	19	COG1589	Cell division septal protein FtsQ (FtsQ) (PDB:1YR1)	CDS	persistent	656	656	19	Cpr_1274_CJEI_341	Cpr_MSK124_380	Cpr_MSK146_1475	Cpr_MSK290_311	Cpr_DE0530_2039	Cpr_DSM_44285_1036	Cpr_HSID18035_674	Cpr_KPL2654_2208	Cpr_KPL2657_395	Cpr_KPL2755_1474	Cpr_KPL2785_1671	Cpr_KPL2804_1886	Cpr_KPL2811_1641	Cpr_KPL3672_645	Cpr_KPL3675_1834	Cpr_KPL3889_2204	Cpr_KPL3953_381	Cpr_KPL3967_628	Cpr_KPL4040_1704
252	GC_00000253	19	COG0056	FoF1-type ATP synthase, alpha subunit (AtpA) (PDB:3OAA)	CDS	persistent	1640	1640	19	Cpr_1274_CJEI_1406	Cpr_MSK124_895	Cpr_MSK146_1321	Cpr_MSK290_1232	Cpr_DE0530_1274	Cpr_DSM_44285_536	Cpr_HSID18035_1284	Cpr_KPL2654_747	Cpr_KPL2657_1698	Cpr_KPL2755_512	Cpr_KPL2785_1459	Cpr_KPL2804_1119	Cpr_KPL2811_743	Cpr_KPL3672_1221	Cpr_KPL3675_520	Cpr_KPL3889_134	Cpr_KPL3953_915	Cpr_KPL3967_475	Cpr_KPL4040_373
253	GC_00000254	19	COG1595	DNA-directed RNA polymerase specialized sigma subunit, sigma24 family (RpoE) (PDB:2Q1Z)	CDS	persistent	548	548	19	Cpr_1274_CJEI_1906	Cpr_MSK124_1498	Cpr_MSK146_1804	Cpr_MSK290_1384	Cpr_DE0530_1690	Cpr_DSM_44285_1615	Cpr_HSID18035_1915	Cpr_KPL2654_1658	Cpr_KPL2657_1789	Cpr_KPL2755_1109	Cpr_KPL2785_1108	Cpr_KPL2804_965	Cpr_KPL2811_539	Cpr_KPL3672_1024	Cpr_KPL3675_1194	Cpr_KPL3889_781	Cpr_KPL3953_1496	Cpr_KPL3967_1360	Cpr_KPL4040_748
254	GC_00000255	19	COG1544	Ribosome-associated translation inhibitor RaiA (RaiA) (PDB:1IMU)	CDS	persistent	677	677	19	Cpr_1274_CJEI_2073	Cpr_MSK124_754	Cpr_MSK146_489	Cpr_MSK290_1527	Cpr_DE0530_175	Cpr_DSM_44285_1527	Cpr_HSID18035_2182	Cpr_KPL2654_2028	Cpr_KPL2657_1877	Cpr_KPL2755_834	Cpr_KPL2785_1495	Cpr_KPL2804_35	Cpr_KPL2811_1350	Cpr_KPL3672_1505	Cpr_KPL3675_661	Cpr_KPL3889_904	Cpr_KPL3953_798	Cpr_KPL3967_1585	Cpr_KPL4040_1933
255	GC_00000256	19	COG1826	Twin-arginine protein secretion pathway components TatA and TatB (TatA) (PDB:2L16)	CDS	persistent	320	320	19	Cpr_1274_CJEI_1583	Cpr_MSK124_20	Cpr_MSK146_601	Cpr_MSK290_662	Cpr_DE0530_836	Cpr_DSM_44285_47	Cpr_HSID18035_1058	Cpr_KPL2654_583	Cpr_KPL2657_46	Cpr_KPL2755_27	Cpr_KPL2785_26	Cpr_KPL2804_704	Cpr_KPL2811_26	Cpr_KPL3672_46	Cpr_KPL3675_289	Cpr_KPL3889_1425	Cpr_KPL3953_26	Cpr_KPL3967_46	Cpr_KPL4040_26
256	GC_00000257	19	COG0233	Ribosome recycling factor (Frr) (PDB:1DD5)	CDS	persistent	557	557	19	Cpr_1274_CJEI_1839	Cpr_MSK124_259	Cpr_MSK146_833	Cpr_MSK290_431	Cpr_DE0530_605	Cpr_DSM_44285_284	Cpr_HSID18035_826	Cpr_KPL2654_352	Cpr_KPL2657_276	Cpr_KPL2755_260	Cpr_KPL2785_264	Cpr_KPL2804_472	Cpr_KPL2811_259	Cpr_KPL3672_276	Cpr_KPL3675_48	Cpr_KPL3889_446	Cpr_KPL3953_258	Cpr_KPL3967_284	Cpr_KPL4040_256
257	GC_00000258	19	COG2212	Multisubunit Na+/H+ antiporter, MnhF subunit (MnhF) (PDB:6CFW)	CDS	persistent	260	260	19	Cpr_1274_CJEI_1869	Cpr_MSK124_287	Cpr_MSK146_862	Cpr_MSK290_403	Cpr_DE0530_576	Cpr_DSM_44285_313	Cpr_HSID18035_797	Cpr_KPL2654_323	Cpr_KPL2657_305	Cpr_KPL2755_287	Cpr_KPL2785_294	Cpr_KPL2804_444	Cpr_KPL2811_286	Cpr_KPL3672_303	Cpr_KPL3675_19	Cpr_KPL3889_474	Cpr_KPL3953_287	Cpr_KPL3967_314	Cpr_KPL4040_283
258	GC_00000259	19			CDS	persistent	431	431	19	Cpr_1274_CJEI_309	Cpr_MSK124_412	Cpr_MSK146_1443	Cpr_MSK290_279	Cpr_DE0530_2007	Cpr_DSM_44285_1004	Cpr_HSID18035_642	Cpr_KPL2654_2290	Cpr_KPL2657_427	Cpr_KPL2755_1506	Cpr_KPL2785_1703	Cpr_KPL2804_1854	Cpr_KPL2811_1673	Cpr_KPL3672_677	Cpr_KPL3675_1802	Cpr_KPL3889_1484	Cpr_KPL3953_413	Cpr_KPL3967_660	Cpr_KPL4040_1736
259	GC_00000260	19	COG0589	Nucleotide-binding universal stress protein, UspA family (UspA) (PDB:1JMV)	CDS	persistent	896	896	19	Cpr_1274_CJEI_579	Cpr_MSK124_1928	Cpr_MSK146_1922	Cpr_MSK290_1997	Cpr_DE0530_885	Cpr_DSM_44285_2165	Cpr_HSID18035_1126	Cpr_KPL2654_2253	Cpr_KPL2657_2161	Cpr_KPL2755_2206	Cpr_KPL2785_2107	Cpr_KPL2804_1782	Cpr_KPL2811_2148	Cpr_KPL3672_2140	Cpr_KPL3675_1721	Cpr_KPL3889_865	Cpr_KPL3953_1412	Cpr_KPL3967_2225	Cpr_KPL4040_1265
260	GC_00000261	19	COG0254	Ribosomal protein L31 (RpmE) (PDB:1VS6)	CDS	persistent	266	266	19	Cpr_1274_CJEI_1205	Cpr_MSK124_1636	Cpr_MSK146_1886	Cpr_MSK290_1776	Cpr_DE0530_57	Cpr_DSM_44285_1753	Cpr_HSID18035_2058	Cpr_KPL2654_1781	Cpr_KPL2657_914	Cpr_KPL2755_1408	Cpr_KPL2785_1349	Cpr_KPL2804_2001	Cpr_KPL2811_1036	Cpr_KPL3672_371	Cpr_KPL3675_1782	Cpr_KPL3889_1656	Cpr_KPL3953_1613	Cpr_KPL3967_1475	Cpr_KPL4040_963
261	GC_00000262	19	COG0726	Peptidoglycan/xylan/chitin deacetylase, PgdA/NodB/CDA1 family (CDA1) (PDB:1NY1)	CDS	persistent	833	833	19	Cpr_1274_CJEI_1257	Cpr_MSK124_1691	Cpr_MSK146_2123	Cpr_MSK290_1723	Cpr_DE0530_109	Cpr_DSM_44285_1805	Cpr_HSID18035_2110	Cpr_KPL2654_1726	Cpr_KPL2657_862	Cpr_KPL2755_1460	Cpr_KPL2785_671	Cpr_KPL2804_2117	Cpr_KPL2811_983	Cpr_KPL3672_422	Cpr_KPL3675_376	Cpr_KPL3889_2273	Cpr_KPL3953_1665	Cpr_KPL3967_1424	Cpr_KPL4040_1015
262	GC_00000263	19			CDS	persistent	626	626	19	Cpr_1274_CJEI_212	Cpr_MSK124_352	Cpr_MSK146_1533	Cpr_MSK290_338	Cpr_DE0530_510	Cpr_DSM_44285_383	Cpr_HSID18035_731	Cpr_KPL2654_2097	Cpr_KPL2657_372	Cpr_KPL2755_356	Cpr_KPL2785_1005	Cpr_KPL2804_1588	Cpr_KPL2811_1555	Cpr_KPL3672_589	Cpr_KPL3675_1517	Cpr_KPL3889_1728	Cpr_KPL3953_354	Cpr_KPL3967_575	Cpr_KPL4040_1630
263	GC_00000264	19	COG1595	DNA-directed RNA polymerase specialized sigma subunit, sigma24 family (RpoE) (PDB:2Q1Z)	CDS	persistent	578	578	19	Cpr_1274_CJEI_902	Cpr_MSK124_1320	Cpr_MSK146_981	Cpr_MSK290_17	Cpr_DE0530_1910	Cpr_DSM_44285_2035	Cpr_HSID18035_1726	Cpr_KPL2654_893	Cpr_KPL2657_709	Cpr_KPL2755_1250	Cpr_KPL2785_1165	Cpr_KPL2804_1223	Cpr_KPL2811_343	Cpr_KPL3672_1798	Cpr_KPL3675_1605	Cpr_KPL3889_685	Cpr_KPL3953_1811	Cpr_KPL3967_1116	Cpr_KPL4040_544
264	GC_00000265	19	COG0717	dCTP deaminase (Dcd) (PDB:1XS1)	CDS	persistent	563	563	19	Cpr_1274_CJEI_713	Cpr_MSK124_1066	Cpr_MSK146_174	Cpr_MSK290_740	Cpr_DE0530_2107	Cpr_DSM_44285_1230	Cpr_HSID18035_223	Cpr_KPL2654_172	Cpr_KPL2657_996	Cpr_KPL2755_1020	Cpr_KPL2785_950	Cpr_KPL2804_356	Cpr_KPL2811_1838	Cpr_KPL3672_1360	Cpr_KPL3675_1465	Cpr_KPL3889_1803	Cpr_KPL3953_1946	Cpr_KPL3967_993	Cpr_KPL4040_1156
265	GC_00000266	19	COG2050	Acyl-CoA thioesterase PaaI, contains HGG motif (PaaI) (PDB:1PSU)	CDS	persistent	482	482	19	Cpr_1274_CJEI_1570	Cpr_MSK124_7	Cpr_MSK146_588	Cpr_MSK290_675	Cpr_DE0530_849	Cpr_DSM_44285_34	Cpr_HSID18035_1071	Cpr_KPL2654_596	Cpr_KPL2657_33	Cpr_KPL2755_13	Cpr_KPL2785_13	Cpr_KPL2804_717	Cpr_KPL2811_13	Cpr_KPL3672_33	Cpr_KPL3675_302	Cpr_KPL3889_1438	Cpr_KPL3953_13	Cpr_KPL3967_33	Cpr_KPL4040_13
266	GC_00000267	19	COG0558	Phosphatidylglycerophosphate synthase (PgsA) (PDB:4MND)	CDS	persistent	623	623	19	Cpr_1274_CJEI_1719	Cpr_MSK124_157	Cpr_MSK146_730	Cpr_MSK290_533	Cpr_DE0530_708	Cpr_DSM_44285_183	Cpr_HSID18035_929	Cpr_KPL2654_454	Cpr_KPL2657_175	Cpr_KPL2755_156	Cpr_KPL2785_162	Cpr_KPL2804_575	Cpr_KPL2811_155	Cpr_KPL3672_175	Cpr_KPL3675_152	Cpr_KPL3889_344	Cpr_KPL3953_155	Cpr_KPL3967_182	Cpr_KPL4040_155
267	GC_00000268	19	COG1309	DNA-binding protein, AcrR family, includes nucleoid occlusion protein SlmA (AcrR) (PDB:2QOP)	CDS	persistent	620	620	19	Cpr_1274_CJEI_1967	Cpr_MSK124_653	Cpr_MSK146_388	Cpr_MSK290_2104	Cpr_DE0530_993	Cpr_DSM_44285_1424	Cpr_HSID18035_105	Cpr_KPL2654_1282	Cpr_KPL2657_1363	Cpr_KPL2755_731	Cpr_KPL2785_405	Cpr_KPL2804_141	Cpr_KPL2811_1453	Cpr_KPL3672_1933	Cpr_KPL3675_761	Cpr_KPL3889_1006	Cpr_KPL3953_673	Cpr_KPL3967_808	Cpr_KPL4040_2281
268	GC_00000269	19	COG0480	Translation elongation factor EF-G, a GTPase (FusA) (PDB:1DAR)	CDS	persistent	2132	2132	19	Cpr_1274_CJEI_1740	Cpr_MSK124_1409	Cpr_MSK146_900	Cpr_MSK290_1648	Cpr_DE0530_329	Cpr_DSM_44285_1858	Cpr_HSID18035_34	Cpr_KPL2654_1855	Cpr_KPL2657_1922	Cpr_KPL2755_1953	Cpr_KPL2785_1900	Cpr_KPL2804_813	Cpr_KPL2811_1871	Cpr_KPL3672_2045	Cpr_KPL3675_1957	Cpr_KPL3889_1885	Cpr_KPL3953_1695	Cpr_KPL3967_1966	Cpr_KPL4040_1816
269	GC_00000270	19	COG0263	Glutamate 5-kinase (ProB) (PDB:2W21)	CDS	persistent	1238	1238	19	Cpr_1274_CJEI_2027	Cpr_MSK124_712	Cpr_MSK146_447	Cpr_MSK290_1484	Cpr_DE0530_132	Cpr_DSM_44285_1484	Cpr_HSID18035_2139	Cpr_KPL2654_1362	Cpr_KPL2657_1835	Cpr_KPL2755_792	Cpr_KPL2785_327	Cpr_KPL2804_78	Cpr_KPL2811_1392	Cpr_KPL3672_1548	Cpr_KPL3675_703	Cpr_KPL3889_947	Cpr_KPL3953_754	Cpr_KPL3967_732	Cpr_KPL4040_1669
270	GC_00000271	19			CDS	persistent	473	473	19	Cpr_1274_CJEI_97	Cpr_MSK124_1744	Cpr_MSK146_1147	Cpr_MSK290_181	Cpr_DE0530_232	Cpr_DSM_44285_911	Cpr_HSID18035_276	Cpr_KPL2654_1058	Cpr_KPL2657_527	Cpr_KPL2755_1658	Cpr_KPL2785_2081	Cpr_KPL2804_1386	Cpr_KPL2811_1608	Cpr_KPL3672_1846	Cpr_KPL3675_2222	Cpr_KPL3889_509	Cpr_KPL3953_2022	Cpr_KPL3967_2182	Cpr_KPL4040_727
271	GC_00000272	19			CDS	persistent	188	188	19	Cpr_1274_CJEI_1747	Cpr_MSK124_1416	Cpr_MSK146_907	Cpr_MSK290_1641	Cpr_DE0530_322	Cpr_DSM_44285_1852	Cpr_HSID18035_41	Cpr_KPL2654_1862	Cpr_KPL2657_1928	Cpr_KPL2755_1946	Cpr_KPL2785_1907	Cpr_KPL2804_806	Cpr_KPL2811_1878	Cpr_KPL3672_2051	Cpr_KPL3675_1950	Cpr_KPL3889_1878	Cpr_KPL3953_1688	Cpr_KPL3967_1973	Cpr_KPL4040_1822
272	GC_00000273	19	COG0817	Holliday junction resolvasome RuvABC endonuclease subunit RuvC (RuvC) (PDB:1HJR)	CDS	persistent	515	515	19	Cpr_1274_CJEI_1712	Cpr_MSK124_150	Cpr_MSK146_723	Cpr_MSK290_540	Cpr_DE0530_715	Cpr_DSM_44285_176	Cpr_HSID18035_936	Cpr_KPL2654_461	Cpr_KPL2657_168	Cpr_KPL2755_149	Cpr_KPL2785_155	Cpr_KPL2804_582	Cpr_KPL2811_148	Cpr_KPL3672_168	Cpr_KPL3675_159	Cpr_KPL3889_337	Cpr_KPL3953_148	Cpr_KPL3967_175	Cpr_KPL4040_148
273	GC_00000274	19	COG5393	Uncharacterized membrane protein YqjE (YqjE)	CDS	persistent	503	503	19	Cpr_1274_CJEI_238	Cpr_MSK124_1516	Cpr_MSK146_1786	Cpr_MSK290_1401	Cpr_DE0530_1707	Cpr_DSM_44285_1633	Cpr_HSID18035_1932	Cpr_KPL2654_1675	Cpr_KPL2657_1771	Cpr_KPL2755_1126	Cpr_KPL2785_1090	Cpr_KPL2804_948	Cpr_KPL2811_521	Cpr_KPL3672_1006	Cpr_KPL3675_1212	Cpr_KPL3889_764	Cpr_KPL3953_1513	Cpr_KPL3967_1378	Cpr_KPL4040_766
274	GC_00000275	19	COG0083	Homoserine kinase (ThrB) (PDB:1FWK)	CDS	persistent	929	929	19	Cpr_1274_CJEI_1431	Cpr_MSK124_920	Cpr_MSK146_1296	Cpr_MSK290_1207	Cpr_DE0530_1299	Cpr_DSM_44285_511	Cpr_HSID18035_1309	Cpr_KPL2654_722	Cpr_KPL2657_741	Cpr_KPL2755_537	Cpr_KPL2785_552	Cpr_KPL2804_1144	Cpr_KPL2811_718	Cpr_KPL3672_1246	Cpr_KPL3675_495	Cpr_KPL3889_159	Cpr_KPL3953_940	Cpr_KPL3967_450	Cpr_KPL4040_398
275	GC_00000276	19	COG0112	Glycine/serine hydroxymethyltransferase (GlyA) (PDB:1BJ4)	CDS	persistent	1268	1268	19	Cpr_1274_CJEI_1511	Cpr_MSK124_1000	Cpr_MSK146_1218	Cpr_MSK290_1127	Cpr_DE0530_1379	Cpr_DSM_44285_430	Cpr_HSID18035_1388	Cpr_KPL2654_641	Cpr_KPL2657_821	Cpr_KPL2755_616	Cpr_KPL2785_632	Cpr_KPL2804_1911	Cpr_KPL2811_639	Cpr_KPL3672_463	Cpr_KPL3675_415	Cpr_KPL3889_239	Cpr_KPL3953_1019	Cpr_KPL3967_370	Cpr_KPL4040_480
276	GC_00000277	19	COG0745	DNA-binding response regulator, OmpR family, contains REC and winged-helix (wHTH) domain (OmpR) (PDB:1XHF)	CDS	persistent	704	704	19	Cpr_1274_CJEI_2069	Cpr_MSK124_750	Cpr_MSK146_485	Cpr_MSK290_1523	Cpr_DE0530_171	Cpr_DSM_44285_1523	Cpr_HSID18035_2178	Cpr_KPL2654_2032	Cpr_KPL2657_1873	Cpr_KPL2755_830	Cpr_KPL2785_1499	Cpr_KPL2804_39	Cpr_KPL2811_1354	Cpr_KPL3672_1509	Cpr_KPL3675_665	Cpr_KPL3889_908	Cpr_KPL3953_794	Cpr_KPL3967_1589	Cpr_KPL4040_1937
277	GC_00000278	19	COG0698	Ribose 5-phosphate isomerase RpiB (RpiB) (PDB:1NN4)	CDS	persistent	473	473	19	Cpr_1274_CJEI_2003	Cpr_MSK124_688	Cpr_MSK146_423	Cpr_MSK290_2139	Cpr_DE0530_937	Cpr_DSM_44285_1460	Cpr_HSID18035_503	Cpr_KPL2654_1338	Cpr_KPL2657_1398	Cpr_KPL2755_768	Cpr_KPL2785_349	Cpr_KPL2804_102	Cpr_KPL2811_1416	Cpr_KPL3672_2037	Cpr_KPL3675_725	Cpr_KPL3889_971	Cpr_KPL3953_730	Cpr_KPL3967_754	Cpr_KPL4040_2314
278	GC_00000279	19	COG0860	N-acetylmuramoyl-L-alanine amidase (AmiC) (PDB:1JWQ)	CDS	persistent	1184	1184	19	Cpr_1274_CJEI_739	Cpr_MSK124_1889	Cpr_MSK146_1705	Cpr_MSK290_1851	Cpr_DE0530_1490	Cpr_DSM_44285_1200	Cpr_HSID18035_1821	Cpr_KPL2654_1433	Cpr_KPL2657_1524	Cpr_KPL2755_1801	Cpr_KPL2785_732	Cpr_KPL2804_1451	Cpr_KPL2811_882	Cpr_KPL3672_815	Cpr_KPL3675_784	Cpr_KPL3889_1112	Cpr_KPL3953_1373	Cpr_KPL3967_965	Cpr_KPL4040_1245
279	GC_00000280	19	COG1292	Choline-glycine betaine transporter (BetT) (PDB:2WIT)	CDS	persistent	1841	1841	19	Cpr_1274_CJEI_1222	Cpr_MSK124_1653	Cpr_MSK146_1903	Cpr_MSK290_1759	Cpr_DE0530_74	Cpr_DSM_44285_1770	Cpr_HSID18035_2075	Cpr_KPL2654_1764	Cpr_KPL2657_897	Cpr_KPL2755_1425	Cpr_KPL2785_706	Cpr_KPL2804_2018	Cpr_KPL2811_1019	Cpr_KPL3672_388	Cpr_KPL3675_341	Cpr_KPL3889_2232	Cpr_KPL3953_1630	Cpr_KPL3967_1458	Cpr_KPL4040_980
280	GC_00000281	19	COG1012	Acyl-CoA reductase or other NAD-dependent aldehyde dehydrogenase (AdhE) (PDB:1A4S)	CDS	persistent	1598	1598	19	Cpr_1274_CJEI_525	Cpr_MSK124_1175	Cpr_MSK146_75	Cpr_MSK290_1012	Cpr_DE0530_2293	Cpr_DSM_44285_763	Cpr_HSID18035_1521	Cpr_KPL2654_67	Cpr_KPL2657_1100	Cpr_KPL2755_912	Cpr_KPL2785_1963	Cpr_KPL2804_1748	Cpr_KPL2811_1247	Cpr_KPL3672_1567	Cpr_KPL3675_1351	Cpr_KPL3889_2116	Cpr_KPL3953_1176	Cpr_KPL3967_2084	Cpr_KPL4040_1491
281	GC_00000282	19			CDS	persistent	152	152	19	Cpr_1274_CJEI_352	Cpr_MSK124_369	Cpr_MSK146_1486	Cpr_MSK290_322	Cpr_DE0530_2050	Cpr_DSM_44285_1047	Cpr_HSID18035_685	Cpr_KPL2654_2195	Cpr_KPL2657_384	Cpr_KPL2755_2294	Cpr_KPL2785_2187	Cpr_KPL2804_1544	Cpr_KPL2811_1630	Cpr_KPL3672_634	Cpr_KPL3675_1845	Cpr_KPL3889_2215	Cpr_KPL3953_370	Cpr_KPL3967_617	Cpr_KPL4040_1693
282	GC_00000283	19			CDS	persistent	755	755	19	Cpr_1274_CJEI_274	Cpr_MSK124_1553	Cpr_MSK146_1748	Cpr_MSK290_1438	Cpr_DE0530_1746	Cpr_DSM_44285_1670	Cpr_HSID18035_1970	Cpr_KPL2654_1711	Cpr_KPL2657_1734	Cpr_KPL2755_1164	Cpr_KPL2785_1053	Cpr_KPL2804_910	Cpr_KPL2811_483	Cpr_KPL3672_970	Cpr_KPL3675_1250	Cpr_KPL3889_727	Cpr_KPL3953_1550	Cpr_KPL3967_1415	Cpr_KPL4040_804
283	GC_00000284	19	COG0484	DnaJ-class molecular chaperone with C-terminal Zn finger domain (DnaJ) (PDB:1BQ0)	CDS	persistent	1145	1145	19	Cpr_1274_CJEI_121	Cpr_MSK124_1769	Cpr_MSK146_1123	Cpr_MSK290_156	Cpr_DE0530_256	Cpr_DSM_44285_886	Cpr_HSID18035_301	Cpr_KPL2654_1034	Cpr_KPL2657_551	Cpr_KPL2755_1634	Cpr_KPL2785_1773	Cpr_KPL2804_1362	Cpr_KPL2811_1584	Cpr_KPL3672_1870	Cpr_KPL3675_943	Cpr_KPL3889_533	Cpr_KPL3953_1998	Cpr_KPL3967_1237	Cpr_KPL4040_705
284	GC_00000285	19	COG1513	Cyanate lyase (CynS) (PDB:1DW9)	CDS	persistent	458	458	19	Cpr_1274_CJEI_492	Cpr_MSK124_1141	Cpr_MSK146_108	Cpr_MSK290_1046	Cpr_DE0530_2183	Cpr_DSM_44285_730	Cpr_HSID18035_1486	Cpr_KPL2654_100	Cpr_KPL2657_1067	Cpr_KPL2755_945	Cpr_KPL2785_2164	Cpr_KPL2804_427	Cpr_KPL2811_1280	Cpr_KPL3672_1599	Cpr_KPL3675_2274	Cpr_KPL3889_1920	Cpr_KPL3953_1209	Cpr_KPL3967_2255	Cpr_KPL4040_1458
285	GC_00000286	19	COG0502	Biotin synthase or related enzyme (BioB) (PDB:1R30)	CDS	persistent	980	980	19	Cpr_1274_CJEI_617	Cpr_MSK124_2076	Cpr_MSK146_6	Cpr_MSK290_944	Cpr_DE0530_2363	Cpr_DSM_44285_833	Cpr_HSID18035_1573	Cpr_KPL2654_2306	Cpr_KPL2657_1167	Cpr_KPL2755_2045	Cpr_KPL2785_2173	Cpr_KPL2804_1511	Cpr_KPL2811_1807	Cpr_KPL3672_753	Cpr_KPL3675_1282	Cpr_KPL3889_1320	Cpr_KPL3953_1095	Cpr_KPL3967_2244	Cpr_KPL4040_2057
286	GC_00000287	19	COG1970	Large-conductance mechanosensitive channel (MscL) (PDB:2OAR)	CDS	persistent	491	491	19	Cpr_1274_CJEI_1210	Cpr_MSK124_1641	Cpr_MSK146_1891	Cpr_MSK290_1771	Cpr_DE0530_62	Cpr_DSM_44285_1758	Cpr_HSID18035_2063	Cpr_KPL2654_1776	Cpr_KPL2657_909	Cpr_KPL2755_1413	Cpr_KPL2785_1344	Cpr_KPL2804_2006	Cpr_KPL2811_1031	Cpr_KPL3672_376	Cpr_KPL3675_1787	Cpr_KPL3889_1651	Cpr_KPL3953_1618	Cpr_KPL3967_1470	Cpr_KPL4040_968
287	GC_00000288	19			CDS	persistent	698	698	19	Cpr_1274_CJEI_1449	Cpr_MSK124_938	Cpr_MSK146_1278	Cpr_MSK290_1189	Cpr_DE0530_1317	Cpr_DSM_44285_493	Cpr_HSID18035_1327	Cpr_KPL2654_704	Cpr_KPL2657_759	Cpr_KPL2755_555	Cpr_KPL2785_570	Cpr_KPL2804_1162	Cpr_KPL2811_700	Cpr_KPL3672_525	Cpr_KPL3675_477	Cpr_KPL3889_177	Cpr_KPL3953_958	Cpr_KPL3967_432	Cpr_KPL4040_416
288	GC_00000289	19			CDS	persistent	473	473	19	Cpr_1274_CJEI_1444	Cpr_MSK124_933	Cpr_MSK146_1283	Cpr_MSK290_1194	Cpr_DE0530_1312	Cpr_DSM_44285_498	Cpr_HSID18035_1322	Cpr_KPL2654_709	Cpr_KPL2657_754	Cpr_KPL2755_550	Cpr_KPL2785_565	Cpr_KPL2804_1157	Cpr_KPL2811_705	Cpr_KPL3672_530	Cpr_KPL3675_482	Cpr_KPL3889_172	Cpr_KPL3953_953	Cpr_KPL3967_437	Cpr_KPL4040_411
289	GC_00000290	19	COG0224	FoF1-type ATP synthase, gamma subunit (AtpG) (PDB:3OAA) (PUBMED:15326535)	CDS	persistent	974	974	19	Cpr_1274_CJEI_1405	Cpr_MSK124_894	Cpr_MSK146_1322	Cpr_MSK290_1233	Cpr_DE0530_1273	Cpr_DSM_44285_537	Cpr_HSID18035_1283	Cpr_KPL2654_748	Cpr_KPL2657_1697	Cpr_KPL2755_511	Cpr_KPL2785_1458	Cpr_KPL2804_1118	Cpr_KPL2811_744	Cpr_KPL3672_1220	Cpr_KPL3675_521	Cpr_KPL3889_133	Cpr_KPL3953_914	Cpr_KPL3967_476	Cpr_KPL4040_372
290	GC_00000291	19	COG0537	Purine nucleoside phosphoramidase/Ap4A hydrolase, histidine triade (HIT) family (HinT) (PDB:1AV5) (PUBMED:20934431)	CDS	persistent	581	581	19	Cpr_1274_CJEI_1720	Cpr_MSK124_158	Cpr_MSK146_731	Cpr_MSK290_532	Cpr_DE0530_707	Cpr_DSM_44285_184	Cpr_HSID18035_928	Cpr_KPL2654_453	Cpr_KPL2657_176	Cpr_KPL2755_157	Cpr_KPL2785_163	Cpr_KPL2804_574	Cpr_KPL2811_156	Cpr_KPL3672_176	Cpr_KPL3675_151	Cpr_KPL3889_345	Cpr_KPL3953_156	Cpr_KPL3967_183	Cpr_KPL4040_156
291	GC_00000292	19	COG1758	DNA-directed RNA polymerase, subunit K/omega (RpoZ) (PDB:3LU0)	CDS	persistent	281	281	19	Cpr_1274_CJEI_1670	Cpr_MSK124_108	Cpr_MSK146_681	Cpr_MSK290_582	Cpr_DE0530_756	Cpr_DSM_44285_134	Cpr_HSID18035_978	Cpr_KPL2654_503	Cpr_KPL2657_126	Cpr_KPL2755_107	Cpr_KPL2785_113	Cpr_KPL2804_624	Cpr_KPL2811_106	Cpr_KPL3672_126	Cpr_KPL3675_202	Cpr_KPL3889_295	Cpr_KPL3953_106	Cpr_KPL3967_133	Cpr_KPL4040_106
292	GC_00000293	19	COG0706	Membrane protein insertase Oxa1/YidC/SpoIIIJ (YidC) (PDB:3WO6)	CDS	persistent	1055	1055	19	Cpr_1274_CJEI_735	Cpr_MSK124_1885	Cpr_MSK146_1709	Cpr_MSK290_1847	Cpr_DE0530_1486	Cpr_DSM_44285_1204	Cpr_HSID18035_1817	Cpr_KPL2654_1429	Cpr_KPL2657_1528	Cpr_KPL2755_1797	Cpr_KPL2785_728	Cpr_KPL2804_1455	Cpr_KPL2811_878	Cpr_KPL3672_811	Cpr_KPL3675_780	Cpr_KPL3889_1116	Cpr_KPL3953_1377	Cpr_KPL3967_969	Cpr_KPL4040_1249
293	GC_00000294	19			CDS	persistent	389	389	19	Cpr_1274_CJEI_280	Cpr_MSK124_1559	Cpr_MSK146_1742	Cpr_MSK290_1444	Cpr_DE0530_1752	Cpr_DSM_44285_1676	Cpr_HSID18035_1976	Cpr_KPL2654_1717	Cpr_KPL2657_1728	Cpr_KPL2755_1170	Cpr_KPL2785_1047	Cpr_KPL2804_904	Cpr_KPL2811_477	Cpr_KPL3672_964	Cpr_KPL3675_1256	Cpr_KPL3889_721	Cpr_KPL3953_1556	Cpr_KPL3967_1421	Cpr_KPL4040_810
294	GC_00000295	19	COG0024	Methionine aminopeptidase (Map) (PDB:3J2I)	CDS	persistent	866	866	19	Cpr_1274_CJEI_1830	Cpr_MSK124_250	Cpr_MSK146_823	Cpr_MSK290_440	Cpr_DE0530_614	Cpr_DSM_44285_275	Cpr_HSID18035_835	Cpr_KPL2654_362	Cpr_KPL2657_267	Cpr_KPL2755_251	Cpr_KPL2785_255	Cpr_KPL2804_481	Cpr_KPL2811_250	Cpr_KPL3672_267	Cpr_KPL3675_57	Cpr_KPL3889_437	Cpr_KPL3953_249	Cpr_KPL3967_275	Cpr_KPL4040_247
295	GC_00000296	19	COG0221	Inorganic pyrophosphatase (Ppa) (PDB:117E)	CDS	persistent	476	476	19	Cpr_1274_CJEI_1084	Cpr_MSK124_517	Cpr_MSK146_260	Cpr_MSK290_825	Cpr_DE0530_1130	Cpr_DSM_44285_1316	Cpr_HSID18035_2257	Cpr_KPL2654_258	Cpr_KPL2657_1231	Cpr_KPL2755_1732	Cpr_KPL2785_536	Cpr_KPL2804_269	Cpr_KPL2811_1146	Cpr_KPL3672_1272	Cpr_KPL3675_1052	Cpr_KPL3889_1191	Cpr_KPL3953_526	Cpr_KPL3967_1338	Cpr_KPL4040_870
296	GC_00000297	19			CDS	persistent	563	563	19	Cpr_1274_CJEI_2180	Cpr_MSK124_1786	Cpr_MSK146_1112	Cpr_MSK290_145	Cpr_DE0530_1776	Cpr_DSM_44285_2013	Cpr_HSID18035_1599	Cpr_KPL2654_1023	Cpr_KPL2657_577	Cpr_KPL2755_1611	Cpr_KPL2785_1784	Cpr_KPL2804_1351	Cpr_KPL2811_473	Cpr_KPL3672_1472	Cpr_KPL3675_954	Cpr_KPL3889_558	Cpr_KPL3953_1860	Cpr_KPL3967_1226	Cpr_KPL4040_679
297	GC_00000298	19	COG1799	Cell division protein SepF/YlmF, interacts with FtsZ (SepF) (PDB:3ZIH) (PUBMED:16420366	CDS	persistent	578	578	19	Cpr_1274_CJEI_345	Cpr_MSK124_376	Cpr_MSK146_1479	Cpr_MSK290_315	Cpr_DE0530_2043	Cpr_DSM_44285_1040	Cpr_HSID18035_678	Cpr_KPL2654_2204	Cpr_KPL2657_391	Cpr_KPL2755_1470	Cpr_KPL2785_1667	Cpr_KPL2804_1890	Cpr_KPL2811_1637	Cpr_KPL3672_641	Cpr_KPL3675_1838	Cpr_KPL3889_2208	Cpr_KPL3953_377	Cpr_KPL3967_624	Cpr_KPL4040_1700
298	GC_00000299	19			CDS	persistent	326	326	19	Cpr_1274_CJEI_1514	Cpr_MSK124_1003	Cpr_MSK146_1215	Cpr_MSK290_1124	Cpr_DE0530_1382	Cpr_DSM_44285_427	Cpr_HSID18035_1391	Cpr_KPL2654_638	Cpr_KPL2657_824	Cpr_KPL2755_619	Cpr_KPL2785_635	Cpr_KPL2804_1914	Cpr_KPL2811_636	Cpr_KPL3672_460	Cpr_KPL3675_412	Cpr_KPL3889_242	Cpr_KPL3953_1022	Cpr_KPL3967_367	Cpr_KPL4040_483
299	GC_00000300	19	COG0179	2-keto-4-pentenoate hydratase/2-oxohepta-3-ene-1,7-dioic acid hydratase (catechol pathway) (YcgM) (PDB:1GTT)	CDS	persistent	794	794	19	Cpr_1274_CJEI_1357	Cpr_MSK124_847	Cpr_MSK146_1369	Cpr_MSK290_1280	Cpr_DE0530_1226	Cpr_DSM_44285_584	Cpr_HSID18035_1236	Cpr_KPL2654_796	Cpr_KPL2657_1650	Cpr_KPL2755_464	Cpr_KPL2785_1411	Cpr_KPL2804_1071	Cpr_KPL2811_791	Cpr_KPL3672_1173	Cpr_KPL3675_568	Cpr_KPL3889_86	Cpr_KPL3953_867	Cpr_KPL3967_523	Cpr_KPL4040_325
300	GC_00000301	19	COG1977	Molybdopterin synthase sulfur carrier subunit MoaD (MoaD) (PDB:1FM0) (PUBMED:32239579)	CDS	persistent	275	275	19	Cpr_1274_CJEI_1427	Cpr_MSK124_916	Cpr_MSK146_1300	Cpr_MSK290_1211	Cpr_DE0530_1295	Cpr_DSM_44285_515	Cpr_HSID18035_1305	Cpr_KPL2654_726	Cpr_KPL2657_737	Cpr_KPL2755_533	Cpr_KPL2785_548	Cpr_KPL2804_1140	Cpr_KPL2811_722	Cpr_KPL3672_1242	Cpr_KPL3675_499	Cpr_KPL3889_155	Cpr_KPL3953_936	Cpr_KPL3967_454	Cpr_KPL4040_394
301	GC_00000302	19	COG0396	Fe-S cluster assembly ATPase SufC (SufC) (PDB:2D3W)	CDS	persistent	755	755	19	Cpr_1274_CJEI_1635	Cpr_MSK124_73	Cpr_MSK146_646	Cpr_MSK290_617	Cpr_DE0530_791	Cpr_DSM_44285_99	Cpr_HSID18035_1013	Cpr_KPL2654_538	Cpr_KPL2657_91	Cpr_KPL2755_72	Cpr_KPL2785_78	Cpr_KPL2804_659	Cpr_KPL2811_71	Cpr_KPL3672_91	Cpr_KPL3675_237	Cpr_KPL3889_1380	Cpr_KPL3953_71	Cpr_KPL3967_98	Cpr_KPL4040_71
302	GC_00000303	19	COG1438	Arginine repressor (ArgR) (PDB:1AOY)	CDS	persistent	497	497	19	Cpr_1274_CJEI_2134	Cpr_MSK124_2026	Cpr_MSK146_1998	Cpr_MSK290_1358	Cpr_DE0530_488	Cpr_DSM_44285_662	Cpr_HSID18035_368	Cpr_KPL2654_873	Cpr_KPL2657_1560	Cpr_KPL2755_377	Cpr_KPL2785_1716	Cpr_KPL2804_995	Cpr_KPL2811_2205	Cpr_KPL3672_1095	Cpr_KPL3675_1931	Cpr_KPL3889_5	Cpr_KPL3953_2049	Cpr_KPL3967_1863	Cpr_KPL4040_1577
303	GC_00000304	19			CDS	persistent	122	122	19	Cpr_1274_CJEI_1088	Cpr_MSK124_513	Cpr_MSK146_256	Cpr_MSK290_821	Cpr_DE0530_1134	Cpr_DSM_44285_1312	Cpr_HSID18035_2261	Cpr_KPL2654_254	Cpr_KPL2657_1227	Cpr_KPL2755_1728	Cpr_KPL2785_866	Cpr_KPL2804_273	Cpr_KPL2811_1142	Cpr_KPL3672_1276	Cpr_KPL3675_1382	Cpr_KPL3889_1195	Cpr_KPL3953_522	Cpr_KPL3967_1077	Cpr_KPL4040_866
304	GC_00000305	19	COG2919	Cell division protein FtsB (FtsB) (PDB:4IFF)	CDS	persistent	605	605	19	Cpr_1274_CJEI_1522	Cpr_MSK124_1011	Cpr_MSK146_1207	Cpr_MSK290_1116	Cpr_DE0530_1390	Cpr_DSM_44285_419	Cpr_HSID18035_1399	Cpr_KPL2654_630	Cpr_KPL2657_832	Cpr_KPL2755_627	Cpr_KPL2785_643	Cpr_KPL2804_1922	Cpr_KPL2811_628	Cpr_KPL3672_452	Cpr_KPL3675_404	Cpr_KPL3889_250	Cpr_KPL3953_1030	Cpr_KPL3967_359	Cpr_KPL4040_491
305	GC_00000306	19	COG2740	Nucleoid-associated protein YlxR, Predicted RNA-binding, DUF448 family (YlxR) (PDB:1G2R) (PUBMED:11679764	CDS	persistent	308	308	19	Cpr_1274_CJEI_1818	Cpr_MSK124_238	Cpr_MSK146_811	Cpr_MSK290_452	Cpr_DE0530_627	Cpr_DSM_44285_263	Cpr_HSID18035_847	Cpr_KPL2654_374	Cpr_KPL2657_255	Cpr_KPL2755_238	Cpr_KPL2785_243	Cpr_KPL2804_494	Cpr_KPL2811_237	Cpr_KPL3672_255	Cpr_KPL3675_69	Cpr_KPL3889_425	Cpr_KPL3953_236	Cpr_KPL3967_263	Cpr_KPL4040_235
306	GC_00000307	19	COG2223	Nitrate/nitrite transporter NarK (NarK) (PDB:4JR9)	CDS	persistent	1541	1541	19	Cpr_1274_CJEI_1425	Cpr_MSK124_914	Cpr_MSK146_1302	Cpr_MSK290_1213	Cpr_DE0530_1293	Cpr_DSM_44285_517	Cpr_HSID18035_1303	Cpr_KPL2654_728	Cpr_KPL2657_735	Cpr_KPL2755_531	Cpr_KPL2785_546	Cpr_KPL2804_1138	Cpr_KPL2811_724	Cpr_KPL3672_1240	Cpr_KPL3675_501	Cpr_KPL3889_153	Cpr_KPL3953_934	Cpr_KPL3967_456	Cpr_KPL4040_392
307	GC_00000308	19	COG0228	Ribosomal protein S16 (RpsP) (PDB:4V4H)	CDS	persistent	496.53	497	19	Cpr_1274_CJEI_1863	Cpr_MSK124_282	Cpr_MSK146_856	Cpr_MSK290_409	Cpr_DE0530_582	Cpr_DSM_44285_307	Cpr_HSID18035_803	Cpr_KPL2654_329	Cpr_KPL2657_299	Cpr_KPL2755_282	Cpr_KPL2785_288	Cpr_KPL2804_450	Cpr_KPL2811_281	Cpr_KPL3672_298	Cpr_KPL3675_25	Cpr_KPL3889_468	Cpr_KPL3953_281	Cpr_KPL3967_308	Cpr_KPL4040_278
308	GC_00000309	19			CDS	persistent	584	584	19	Cpr_1274_CJEI_1371	Cpr_MSK124_861	Cpr_MSK146_1355	Cpr_MSK290_1266	Cpr_DE0530_1240	Cpr_DSM_44285_570	Cpr_HSID18035_1250	Cpr_KPL2654_782	Cpr_KPL2657_1664	Cpr_KPL2755_478	Cpr_KPL2785_1425	Cpr_KPL2804_1085	Cpr_KPL2811_777	Cpr_KPL3672_1187	Cpr_KPL3675_554	Cpr_KPL3889_100	Cpr_KPL3953_881	Cpr_KPL3967_509	Cpr_KPL4040_339
309	GC_00000310	19	COG1006	Multisubunit Na+/H+ antiporter, MnhC subunit (MnhC) (PDB:6CFW)	CDS	persistent	347	347	19	Cpr_1274_CJEI_1872	Cpr_MSK124_290	Cpr_MSK146_865	Cpr_MSK290_400	Cpr_DE0530_573	Cpr_DSM_44285_316	Cpr_HSID18035_794	Cpr_KPL2654_320	Cpr_KPL2657_308	Cpr_KPL2755_290	Cpr_KPL2785_297	Cpr_KPL2804_441	Cpr_KPL2811_289	Cpr_KPL3672_306	Cpr_KPL3675_16	Cpr_KPL3889_477	Cpr_KPL3953_290	Cpr_KPL3967_317	Cpr_KPL4040_286
310	GC_00000311	19	COG0234	Co-chaperonin GroES (HSP10) (GroES)	CDS	persistent	297.42	293	19	Cpr_1274_CJEI_900	Cpr_MSK124_1322	Cpr_MSK146_979	Cpr_MSK290_15	Cpr_DE0530_1912	Cpr_DSM_44285_2033	Cpr_HSID18035_1728	Cpr_KPL2654_891	Cpr_KPL2657_711	Cpr_KPL2755_1248	Cpr_KPL2785_1167	Cpr_KPL2804_1221	Cpr_KPL2811_341	Cpr_KPL3672_1796	Cpr_KPL3675_1607	Cpr_KPL3889_687	Cpr_KPL3953_1809	Cpr_KPL3967_1118	Cpr_KPL4040_542
311	GC_00000312	19	COG0640	DNA-binding transcriptional regulator, ArsR family (ArsR) (PDB:3F6V)	CDS	persistent	347	347	19	Cpr_1274_CJEI_914	Cpr_MSK124_1308	Cpr_MSK146_993	Cpr_MSK290_29	Cpr_DE0530_1898	Cpr_DSM_44285_2047	Cpr_HSID18035_1714	Cpr_KPL2654_905	Cpr_KPL2657_696	Cpr_KPL2755_1262	Cpr_KPL2785_1153	Cpr_KPL2804_1235	Cpr_KPL2811_355	Cpr_KPL3672_1810	Cpr_KPL3675_1592	Cpr_KPL3889_673	Cpr_KPL3953_1823	Cpr_KPL3967_1104	Cpr_KPL4040_556
312	GC_00000313	19	COG0206	Cell division GTPase FtsZ (FtsZ) (PDB:1FSZ)	CDS	persistent	1244	1244	19	Cpr_1274_CJEI_342	Cpr_MSK124_379	Cpr_MSK146_1476	Cpr_MSK290_312	Cpr_DE0530_2040	Cpr_DSM_44285_1037	Cpr_HSID18035_675	Cpr_KPL2654_2207	Cpr_KPL2657_394	Cpr_KPL2755_1473	Cpr_KPL2785_1670	Cpr_KPL2804_1887	Cpr_KPL2811_1640	Cpr_KPL3672_644	Cpr_KPL3675_1835	Cpr_KPL3889_2205	Cpr_KPL3953_380	Cpr_KPL3967_627	Cpr_KPL4040_1703
313	GC_00000314	19	COG0092	Ribosomal protein S3 (RpsC) (PDB:1VS6)	CDS	persistent	737	737	19	Cpr_1274_CJEI_1757	Cpr_MSK124_1426	Cpr_MSK146_917	Cpr_MSK290_1631	Cpr_DE0530_312	Cpr_DSM_44285_1842	Cpr_HSID18035_51	Cpr_KPL2654_1872	Cpr_KPL2657_1938	Cpr_KPL2755_1936	Cpr_KPL2785_1917	Cpr_KPL2804_796	Cpr_KPL2811_1888	Cpr_KPL3672_2061	Cpr_KPL3675_1940	Cpr_KPL3889_1868	Cpr_KPL3953_1678	Cpr_KPL3967_1983	Cpr_KPL4040_1832
314	GC_00000315	19	COG0329	4-hydroxy-tetrahydrodipicolinate synthase/N-acetylneuraminate lyase (DapA) (PDB:2R91) (PUBMED:27574185)	CDS	persistent	908	908	19	Cpr_1274_CJEI_1804	Cpr_MSK124_224	Cpr_MSK146_797	Cpr_MSK290_466	Cpr_DE0530_641	Cpr_DSM_44285_249	Cpr_HSID18035_861	Cpr_KPL2654_388	Cpr_KPL2657_241	Cpr_KPL2755_224	Cpr_KPL2785_229	Cpr_KPL2804_508	Cpr_KPL2811_223	Cpr_KPL3672_241	Cpr_KPL3675_83	Cpr_KPL3889_411	Cpr_KPL3953_222	Cpr_KPL3967_249	Cpr_KPL4040_221
315	GC_00000316	19			CDS	persistent	167	167	19	Cpr_1274_CJEI_1542	Cpr_MSK124_2153	Cpr_MSK146_559	Cpr_MSK290_703	Cpr_DE0530_877	Cpr_DSM_44285_6	Cpr_HSID18035_1099	Cpr_KPL2654_2272	Cpr_KPL2657_5	Cpr_KPL2755_2237	Cpr_KPL2785_2115	Cpr_KPL2804_745	Cpr_KPL2811_2177	Cpr_KPL3672_5	Cpr_KPL3675_330	Cpr_KPL3889_1466	Cpr_KPL3953_2186	Cpr_KPL3967_5	Cpr_KPL4040_2196
316	GC_00000317	19			CDS	persistent	212	212	19	Cpr_1274_CJEI_645	Cpr_MSK124_2103	Cpr_MSK146_2113	Cpr_MSK290_917	Cpr_DE0530_1443	Cpr_DSM_44285_860	Cpr_HSID18035_1772	Cpr_KPL2654_1400	Cpr_KPL2657_1194	Cpr_KPL2755_2017	Cpr_KPL2785_2008	Cpr_KPL2804_1484	Cpr_KPL2811_1905	Cpr_KPL3672_781	Cpr_KPL3675_2165	Cpr_KPL3889_1353	Cpr_KPL3953_1068	Cpr_KPL3967_2104	Cpr_KPL4040_2030
317	GC_00000318	19	COG0617	tRNA nucleotidyltransferase/poly(A) polymerase (PcnB) (PDB:3WFR)	CDS	persistent	1460	1460	19	Cpr_1274_CJEI_746	Cpr_MSK124_1896	Cpr_MSK146_1698	Cpr_MSK290_1858	Cpr_DE0530_1497	Cpr_DSM_44285_1193	Cpr_HSID18035_1828	Cpr_KPL2654_1440	Cpr_KPL2657_1517	Cpr_KPL2755_1808	Cpr_KPL2785_739	Cpr_KPL2804_1444	Cpr_KPL2811_889	Cpr_KPL3672_822	Cpr_KPL3675_791	Cpr_KPL3889_1105	Cpr_KPL3953_1366	Cpr_KPL3967_958	Cpr_KPL4040_1238
318	GC_00000319	19	COG0294	Dihydropteroate synthase (FolP) (PDB:1AD1)	CDS	persistent	824	824	19	Cpr_1274_CJEI_1463	Cpr_MSK124_952	Cpr_MSK146_1264	Cpr_MSK290_1175	Cpr_DE0530_1331	Cpr_DSM_44285_479	Cpr_HSID18035_1341	Cpr_KPL2654_690	Cpr_KPL2657_773	Cpr_KPL2755_569	Cpr_KPL2785_584	Cpr_KPL2804_1176	Cpr_KPL2811_686	Cpr_KPL3672_511	Cpr_KPL3675_463	Cpr_KPL3889_191	Cpr_KPL3953_972	Cpr_KPL3967_418	Cpr_KPL4040_430
319	GC_00000320	19	COG1045	Serine acetyltransferase (CysE) (PDB:1T3D)	CDS	persistent	566	566	19	Cpr_1274_CJEI_1923	Cpr_MSK124_612	Cpr_MSK146_347	Cpr_MSK290_2060	Cpr_DE0530_1034	Cpr_DSM_44285_1380	Cpr_HSID18035_146	Cpr_KPL2654_1180	Cpr_KPL2657_1319	Cpr_KPL2755_690	Cpr_KPL2785_449	Cpr_KPL2804_183	Cpr_KPL2811_1494	Cpr_KPL3672_1920	Cpr_KPL3675_1139	Cpr_KPL3889_1611	Cpr_KPL3953_624	Cpr_KPL3967_852	Cpr_KPL4040_1892
320	GC_00000321	19			CDS	persistent	155	155	19	Cpr_1274_CJEI_320	Cpr_MSK124_401	Cpr_MSK146_1454	Cpr_MSK290_290	Cpr_DE0530_2018	Cpr_DSM_44285_1015	Cpr_HSID18035_653	Cpr_KPL2654_2279	Cpr_KPL2657_416	Cpr_KPL2755_1495	Cpr_KPL2785_1692	Cpr_KPL2804_1865	Cpr_KPL2811_1662	Cpr_KPL3672_666	Cpr_KPL3675_1813	Cpr_KPL3889_1473	Cpr_KPL3953_402	Cpr_KPL3967_649	Cpr_KPL4040_1725
321	GC_00000322	19	COG0047	Phosphoribosylformylglycinamidine (FGAM) synthase, glutamine amidotransferase domain (PurL2) (PDB:1T3T)	CDS	persistent	680	680	19	Cpr_1274_CJEI_661	Cpr_MSK124_585	Cpr_MSK146_320	Cpr_MSK290_885	Cpr_DE0530_1061	Cpr_DSM_44285_1353	Cpr_HSID18035_173	Cpr_KPL2654_1153	Cpr_KPL2657_1296	Cpr_KPL2755_663	Cpr_KPL2785_471	Cpr_KPL2804_210	Cpr_KPL2811_2018	Cpr_KPL3672_1899	Cpr_KPL3675_1117	Cpr_KPL3889_1632	Cpr_KPL3953_597	Cpr_KPL3967_1273	Cpr_KPL4040_1864
322	GC_00000323	19	COG5398	Heme oxygenase (PDB:1DVE)	CDS	persistent	695	695	19	Cpr_1274_CJEI_623	Cpr_MSK124_2081	Cpr_MSK146_1	Cpr_MSK290_939	Cpr_DE0530_2368	Cpr_DSM_44285_838	Cpr_HSID18035_1578	Cpr_KPL2654_2311	Cpr_KPL2657_1172	Cpr_KPL2755_2040	Cpr_KPL2785_2178	Cpr_KPL2804_1506	Cpr_KPL2811_1812	Cpr_KPL3672_759	Cpr_KPL3675_1277	Cpr_KPL3889_1325	Cpr_KPL3953_1090	Cpr_KPL3967_2249	Cpr_KPL4040_2052
323	GC_00000324	19	COG2977	4'-phosphopantetheinyl transferase EntD (siderophore biosynthesis) (EntD) (PDB:4QJK)	CDS	persistent	665	665	19	Cpr_1274_CJEI_1812	Cpr_MSK124_232	Cpr_MSK146_805	Cpr_MSK290_458	Cpr_DE0530_633	Cpr_DSM_44285_257	Cpr_HSID18035_853	Cpr_KPL2654_380	Cpr_KPL2657_249	Cpr_KPL2755_232	Cpr_KPL2785_237	Cpr_KPL2804_500	Cpr_KPL2811_231	Cpr_KPL3672_249	Cpr_KPL3675_75	Cpr_KPL3889_419	Cpr_KPL3953_230	Cpr_KPL3967_257	Cpr_KPL4040_229
324	GC_00000325	19	COG3599	Cell division septum initiation protein DivIVA, interacts with FtsZ and MinD (DivIVA) (PDB:2WUJ)	CDS	persistent	1073	1073	19	Cpr_1274_CJEI_347	Cpr_MSK124_374	Cpr_MSK146_1481	Cpr_MSK290_317	Cpr_DE0530_2045	Cpr_DSM_44285_1042	Cpr_HSID18035_680	Cpr_KPL2654_2202	Cpr_KPL2657_389	Cpr_KPL2755_1468	Cpr_KPL2785_1665	Cpr_KPL2804_1892	Cpr_KPL2811_1635	Cpr_KPL3672_639	Cpr_KPL3675_1840	Cpr_KPL3889_2210	Cpr_KPL3953_375	Cpr_KPL3967_622	Cpr_KPL4040_1698
325	GC_00000326	19	COG0718	DNA-binding nucleoid-associated protein YbaB/EfbC (YbaB) (PDB:1J8B) (PUBMED:19594923	CDS	persistent	338	338	19	Cpr_1274_CJEI_1896	Cpr_MSK124_1488	Cpr_MSK146_1814	Cpr_MSK290_1374	Cpr_DE0530_1680	Cpr_DSM_44285_1605	Cpr_HSID18035_1905	Cpr_KPL2654_1648	Cpr_KPL2657_1799	Cpr_KPL2755_1099	Cpr_KPL2785_1118	Cpr_KPL2804_975	Cpr_KPL2811_549	Cpr_KPL3672_1034	Cpr_KPL3675_1184	Cpr_KPL3889_791	Cpr_KPL3953_1486	Cpr_KPL3967_1350	Cpr_KPL4040_738
326	GC_00000327	19	COG0492	Thioredoxin reductase (TrxB) (PDB:3FBS)	CDS	persistent	923	923	19	Cpr_1274_CJEI_741	Cpr_MSK124_1891	Cpr_MSK146_1703	Cpr_MSK290_1853	Cpr_DE0530_1492	Cpr_DSM_44285_1198	Cpr_HSID18035_1823	Cpr_KPL2654_1435	Cpr_KPL2657_1522	Cpr_KPL2755_1803	Cpr_KPL2785_734	Cpr_KPL2804_1449	Cpr_KPL2811_884	Cpr_KPL3672_817	Cpr_KPL3675_786	Cpr_KPL3889_1110	Cpr_KPL3953_1371	Cpr_KPL3967_963	Cpr_KPL4040_1243
327	GC_00000328	19	COG0605	Superoxide dismutase (SodA) (PDB:1AP5)	CDS	persistent	602	602	19	Cpr_1274_CJEI_153	Cpr_MSK124_1938	Cpr_MSK146_1939	Cpr_MSK290_2011	Cpr_DE0530_895	Cpr_DSM_44285_2175	Cpr_HSID18035_1136	Cpr_KPL2654_2236	Cpr_KPL2657_1991	Cpr_KPL2755_2216	Cpr_KPL2785_2097	Cpr_KPL2804_1800	Cpr_KPL2811_2158	Cpr_KPL3672_2130	Cpr_KPL3675_1703	Cpr_KPL3889_855	Cpr_KPL3953_1422	Cpr_KPL3967_2215	Cpr_KPL4040_1275
328	GC_00000329	19			CDS	persistent	242	242	19	Cpr_1274_CJEI_1294	Cpr_MSK124_452	Cpr_MSK146_1403	Cpr_MSK290_239	Cpr_DE0530_1967	Cpr_DSM_44285_963	Cpr_HSID18035_603	Cpr_KPL2654_1109	Cpr_KPL2657_467	Cpr_KPL2755_1545	Cpr_KPL2785_1238	Cpr_KPL2804_1960	Cpr_KPL2811_1712	Cpr_KPL3672_716	Cpr_KPL3675_1864	Cpr_KPL3889_1524	Cpr_KPL3953_453	Cpr_KPL3967_700	Cpr_KPL4040_1052
329	GC_00000330	19			CDS	persistent	173.63	173	19	Cpr_1274_CJEI_667	Cpr_MSK124_591	Cpr_MSK146_326	Cpr_MSK290_891	Cpr_DE0530_1055	Cpr_DSM_44285_1359	Cpr_HSID18035_167	Cpr_KPL2654_1159	Cpr_KPL2657_1302	Cpr_KPL2755_669	Cpr_KPL2785_465	Cpr_KPL2804_204	Cpr_KPL2811_2024	Cpr_KPL3672_1905	Cpr_KPL3675_1123	Cpr_KPL3889_1626	Cpr_KPL3953_603	Cpr_KPL3967_1267	Cpr_KPL4040_1870
330	GC_00000331	19	COG0773	UDP-N-acetylmuramate-alanine ligase MurC and related ligases, MurC/Mpl family (MurC)	CDS	persistent	1532	1532	19	Cpr_1274_CJEI_340	Cpr_MSK124_381	Cpr_MSK146_1474	Cpr_MSK290_310	Cpr_DE0530_2038	Cpr_DSM_44285_1035	Cpr_HSID18035_673	Cpr_KPL2654_2209	Cpr_KPL2657_396	Cpr_KPL2755_1475	Cpr_KPL2785_1672	Cpr_KPL2804_1885	Cpr_KPL2811_1642	Cpr_KPL3672_646	Cpr_KPL3675_1833	Cpr_KPL3889_2203	Cpr_KPL3953_382	Cpr_KPL3967_629	Cpr_KPL4040_1705
331	GC_00000332	19			CDS	persistent	635	635	19	Cpr_1274_CJEI_573	Cpr_MSK124_1934	Cpr_MSK146_1928	Cpr_MSK290_2003	Cpr_DE0530_891	Cpr_DSM_44285_2171	Cpr_HSID18035_1132	Cpr_KPL2654_2247	Cpr_KPL2657_2167	Cpr_KPL2755_2212	Cpr_KPL2785_2101	Cpr_KPL2804_1788	Cpr_KPL2811_2154	Cpr_KPL3672_2134	Cpr_KPL3675_1715	Cpr_KPL3889_859	Cpr_KPL3953_1418	Cpr_KPL3967_2219	Cpr_KPL4040_1271
332	GC_00000333	19	COG0066	3-isopropylmalate dehydratase small subunit (LeuD) (PDB:3Q3W)	CDS	persistent	587.32	587	19	Cpr_1274_CJEI_1346	Cpr_MSK124_835	Cpr_MSK146_1382	Cpr_MSK290_1292	Cpr_DE0530_1215	Cpr_DSM_44285_596	Cpr_HSID18035_1224	Cpr_KPL2654_808	Cpr_KPL2657_1636	Cpr_KPL2755_452	Cpr_KPL2785_1953	Cpr_KPL2804_1060	Cpr_KPL2811_803	Cpr_KPL3672_1162	Cpr_KPL3675_580	Cpr_KPL3889_74	Cpr_KPL3953_855	Cpr_KPL3967_2019	Cpr_KPL4040_313
333	GC_00000334	19	COG0575	CDP-diglyceride synthetase (CdsA) (PDB:4Q2E)	CDS	persistent	893	893	19	Cpr_1274_CJEI_1838	Cpr_MSK124_258	Cpr_MSK146_832	Cpr_MSK290_432	Cpr_DE0530_606	Cpr_DSM_44285_283	Cpr_HSID18035_827	Cpr_KPL2654_353	Cpr_KPL2657_275	Cpr_KPL2755_259	Cpr_KPL2785_263	Cpr_KPL2804_473	Cpr_KPL2811_258	Cpr_KPL3672_275	Cpr_KPL3675_49	Cpr_KPL3889_445	Cpr_KPL3953_257	Cpr_KPL3967_283	Cpr_KPL4040_255
334	GC_00000335	19	COG3162	Uncharacterized membrane protein, DUF485 family (YjcH)	CDS	persistent	341	341	19	Cpr_1274_CJEI_1167	Cpr_MSK124_1599	Cpr_MSK146_1849	Cpr_MSK290_1813	Cpr_DE0530_19	Cpr_DSM_44285_1714	Cpr_HSID18035_2020	Cpr_KPL2654_1818	Cpr_KPL2657_953	Cpr_KPL2755_1370	Cpr_KPL2785_1387	Cpr_KPL2804_2061	Cpr_KPL2811_1074	Cpr_KPL3672_334	Cpr_KPL3675_1744	Cpr_KPL3889_1693	Cpr_KPL3953_1575	Cpr_KPL3967_1883	Cpr_KPL4040_924
335	GC_00000336	19	COG0290	Translation initiation factor IF-3 (InfC) (PDB:2IFE)	CDS	persistent	344	344	19	Cpr_1274_CJEI_2148	Cpr_MSK124_2012	Cpr_MSK146_2012	Cpr_MSK290_1344	Cpr_DE0530_366	Cpr_DSM_44285_648	Cpr_HSID18035_354	Cpr_KPL2654_859	Cpr_KPL2657_1574	Cpr_KPL2755_391	Cpr_KPL2785_1730	Cpr_KPL2804_1009	Cpr_KPL2811_864	Cpr_KPL3672_1109	Cpr_KPL3675_1917	Cpr_KPL3889_19	Cpr_KPL3953_2063	Cpr_KPL3967_1849	Cpr_KPL4040_1563
336	GC_00000337	19	COG1914	Mn2+ or Fe2+ transporter, NRAMP family (MntH) (PDB:5KTE)	CDS	persistent	1289	1289	19	Cpr_1274_CJEI_1500	Cpr_MSK124_989	Cpr_MSK146_1228	Cpr_MSK290_1138	Cpr_DE0530_1368	Cpr_DSM_44285_441	Cpr_HSID18035_1378	Cpr_KPL2654_652	Cpr_KPL2657_810	Cpr_KPL2755_606	Cpr_KPL2785_621	Cpr_KPL2804_1900	Cpr_KPL2811_649	Cpr_KPL3672_474	Cpr_KPL3675_426	Cpr_KPL3889_228	Cpr_KPL3953_1009	Cpr_KPL3967_381	Cpr_KPL4040_469
337	GC_00000338	19	COG0320	Lipoate synthase (LipA) (PDB:4U0O) (PUBMED:27941785)	CDS	persistent	1053.11	1043	19	Cpr_1274_CJEI_1323	Cpr_MSK124_424	Cpr_MSK146_1431	Cpr_MSK290_267	Cpr_DE0530_1995	Cpr_DSM_44285_992	Cpr_HSID18035_630	Cpr_KPL2654_1137	Cpr_KPL2657_439	Cpr_KPL2755_1518	Cpr_KPL2785_1210	Cpr_KPL2804_1988	Cpr_KPL2811_1685	Cpr_KPL3672_688	Cpr_KPL3675_1892	Cpr_KPL3889_1496	Cpr_KPL3953_425	Cpr_KPL3967_672	Cpr_KPL4040_1025
338	GC_00000339	19	COG1514	RNA 2',3'-cyclic phosphodiesterase (2'-5' RNA ligase) (ThpR) (PDB:1IUH) (PUBMED:25239919)	CDS	persistent	509.47	509	19	Cpr_1274_CJEI_1299	Cpr_MSK124_447	Cpr_MSK146_1408	Cpr_MSK290_244	Cpr_DE0530_1972	Cpr_DSM_44285_968	Cpr_HSID18035_608	Cpr_KPL2654_1114	Cpr_KPL2657_462	Cpr_KPL2755_1540	Cpr_KPL2785_1233	Cpr_KPL2804_1965	Cpr_KPL2811_1707	Cpr_KPL3672_711	Cpr_KPL3675_1869	Cpr_KPL3889_1519	Cpr_KPL3953_448	Cpr_KPL3967_695	Cpr_KPL4040_1047
339	GC_00000340	19	COG1528	Ferritin (FtnA) (PDB:1AEW) (PUBMED:24380371)	CDS	persistent	482	482	19	Cpr_1274_CJEI_711	Cpr_MSK124_1064	Cpr_MSK146_176	Cpr_MSK290_742	Cpr_DE0530_2105	Cpr_DSM_44285_1232	Cpr_HSID18035_225	Cpr_KPL2654_174	Cpr_KPL2657_994	Cpr_KPL2755_1022	Cpr_KPL2785_948	Cpr_KPL2804_354	Cpr_KPL2811_1836	Cpr_KPL3672_1358	Cpr_KPL3675_1463	Cpr_KPL3889_1801	Cpr_KPL3953_1944	Cpr_KPL3967_995	Cpr_KPL4040_1154
340	GC_00000341	19	COG0541	Signal recognition particle GTPase (Ffh) (PDB:2V3C)	CDS	persistent	1589	1589	19	Cpr_1274_CJEI_1865	Cpr_MSK124_284	Cpr_MSK146_858	Cpr_MSK290_407	Cpr_DE0530_580	Cpr_DSM_44285_309	Cpr_HSID18035_801	Cpr_KPL2654_327	Cpr_KPL2657_301	Cpr_KPL2755_284	Cpr_KPL2785_290	Cpr_KPL2804_448	Cpr_KPL2811_283	Cpr_KPL3672_300	Cpr_KPL3675_23	Cpr_KPL3889_470	Cpr_KPL3953_283	Cpr_KPL3967_310	Cpr_KPL4040_280
341	GC_00000342	19			CDS	persistent	308	308	19	Cpr_1274_CJEI_891	Cpr_MSK124_1331	Cpr_MSK146_970	Cpr_MSK290_6	Cpr_DE0530_1921	Cpr_DSM_44285_2024	Cpr_HSID18035_1737	Cpr_KPL2654_882	Cpr_KPL2657_720	Cpr_KPL2755_1239	Cpr_KPL2785_1176	Cpr_KPL2804_1212	Cpr_KPL2811_332	Cpr_KPL3672_1787	Cpr_KPL3675_1616	Cpr_KPL3889_696	Cpr_KPL3953_1800	Cpr_KPL3967_1127	Cpr_KPL4040_533
342	GC_00000343	19	COG0822	Fe-S cluster assembly scaffold protein IscU, NifU family (IscU) (PDB:1Q48)	CDS	persistent	452	452	19	Cpr_1274_CJEI_1633	Cpr_MSK124_71	Cpr_MSK146_644	Cpr_MSK290_619	Cpr_DE0530_793	Cpr_DSM_44285_97	Cpr_HSID18035_1015	Cpr_KPL2654_540	Cpr_KPL2657_89	Cpr_KPL2755_70	Cpr_KPL2785_76	Cpr_KPL2804_661	Cpr_KPL2811_69	Cpr_KPL3672_89	Cpr_KPL3675_239	Cpr_KPL3889_1382	Cpr_KPL3953_69	Cpr_KPL3967_96	Cpr_KPL4040_69
343	GC_00000344	19	COG0528	Uridylate kinase (PyrH) (PDB:2BND)	CDS	persistent	740	740	19	Cpr_1274_CJEI_1840	Cpr_MSK124_260	Cpr_MSK146_834	Cpr_MSK290_430	Cpr_DE0530_604	Cpr_DSM_44285_285	Cpr_HSID18035_825	Cpr_KPL2654_351	Cpr_KPL2657_277	Cpr_KPL2755_261	Cpr_KPL2785_265	Cpr_KPL2804_471	Cpr_KPL2811_260	Cpr_KPL3672_277	Cpr_KPL3675_47	Cpr_KPL3889_447	Cpr_KPL3953_259	Cpr_KPL3967_285	Cpr_KPL4040_257
344	GC_00000345	19	COG4122	tRNA 5-hydroxyU34 O-methylase TrmR/YrrM (TrmR) (PDB:1H1D) (PUBMED:29982645)	CDS	persistent	629	629	19	Cpr_1274_CJEI_1458	Cpr_MSK124_947	Cpr_MSK146_1269	Cpr_MSK290_1180	Cpr_DE0530_1326	Cpr_DSM_44285_484	Cpr_HSID18035_1336	Cpr_KPL2654_695	Cpr_KPL2657_768	Cpr_KPL2755_564	Cpr_KPL2785_579	Cpr_KPL2804_1171	Cpr_KPL2811_691	Cpr_KPL3672_516	Cpr_KPL3675_468	Cpr_KPL3889_186	Cpr_KPL3953_967	Cpr_KPL3967_423	Cpr_KPL4040_425
345	GC_00000346	19	COG0491	Glyoxylase or a related metal-dependent hydrolase, beta-lactamase superfamily II (GloB) (PDB:1QH3) (PUBMED:25670698)	CDS	persistent	617	617	19	Cpr_1274_CJEI_265	Cpr_MSK124_1544	Cpr_MSK146_1757	Cpr_MSK290_1429	Cpr_DE0530_1736	Cpr_DSM_44285_1661	Cpr_HSID18035_1960	Cpr_KPL2654_1702	Cpr_KPL2657_1743	Cpr_KPL2755_1154	Cpr_KPL2785_1062	Cpr_KPL2804_919	Cpr_KPL2811_493	Cpr_KPL3672_979	Cpr_KPL3675_1241	Cpr_KPL3889_736	Cpr_KPL3953_1540	Cpr_KPL3967_1406	Cpr_KPL4040_795
346	GC_00000347	19	COG1853	FMN reductase RutF, DIM6/NTAB family (RutF) (PDB:1EJE)	CDS	persistent	527	527	19	Cpr_1274_CJEI_1183	Cpr_MSK124_1615	Cpr_MSK146_1865	Cpr_MSK290_1797	Cpr_DE0530_35	Cpr_DSM_44285_1731	Cpr_HSID18035_2036	Cpr_KPL2654_1802	Cpr_KPL2657_937	Cpr_KPL2755_1386	Cpr_KPL2785_1371	Cpr_KPL2804_2045	Cpr_KPL2811_1058	Cpr_KPL3672_350	Cpr_KPL3675_1760	Cpr_KPL3889_1677	Cpr_KPL3953_1591	Cpr_KPL3967_1497	Cpr_KPL4040_941
347	GC_00000348	19	COG0045	Succinyl-CoA synthetase, beta subunit (SucC) (PDB:1SCU)	CDS	persistent	1178	1178	19	Cpr_1274_CJEI_390	Cpr_MSK124_1800	Cpr_MSK146_1584	Cpr_MSK290_1918	Cpr_DE0530_1617	Cpr_DSM_44285_1071	Cpr_HSID18035_421	Cpr_KPL2654_1586	Cpr_KPL2657_1404	Cpr_KPL2755_1859	Cpr_KPL2785_862	Cpr_KPL2804_1646	Cpr_KPL2811_1732	Cpr_KPL3672_940	Cpr_KPL3675_917	Cpr_KPL3889_2012	Cpr_KPL3953_1246	Cpr_KPL3967_2157	Cpr_KPL4040_1335
348	GC_00000349	19			CDS	persistent	281	281	19	Cpr_1274_CJEI_1969	Cpr_MSK124_655	Cpr_MSK146_390	Cpr_MSK290_2106	Cpr_DE0530_991	Cpr_DSM_44285_1426	Cpr_HSID18035_103	Cpr_KPL2654_1284	Cpr_KPL2657_1365	Cpr_KPL2755_733	Cpr_KPL2785_403	Cpr_KPL2804_139	Cpr_KPL2811_1451	Cpr_KPL3672_1931	Cpr_KPL3675_759	Cpr_KPL3889_1004	Cpr_KPL3953_675	Cpr_KPL3967_806	Cpr_KPL4040_2279
349	GC_00000350	19			CDS	persistent	284	284	19	Cpr_1274_CJEI_99	Cpr_MSK124_1746	Cpr_MSK146_1145	Cpr_MSK290_179	Cpr_DE0530_234	Cpr_DSM_44285_908	Cpr_HSID18035_278	Cpr_KPL2654_1056	Cpr_KPL2657_530	Cpr_KPL2755_1656	Cpr_KPL2785_2083	Cpr_KPL2804_1384	Cpr_KPL2811_1606	Cpr_KPL3672_1849	Cpr_KPL3675_2224	Cpr_KPL3889_511	Cpr_KPL3953_2020	Cpr_KPL3967_2180	Cpr_KPL4040_726
350	GC_00000351	19	COG0629	Single-stranded DNA-binding protein (Ssb) (PDB:1EQQ)	CDS	persistent	575	575	19	Cpr_1274_CJEI_394	Cpr_MSK124_1804	Cpr_MSK146_1589	Cpr_MSK290_1923	Cpr_DE0530_1613	Cpr_DSM_44285_1075	Cpr_HSID18035_417	Cpr_KPL2654_1581	Cpr_KPL2657_1408	Cpr_KPL2755_1863	Cpr_KPL2785_858	Cpr_KPL2804_1650	Cpr_KPL2811_1737	Cpr_KPL3672_936	Cpr_KPL3675_913	Cpr_KPL3889_2017	Cpr_KPL3953_1251	Cpr_KPL3967_2153	Cpr_KPL4040_1339
351	GC_00000352	19			CDS	persistent	290	290	19	Cpr_1274_CJEI_65	Cpr_MSK124_174	Cpr_MSK146_747	Cpr_MSK290_516	Cpr_DE0530_691	Cpr_DSM_44285_200	Cpr_HSID18035_911	Cpr_KPL2654_437	Cpr_KPL2657_192	Cpr_KPL2755_174	Cpr_KPL2785_179	Cpr_KPL2804_558	Cpr_KPL2811_173	Cpr_KPL3672_192	Cpr_KPL3675_135	Cpr_KPL3889_361	Cpr_KPL3953_172	Cpr_KPL3967_199	Cpr_KPL4040_172
352	GC_00000353	19	COG0325	Pyridoxal 5'-phosphate homeostasis protein YggS, UPF0001 family (YggS) (PDB:3SY1) (PUBMED:26872910)	CDS	persistent	740	740	19	Cpr_1274_CJEI_344	Cpr_MSK124_377	Cpr_MSK146_1478	Cpr_MSK290_314	Cpr_DE0530_2042	Cpr_DSM_44285_1039	Cpr_HSID18035_677	Cpr_KPL2654_2205	Cpr_KPL2657_392	Cpr_KPL2755_1471	Cpr_KPL2785_1668	Cpr_KPL2804_1889	Cpr_KPL2811_1638	Cpr_KPL3672_642	Cpr_KPL3675_1837	Cpr_KPL3889_2207	Cpr_KPL3953_378	Cpr_KPL3967_625	Cpr_KPL4040_1701
353	GC_00000354	19	COG0065	Homoaconitase/3-isopropylmalate dehydratase large subunit (LeuC) (PDB:4KP1)	CDS	persistent	1412	1412	19	Cpr_1274_CJEI_1347	Cpr_MSK124_836	Cpr_MSK146_1381	Cpr_MSK290_1291	Cpr_DE0530_1216	Cpr_DSM_44285_595	Cpr_HSID18035_1225	Cpr_KPL2654_807	Cpr_KPL2657_1637	Cpr_KPL2755_453	Cpr_KPL2785_1954	Cpr_KPL2804_1061	Cpr_KPL2811_802	Cpr_KPL3672_1163	Cpr_KPL3675_579	Cpr_KPL3889_75	Cpr_KPL3953_856	Cpr_KPL3967_2020	Cpr_KPL4040_314
354	GC_00000355	19	COG0395	ABC-type glycerol-3-phosphate transport system, permease component (UgpE) (PDB:1VR4)	CDS	persistent	889.84	887	19	Cpr_1274_CJEI_2201	Cpr_MSK124_1218	Cpr_MSK146_1091	Cpr_MSK290_124	Cpr_DE0530_1797	Cpr_DSM_44285_1992	Cpr_HSID18035_1620	Cpr_KPL2654_1002	Cpr_KPL2657_598	Cpr_KPL2755_1590	Cpr_KPL2785_1805	Cpr_KPL2804_1329	Cpr_KPL2811_452	Cpr_KPL3672_1451	Cpr_KPL3675_975	Cpr_KPL3889_579	Cpr_KPL3953_1881	Cpr_KPL3967_1205	Cpr_KPL4040_658
355	GC_00000356	19			CDS	persistent	221	221	19	Cpr_1274_CJEI_413	Cpr_MSK124_1032	Cpr_MSK146_1186	Cpr_MSK290_1095	Cpr_DE0530_1411	Cpr_DSM_44285_398	Cpr_HSID18035_1420	Cpr_KPL2654_609	Cpr_KPL2657_853	Cpr_KPL2755_648	Cpr_KPL2785_664	Cpr_KPL2804_1943	Cpr_KPL2811_607	Cpr_KPL3672_431	Cpr_KPL3675_383	Cpr_KPL3889_271	Cpr_KPL3953_1051	Cpr_KPL3967_338	Cpr_KPL4040_512
356	GC_00000357	19	COG3177	Fic family protein (PDB:3CUC)	CDS	persistent	519.11	464	19	Cpr_1274_CJEI_254	Cpr_MSK124_1532	Cpr_MSK146_1769	Cpr_MSK290_1417	Cpr_DE0530_1724	Cpr_DSM_44285_1650	Cpr_HSID18035_1948	Cpr_KPL2654_1691	Cpr_KPL2657_1754	Cpr_KPL2755_1142	Cpr_KPL2785_1073	Cpr_KPL2804_931	Cpr_KPL2811_505	Cpr_KPL3672_990	Cpr_KPL3675_1229	Cpr_KPL3889_748	Cpr_KPL3953_1528	Cpr_KPL3967_1395	Cpr_KPL4040_783
357	GC_00000358	19	COG2301	Citrate lyase beta subunit (CitE) (PDB:4ROQ)	CDS	persistent	878	878	19	Cpr_1274_CJEI_2049	Cpr_MSK124_732	Cpr_MSK146_467	Cpr_MSK290_1506	Cpr_DE0530_154	Cpr_DSM_44285_1505	Cpr_HSID18035_2160	Cpr_KPL2654_1382	Cpr_KPL2657_1856	Cpr_KPL2755_813	Cpr_KPL2785_1516	Cpr_KPL2804_56	Cpr_KPL2811_1371	Cpr_KPL3672_1526	Cpr_KPL3675_682	Cpr_KPL3889_925	Cpr_KPL3953_777	Cpr_KPL3967_1606	Cpr_KPL4040_1647
358	GC_00000359	19	COG4833	Predicted alpha-1,6-mannanase, GH76 family (PDB:3K7X)	CDS	persistent	1205	1205	19	Cpr_1274_CJEI_1116	Cpr_MSK124_485	Cpr_MSK146_227	Cpr_MSK290_793	Cpr_DE0530_1162	Cpr_DSM_44285_1284	Cpr_HSID18035_2289	Cpr_KPL2654_225	Cpr_KPL2657_1199	Cpr_KPL2755_1700	Cpr_KPL2785_894	Cpr_KPL2804_302	Cpr_KPL2811_1114	Cpr_KPL3672_1304	Cpr_KPL3675_1410	Cpr_KPL3889_1223	Cpr_KPL3953_494	Cpr_KPL3967_1049	Cpr_KPL4040_838
359	GC_00000360	19	COG0473	Isocitrate/isopropylmalate dehydrogenase (LeuB) (PDB:1GC9)	CDS	persistent	1019	1019	19	Cpr_1274_CJEI_1361	Cpr_MSK124_851	Cpr_MSK146_1365	Cpr_MSK290_1276	Cpr_DE0530_1230	Cpr_DSM_44285_580	Cpr_HSID18035_1240	Cpr_KPL2654_792	Cpr_KPL2657_1654	Cpr_KPL2755_468	Cpr_KPL2785_1415	Cpr_KPL2804_1075	Cpr_KPL2811_787	Cpr_KPL3672_1177	Cpr_KPL3675_564	Cpr_KPL3889_90	Cpr_KPL3953_871	Cpr_KPL3967_519	Cpr_KPL4040_329
360	GC_00000361	19	COG0601	ABC-type dipeptide/oligopeptide/nickel transport system, permease component (DppB)	CDS	persistent	965	965	19	Cpr_1274_CJEI_189	Cpr_MSK124_329	Cpr_MSK146_1556	Cpr_MSK290_360	Cpr_DE0530_533	Cpr_DSM_44285_360	Cpr_HSID18035_754	Cpr_KPL2654_2074	Cpr_KPL2657_349	Cpr_KPL2755_333	Cpr_KPL2785_982	Cpr_KPL2804_1612	Cpr_KPL2811_1532	Cpr_KPL3672_565	Cpr_KPL3675_1541	Cpr_KPL3889_1751	Cpr_KPL3953_330	Cpr_KPL3967_552	Cpr_KPL4040_1607
361	GC_00000362	19	COG0492	Thioredoxin reductase (TrxB) (PDB:3FBS)	CDS	persistent	947	980	19	Cpr_1274_CJEI_96	Cpr_MSK124_1743	Cpr_MSK146_1148	Cpr_MSK290_182	Cpr_DE0530_231	Cpr_DSM_44285_912	Cpr_HSID18035_275	Cpr_KPL2654_1059	Cpr_KPL2657_526	Cpr_KPL2755_1659	Cpr_KPL2785_2080	Cpr_KPL2804_1387	Cpr_KPL2811_1609	Cpr_KPL3672_1845	Cpr_KPL3675_2221	Cpr_KPL3889_508	Cpr_KPL3953_2023	Cpr_KPL3967_2183	Cpr_KPL4040_1110
362	GC_00000363	19	COG5658	Bacterial immunity/signal transduction membrane protein SdpI, SdpI/YbgB/DUF1648 family (SdpI) (PUBMED:20563570	CDS	persistent	473	473	19	Cpr_1274_CJEI_751	Cpr_MSK124_1901	Cpr_MSK146_1693	Cpr_MSK290_1863	Cpr_DE0530_1502	Cpr_DSM_44285_1188	Cpr_HSID18035_1833	Cpr_KPL2654_1445	Cpr_KPL2657_1512	Cpr_KPL2755_1813	Cpr_KPL2785_744	Cpr_KPL2804_1439	Cpr_KPL2811_894	Cpr_KPL3672_827	Cpr_KPL3675_796	Cpr_KPL3889_1100	Cpr_KPL3953_1361	Cpr_KPL3967_953	Cpr_KPL4040_1233
363	GC_00000364	19	COG4759	Uncharacterized conserved protein, contains thioredoxin-like domain	CDS	persistent	895.53	890	19	Cpr_1274_CJEI_912	Cpr_MSK124_1310	Cpr_MSK146_991	Cpr_MSK290_27	Cpr_DE0530_1900	Cpr_DSM_44285_2045	Cpr_HSID18035_1716	Cpr_KPL2654_903	Cpr_KPL2657_699	Cpr_KPL2755_1260	Cpr_KPL2785_1155	Cpr_KPL2804_1233	Cpr_KPL2811_353	Cpr_KPL3672_1808	Cpr_KPL3675_1595	Cpr_KPL3889_675	Cpr_KPL3953_1821	Cpr_KPL3967_1106	Cpr_KPL4040_554
364	GC_00000365	19	COG0711	FoF1-type ATP synthase, membrane subunit b or b' (AtpF) (PDB:1B9U)	CDS	persistent	569	569	19	Cpr_1274_CJEI_1408	Cpr_MSK124_897	Cpr_MSK146_1319	Cpr_MSK290_1230	Cpr_DE0530_1276	Cpr_DSM_44285_534	Cpr_HSID18035_1286	Cpr_KPL2654_745	Cpr_KPL2657_1700	Cpr_KPL2755_514	Cpr_KPL2785_1461	Cpr_KPL2804_1121	Cpr_KPL2811_741	Cpr_KPL3672_1223	Cpr_KPL3675_518	Cpr_KPL3889_136	Cpr_KPL3953_917	Cpr_KPL3967_473	Cpr_KPL4040_375
365	GC_00000366	19			CDS	persistent	263	263	19	Cpr_1274_CJEI_1071	Cpr_MSK124_530	Cpr_MSK146_273	Cpr_MSK290_838	Cpr_DE0530_1117	Cpr_DSM_44285_1329	Cpr_HSID18035_2244	Cpr_KPL2654_271	Cpr_KPL2657_1244	Cpr_KPL2755_1745	Cpr_KPL2785_523	Cpr_KPL2804_256	Cpr_KPL2811_1159	Cpr_KPL3672_1258	Cpr_KPL3675_1065	Cpr_KPL3889_1178	Cpr_KPL3953_539	Cpr_KPL3967_1325	Cpr_KPL4040_883
366	GC_00000367	19	COG0735	Fe2+ or Zn2+ uptake regulation protein Fur/Zur (Fur) (PDB:1MZB)	CDS	persistent	440	440	19	Cpr_1274_CJEI_108	Cpr_MSK124_1756	Cpr_MSK146_1136	Cpr_MSK290_169	Cpr_DE0530_243	Cpr_DSM_44285_900	Cpr_HSID18035_288	Cpr_KPL2654_1047	Cpr_KPL2657_538	Cpr_KPL2755_1647	Cpr_KPL2785_1760	Cpr_KPL2804_1375	Cpr_KPL2811_1597	Cpr_KPL3672_1857	Cpr_KPL3675_930	Cpr_KPL3889_520	Cpr_KPL3953_2011	Cpr_KPL3967_1250	Cpr_KPL4040_718
367	GC_00000368	19	COG1597	Phosphatidylglycerol kinase, diacylglycerol kinase family (LCB5) (PDB:2BON) (PUBMED:17351295)	CDS	persistent	1034	1034	19	Cpr_1274_CJEI_671	Cpr_MSK124_595	Cpr_MSK146_330	Cpr_MSK290_895	Cpr_DE0530_1051	Cpr_DSM_44285_1363	Cpr_HSID18035_163	Cpr_KPL2654_1163	Cpr_KPL2657_1306	Cpr_KPL2755_673	Cpr_KPL2785_461	Cpr_KPL2804_200	Cpr_KPL2811_2028	Cpr_KPL3672_1909	Cpr_KPL3675_1127	Cpr_KPL3889_1622	Cpr_KPL3953_607	Cpr_KPL3967_1263	Cpr_KPL4040_1874
368	GC_00000369	19			CDS	persistent	335	335	19	Cpr_1274_CJEI_749	Cpr_MSK124_1899	Cpr_MSK146_1695	Cpr_MSK290_1861	Cpr_DE0530_1500	Cpr_DSM_44285_1190	Cpr_HSID18035_1831	Cpr_KPL2654_1443	Cpr_KPL2657_1514	Cpr_KPL2755_1811	Cpr_KPL2785_742	Cpr_KPL2804_1441	Cpr_KPL2811_892	Cpr_KPL3672_825	Cpr_KPL3675_794	Cpr_KPL3889_1102	Cpr_KPL3953_1363	Cpr_KPL3967_955	Cpr_KPL4040_1235
369	GC_00000370	19	COG0292	Ribosomal protein L20 (RplT) (PDB:1VS6) (PUBMED:30270044)	CDS	persistent	371.95	383	19	Cpr_1274_CJEI_2146	Cpr_MSK124_2014	Cpr_MSK146_2010	Cpr_MSK290_1346	Cpr_DE0530_368	Cpr_DSM_44285_650	Cpr_HSID18035_356	Cpr_KPL2654_861	Cpr_KPL2657_1572	Cpr_KPL2755_389	Cpr_KPL2785_1728	Cpr_KPL2804_1007	Cpr_KPL2811_2193	Cpr_KPL3672_1107	Cpr_KPL3675_1919	Cpr_KPL3889_17	Cpr_KPL3953_2061	Cpr_KPL3967_1851	Cpr_KPL4040_1565
370	GC_00000371	19			CDS	persistent	485	479	19	Cpr_1274_CJEI_414	Cpr_MSK124_1031	Cpr_MSK146_1187	Cpr_MSK290_1096	Cpr_DE0530_1410	Cpr_DSM_44285_399	Cpr_HSID18035_1419	Cpr_KPL2654_610	Cpr_KPL2657_852	Cpr_KPL2755_647	Cpr_KPL2785_663	Cpr_KPL2804_1942	Cpr_KPL2811_608	Cpr_KPL3672_432	Cpr_KPL3675_384	Cpr_KPL3889_270	Cpr_KPL3953_1050	Cpr_KPL3967_339	Cpr_KPL4040_511
371	GC_00000372	19	COG0351	Hydroxymethylpyrimidine/phosphomethylpyrimidine kinase (ThiD) (PDB:1Y9X) (PUBMED:17351295)	CDS	persistent	1582.53	1574	19	Cpr_1274_CJEI_1571	Cpr_MSK124_8	Cpr_MSK146_589	Cpr_MSK290_674	Cpr_DE0530_848	Cpr_DSM_44285_35	Cpr_HSID18035_1070	Cpr_KPL2654_595	Cpr_KPL2657_34	Cpr_KPL2755_14	Cpr_KPL2785_14	Cpr_KPL2804_716	Cpr_KPL2811_14	Cpr_KPL3672_34	Cpr_KPL3675_301	Cpr_KPL3889_1437	Cpr_KPL3953_14	Cpr_KPL3967_34	Cpr_KPL4040_14
372	GC_00000373	19	COG3949	Uncharacterized membrane protein YkvI (YkvI)	CDS	persistent	1307	1307	19	Cpr_1274_CJEI_1905	Cpr_MSK124_1497	Cpr_MSK146_1805	Cpr_MSK290_1383	Cpr_DE0530_1689	Cpr_DSM_44285_1614	Cpr_HSID18035_1914	Cpr_KPL2654_1657	Cpr_KPL2657_1790	Cpr_KPL2755_1108	Cpr_KPL2785_1109	Cpr_KPL2804_966	Cpr_KPL2811_540	Cpr_KPL3672_1025	Cpr_KPL3675_1193	Cpr_KPL3889_782	Cpr_KPL3953_1495	Cpr_KPL3967_1359	Cpr_KPL4040_747
373	GC_00000374	19	COG0379	Quinolinate synthase (NadA) (PDB:4HHE) (PUBMED:24498065)	CDS	persistent	1115	1115	19	Cpr_1274_CJEI_1527	Cpr_MSK124_1016	Cpr_MSK146_1202	Cpr_MSK290_1111	Cpr_DE0530_1395	Cpr_DSM_44285_414	Cpr_HSID18035_1404	Cpr_KPL2654_625	Cpr_KPL2657_837	Cpr_KPL2755_632	Cpr_KPL2785_648	Cpr_KPL2804_1927	Cpr_KPL2811_623	Cpr_KPL3672_447	Cpr_KPL3675_399	Cpr_KPL3889_255	Cpr_KPL3953_1035	Cpr_KPL3967_354	Cpr_KPL4040_496
374	GC_00000375	19			CDS	persistent	287	287	19	Cpr_1274_CJEI_1799	Cpr_MSK124_1469	Cpr_MSK146_959	Cpr_MSK290_1588	Cpr_DE0530_271	Cpr_DSM_44285_2149	Cpr_HSID18035_92	Cpr_KPL2654_1964	Cpr_KPL2657_1984	Cpr_KPL2755_1228	Cpr_KPL2785_1185	Cpr_KPL2804_753	Cpr_KPL2811_321	Cpr_KPL3672_1780	Cpr_KPL3675_1625	Cpr_KPL3889_2246	Cpr_KPL3953_1789	Cpr_KPL3967_1136	Cpr_KPL4040_526
375	GC_00000376	19	COG0288	Carbonic anhydrase (CynT) (PDB:1EKJ) (PUBMED:22081392)	CDS	persistent	617	617	19	Cpr_1274_CJEI_1061	Cpr_MSK124_541	Cpr_MSK146_283	Cpr_MSK290_849	Cpr_DE0530_1107	Cpr_DSM_44285_1339	Cpr_HSID18035_2233	Cpr_KPL2654_281	Cpr_KPL2657_1254	Cpr_KPL2755_1755	Cpr_KPL2785_513	Cpr_KPL2804_246	Cpr_KPL2811_1168	Cpr_KPL3672_2112	Cpr_KPL3675_1075	Cpr_KPL3889_1169	Cpr_KPL3953_549	Cpr_KPL3967_1315	Cpr_KPL4040_893
376	GC_00000377	19	COG1218	3'-Phosphoadenosine 5'-phosphosulfate (PAPS) 3'-phosphatase (CysQ)	CDS	persistent	758	758	19	Cpr_1274_CJEI_1177	Cpr_MSK124_1609	Cpr_MSK146_1859	Cpr_MSK290_1803	Cpr_DE0530_29	Cpr_DSM_44285_1724	Cpr_HSID18035_2030	Cpr_KPL2654_1808	Cpr_KPL2657_943	Cpr_KPL2755_1380	Cpr_KPL2785_1377	Cpr_KPL2804_2051	Cpr_KPL2811_1064	Cpr_KPL3672_344	Cpr_KPL3675_1754	Cpr_KPL3889_1683	Cpr_KPL3953_1585	Cpr_KPL3967_1873	Cpr_KPL4040_935
377	GC_00000378	19	COG1120	ABC-type cobalamin/Fe3+-siderophores transport system, ATPase component (FepC) (PDB:2NQ2)	CDS	persistent	839	839	19	Cpr_1274_CJEI_290	Cpr_MSK124_1569	Cpr_MSK146_1732	Cpr_MSK290_1457	Cpr_DE0530_1762	Cpr_DSM_44285_1686	Cpr_HSID18035_1986	Cpr_KPL2654_2151	Cpr_KPL2657_1718	Cpr_KPL2755_1180	Cpr_KPL2785_2030	Cpr_KPL2804_894	Cpr_KPL2811_2048	Cpr_KPL3672_954	Cpr_KPL3675_1266	Cpr_KPL3889_711	Cpr_KPL3953_2122	Cpr_KPL3967_2124	Cpr_KPL4040_820
378	GC_00000379	19	COG0745	DNA-binding response regulator, OmpR family, contains REC and winged-helix (wHTH) domain (OmpR) (PDB:1XHF)	CDS	persistent	713	713	19	Cpr_1274_CJEI_652	Cpr_MSK124_576	Cpr_MSK146_311	Cpr_MSK290_876	Cpr_DE0530_1070	Cpr_DSM_44285_1344	Cpr_HSID18035_182	Cpr_KPL2654_1144	Cpr_KPL2657_1287	Cpr_KPL2755_654	Cpr_KPL2785_480	Cpr_KPL2804_219	Cpr_KPL2811_2009	Cpr_KPL3672_1890	Cpr_KPL3675_1108	Cpr_KPL3889_1641	Cpr_KPL3953_588	Cpr_KPL3967_1282	Cpr_KPL4040_920
379	GC_00000380	19	COG0302	GTP cyclohydrolase I (FolE) (PDB:1A8R) (PUBMED:19767425	CDS	persistent	596	596	19	Cpr_1274_CJEI_1079	Cpr_MSK124_522	Cpr_MSK146_265	Cpr_MSK290_830	Cpr_DE0530_1125	Cpr_DSM_44285_1321	Cpr_HSID18035_2252	Cpr_KPL2654_263	Cpr_KPL2657_1236	Cpr_KPL2755_1737	Cpr_KPL2785_531	Cpr_KPL2804_264	Cpr_KPL2811_1151	Cpr_KPL3672_1267	Cpr_KPL3675_1057	Cpr_KPL3889_1186	Cpr_KPL3953_531	Cpr_KPL3967_1333	Cpr_KPL4040_875
380	GC_00000381	19	COG1175	ABC-type sugar transport system, permease component (UgpA) (PDB:3FH6)	CDS	persistent	971	971	19	Cpr_1274_CJEI_2200	Cpr_MSK124_1217	Cpr_MSK146_1092	Cpr_MSK290_125	Cpr_DE0530_1796	Cpr_DSM_44285_1993	Cpr_HSID18035_1619	Cpr_KPL2654_1003	Cpr_KPL2657_597	Cpr_KPL2755_1591	Cpr_KPL2785_1804	Cpr_KPL2804_1330	Cpr_KPL2811_453	Cpr_KPL3672_1452	Cpr_KPL3675_974	Cpr_KPL3889_578	Cpr_KPL3953_1880	Cpr_KPL3967_1206	Cpr_KPL4040_659
381	GC_00000382	19	COG0548	N-acetylglutamate kinase (ArgB) (PDB:3S6G)	CDS	persistent	935	935	19	Cpr_1274_CJEI_2137	Cpr_MSK124_2023	Cpr_MSK146_2001	Cpr_MSK290_1355	Cpr_DE0530_485	Cpr_DSM_44285_659	Cpr_HSID18035_365	Cpr_KPL2654_870	Cpr_KPL2657_1563	Cpr_KPL2755_380	Cpr_KPL2785_1719	Cpr_KPL2804_998	Cpr_KPL2811_2202	Cpr_KPL3672_1098	Cpr_KPL3675_1928	Cpr_KPL3889_8	Cpr_KPL3953_2052	Cpr_KPL3967_1860	Cpr_KPL4040_1574
382	GC_00000383	19	COG2077	Peroxiredoxin (Tpx) (PDB:4AF2)	CDS	persistent	509	509	19	Cpr_1274_CJEI_1701	Cpr_MSK124_139	Cpr_MSK146_712	Cpr_MSK290_551	Cpr_DE0530_726	Cpr_DSM_44285_165	Cpr_HSID18035_947	Cpr_KPL2654_472	Cpr_KPL2657_157	Cpr_KPL2755_138	Cpr_KPL2785_144	Cpr_KPL2804_593	Cpr_KPL2811_137	Cpr_KPL3672_157	Cpr_KPL3675_171	Cpr_KPL3889_326	Cpr_KPL3953_137	Cpr_KPL3967_164	Cpr_KPL4040_137
383	GC_00000384	19	COG0020	Undecaprenyl pyrophosphate synthase (UppS) (PDB:1X07)	CDS	persistent	767	767	19	Cpr_1274_CJEI_1513	Cpr_MSK124_1002	Cpr_MSK146_1216	Cpr_MSK290_1125	Cpr_DE0530_1381	Cpr_DSM_44285_428	Cpr_HSID18035_1390	Cpr_KPL2654_639	Cpr_KPL2657_823	Cpr_KPL2755_618	Cpr_KPL2785_634	Cpr_KPL2804_1913	Cpr_KPL2811_637	Cpr_KPL3672_461	Cpr_KPL3675_413	Cpr_KPL3889_241	Cpr_KPL3953_1021	Cpr_KPL3967_368	Cpr_KPL4040_482
384	GC_00000385	19			CDS	persistent	410	410	19	Cpr_1274_CJEI_1709	Cpr_MSK124_147	Cpr_MSK146_720	Cpr_MSK290_543	Cpr_DE0530_718	Cpr_DSM_44285_173	Cpr_HSID18035_939	Cpr_KPL2654_464	Cpr_KPL2657_165	Cpr_KPL2755_146	Cpr_KPL2785_152	Cpr_KPL2804_585	Cpr_KPL2811_145	Cpr_KPL3672_165	Cpr_KPL3675_162	Cpr_KPL3889_334	Cpr_KPL3953_145	Cpr_KPL3967_172	Cpr_KPL4040_145
385	GC_00000386	19	COG1119	ABC-type molybdenum transport system, ATPase component ModF/photorepair protein PhrA (ModF) (PDB:2IHY)	CDS	persistent	938	938	19	Cpr_1274_CJEI_1397	Cpr_MSK124_886	Cpr_MSK146_1330	Cpr_MSK290_1241	Cpr_DE0530_1265	Cpr_DSM_44285_545	Cpr_HSID18035_1275	Cpr_KPL2654_756	Cpr_KPL2657_1689	Cpr_KPL2755_503	Cpr_KPL2785_1450	Cpr_KPL2804_1110	Cpr_KPL2811_752	Cpr_KPL3672_1212	Cpr_KPL3675_529	Cpr_KPL3889_125	Cpr_KPL3953_906	Cpr_KPL3967_484	Cpr_KPL4040_364
386	GC_00000387	19			CDS	persistent	536	536	19	Cpr_1274_CJEI_2045	Cpr_MSK124_729	Cpr_MSK146_464	Cpr_MSK290_1503	Cpr_DE0530_151	Cpr_DSM_44285_1502	Cpr_HSID18035_2157	Cpr_KPL2654_1379	Cpr_KPL2657_1853	Cpr_KPL2755_810	Cpr_KPL2785_1520	Cpr_KPL2804_59	Cpr_KPL2811_1374	Cpr_KPL3672_1529	Cpr_KPL3675_686	Cpr_KPL3889_928	Cpr_KPL3953_774	Cpr_KPL3967_1610	Cpr_KPL4040_1651
387	GC_00000388	19	COG0821	4-hydroxy-3-methylbut-2-en-1-yl diphosphate synthase IspG/GcpE (IspG) (PDB:2Y0F)	CDS	persistent	1163	1163	19	Cpr_1274_CJEI_1833	Cpr_MSK124_253	Cpr_MSK146_827	Cpr_MSK290_437	Cpr_DE0530_611	Cpr_DSM_44285_278	Cpr_HSID18035_832	Cpr_KPL2654_358	Cpr_KPL2657_270	Cpr_KPL2755_254	Cpr_KPL2785_258	Cpr_KPL2804_478	Cpr_KPL2811_253	Cpr_KPL3672_270	Cpr_KPL3675_54	Cpr_KPL3889_440	Cpr_KPL3953_252	Cpr_KPL3967_278	Cpr_KPL4040_250
388	GC_00000389	19	COG1113	L-asparagine transporter or related permease (AnsP)	CDS	persistent	1517	1517	19	Cpr_1274_CJEI_2141	Cpr_MSK124_2019	Cpr_MSK146_2005	Cpr_MSK290_1351	Cpr_DE0530_481	Cpr_DSM_44285_655	Cpr_HSID18035_361	Cpr_KPL2654_866	Cpr_KPL2657_1567	Cpr_KPL2755_384	Cpr_KPL2785_1723	Cpr_KPL2804_1002	Cpr_KPL2811_2198	Cpr_KPL3672_1102	Cpr_KPL3675_1924	Cpr_KPL3889_12	Cpr_KPL3953_2056	Cpr_KPL3967_1856	Cpr_KPL4040_1570
389	GC_00000390	19	COG0707	UDP-N-acetylglucosamine:LPS N-acetylglucosamine transferase (MurG) (PDB:1F0K)	CDS	persistent	1163.32	1163	19	Cpr_1274_CJEI_339	Cpr_MSK124_382	Cpr_MSK146_1473	Cpr_MSK290_309	Cpr_DE0530_2037	Cpr_DSM_44285_1034	Cpr_HSID18035_672	Cpr_KPL2654_2210	Cpr_KPL2657_397	Cpr_KPL2755_1476	Cpr_KPL2785_1673	Cpr_KPL2804_1884	Cpr_KPL2811_1643	Cpr_KPL3672_647	Cpr_KPL3675_1832	Cpr_KPL3889_2202	Cpr_KPL3953_383	Cpr_KPL3967_630	Cpr_KPL4040_1706
390	GC_00000391	19			CDS	persistent	416	416	19	Cpr_1274_CJEI_1471	Cpr_MSK124_960	Cpr_MSK146_1256	Cpr_MSK290_1167	Cpr_DE0530_1339	Cpr_DSM_44285_471	Cpr_HSID18035_1349	Cpr_KPL2654_682	Cpr_KPL2657_781	Cpr_KPL2755_577	Cpr_KPL2785_592	Cpr_KPL2804_1184	Cpr_KPL2811_678	Cpr_KPL3672_503	Cpr_KPL3675_455	Cpr_KPL3889_199	Cpr_KPL3953_980	Cpr_KPL3967_410	Cpr_KPL4040_438
391	GC_00000392	19	COG0286	Type I restriction-modification system, DNA methylase subunit (HsdM) (PDB:2AR0) (PUBMED:26872910)	CDS	persistent	1952	1952	19	Cpr_1274_CJEI_255	Cpr_MSK124_1533	Cpr_MSK146_1768	Cpr_MSK290_1418	Cpr_DE0530_1725	Cpr_DSM_44285_1651	Cpr_HSID18035_1949	Cpr_KPL2654_1692	Cpr_KPL2657_1753	Cpr_KPL2755_1143	Cpr_KPL2785_1072	Cpr_KPL2804_930	Cpr_KPL2811_504	Cpr_KPL3672_989	Cpr_KPL3675_1230	Cpr_KPL3889_747	Cpr_KPL3953_1529	Cpr_KPL3967_1396	Cpr_KPL4040_785
392	GC_00000393	19	COG0055	FoF1-type ATP synthase, beta subunit (AtpD) (PDB:3OAA)	CDS	persistent	1451	1451	19	Cpr_1274_CJEI_1404	Cpr_MSK124_893	Cpr_MSK146_1323	Cpr_MSK290_1234	Cpr_DE0530_1272	Cpr_DSM_44285_538	Cpr_HSID18035_1282	Cpr_KPL2654_749	Cpr_KPL2657_1696	Cpr_KPL2755_510	Cpr_KPL2785_1457	Cpr_KPL2804_1117	Cpr_KPL2811_745	Cpr_KPL3672_1219	Cpr_KPL3675_522	Cpr_KPL3889_132	Cpr_KPL3953_913	Cpr_KPL3967_477	Cpr_KPL4040_371
393	GC_00000394	19	COG2848	Uncharacterized conserved protein, UPF0210 family (PDB:2HA9)	CDS	persistent	1364	1364	19	Cpr_1274_CJEI_1618	Cpr_MSK124_55	Cpr_MSK146_636	Cpr_MSK290_627	Cpr_DE0530_801	Cpr_DSM_44285_82	Cpr_HSID18035_1023	Cpr_KPL2654_548	Cpr_KPL2657_81	Cpr_KPL2755_62	Cpr_KPL2785_61	Cpr_KPL2804_669	Cpr_KPL2811_61	Cpr_KPL3672_81	Cpr_KPL3675_254	Cpr_KPL3889_1390	Cpr_KPL3953_61	Cpr_KPL3967_81	Cpr_KPL4040_61
394	GC_00000395	19	COG2120	N-acetylglucosaminyl deacetylase, LmbE family (LmbE) (PDB:1Q74)	CDS	persistent	866	866	19	Cpr_1274_CJEI_1515	Cpr_MSK124_1004	Cpr_MSK146_1214	Cpr_MSK290_1123	Cpr_DE0530_1383	Cpr_DSM_44285_426	Cpr_HSID18035_1392	Cpr_KPL2654_637	Cpr_KPL2657_825	Cpr_KPL2755_620	Cpr_KPL2785_636	Cpr_KPL2804_1915	Cpr_KPL2811_635	Cpr_KPL3672_459	Cpr_KPL3675_411	Cpr_KPL3889_243	Cpr_KPL3953_1023	Cpr_KPL3967_366	Cpr_KPL4040_484
395	GC_00000396	19			CDS	persistent	269	269	19	Cpr_1274_CJEI_1979	Cpr_MSK124_665	Cpr_MSK146_400	Cpr_MSK290_2116	Cpr_DE0530_962	Cpr_DSM_44285_1436	Cpr_HSID18035_526	Cpr_KPL2654_1315	Cpr_KPL2657_1375	Cpr_KPL2755_743	Cpr_KPL2785_373	Cpr_KPL2804_125	Cpr_KPL2811_1441	Cpr_KPL3672_2013	Cpr_KPL3675_749	Cpr_KPL3889_994	Cpr_KPL3953_707	Cpr_KPL3967_777	Cpr_KPL4040_1978
396	GC_00000397	19	COG0268	Ribosomal protein S20 (RpsT) (PDB:4V4H)	CDS	persistent	266	266	19	Cpr_1274_CJEI_2044	Cpr_MSK124_728	Cpr_MSK146_463	Cpr_MSK290_1502	Cpr_DE0530_150	Cpr_DSM_44285_1501	Cpr_HSID18035_2156	Cpr_KPL2654_1378	Cpr_KPL2657_1852	Cpr_KPL2755_809	Cpr_KPL2785_1521	Cpr_KPL2804_60	Cpr_KPL2811_1375	Cpr_KPL3672_1530	Cpr_KPL3675_687	Cpr_KPL3889_929	Cpr_KPL3953_773	Cpr_KPL3967_1611	Cpr_KPL4040_1652
397	GC_00000398	19	COG2835	RNA methyltransferase activator Trm112/YbaR (Trm112) (PDB:2KPI) (PUBMED:27986851	CDS	persistent	191	191	19	Cpr_1274_CJEI_2131	Cpr_MSK124_2029	Cpr_MSK146_1995	Cpr_MSK290_1361	Cpr_DE0530_491	Cpr_DSM_44285_665	Cpr_HSID18035_371	Cpr_KPL2654_876	Cpr_KPL2657_1557	Cpr_KPL2755_374	Cpr_KPL2785_1713	Cpr_KPL2804_992	Cpr_KPL2811_2208	Cpr_KPL3672_1092	Cpr_KPL3675_1934	Cpr_KPL3889_2	Cpr_KPL3953_2046	Cpr_KPL3967_1866	Cpr_KPL4040_1580
398	GC_00000399	19	COG0248	Exopolyphosphatase/pppGpp-phosphohydrolase (GppA) (PDB:1T6C)	CDS	persistent	986	986	19	Cpr_1274_CJEI_1520	Cpr_MSK124_1009	Cpr_MSK146_1209	Cpr_MSK290_1118	Cpr_DE0530_1388	Cpr_DSM_44285_421	Cpr_HSID18035_1397	Cpr_KPL2654_632	Cpr_KPL2657_830	Cpr_KPL2755_625	Cpr_KPL2785_641	Cpr_KPL2804_1920	Cpr_KPL2811_630	Cpr_KPL3672_454	Cpr_KPL3675_406	Cpr_KPL3889_248	Cpr_KPL3953_1028	Cpr_KPL3967_361	Cpr_KPL4040_489
399	GC_00000400	19	COG0652	Peptidyl-prolyl cis-trans isomerase (rotamase) - cyclophilin family (PpiB) (PDB:4DGD)	CDS	persistent	866	866	19	Cpr_1274_CJEI_1702	Cpr_MSK124_140	Cpr_MSK146_713	Cpr_MSK290_550	Cpr_DE0530_725	Cpr_DSM_44285_166	Cpr_HSID18035_946	Cpr_KPL2654_471	Cpr_KPL2657_158	Cpr_KPL2755_139	Cpr_KPL2785_145	Cpr_KPL2804_592	Cpr_KPL2811_138	Cpr_KPL3672_158	Cpr_KPL3675_170	Cpr_KPL3889_327	Cpr_KPL3953_138	Cpr_KPL3967_165	Cpr_KPL4040_138
400	GC_00000401	19	COG0394	Protein-tyrosine-phosphatase (Wzb) (PDB:4D74) (PUBMED:26641313)	CDS	persistent	515	515	19	Cpr_1274_CJEI_1304	Cpr_MSK124_442	Cpr_MSK146_1413	Cpr_MSK290_249	Cpr_DE0530_1977	Cpr_DSM_44285_973	Cpr_HSID18035_612	Cpr_KPL2654_1119	Cpr_KPL2657_457	Cpr_KPL2755_1535	Cpr_KPL2785_1228	Cpr_KPL2804_1970	Cpr_KPL2811_1702	Cpr_KPL3672_706	Cpr_KPL3675_1874	Cpr_KPL3889_1514	Cpr_KPL3953_443	Cpr_KPL3967_690	Cpr_KPL4040_1043
401	GC_00000402	19	COG1146	NAD-dependent dihydropyrimidine dehydrogenase, PreA subunit (PreA)	CDS	persistent	332	332	19	Cpr_1274_CJEI_1470	Cpr_MSK124_959	Cpr_MSK146_1257	Cpr_MSK290_1168	Cpr_DE0530_1338	Cpr_DSM_44285_472	Cpr_HSID18035_1348	Cpr_KPL2654_683	Cpr_KPL2657_780	Cpr_KPL2755_576	Cpr_KPL2785_591	Cpr_KPL2804_1183	Cpr_KPL2811_679	Cpr_KPL3672_504	Cpr_KPL3675_456	Cpr_KPL3889_198	Cpr_KPL3953_979	Cpr_KPL3967_411	Cpr_KPL4040_437
402	GC_00000403	19	COG0085	DNA-directed RNA polymerase, beta subunit/140 kD subunit (RpoB) (PDB:5UAJ)	CDS	persistent	3476	3476	19	Cpr_1274_CJEI_1732	Cpr_MSK124_1401	Cpr_MSK146_892	Cpr_MSK290_1656	Cpr_DE0530_406	Cpr_DSM_44285_1866	Cpr_HSID18035_26	Cpr_KPL2654_1847	Cpr_KPL2657_1914	Cpr_KPL2755_1961	Cpr_KPL2785_1892	Cpr_KPL2804_822	Cpr_KPL2811_1863	Cpr_KPL3672_1643	Cpr_KPL3675_1965	Cpr_KPL3889_1893	Cpr_KPL3953_1703	Cpr_KPL3967_1958	Cpr_KPL4040_1808
403	GC_00000404	19			CDS	persistent	1603.53	1604	19	Cpr_1274_CJEI_1244	Cpr_MSK124_1677	Cpr_MSK146_2135	Cpr_MSK290_1737	Cpr_DE0530_96	Cpr_DSM_44285_1792	Cpr_HSID18035_2097	Cpr_KPL2654_1740	Cpr_KPL2657_875	Cpr_KPL2755_1447	Cpr_KPL2785_685	Cpr_KPL2804_2129	Cpr_KPL2811_997	Cpr_KPL3672_410	Cpr_KPL3675_362	Cpr_KPL3889_2286	Cpr_KPL3953_1652	Cpr_KPL3967_1437	Cpr_KPL4040_1002
404	GC_00000405	19	COG2197	DNA-binding response regulator, NarL/FixJ family, contains REC and HTH domains (CitB) (PDB:1A04)	CDS	persistent	638	638	19	Cpr_1274_CJEI_574	Cpr_MSK124_1933	Cpr_MSK146_1927	Cpr_MSK290_2002	Cpr_DE0530_890	Cpr_DSM_44285_2170	Cpr_HSID18035_1131	Cpr_KPL2654_2248	Cpr_KPL2657_2166	Cpr_KPL2755_2211	Cpr_KPL2785_2102	Cpr_KPL2804_1787	Cpr_KPL2811_2153	Cpr_KPL3672_2135	Cpr_KPL3675_1716	Cpr_KPL3889_860	Cpr_KPL3953_1417	Cpr_KPL3967_2220	Cpr_KPL4040_1270
405	GC_00000406	19	COG4779	ABC-type enterobactin transport system, permease component (FepG)	CDS	persistent	1109	1109	19	Cpr_1274_CJEI_291	Cpr_MSK124_1570	Cpr_MSK146_1731	Cpr_MSK290_1458	Cpr_DE0530_1763	Cpr_DSM_44285_1687	Cpr_HSID18035_1987	Cpr_KPL2654_2152	Cpr_KPL2657_1717	Cpr_KPL2755_1181	Cpr_KPL2785_2029	Cpr_KPL2804_893	Cpr_KPL2811_2047	Cpr_KPL3672_953	Cpr_KPL3675_1267	Cpr_KPL3889_710	Cpr_KPL3953_2123	Cpr_KPL3967_2125	Cpr_KPL4040_821
406	GC_00000407	19	COG2226	Ubiquinone/menaquinone biosynthesis C-methylase UbiE/MenG (UbiE) (PDB:4OBW)	CDS	persistent	818.47	821	19	Cpr_1274_CJEI_416	Cpr_MSK124_1029	Cpr_MSK146_1189	Cpr_MSK290_1098	Cpr_DE0530_1408	Cpr_DSM_44285_401	Cpr_HSID18035_1417	Cpr_KPL2654_612	Cpr_KPL2657_850	Cpr_KPL2755_645	Cpr_KPL2785_661	Cpr_KPL2804_1940	Cpr_KPL2811_610	Cpr_KPL3672_434	Cpr_KPL3675_386	Cpr_KPL3889_268	Cpr_KPL3953_1048	Cpr_KPL3967_341	Cpr_KPL4040_509
407	GC_00000408	19	COG0362	6-phosphogluconate dehydrogenase (Gnd) (PDB:2ZYA) (PUBMED:25329577)	CDS	persistent	1466	1466	19	Cpr_1274_CJEI_1569	Cpr_MSK124_6	Cpr_MSK146_587	Cpr_MSK290_676	Cpr_DE0530_850	Cpr_DSM_44285_33	Cpr_HSID18035_1072	Cpr_KPL2654_597	Cpr_KPL2657_32	Cpr_KPL2755_12	Cpr_KPL2785_12	Cpr_KPL2804_718	Cpr_KPL2811_12	Cpr_KPL3672_32	Cpr_KPL3675_303	Cpr_KPL3889_1439	Cpr_KPL3953_12	Cpr_KPL3967_32	Cpr_KPL4040_12
408	GC_00000409	19	COG0436	Aspartate/methionine/tyrosine aminotransferase (AspB) (PDB:2O0R)	CDS	persistent	1130	1130	19	Cpr_1274_CJEI_1538	Cpr_MSK124_2149	Cpr_MSK146_555	Cpr_MSK290_707	Cpr_DE0530_881	Cpr_DSM_44285_2	Cpr_HSID18035_1103	Cpr_KPL2654_2276	Cpr_KPL2657_1	Cpr_KPL2755_2233	Cpr_KPL2785_2111	Cpr_KPL2804_749	Cpr_KPL2811_2173	Cpr_KPL3672_1	Cpr_KPL3675_334	Cpr_KPL3889_1470	Cpr_KPL3953_2182	Cpr_KPL3967_1	Cpr_KPL4040_2192
409	GC_00000410	19	COG0798	Arsenite efflux pump ArsB, ACR3 family (ACR3)	CDS	persistent	1096.53	1097	19	Cpr_1274_CJEI_915	Cpr_MSK124_1307	Cpr_MSK146_994	Cpr_MSK290_30	Cpr_DE0530_1897	Cpr_DSM_44285_2048	Cpr_HSID18035_1713	Cpr_KPL2654_906	Cpr_KPL2657_695	Cpr_KPL2755_1263	Cpr_KPL2785_1152	Cpr_KPL2804_1236	Cpr_KPL2811_356	Cpr_KPL3672_1811	Cpr_KPL3675_1591	Cpr_KPL3889_672	Cpr_KPL3953_1824	Cpr_KPL3967_1103	Cpr_KPL4040_557
410	GC_00000411	19	COG1841	Ribosomal protein L30/L7E (RpmD) (PDB:1VS6)	CDS	persistent	185	185	19	Cpr_1274_CJEI_1775	Cpr_MSK124_1445	Cpr_MSK146_935	Cpr_MSK290_1612	Cpr_DE0530_295	Cpr_DSM_44285_1822	Cpr_HSID18035_68	Cpr_KPL2654_1890	Cpr_KPL2657_1958	Cpr_KPL2755_1204	Cpr_KPL2785_2146	Cpr_KPL2804_777	Cpr_KPL2811_2252	Cpr_KPL3672_2080	Cpr_KPL3675_2228	Cpr_KPL3889_1851	Cpr_KPL3953_2226	Cpr_KPL3967_1161	Cpr_KPL4040_1852
411	GC_00000412	19	COG0491	Glyoxylase or a related metal-dependent hydrolase, beta-lactamase superfamily II (GloB) (PDB:1QH3) (PUBMED:25670698)	CDS	persistent	671	671	19	Cpr_1274_CJEI_1700	Cpr_MSK124_138	Cpr_MSK146_711	Cpr_MSK290_552	Cpr_DE0530_727	Cpr_DSM_44285_164	Cpr_HSID18035_948	Cpr_KPL2654_473	Cpr_KPL2657_156	Cpr_KPL2755_137	Cpr_KPL2785_143	Cpr_KPL2804_594	Cpr_KPL2811_136	Cpr_KPL3672_156	Cpr_KPL3675_172	Cpr_KPL3889_325	Cpr_KPL3953_136	Cpr_KPL3967_163	Cpr_KPL4040_136
412	GC_00000413	19	COG2246	Putative flippase GtrA (transmembrane translocase of bactoprenol-linked glucose) (GtrA) (PDB:5MLZ) (PUBMED:24710389)	CDS	persistent	578.47	569	19	Cpr_1274_CJEI_1468	Cpr_MSK124_957	Cpr_MSK146_1259	Cpr_MSK290_1170	Cpr_DE0530_1336	Cpr_DSM_44285_474	Cpr_HSID18035_1346	Cpr_KPL2654_685	Cpr_KPL2657_778	Cpr_KPL2755_574	Cpr_KPL2785_589	Cpr_KPL2804_1181	Cpr_KPL2811_681	Cpr_KPL3672_506	Cpr_KPL3675_458	Cpr_KPL3889_196	Cpr_KPL3953_977	Cpr_KPL3967_413	Cpr_KPL4040_435
413	GC_00000414	19			CDS	persistent	1010.95	1007	19	Cpr_1274_CJEI_903	Cpr_MSK124_1319	Cpr_MSK146_982	Cpr_MSK290_18	Cpr_DE0530_1909	Cpr_DSM_44285_2036	Cpr_HSID18035_1725	Cpr_KPL2654_894	Cpr_KPL2657_708	Cpr_KPL2755_1251	Cpr_KPL2785_1164	Cpr_KPL2804_1224	Cpr_KPL2811_344	Cpr_KPL3672_1799	Cpr_KPL3675_1604	Cpr_KPL3889_684	Cpr_KPL3953_1812	Cpr_KPL3967_1115	Cpr_KPL4040_545
414	GC_00000415	19	COG1247	L-amino acid N-acyltransferase MnaT (MnaT) (PDB:3DR6) (PUBMED:27941785)	CDS	persistent	527	527	19	Cpr_1274_CJEI_1504	Cpr_MSK124_993	Cpr_MSK146_1224	Cpr_MSK290_1134	Cpr_DE0530_1372	Cpr_DSM_44285_437	Cpr_HSID18035_1382	Cpr_KPL2654_648	Cpr_KPL2657_814	Cpr_KPL2755_610	Cpr_KPL2785_625	Cpr_KPL2804_1904	Cpr_KPL2811_645	Cpr_KPL3672_470	Cpr_KPL3675_422	Cpr_KPL3889_232	Cpr_KPL3953_1013	Cpr_KPL3967_377	Cpr_KPL4040_473
415	GC_00000416	19	COG2865	Predicted transcriptional regulator, contains HTH domain (PDB:3LMM)	CDS	persistent	1727	1727	19	Cpr_1274_CJEI_261	Cpr_MSK124_1539	Cpr_MSK146_1762	Cpr_MSK290_1424	Cpr_DE0530_1731	Cpr_DSM_44285_1657	Cpr_HSID18035_1955	Cpr_KPL2654_1698	Cpr_KPL2657_1747	Cpr_KPL2755_1149	Cpr_KPL2785_1066	Cpr_KPL2804_924	Cpr_KPL2811_498	Cpr_KPL3672_983	Cpr_KPL3675_1236	Cpr_KPL3889_741	Cpr_KPL3953_1535	Cpr_KPL3967_1402	Cpr_KPL4040_791
416	GC_00000417	19			CDS	persistent	383	383	19	Cpr_1274_CJEI_324	Cpr_MSK124_397	Cpr_MSK146_1458	Cpr_MSK290_294	Cpr_DE0530_2022	Cpr_DSM_44285_1019	Cpr_HSID18035_657	Cpr_KPL2654_2225	Cpr_KPL2657_412	Cpr_KPL2755_1491	Cpr_KPL2785_1688	Cpr_KPL2804_1869	Cpr_KPL2811_1658	Cpr_KPL3672_662	Cpr_KPL3675_1817	Cpr_KPL3889_2297	Cpr_KPL3953_398	Cpr_KPL3967_645	Cpr_KPL4040_1721
417	GC_00000418	19	COG0099	Ribosomal protein S13 (RpsM) (PDB:4V4H)	CDS	persistent	368	368	19	Cpr_1274_CJEI_1781	Cpr_MSK124_1451	Cpr_MSK146_941	Cpr_MSK290_1606	Cpr_DE0530_289	Cpr_DSM_44285_1816	Cpr_HSID18035_74	Cpr_KPL2654_1896	Cpr_KPL2657_1964	Cpr_KPL2755_1210	Cpr_KPL2785_1204	Cpr_KPL2804_771	Cpr_KPL2811_303	Cpr_KPL3672_2180	Cpr_KPL3675_1644	Cpr_KPL3889_2264	Cpr_KPL3953_1771	Cpr_KPL3967_1155	Cpr_KPL4040_2305
418	GC_00000419	19	COG0059	Ketol-acid reductoisomerase (IlvC) (PDB:1NP3)	CDS	persistent	1013	1013	19	Cpr_1274_CJEI_1367	Cpr_MSK124_857	Cpr_MSK146_1359	Cpr_MSK290_1270	Cpr_DE0530_1236	Cpr_DSM_44285_574	Cpr_HSID18035_1246	Cpr_KPL2654_786	Cpr_KPL2657_1660	Cpr_KPL2755_474	Cpr_KPL2785_1421	Cpr_KPL2804_1081	Cpr_KPL2811_781	Cpr_KPL3672_1183	Cpr_KPL3675_558	Cpr_KPL3889_96	Cpr_KPL3953_877	Cpr_KPL3967_513	Cpr_KPL4040_335
419	GC_00000420	19	COG2608	Copper chaperone CopZ (CopZ) (PDB:1AFI)	CDS	persistent	241.05	242	19	Cpr_1274_CJEI_683	Cpr_MSK124_607	Cpr_MSK146_342	Cpr_MSK290_2055	Cpr_DE0530_1039	Cpr_DSM_44285_1375	Cpr_HSID18035_151	Cpr_KPL2654_1175	Cpr_KPL2657_1313	Cpr_KPL2755_685	Cpr_KPL2785_454	Cpr_KPL2804_188	Cpr_KPL2811_1499	Cpr_KPL3672_1915	Cpr_KPL3675_1134	Cpr_KPL3889_1616	Cpr_KPL3953_619	Cpr_KPL3967_857	Cpr_KPL4040_1886
420	GC_00000421	19	COG3265	Gluconate kinase (GntK) (PDB:1KO4)	CDS	persistent	521	521	19	Cpr_1274_CJEI_981	Cpr_MSK124_1255	Cpr_MSK146_1053	Cpr_MSK290_87	Cpr_DE0530_1833	Cpr_DSM_44285_1956	Cpr_HSID18035_1658	Cpr_KPL2654_965	Cpr_KPL2657_634	Cpr_KPL2755_1326	Cpr_KPL2785_1842	Cpr_KPL2804_1292	Cpr_KPL2811_416	Cpr_KPL3672_1415	Cpr_KPL3675_1012	Cpr_KPL3889_617	Cpr_KPL3953_1917	Cpr_KPL3967_1942	Cpr_KPL4040_621
421	GC_00000422	19			CDS	persistent	539	539	19	Cpr_1274_CJEI_38	Cpr_MSK124_201	Cpr_MSK146_774	Cpr_MSK290_488	Cpr_DE0530_664	Cpr_DSM_44285_227	Cpr_HSID18035_884	Cpr_KPL2654_410	Cpr_KPL2657_219	Cpr_KPL2755_201	Cpr_KPL2785_206	Cpr_KPL2804_530	Cpr_KPL2811_200	Cpr_KPL3672_219	Cpr_KPL3675_108	Cpr_KPL3889_388	Cpr_KPL3953_199	Cpr_KPL3967_226	Cpr_KPL4040_199
422	GC_00000423	19	COG0786	Na+/glutamate symporter (GltS)	CDS	persistent	1397	1397	19	Cpr_1274_CJEI_1123	Cpr_MSK124_478	Cpr_MSK146_220	Cpr_MSK290_786	Cpr_DE0530_1169	Cpr_DSM_44285_1277	Cpr_HSID18035_2296	Cpr_KPL2654_218	Cpr_KPL2657_2151	Cpr_KPL2755_1693	Cpr_KPL2785_901	Cpr_KPL2804_309	Cpr_KPL2811_1107	Cpr_KPL3672_1311	Cpr_KPL3675_1417	Cpr_KPL3889_1230	Cpr_KPL3953_486	Cpr_KPL3967_1042	Cpr_KPL4040_831
423	GC_00000424	19	COG0647	Ribonucleotide monophosphatase NagD, HAD superfamily (NagD) (PDB:1PW5)	CDS	persistent	833	833	19	Cpr_1274_CJEI_1540	Cpr_MSK124_2151	Cpr_MSK146_557	Cpr_MSK290_705	Cpr_DE0530_879	Cpr_DSM_44285_4	Cpr_HSID18035_1101	Cpr_KPL2654_2274	Cpr_KPL2657_3	Cpr_KPL2755_2235	Cpr_KPL2785_2113	Cpr_KPL2804_747	Cpr_KPL2811_2175	Cpr_KPL3672_3	Cpr_KPL3675_332	Cpr_KPL3889_1468	Cpr_KPL3953_2184	Cpr_KPL3967_3	Cpr_KPL4040_2194
424	GC_00000425	19	COG0057	Glyceraldehyde-3-phosphate dehydrogenase/erythrose-4-phosphate dehydrogenase (GapA) (PDB:3ZDF)	CDS	persistent	1460	1460	19	Cpr_1274_CJEI_1249	Cpr_MSK124_1682	Cpr_MSK146_2130	Cpr_MSK290_1732	Cpr_DE0530_101	Cpr_DSM_44285_1797	Cpr_HSID18035_2102	Cpr_KPL2654_1735	Cpr_KPL2657_870	Cpr_KPL2755_1452	Cpr_KPL2785_680	Cpr_KPL2804_2124	Cpr_KPL2811_992	Cpr_KPL3672_415	Cpr_KPL3675_367	Cpr_KPL3889_2281	Cpr_KPL3953_1657	Cpr_KPL3967_1432	Cpr_KPL4040_1007
425	GC_00000426	19	COG1006	Multisubunit Na+/H+ antiporter, MnhC subunit (MnhC) (PDB:6CFW)	CDS	persistent	506	506	19	Cpr_1274_CJEI_1094	Cpr_MSK124_507	Cpr_MSK146_249	Cpr_MSK290_815	Cpr_DE0530_1140	Cpr_DSM_44285_1306	Cpr_HSID18035_2267	Cpr_KPL2654_247	Cpr_KPL2657_1221	Cpr_KPL2755_1722	Cpr_KPL2785_872	Cpr_KPL2804_280	Cpr_KPL2811_1136	Cpr_KPL3672_1282	Cpr_KPL3675_1388	Cpr_KPL3889_1201	Cpr_KPL3953_516	Cpr_KPL3967_1071	Cpr_KPL4040_860
426	GC_00000427	19	COG0684	RNA degradosome component RraA (regulator of RNase E activity) (RraA) (PDB:1J3L) (PUBMED:20471400)	CDS	persistent	500	500	19	Cpr_1274_CJEI_1238	Cpr_MSK124_1668	Cpr_MSK146_1918	Cpr_MSK290_1743	Cpr_DE0530_90	Cpr_DSM_44285_1786	Cpr_HSID18035_2091	Cpr_KPL2654_1749	Cpr_KPL2657_881	Cpr_KPL2755_1441	Cpr_KPL2785_691	Cpr_KPL2804_2033	Cpr_KPL2811_1003	Cpr_KPL3672_404	Cpr_KPL3675_356	Cpr_KPL3889_2217	Cpr_KPL3953_1646	Cpr_KPL3967_1443	Cpr_KPL4040_996
427	GC_00000428	19	COG0521	Molybdopterin biosynthesis enzyme MoaB/MogA (MoaB) (PDB:1DI6) (PUBMED:32239579)	CDS	persistent	482.16	482	19	Cpr_1274_CJEI_776	Cpr_MSK124_2146	Cpr_MSK146_1668	Cpr_MSK290_1888	Cpr_DE0530_1528	Cpr_DSM_44285_1163	Cpr_HSID18035_1858	Cpr_KPL2654_1470	Cpr_KPL2657_1487	Cpr_KPL2755_1838	Cpr_KPL2785_769	Cpr_KPL2804_1414	Cpr_KPL2811_918	Cpr_KPL3672_852	Cpr_KPL3675_823	Cpr_KPL3889_1074	Cpr_KPL3953_1336	Cpr_KPL3967_928	Cpr_KPL4040_1208
428	GC_00000429	19	COG1716	Forkhead associated (FHA) domain, binds pSer, pThr, pTyr (FHA) (PDB:2FEZ)	CDS	persistent	467	467	19	Cpr_1274_CJEI_625	Cpr_MSK124_2084	Cpr_MSK146_2093	Cpr_MSK290_936	Cpr_DE0530_1424	Cpr_DSM_44285_840	Cpr_HSID18035_1753	Cpr_KPL2654_1384	Cpr_KPL2657_1174	Cpr_KPL2755_1998	Cpr_KPL2785_1992	Cpr_KPL2804_1502	Cpr_KPL2811_1924	Cpr_KPL3672_761	Cpr_KPL3675_2149	Cpr_KPL3889_1335	Cpr_KPL3953_1086	Cpr_KPL3967_2088	Cpr_KPL4040_2050
429	GC_00000430	19			CDS	persistent	496.37	497	19	Cpr_1274_CJEI_314	Cpr_MSK124_407	Cpr_MSK146_1448	Cpr_MSK290_284	Cpr_DE0530_2012	Cpr_DSM_44285_1009	Cpr_HSID18035_647	Cpr_KPL2654_2285	Cpr_KPL2657_422	Cpr_KPL2755_1501	Cpr_KPL2785_1698	Cpr_KPL2804_1859	Cpr_KPL2811_1668	Cpr_KPL3672_672	Cpr_KPL3675_1807	Cpr_KPL3889_1479	Cpr_KPL3953_408	Cpr_KPL3967_655	Cpr_KPL4040_1731
430	GC_00000431	19	COG0264	Translation elongation factor EF-Ts (Tsf) (PDB:1EFU)	CDS	persistent	827	827	19	Cpr_1274_CJEI_1841	Cpr_MSK124_261	Cpr_MSK146_835	Cpr_MSK290_429	Cpr_DE0530_603	Cpr_DSM_44285_286	Cpr_HSID18035_824	Cpr_KPL2654_350	Cpr_KPL2657_278	Cpr_KPL2755_262	Cpr_KPL2785_266	Cpr_KPL2804_470	Cpr_KPL2811_261	Cpr_KPL3672_278	Cpr_KPL3675_46	Cpr_KPL3889_448	Cpr_KPL3953_260	Cpr_KPL3967_286	Cpr_KPL4040_258
431	GC_00000432	19	COG0439	Biotin carboxylase (AccC) (PDB:1BNC)	CDS	persistent	1165.21	1181	19	Cpr_1274_CJEI_1254	Cpr_MSK124_1688	Cpr_MSK146_2126	Cpr_MSK290_1726	Cpr_DE0530_106	Cpr_DSM_44285_1802	Cpr_HSID18035_2107	Cpr_KPL2654_1730	Cpr_KPL2657_865	Cpr_KPL2755_1457	Cpr_KPL2785_674	Cpr_KPL2804_2120	Cpr_KPL2811_986	Cpr_KPL3672_420	Cpr_KPL3675_373	Cpr_KPL3889_2276	Cpr_KPL3953_1662	Cpr_KPL3967_1426	Cpr_KPL4040_1012
432	GC_00000433	19	COG0340	Biotin-(acetyl-CoA carboxylase) ligase (BirA2) (PDB:1BIA) (PUBMED:32188788)	CDS	persistent	737	737	19	Cpr_1274_CJEI_2197	Cpr_MSK124_1214	Cpr_MSK146_1095	Cpr_MSK290_128	Cpr_DE0530_1793	Cpr_DSM_44285_1996	Cpr_HSID18035_1616	Cpr_KPL2654_1006	Cpr_KPL2657_594	Cpr_KPL2755_1594	Cpr_KPL2785_1801	Cpr_KPL2804_1333	Cpr_KPL2811_456	Cpr_KPL3672_1455	Cpr_KPL3675_971	Cpr_KPL3889_575	Cpr_KPL3953_1877	Cpr_KPL3967_1209	Cpr_KPL4040_662
433	GC_00000434	19	COG2151	Metal-sulfur cluster biosynthetic enzyme (PaaD) (PDB:1UWD)	CDS	persistent	434	434	19	Cpr_1274_CJEI_1632	Cpr_MSK124_70	Cpr_MSK146_643	Cpr_MSK290_620	Cpr_DE0530_794	Cpr_DSM_44285_96	Cpr_HSID18035_1016	Cpr_KPL2654_541	Cpr_KPL2657_88	Cpr_KPL2755_69	Cpr_KPL2785_75	Cpr_KPL2804_662	Cpr_KPL2811_68	Cpr_KPL3672_88	Cpr_KPL3675_240	Cpr_KPL3889_1383	Cpr_KPL3953_68	Cpr_KPL3967_95	Cpr_KPL4040_68
434	GC_00000435	19			CDS	persistent	467	467	19	Cpr_1274_CJEI_1411	Cpr_MSK124_900	Cpr_MSK146_1316	Cpr_MSK290_1227	Cpr_DE0530_1279	Cpr_DSM_44285_531	Cpr_HSID18035_1289	Cpr_KPL2654_742	Cpr_KPL2657_1703	Cpr_KPL2755_517	Cpr_KPL2785_1464	Cpr_KPL2804_1124	Cpr_KPL2811_738	Cpr_KPL3672_1226	Cpr_KPL3675_515	Cpr_KPL3889_139	Cpr_KPL3953_920	Cpr_KPL3967_470	Cpr_KPL4040_378
435	GC_00000436	19	COG2345	Predicted transcriptional regulator, ArsR family	CDS	persistent	785	785	19	Cpr_1274_CJEI_1638	Cpr_MSK124_76	Cpr_MSK146_649	Cpr_MSK290_614	Cpr_DE0530_788	Cpr_DSM_44285_102	Cpr_HSID18035_1010	Cpr_KPL2654_535	Cpr_KPL2657_94	Cpr_KPL2755_75	Cpr_KPL2785_81	Cpr_KPL2804_656	Cpr_KPL2811_74	Cpr_KPL3672_94	Cpr_KPL3675_234	Cpr_KPL3889_1377	Cpr_KPL3953_74	Cpr_KPL3967_101	Cpr_KPL4040_74
436	GC_00000437	19	COG1540	5-oxoprolinase subunit A (PxpA) (PDB:1V6T) (PUBMED:28830929)	CDS	persistent	773	773	19	Cpr_1274_CJEI_1501	Cpr_MSK124_990	Cpr_MSK146_1227	Cpr_MSK290_1137	Cpr_DE0530_1369	Cpr_DSM_44285_440	Cpr_HSID18035_1379	Cpr_KPL2654_651	Cpr_KPL2657_811	Cpr_KPL2755_607	Cpr_KPL2785_622	Cpr_KPL2804_1901	Cpr_KPL2811_648	Cpr_KPL3672_473	Cpr_KPL3675_425	Cpr_KPL3889_229	Cpr_KPL3953_1010	Cpr_KPL3967_380	Cpr_KPL4040_470
437	GC_00000438	19			CDS	persistent	351.11	353	19	Cpr_1274_CJEI_1295	Cpr_MSK124_451	Cpr_MSK146_1404	Cpr_MSK290_240	Cpr_DE0530_1968	Cpr_DSM_44285_964	Cpr_HSID18035_604	Cpr_KPL2654_1110	Cpr_KPL2657_466	Cpr_KPL2755_1544	Cpr_KPL2785_1237	Cpr_KPL2804_1961	Cpr_KPL2811_1711	Cpr_KPL3672_715	Cpr_KPL3675_1865	Cpr_KPL3889_1523	Cpr_KPL3953_452	Cpr_KPL3967_699	Cpr_KPL4040_1051
438	GC_00000439	19	COG0456	Ribosomal protein S18 acetylase RimI and related acetyltransferases (RimI) (PDB:1GHE)	CDS	persistent	529.21	527	19	Cpr_1274_CJEI_898	Cpr_MSK124_1324	Cpr_MSK146_977	Cpr_MSK290_13	Cpr_DE0530_1914	Cpr_DSM_44285_2031	Cpr_HSID18035_1730	Cpr_KPL2654_889	Cpr_KPL2657_713	Cpr_KPL2755_1246	Cpr_KPL2785_1169	Cpr_KPL2804_1219	Cpr_KPL2811_339	Cpr_KPL3672_1794	Cpr_KPL3675_1609	Cpr_KPL3889_689	Cpr_KPL3953_1807	Cpr_KPL3967_1120	Cpr_KPL4040_540
439	GC_00000440	19	COG0516	IMP dehydrogenase/GMP reductase (GuaB) (PDB:1B3O)	CDS	persistent	1517	1517	19	Cpr_1274_CJEI_905	Cpr_MSK124_1317	Cpr_MSK146_984	Cpr_MSK290_20	Cpr_DE0530_1907	Cpr_DSM_44285_2038	Cpr_HSID18035_1723	Cpr_KPL2654_896	Cpr_KPL2657_706	Cpr_KPL2755_1253	Cpr_KPL2785_1162	Cpr_KPL2804_1226	Cpr_KPL2811_346	Cpr_KPL3672_1801	Cpr_KPL3675_1602	Cpr_KPL3889_682	Cpr_KPL3953_1814	Cpr_KPL3967_1113	Cpr_KPL4040_547
440	GC_00000441	19	COG0789	DNA-binding transcriptional regulator, MerR family (SoxR) (PDB:2VZ4)	CDS	persistent	749	749	19	Cpr_1274_CJEI_1563	Cpr_MSK124_2174	Cpr_MSK146_580	Cpr_MSK290_682	Cpr_DE0530_856	Cpr_DSM_44285_27	Cpr_HSID18035_1078	Cpr_KPL2654_603	Cpr_KPL2657_26	Cpr_KPL2755_6	Cpr_KPL2785_6	Cpr_KPL2804_724	Cpr_KPL2811_6	Cpr_KPL3672_26	Cpr_KPL3675_309	Cpr_KPL3889_1445	Cpr_KPL3953_6	Cpr_KPL3967_26	Cpr_KPL4040_6
441	GC_00000442	19	COG0462	Phosphoribosylpyrophosphate synthetase (PrsA) (PDB:1DKR)	CDS	persistent	989	989	19	Cpr_1274_CJEI_1535	Cpr_MSK124_1024	Cpr_MSK146_1194	Cpr_MSK290_1103	Cpr_DE0530_1403	Cpr_DSM_44285_406	Cpr_HSID18035_1412	Cpr_KPL2654_617	Cpr_KPL2657_845	Cpr_KPL2755_640	Cpr_KPL2785_656	Cpr_KPL2804_1935	Cpr_KPL2811_615	Cpr_KPL3672_439	Cpr_KPL3675_391	Cpr_KPL3889_263	Cpr_KPL3953_1043	Cpr_KPL3967_346	Cpr_KPL4040_504
442	GC_00000443	19	COG1228	Imidazolonepropionase or related amidohydrolase (HutI) (PDB:3OOQ)	CDS	persistent	1205	1205	19	Cpr_1274_CJEI_759	Cpr_MSK124_1909	Cpr_MSK146_1685	Cpr_MSK290_1871	Cpr_DE0530_1510	Cpr_DSM_44285_1180	Cpr_HSID18035_1841	Cpr_KPL2654_1453	Cpr_KPL2657_1504	Cpr_KPL2755_1821	Cpr_KPL2785_752	Cpr_KPL2804_1431	Cpr_KPL2811_902	Cpr_KPL3672_835	Cpr_KPL3675_804	Cpr_KPL3889_1092	Cpr_KPL3953_1353	Cpr_KPL3967_945	Cpr_KPL4040_1225
443	GC_00000444	19	COG3745	Flp pilus assembly protein CpaB (CpaB)	CDS	persistent	920	920	19	Cpr_1274_CJEI_1211	Cpr_MSK124_1642	Cpr_MSK146_1892	Cpr_MSK290_1770	Cpr_DE0530_63	Cpr_DSM_44285_1759	Cpr_HSID18035_2064	Cpr_KPL2654_1775	Cpr_KPL2657_908	Cpr_KPL2755_1414	Cpr_KPL2785_1343	Cpr_KPL2804_2007	Cpr_KPL2811_1030	Cpr_KPL3672_377	Cpr_KPL3675_1788	Cpr_KPL3889_1650	Cpr_KPL3953_1619	Cpr_KPL3967_1469	Cpr_KPL4040_969
444	GC_00000445	19	COG2259	Uncharacterized membrane protein YphA, DoxX/SURF4 family (DoxX)	CDS	persistent	410	410	19	Cpr_1274_CJEI_1218	Cpr_MSK124_1649	Cpr_MSK146_1899	Cpr_MSK290_1763	Cpr_DE0530_70	Cpr_DSM_44285_1766	Cpr_HSID18035_2071	Cpr_KPL2654_1768	Cpr_KPL2657_901	Cpr_KPL2755_1421	Cpr_KPL2785_710	Cpr_KPL2804_2014	Cpr_KPL2811_1023	Cpr_KPL3672_384	Cpr_KPL3675_337	Cpr_KPL3889_2236	Cpr_KPL3953_1626	Cpr_KPL3967_1462	Cpr_KPL4040_976
445	GC_00000446	19	COG1940	Sugar kinase of the NBD/HSP70 family, may contain an N-terminal HTH domain (NagC) (PDB:1WOQ)	CDS	persistent	968	968	19	Cpr_1274_CJEI_317	Cpr_MSK124_404	Cpr_MSK146_1451	Cpr_MSK290_287	Cpr_DE0530_2015	Cpr_DSM_44285_1012	Cpr_HSID18035_650	Cpr_KPL2654_2282	Cpr_KPL2657_419	Cpr_KPL2755_1498	Cpr_KPL2785_1695	Cpr_KPL2804_1862	Cpr_KPL2811_1665	Cpr_KPL3672_669	Cpr_KPL3675_1810	Cpr_KPL3889_1476	Cpr_KPL3953_405	Cpr_KPL3967_652	Cpr_KPL4040_1728
446	GC_00000447	19			CDS	persistent	305.47	308	19	Cpr_1274_CJEI_1354	Cpr_MSK124_843	Cpr_MSK146_1373	Cpr_MSK290_1284	Cpr_DE0530_1223	Cpr_DSM_44285_588	Cpr_HSID18035_1232	Cpr_KPL2654_800	Cpr_KPL2657_1646	Cpr_KPL2755_460	Cpr_KPL2785_1407	Cpr_KPL2804_1067	Cpr_KPL2811_795	Cpr_KPL3672_1170	Cpr_KPL3675_572	Cpr_KPL3889_82	Cpr_KPL3953_863	Cpr_KPL3967_527	Cpr_KPL4040_321
447	GC_00000448	19	COG0330	Regulator of protease activity HflC, stomatin/prohibitin superfamily (HflC)	CDS	persistent	950	950	19	Cpr_1274_CJEI_1963	Cpr_MSK124_649	Cpr_MSK146_384	Cpr_MSK290_2100	Cpr_DE0530_997	Cpr_DSM_44285_1420	Cpr_HSID18035_109	Cpr_KPL2654_1278	Cpr_KPL2657_1359	Cpr_KPL2755_727	Cpr_KPL2785_409	Cpr_KPL2804_145	Cpr_KPL2811_1457	Cpr_KPL3672_1937	Cpr_KPL3675_765	Cpr_KPL3889_1010	Cpr_KPL3953_669	Cpr_KPL3967_812	Cpr_KPL4040_2285
448	GC_00000449	19	COG0668	Small-conductance mechanosensitive channel (MscS) (PDB:2OAU)	CDS	persistent	1238	1238	19	Cpr_1274_CJEI_1370	Cpr_MSK124_860	Cpr_MSK146_1356	Cpr_MSK290_1267	Cpr_DE0530_1239	Cpr_DSM_44285_571	Cpr_HSID18035_1249	Cpr_KPL2654_783	Cpr_KPL2657_1663	Cpr_KPL2755_477	Cpr_KPL2785_1424	Cpr_KPL2804_1084	Cpr_KPL2811_778	Cpr_KPL3672_1186	Cpr_KPL3675_555	Cpr_KPL3889_99	Cpr_KPL3953_880	Cpr_KPL3967_510	Cpr_KPL4040_338
449	GC_00000450	19	COG1249	Dihydrolipoamide dehydrogenase (E3) component of pyruvate/2-oxoglutarate dehydrogenase complex or glutathione oxidoreductase (Lpd) (PDB:6QKG)	CDS	persistent	1427	1427	19	Cpr_1274_CJEI_1002	Cpr_MSK124_1234	Cpr_MSK146_1074	Cpr_MSK290_108	Cpr_DE0530_1812	Cpr_DSM_44285_1977	Cpr_HSID18035_1637	Cpr_KPL2654_986	Cpr_KPL2657_613	Cpr_KPL2755_1348	Cpr_KPL2785_1821	Cpr_KPL2804_1313	Cpr_KPL2811_437	Cpr_KPL3672_1436	Cpr_KPL3675_991	Cpr_KPL3889_596	Cpr_KPL3953_1896	Cpr_KPL3967_1189	Cpr_KPL4040_642
450	GC_00000451	19			CDS	persistent	206.95	206	19	Cpr_1274_CJEI_2202	Cpr_MSK124_1219	Cpr_MSK146_1090	Cpr_MSK290_123	Cpr_DE0530_1798	Cpr_DSM_44285_1991	Cpr_HSID18035_1621	Cpr_KPL2654_1001	Cpr_KPL2657_599	Cpr_KPL2755_1589	Cpr_KPL2785_1806	Cpr_KPL2804_1328	Cpr_KPL2811_451	Cpr_KPL3672_1450	Cpr_KPL3675_976	Cpr_KPL3889_580	Cpr_KPL3953_1882	Cpr_KPL3967_1204	Cpr_KPL4040_657
451	GC_00000452	19	COG1760	L-serine deaminase (SdaA) (PDB:4RQO)	CDS	persistent	1409	1409	19	Cpr_1274_CJEI_1698	Cpr_MSK124_136	Cpr_MSK146_709	Cpr_MSK290_554	Cpr_DE0530_729	Cpr_DSM_44285_162	Cpr_HSID18035_950	Cpr_KPL2654_475	Cpr_KPL2657_154	Cpr_KPL2755_135	Cpr_KPL2785_141	Cpr_KPL2804_596	Cpr_KPL2811_134	Cpr_KPL3672_154	Cpr_KPL3675_174	Cpr_KPL3889_323	Cpr_KPL3953_134	Cpr_KPL3967_161	Cpr_KPL4040_134
452	GC_00000453	19			CDS	persistent	368	368	19	Cpr_1274_CJEI_277	Cpr_MSK124_1556	Cpr_MSK146_1745	Cpr_MSK290_1441	Cpr_DE0530_1749	Cpr_DSM_44285_1673	Cpr_HSID18035_1973	Cpr_KPL2654_1714	Cpr_KPL2657_1731	Cpr_KPL2755_1167	Cpr_KPL2785_1050	Cpr_KPL2804_907	Cpr_KPL2811_480	Cpr_KPL3672_967	Cpr_KPL3675_1253	Cpr_KPL3889_724	Cpr_KPL3953_1553	Cpr_KPL3967_1418	Cpr_KPL4040_807
453	GC_00000454	19			CDS	persistent	307.53	314	19	Cpr_1274_CJEI_1389	Cpr_MSK124_878	Cpr_MSK146_1338	Cpr_MSK290_1249	Cpr_DE0530_1257	Cpr_DSM_44285_553	Cpr_HSID18035_1267	Cpr_KPL2654_765	Cpr_KPL2657_1681	Cpr_KPL2755_495	Cpr_KPL2785_1442	Cpr_KPL2804_1102	Cpr_KPL2811_760	Cpr_KPL3672_1204	Cpr_KPL3675_537	Cpr_KPL3889_117	Cpr_KPL3953_898	Cpr_KPL3967_492	Cpr_KPL4040_356
454	GC_00000455	19	COG0317	(p)ppGpp synthase/hydrolase, HD superfamily (SpoT) (PDB:1TDJ)	CDS	persistent	2291	2291	19	Cpr_1274_CJEI_1704	Cpr_MSK124_142	Cpr_MSK146_715	Cpr_MSK290_548	Cpr_DE0530_723	Cpr_DSM_44285_168	Cpr_HSID18035_944	Cpr_KPL2654_469	Cpr_KPL2657_160	Cpr_KPL2755_141	Cpr_KPL2785_147	Cpr_KPL2804_590	Cpr_KPL2811_140	Cpr_KPL3672_160	Cpr_KPL3675_167	Cpr_KPL3889_329	Cpr_KPL3953_140	Cpr_KPL3967_167	Cpr_KPL4040_140
455	GC_00000456	19	COG1113	L-asparagine transporter or related permease (AnsP)	CDS	persistent	1397.47	1406	19	Cpr_1274_CJEI_1466	Cpr_MSK124_955	Cpr_MSK146_1261	Cpr_MSK290_1172	Cpr_DE0530_1334	Cpr_DSM_44285_476	Cpr_HSID18035_1344	Cpr_KPL2654_687	Cpr_KPL2657_776	Cpr_KPL2755_572	Cpr_KPL2785_587	Cpr_KPL2804_1179	Cpr_KPL2811_683	Cpr_KPL3672_508	Cpr_KPL3675_460	Cpr_KPL3889_194	Cpr_KPL3953_975	Cpr_KPL3967_415	Cpr_KPL4040_433
456	GC_00000457	19	COG0740	ATP-dependent protease ClpP, protease subunit (ClpP) (PDB:1TG6)	CDS	persistent	629	629	19	Cpr_1274_CJEI_2009	Cpr_MSK124_695	Cpr_MSK146_430	Cpr_MSK290_2146	Cpr_DE0530_930	Cpr_DSM_44285_1466	Cpr_HSID18035_2122	Cpr_KPL2654_1345	Cpr_KPL2657_1818	Cpr_KPL2755_775	Cpr_KPL2785_343	Cpr_KPL2804_95	Cpr_KPL2811_1409	Cpr_KPL3672_2177	Cpr_KPL3675_719	Cpr_KPL3889_964	Cpr_KPL3953_737	Cpr_KPL3967_748	Cpr_KPL4040_1686
457	GC_00000458	19	COG0300	Short-chain dehydrogenase (YqjQ)	CDS	persistent	761	761	19	Cpr_1274_CJEI_511	Cpr_MSK124_1161	Cpr_MSK146_89	Cpr_MSK290_1026	Cpr_DE0530_2279	Cpr_DSM_44285_749	Cpr_HSID18035_1507	Cpr_KPL2654_81	Cpr_KPL2657_1086	Cpr_KPL2755_926	Cpr_KPL2785_1977	Cpr_KPL2804_1734	Cpr_KPL2811_1261	Cpr_KPL3672_1581	Cpr_KPL3675_1365	Cpr_KPL3889_2130	Cpr_KPL3953_1190	Cpr_KPL3967_2070	Cpr_KPL4040_1477
458	GC_00000459	19			CDS	persistent	572	572	19	Cpr_1274_CJEI_1607	Cpr_MSK124_44	Cpr_MSK146_625	Cpr_MSK290_638	Cpr_DE0530_812	Cpr_DSM_44285_71	Cpr_HSID18035_1034	Cpr_KPL2654_559	Cpr_KPL2657_70	Cpr_KPL2755_51	Cpr_KPL2785_50	Cpr_KPL2804_680	Cpr_KPL2811_50	Cpr_KPL3672_70	Cpr_KPL3675_265	Cpr_KPL3889_1401	Cpr_KPL3953_50	Cpr_KPL3967_70	Cpr_KPL4040_50
459	GC_00000460	19	COG3238	Uncharacterized membrane protein YdcZ, DUF606 family (ydcZ)	CDS	persistent	910.53	893	19	Cpr_1274_CJEI_1351	Cpr_MSK124_840	Cpr_MSK146_1376	Cpr_MSK290_1287	Cpr_DE0530_1220	Cpr_DSM_44285_591	Cpr_HSID18035_1229	Cpr_KPL2654_803	Cpr_KPL2657_1643	Cpr_KPL2755_457	Cpr_KPL2785_1958	Cpr_KPL2804_1065	Cpr_KPL2811_798	Cpr_KPL3672_1167	Cpr_KPL3675_575	Cpr_KPL3889_79	Cpr_KPL3953_860	Cpr_KPL3967_2024	Cpr_KPL4040_318
460	GC_00000461	19	COG0190	5,10-methylene-tetrahydrofolate dehydrogenase/Methenyl tetrahydrofolate cyclohydrolase (FolD) (PDB:1A4I)	CDS	persistent	860	860	19	Cpr_1274_CJEI_978	Cpr_MSK124_1258	Cpr_MSK146_1050	Cpr_MSK290_84	Cpr_DE0530_1836	Cpr_DSM_44285_1953	Cpr_HSID18035_1661	Cpr_KPL2654_962	Cpr_KPL2657_637	Cpr_KPL2755_1323	Cpr_KPL2785_1845	Cpr_KPL2804_1289	Cpr_KPL2811_413	Cpr_KPL3672_1412	Cpr_KPL3675_1015	Cpr_KPL3889_620	Cpr_KPL3953_1920	Cpr_KPL3967_1939	Cpr_KPL4040_618
461	GC_00000462	19			CDS	persistent	371	371	19	Cpr_1274_CJEI_1241	Cpr_MSK124_1674	Cpr_MSK146_2138	Cpr_MSK290_1740	Cpr_DE0530_93	Cpr_DSM_44285_1789	Cpr_HSID18035_2094	Cpr_KPL2654_1743	Cpr_KPL2657_878	Cpr_KPL2755_1444	Cpr_KPL2785_688	Cpr_KPL2804_2132	Cpr_KPL2811_1000	Cpr_KPL3672_407	Cpr_KPL3675_359	Cpr_KPL3889_2289	Cpr_KPL3953_1649	Cpr_KPL3967_1440	Cpr_KPL4040_999
462	GC_00000463	19	COG0632	Holliday junction resolvasome RuvABC DNA-binding subunit (RuvA) (PDB:1BDX)	CDS	persistent	632	632	19	Cpr_1274_CJEI_1711	Cpr_MSK124_149	Cpr_MSK146_722	Cpr_MSK290_541	Cpr_DE0530_716	Cpr_DSM_44285_175	Cpr_HSID18035_937	Cpr_KPL2654_462	Cpr_KPL2657_167	Cpr_KPL2755_148	Cpr_KPL2785_154	Cpr_KPL2804_583	Cpr_KPL2811_147	Cpr_KPL3672_167	Cpr_KPL3675_160	Cpr_KPL3889_336	Cpr_KPL3953_147	Cpr_KPL3967_174	Cpr_KPL4040_147
463	GC_00000464	19	COG0681	Signal peptidase I (LepB) (PDB:1B12) (PUBMED:1925027)	CDS	persistent	740	740	19	Cpr_1274_CJEI_1850	Cpr_MSK124_270	Cpr_MSK146_844	Cpr_MSK290_420	Cpr_DE0530_594	Cpr_DSM_44285_295	Cpr_HSID18035_815	Cpr_KPL2654_341	Cpr_KPL2657_287	Cpr_KPL2755_271	Cpr_KPL2785_275	Cpr_KPL2804_461	Cpr_KPL2811_270	Cpr_KPL3672_287	Cpr_KPL3675_37	Cpr_KPL3889_457	Cpr_KPL3953_269	Cpr_KPL3967_295	Cpr_KPL4040_267
464	GC_00000465	19	COG1620	L-lactate permease (LldP)	CDS	persistent	1673	1673	19	Cpr_1274_CJEI_211	Cpr_MSK124_351	Cpr_MSK146_1534	Cpr_MSK290_339	Cpr_DE0530_511	Cpr_DSM_44285_382	Cpr_HSID18035_732	Cpr_KPL2654_2096	Cpr_KPL2657_371	Cpr_KPL2755_355	Cpr_KPL2785_1004	Cpr_KPL2804_1589	Cpr_KPL2811_1554	Cpr_KPL3672_588	Cpr_KPL3675_1518	Cpr_KPL3889_1729	Cpr_KPL3953_352	Cpr_KPL3967_574	Cpr_KPL4040_1629
465	GC_00000466	19	COG1309	DNA-binding protein, AcrR family, includes nucleoid occlusion protein SlmA (AcrR) (PDB:2QOP)	CDS	persistent	599	599	19	Cpr_1274_CJEI_1530	Cpr_MSK124_1019	Cpr_MSK146_1199	Cpr_MSK290_1108	Cpr_DE0530_1398	Cpr_DSM_44285_411	Cpr_HSID18035_1407	Cpr_KPL2654_622	Cpr_KPL2657_840	Cpr_KPL2755_635	Cpr_KPL2785_651	Cpr_KPL2804_1930	Cpr_KPL2811_620	Cpr_KPL3672_444	Cpr_KPL3675_396	Cpr_KPL3889_258	Cpr_KPL3953_1038	Cpr_KPL3967_351	Cpr_KPL4040_499
466	GC_00000467	19	COG0520	Selenocysteine lyase/Cysteine desulfurase (CsdA) (PDB:4LW2)	CDS	persistent	1235	1235	19	Cpr_1274_CJEI_503	Cpr_MSK124_1152	Cpr_MSK146_97	Cpr_MSK290_1035	Cpr_DE0530_2271	Cpr_DSM_44285_740	Cpr_HSID18035_1498	Cpr_KPL2654_89	Cpr_KPL2657_1077	Cpr_KPL2755_934	Cpr_KPL2785_1985	Cpr_KPL2804_1726	Cpr_KPL2811_1269	Cpr_KPL3672_1589	Cpr_KPL3675_1373	Cpr_KPL3889_2138	Cpr_KPL3953_1198	Cpr_KPL3967_2062	Cpr_KPL4040_1468
467	GC_00000468	19	COG1217	Predicted membrane GTPase TypA/BipA involved in stress response (TypA) (PDB:5A9V)	CDS	persistent	1904	1904	19	Cpr_1274_CJEI_1474	Cpr_MSK124_963	Cpr_MSK146_1253	Cpr_MSK290_1164	Cpr_DE0530_1342	Cpr_DSM_44285_468	Cpr_HSID18035_1352	Cpr_KPL2654_679	Cpr_KPL2657_784	Cpr_KPL2755_580	Cpr_KPL2785_595	Cpr_KPL2804_1187	Cpr_KPL2811_675	Cpr_KPL3672_500	Cpr_KPL3675_452	Cpr_KPL3889_202	Cpr_KPL3953_983	Cpr_KPL3967_407	Cpr_KPL4040_441
468	GC_00000469	19			CDS	persistent	427.53	425	19	Cpr_1274_CJEI_1243	Cpr_MSK124_1676	Cpr_MSK146_2136	Cpr_MSK290_1738	Cpr_DE0530_95	Cpr_DSM_44285_1791	Cpr_HSID18035_2096	Cpr_KPL2654_1741	Cpr_KPL2657_876	Cpr_KPL2755_1446	Cpr_KPL2785_686	Cpr_KPL2804_2130	Cpr_KPL2811_998	Cpr_KPL3672_409	Cpr_KPL3675_361	Cpr_KPL3889_2287	Cpr_KPL3953_1651	Cpr_KPL3967_1438	Cpr_KPL4040_1001
469	GC_00000470	19	COG1828	Phosphoribosylformylglycinamidine (FGAM) synthase, PurS subunit (PurS) (PDB:1GTD)	CDS	persistent	281	281	19	Cpr_1274_CJEI_660	Cpr_MSK124_584	Cpr_MSK146_319	Cpr_MSK290_884	Cpr_DE0530_1062	Cpr_DSM_44285_1352	Cpr_HSID18035_174	Cpr_KPL2654_1152	Cpr_KPL2657_1295	Cpr_KPL2755_662	Cpr_KPL2785_472	Cpr_KPL2804_211	Cpr_KPL2811_2017	Cpr_KPL3672_1898	Cpr_KPL3675_1116	Cpr_KPL3889_1633	Cpr_KPL3953_596	Cpr_KPL3967_1274	Cpr_KPL4040_1863
470	GC_00000471	19	COG1115	Na+/alanine symporter (AlsT) (PDB:6CSE)	CDS	persistent	1481	1481	19	Cpr_1274_CJEI_1878	Cpr_MSK124_296	Cpr_MSK146_871	Cpr_MSK290_394	Cpr_DE0530_567	Cpr_DSM_44285_322	Cpr_HSID18035_788	Cpr_KPL2654_314	Cpr_KPL2657_314	Cpr_KPL2755_296	Cpr_KPL2785_303	Cpr_KPL2804_435	Cpr_KPL2811_295	Cpr_KPL3672_312	Cpr_KPL3675_10	Cpr_KPL3889_483	Cpr_KPL3953_296	Cpr_KPL3967_323	Cpr_KPL4040_292
471	GC_00000472	19	COG1302	Uncharacterized conserved protein YloU, alkaline shock protein (Asp23) family (YloU)	CDS	persistent	476	476	19	Cpr_1274_CJEI_1749	Cpr_MSK124_1418	Cpr_MSK146_909	Cpr_MSK290_1639	Cpr_DE0530_320	Cpr_DSM_44285_1850	Cpr_HSID18035_43	Cpr_KPL2654_1864	Cpr_KPL2657_1930	Cpr_KPL2755_1944	Cpr_KPL2785_1909	Cpr_KPL2804_804	Cpr_KPL2811_1880	Cpr_KPL3672_2053	Cpr_KPL3675_1948	Cpr_KPL3889_1876	Cpr_KPL3953_1686	Cpr_KPL3967_1975	Cpr_KPL4040_1824
472	GC_00000473	19	COG0488	ATPase components of ABC transporters with duplicated ATPase domains (Uup) (PDB:5ZXD)	CDS	persistent	1631	1631	19	Cpr_1274_CJEI_1620	Cpr_MSK124_57	Cpr_MSK146_638	Cpr_MSK290_625	Cpr_DE0530_799	Cpr_DSM_44285_84	Cpr_HSID18035_1021	Cpr_KPL2654_546	Cpr_KPL2657_83	Cpr_KPL2755_64	Cpr_KPL2785_63	Cpr_KPL2804_667	Cpr_KPL2811_63	Cpr_KPL3672_83	Cpr_KPL3675_252	Cpr_KPL3889_1388	Cpr_KPL3953_63	Cpr_KPL3967_83	Cpr_KPL4040_63
473	GC_00000474	19			CDS	persistent	524	524	19	Cpr_1274_CJEI_1680	Cpr_MSK124_118	Cpr_MSK146_691	Cpr_MSK290_572	Cpr_DE0530_746	Cpr_DSM_44285_144	Cpr_HSID18035_968	Cpr_KPL2654_493	Cpr_KPL2657_136	Cpr_KPL2755_117	Cpr_KPL2785_123	Cpr_KPL2804_614	Cpr_KPL2811_116	Cpr_KPL3672_136	Cpr_KPL3675_192	Cpr_KPL3889_305	Cpr_KPL3953_116	Cpr_KPL3967_143	Cpr_KPL4040_116
474	GC_00000475	19	COG0847	DNA polymerase III, epsilon subunit or related 3'-5' exonuclease (DnaQ) (PDB:1J53)	CDS	persistent	650	650	19	Cpr_1274_CJEI_1358	Cpr_MSK124_848	Cpr_MSK146_1368	Cpr_MSK290_1279	Cpr_DE0530_1227	Cpr_DSM_44285_583	Cpr_HSID18035_1237	Cpr_KPL2654_795	Cpr_KPL2657_1651	Cpr_KPL2755_465	Cpr_KPL2785_1412	Cpr_KPL2804_1072	Cpr_KPL2811_790	Cpr_KPL3672_1174	Cpr_KPL3675_567	Cpr_KPL3889_87	Cpr_KPL3953_868	Cpr_KPL3967_522	Cpr_KPL4040_326
475	GC_00000476	19	COG1307	Fatty acid-binding protein DegV (function unknown) (DegV) (PDB:1MGP)	CDS	persistent	809	809	19	Cpr_1274_CJEI_2034	Cpr_MSK124_719	Cpr_MSK146_454	Cpr_MSK290_1491	Cpr_DE0530_139	Cpr_DSM_44285_1491	Cpr_HSID18035_2146	Cpr_KPL2654_1369	Cpr_KPL2657_1842	Cpr_KPL2755_799	Cpr_KPL2785_320	Cpr_KPL2804_71	Cpr_KPL2811_1385	Cpr_KPL3672_1541	Cpr_KPL3675_696	Cpr_KPL3889_940	Cpr_KPL3953_761	Cpr_KPL3967_725	Cpr_KPL4040_1662
476	GC_00000477	19	COG5006	Threonine/homoserine efflux transporter RhtA (RhtA)	CDS	persistent	1013.79	1013	19	Cpr_1274_CJEI_907	Cpr_MSK124_1315	Cpr_MSK146_986	Cpr_MSK290_22	Cpr_DE0530_1905	Cpr_DSM_44285_2040	Cpr_HSID18035_1721	Cpr_KPL2654_898	Cpr_KPL2657_704	Cpr_KPL2755_1255	Cpr_KPL2785_1160	Cpr_KPL2804_1228	Cpr_KPL2811_348	Cpr_KPL3672_1803	Cpr_KPL3675_1600	Cpr_KPL3889_680	Cpr_KPL3953_1816	Cpr_KPL3967_1111	Cpr_KPL4040_549
477	GC_00000478	19	COG2056	Predicted histidine transporter YuiF, NhaC family (YuiF) (PUBMED:15135544)	CDS	persistent	1397	1397	19	Cpr_1274_CJEI_763	Cpr_MSK124_1912	Cpr_MSK146_1681	Cpr_MSK290_1875	Cpr_DE0530_1514	Cpr_DSM_44285_1176	Cpr_HSID18035_1845	Cpr_KPL2654_1457	Cpr_KPL2657_1500	Cpr_KPL2755_1825	Cpr_KPL2785_756	Cpr_KPL2804_1427	Cpr_KPL2811_905	Cpr_KPL3672_839	Cpr_KPL3675_809	Cpr_KPL3889_1088	Cpr_KPL3953_1349	Cpr_KPL3967_941	Cpr_KPL4040_1221
478	GC_00000479	19	COG2897	3-mercaptopyruvate sulfurtransferase SseA, contains two rhodanese domains (SseA) (PDB:1BOH)	CDS	persistent	833.32	827	19	Cpr_1274_CJEI_2211	Cpr_MSK124_1228	Cpr_MSK146_1079	Cpr_MSK290_114	Cpr_DE0530_1807	Cpr_DSM_44285_1982	Cpr_HSID18035_1631	Cpr_KPL2654_991	Cpr_KPL2657_608	Cpr_KPL2755_1580	Cpr_KPL2785_1816	Cpr_KPL2804_1318	Cpr_KPL2811_442	Cpr_KPL3672_1441	Cpr_KPL3675_986	Cpr_KPL3889_591	Cpr_KPL3953_1891	Cpr_KPL3967_1194	Cpr_KPL4040_647
479	GC_00000480	19			CDS	persistent	839	839	19	Cpr_1274_CJEI_1353	Cpr_MSK124_842	Cpr_MSK146_1374	Cpr_MSK290_1285	Cpr_DE0530_1222	Cpr_DSM_44285_589	Cpr_HSID18035_1231	Cpr_KPL2654_801	Cpr_KPL2657_1645	Cpr_KPL2755_459	Cpr_KPL2785_1960	Cpr_KPL2804_1066	Cpr_KPL2811_796	Cpr_KPL3672_1169	Cpr_KPL3675_573	Cpr_KPL3889_81	Cpr_KPL3953_862	Cpr_KPL3967_2026	Cpr_KPL4040_320
480	GC_00000481	19	COG0796	Glutamate racemase (MurI) (PDB:1B73)	CDS	persistent	833	833	19	Cpr_1274_CJEI_1953	Cpr_MSK124_641	Cpr_MSK146_376	Cpr_MSK290_2090	Cpr_DE0530_1005	Cpr_DSM_44285_1410	Cpr_HSID18035_117	Cpr_KPL2654_1209	Cpr_KPL2657_1351	Cpr_KPL2755_719	Cpr_KPL2785_417	Cpr_KPL2804_153	Cpr_KPL2811_1465	Cpr_KPL3672_1945	Cpr_KPL3675_1171	Cpr_KPL3889_1577	Cpr_KPL3953_661	Cpr_KPL3967_820	Cpr_KPL4040_2225
481	GC_00000482	19	COG0723	Rieske Fe-S protein (QcrA/PetC) (PDB:5CXM) (PUBMED:27663073)	CDS	persistent	1220	1220	19	Cpr_1274_CJEI_312	Cpr_MSK124_409	Cpr_MSK146_1446	Cpr_MSK290_282	Cpr_DE0530_2010	Cpr_DSM_44285_1007	Cpr_HSID18035_645	Cpr_KPL2654_2287	Cpr_KPL2657_424	Cpr_KPL2755_1503	Cpr_KPL2785_1700	Cpr_KPL2804_1857	Cpr_KPL2811_1670	Cpr_KPL3672_674	Cpr_KPL3675_1805	Cpr_KPL3889_1481	Cpr_KPL3953_410	Cpr_KPL3967_657	Cpr_KPL4040_1733
482	GC_00000483	19	COG0356	FoF1-type ATP synthase, membrane subunit a (AtpB) (PUBMED:22931285)	CDS	persistent	803	803	19	Cpr_1274_CJEI_1410	Cpr_MSK124_899	Cpr_MSK146_1317	Cpr_MSK290_1228	Cpr_DE0530_1278	Cpr_DSM_44285_532	Cpr_HSID18035_1288	Cpr_KPL2654_743	Cpr_KPL2657_1702	Cpr_KPL2755_516	Cpr_KPL2785_1463	Cpr_KPL2804_1123	Cpr_KPL2811_739	Cpr_KPL3672_1225	Cpr_KPL3675_516	Cpr_KPL3889_138	Cpr_KPL3953_919	Cpr_KPL3967_471	Cpr_KPL4040_377
483	GC_00000484	19	COG2378	Predicted DNA-binding transcriptional regulator YobV, contains HTH and WYL domains (YobV)	CDS	persistent	1044.42	1046	19	Cpr_1274_CJEI_1585	Cpr_MSK124_22	Cpr_MSK146_603	Cpr_MSK290_660	Cpr_DE0530_834	Cpr_DSM_44285_49	Cpr_HSID18035_1056	Cpr_KPL2654_581	Cpr_KPL2657_48	Cpr_KPL2755_29	Cpr_KPL2785_28	Cpr_KPL2804_702	Cpr_KPL2811_28	Cpr_KPL3672_48	Cpr_KPL3675_287	Cpr_KPL3889_1423	Cpr_KPL3953_28	Cpr_KPL3967_48	Cpr_KPL4040_28
484	GC_00000485	19	COG1159	GTPase Era, involved in 16S rRNA processing (Era) (PDB:1EGA)	CDS	persistent	926	926	19	Cpr_1274_CJEI_112	Cpr_MSK124_1760	Cpr_MSK146_1132	Cpr_MSK290_165	Cpr_DE0530_247	Cpr_DSM_44285_896	Cpr_HSID18035_292	Cpr_KPL2654_1043	Cpr_KPL2657_542	Cpr_KPL2755_1643	Cpr_KPL2785_1764	Cpr_KPL2804_1371	Cpr_KPL2811_1593	Cpr_KPL3672_1861	Cpr_KPL3675_934	Cpr_KPL3889_524	Cpr_KPL3953_2007	Cpr_KPL3967_1246	Cpr_KPL4040_714
485	GC_00000486	19	COG0537	Purine nucleoside phosphoramidase/Ap4A hydrolase, histidine triade (HIT) family (HinT) (PDB:1AV5) (PUBMED:20934431)	CDS	persistent	425	425	19	Cpr_1274_CJEI_654	Cpr_MSK124_578	Cpr_MSK146_313	Cpr_MSK290_878	Cpr_DE0530_1068	Cpr_DSM_44285_1346	Cpr_HSID18035_180	Cpr_KPL2654_1146	Cpr_KPL2657_1289	Cpr_KPL2755_656	Cpr_KPL2785_478	Cpr_KPL2804_217	Cpr_KPL2811_2011	Cpr_KPL3672_1892	Cpr_KPL3675_1110	Cpr_KPL3889_1639	Cpr_KPL3953_590	Cpr_KPL3967_1280	Cpr_KPL4040_1857
486	GC_00000487	19	COG1040	DNA utilization protein ComFC/GntX, contains phosphoribosyltransferase domain (ComFC) (PUBMED:28618091)	CDS	persistent	648.26	647	19	Cpr_1274_CJEI_2072	Cpr_MSK124_753	Cpr_MSK146_488	Cpr_MSK290_1526	Cpr_DE0530_174	Cpr_DSM_44285_1526	Cpr_HSID18035_2181	Cpr_KPL2654_2029	Cpr_KPL2657_1876	Cpr_KPL2755_833	Cpr_KPL2785_1496	Cpr_KPL2804_36	Cpr_KPL2811_1351	Cpr_KPL3672_1506	Cpr_KPL3675_662	Cpr_KPL3889_905	Cpr_KPL3953_797	Cpr_KPL3967_1586	Cpr_KPL4040_1934
487	GC_00000488	19	COG1611	Nucleotide monophosphate nucleosidase PpnN/YdgH, Lonely Guy (LOG) family (PpnN) (PDB:2PMB) (PUBMED:25728768	CDS	persistent	854	854	19	Cpr_1274_CJEI_1464	Cpr_MSK124_953	Cpr_MSK146_1263	Cpr_MSK290_1174	Cpr_DE0530_1332	Cpr_DSM_44285_478	Cpr_HSID18035_1342	Cpr_KPL2654_689	Cpr_KPL2657_774	Cpr_KPL2755_570	Cpr_KPL2785_585	Cpr_KPL2804_1177	Cpr_KPL2811_685	Cpr_KPL3672_510	Cpr_KPL3675_462	Cpr_KPL3889_192	Cpr_KPL3953_973	Cpr_KPL3967_417	Cpr_KPL4040_431
488	GC_00000489	19	COG0791	Cell wall-associated hydrolase, NlpC_P60 family (NlpC) (PDB:2EVR)	CDS	persistent	596	596	19	Cpr_1274_CJEI_315	Cpr_MSK124_406	Cpr_MSK146_1449	Cpr_MSK290_285	Cpr_DE0530_2013	Cpr_DSM_44285_1010	Cpr_HSID18035_648	Cpr_KPL2654_2284	Cpr_KPL2657_421	Cpr_KPL2755_1500	Cpr_KPL2785_1697	Cpr_KPL2804_1860	Cpr_KPL2811_1667	Cpr_KPL3672_671	Cpr_KPL3675_1808	Cpr_KPL3889_1478	Cpr_KPL3953_407	Cpr_KPL3967_654	Cpr_KPL4040_1730
489	GC_00000490	19	COG0452	Phosphopantothenoylcysteine synthetase/decarboxylase CoaBC (CoaBC) (PDB:3QJG)	CDS	persistent	1295	1295	19	Cpr_1274_CJEI_1667	Cpr_MSK124_105	Cpr_MSK146_678	Cpr_MSK290_585	Cpr_DE0530_759	Cpr_DSM_44285_131	Cpr_HSID18035_981	Cpr_KPL2654_506	Cpr_KPL2657_123	Cpr_KPL2755_104	Cpr_KPL2785_110	Cpr_KPL2804_627	Cpr_KPL2811_103	Cpr_KPL3672_123	Cpr_KPL3675_205	Cpr_KPL3889_292	Cpr_KPL3953_103	Cpr_KPL3967_130	Cpr_KPL4040_103
490	GC_00000491	19	COG0443	Molecular chaperone DnaK (HSP70) (DnaK) (PDB:3I33)	CDS	persistent	1862	1862	19	Cpr_1274_CJEI_1134	Cpr_MSK124_467	Cpr_MSK146_209	Cpr_MSK290_775	Cpr_DE0530_1180	Cpr_DSM_44285_1266	Cpr_HSID18035_2307	Cpr_KPL2654_207	Cpr_KPL2657_2140	Cpr_KPL2755_1682	Cpr_KPL2785_912	Cpr_KPL2804_320	Cpr_KPL2811_1096	Cpr_KPL3672_1322	Cpr_KPL3675_1428	Cpr_KPL3889_1241	Cpr_KPL3953_475	Cpr_KPL3967_1031	Cpr_KPL4040_1121
491	GC_00000492	19	COG2272	Carboxylesterase type B (PnbA) (PDB:1K4Y)	CDS	persistent	1577	1577	19	Cpr_1274_CJEI_1450	Cpr_MSK124_939	Cpr_MSK146_1277	Cpr_MSK290_1188	Cpr_DE0530_1318	Cpr_DSM_44285_492	Cpr_HSID18035_1328	Cpr_KPL2654_703	Cpr_KPL2657_760	Cpr_KPL2755_556	Cpr_KPL2785_571	Cpr_KPL2804_1163	Cpr_KPL2811_699	Cpr_KPL3672_524	Cpr_KPL3675_476	Cpr_KPL3889_178	Cpr_KPL3953_959	Cpr_KPL3967_431	Cpr_KPL4040_417
492	GC_00000493	19			CDS	persistent	311	311	19	Cpr_1274_CJEI_889	Cpr_MSK124_1333	Cpr_MSK146_968	Cpr_MSK290_4	Cpr_DE0530_1923	Cpr_DSM_44285_2022	Cpr_HSID18035_1739	Cpr_KPL2654_880	Cpr_KPL2657_722	Cpr_KPL2755_1237	Cpr_KPL2785_1178	Cpr_KPL2804_1210	Cpr_KPL2811_330	Cpr_KPL3672_1785	Cpr_KPL3675_1618	Cpr_KPL3889_698	Cpr_KPL3953_1798	Cpr_KPL3967_1129	Cpr_KPL4040_531
493	GC_00000494	19	COG0149	Triosephosphate isomerase (TpiA) (PDB:1HG3)	CDS	persistent	779	779	19	Cpr_1274_CJEI_1650	Cpr_MSK124_88	Cpr_MSK146_661	Cpr_MSK290_602	Cpr_DE0530_776	Cpr_DSM_44285_114	Cpr_HSID18035_998	Cpr_KPL2654_523	Cpr_KPL2657_106	Cpr_KPL2755_87	Cpr_KPL2785_93	Cpr_KPL2804_644	Cpr_KPL2811_86	Cpr_KPL3672_106	Cpr_KPL3675_222	Cpr_KPL3889_275	Cpr_KPL3953_86	Cpr_KPL3967_113	Cpr_KPL4040_86
494	GC_00000495	19	COG2824	Uncharacterized Zn-ribbon-containing protein (PhnA) (PDB:2AKK)	CDS	persistent	359	365	19	Cpr_1274_CJEI_1493	Cpr_MSK124_982	Cpr_MSK146_1234	Cpr_MSK290_1145	Cpr_DE0530_1361	Cpr_DSM_44285_449	Cpr_HSID18035_1371	Cpr_KPL2654_660	Cpr_KPL2657_803	Cpr_KPL2755_599	Cpr_KPL2785_614	Cpr_KPL2804_1206	Cpr_KPL2811_656	Cpr_KPL3672_481	Cpr_KPL3675_433	Cpr_KPL3889_221	Cpr_KPL3953_1002	Cpr_KPL3967_388	Cpr_KPL4040_462
495	GC_00000496	19	COG0647	Ribonucleotide monophosphatase NagD, HAD superfamily (NagD) (PDB:1PW5)	CDS	persistent	1052	1052	19	Cpr_1274_CJEI_1541	Cpr_MSK124_2152	Cpr_MSK146_558	Cpr_MSK290_704	Cpr_DE0530_878	Cpr_DSM_44285_5	Cpr_HSID18035_1100	Cpr_KPL2654_2273	Cpr_KPL2657_4	Cpr_KPL2755_2236	Cpr_KPL2785_2114	Cpr_KPL2804_746	Cpr_KPL2811_2176	Cpr_KPL3672_4	Cpr_KPL3675_331	Cpr_KPL3889_1467	Cpr_KPL3953_2185	Cpr_KPL3967_4	Cpr_KPL4040_2195
496	GC_00000497	19			CDS	persistent	203	203	19	Cpr_1274_CJEI_2207	Cpr_MSK124_1224	Cpr_MSK146_1083	Cpr_MSK290_118	Cpr_DE0530_1803	Cpr_DSM_44285_1986	Cpr_HSID18035_1627	Cpr_KPL2654_995	Cpr_KPL2657_604	Cpr_KPL2755_1584	Cpr_KPL2785_1812	Cpr_KPL2804_1322	Cpr_KPL2811_446	Cpr_KPL3672_1445	Cpr_KPL3675_982	Cpr_KPL3889_587	Cpr_KPL3953_1887	Cpr_KPL3967_1198	Cpr_KPL4040_651
497	GC_00000498	19	COG3583	Uncharacterized conserved protein YabE, contains G5 and tandem DUF348 domains (YabE) (PDB:5E27)	CDS	persistent	1166	1166	19	Cpr_1274_CJEI_1226	Cpr_MSK124_1657	Cpr_MSK146_1907	Cpr_MSK290_1755	Cpr_DE0530_78	Cpr_DSM_44285_1774	Cpr_HSID18035_2079	Cpr_KPL2654_1760	Cpr_KPL2657_893	Cpr_KPL2755_1429	Cpr_KPL2785_702	Cpr_KPL2804_2022	Cpr_KPL2811_1015	Cpr_KPL3672_392	Cpr_KPL3675_345	Cpr_KPL3889_2228	Cpr_KPL3953_1634	Cpr_KPL3967_1454	Cpr_KPL4040_984
498	GC_00000499	19			CDS	persistent	167	167	19	Cpr_1274_CJEI_177	Cpr_MSK124_317	Cpr_MSK146_1568	Cpr_MSK290_372	Cpr_DE0530_545	Cpr_DSM_44285_344	Cpr_HSID18035_766	Cpr_KPL2654_2062	Cpr_KPL2657_337	Cpr_KPL2755_321	Cpr_KPL2785_970	Cpr_KPL2804_1624	Cpr_KPL2811_1520	Cpr_KPL3672_553	Cpr_KPL3675_1553	Cpr_KPL3889_1766	Cpr_KPL3953_318	Cpr_KPL3967_540	Cpr_KPL4040_1595
499	GC_00000500	19			CDS	persistent	248	248	19	Cpr_1274_CJEI_509	Cpr_MSK124_1159	Cpr_MSK146_91	Cpr_MSK290_1028	Cpr_DE0530_2277	Cpr_DSM_44285_747	Cpr_HSID18035_1505	Cpr_KPL2654_83	Cpr_KPL2657_1084	Cpr_KPL2755_928	Cpr_KPL2785_1979	Cpr_KPL2804_1732	Cpr_KPL2811_1263	Cpr_KPL3672_1583	Cpr_KPL3675_1367	Cpr_KPL3889_2132	Cpr_KPL3953_1192	Cpr_KPL3967_2068	Cpr_KPL4040_1475
500	GC_00000501	19			CDS	persistent	995.47	986	19	Cpr_1274_CJEI_830	Cpr_MSK124_1954	Cpr_MSK146_1965	Cpr_MSK290_2023	Cpr_DE0530_1638	Cpr_DSM_44285_2103	Cpr_HSID18035_437	Cpr_KPL2654_1605	Cpr_KPL2657_2017	Cpr_KPL2755_1057	Cpr_KPL2785_1535	Cpr_KPL2804_1816	Cpr_KPL2811_592	Cpr_KPL3672_1078	Cpr_KPL3675_1676	Cpr_KPL3889_834	Cpr_KPL3953_1444	Cpr_KPL3967_1625	Cpr_KPL4040_1297
501	GC_00000502	19	COG2197	DNA-binding response regulator, NarL/FixJ family, contains REC and HTH domains (CitB) (PDB:1A04)	CDS	persistent	608	608	19	Cpr_1274_CJEI_1631	Cpr_MSK124_69	Cpr_MSK146_642	Cpr_MSK290_621	Cpr_DE0530_795	Cpr_DSM_44285_95	Cpr_HSID18035_1017	Cpr_KPL2654_542	Cpr_KPL2657_87	Cpr_KPL2755_68	Cpr_KPL2785_74	Cpr_KPL2804_663	Cpr_KPL2811_67	Cpr_KPL3672_87	Cpr_KPL3675_241	Cpr_KPL3889_1384	Cpr_KPL3953_67	Cpr_KPL3967_94	Cpr_KPL4040_67
502	GC_00000503	19	COG2223	Nitrate/nitrite transporter NarK (NarK) (PDB:4JR9)	CDS	persistent	1325	1325	19	Cpr_1274_CJEI_777	Cpr_MSK124_2145	Cpr_MSK146_1667	Cpr_MSK290_1889	Cpr_DE0530_1529	Cpr_DSM_44285_1162	Cpr_HSID18035_1859	Cpr_KPL2654_1471	Cpr_KPL2657_1486	Cpr_KPL2755_1839	Cpr_KPL2785_770	Cpr_KPL2804_1413	Cpr_KPL2811_919	Cpr_KPL3672_853	Cpr_KPL3675_824	Cpr_KPL3889_1073	Cpr_KPL3953_1335	Cpr_KPL3967_927	Cpr_KPL4040_1207
503	GC_00000504	19	COG0789	DNA-binding transcriptional regulator, MerR family (SoxR) (PDB:2VZ4)	CDS	persistent	590	590	19	Cpr_1274_CJEI_1564	Cpr_MSK124_2175	Cpr_MSK146_581	Cpr_MSK290_681	Cpr_DE0530_855	Cpr_DSM_44285_28	Cpr_HSID18035_1077	Cpr_KPL2654_602	Cpr_KPL2657_27	Cpr_KPL2755_7	Cpr_KPL2785_7	Cpr_KPL2804_723	Cpr_KPL2811_7	Cpr_KPL3672_27	Cpr_KPL3675_308	Cpr_KPL3889_1444	Cpr_KPL3953_7	Cpr_KPL3967_27	Cpr_KPL4040_7
504	GC_00000505	19	COG1525	Endonuclease YncB, thermonuclease family (YncB)	CDS	persistent	560	560	19	Cpr_1274_CJEI_1539	Cpr_MSK124_2150	Cpr_MSK146_556	Cpr_MSK290_706	Cpr_DE0530_880	Cpr_DSM_44285_3	Cpr_HSID18035_1102	Cpr_KPL2654_2275	Cpr_KPL2657_2	Cpr_KPL2755_2234	Cpr_KPL2785_2112	Cpr_KPL2804_748	Cpr_KPL2811_2174	Cpr_KPL3672_2	Cpr_KPL3675_333	Cpr_KPL3889_1469	Cpr_KPL3953_2183	Cpr_KPL3967_2	Cpr_KPL4040_2193
505	GC_00000506	19	COG0287	Prephenate dehydrogenase (TyrA) (PDB:2F1K)	CDS	persistent	1001	1001	19	Cpr_1274_CJEI_449	Cpr_MSK124_1099	Cpr_MSK146_145	Cpr_MSK290_1089	Cpr_DE0530_2142	Cpr_DSM_44285_689	Cpr_HSID18035_1440	Cpr_KPL2654_138	Cpr_KPL2657_1030	Cpr_KPL2755_985	Cpr_KPL2785_1594	Cpr_KPL2804_390	Cpr_KPL2811_2081	Cpr_KPL3672_1638	Cpr_KPL3675_2110	Cpr_KPL3889_1953	Cpr_KPL3953_1979	Cpr_KPL3967_1684	Cpr_KPL4040_1423
506	GC_00000507	19	COG2326	Polyphosphate kinase 2, PPK2 family (PPK2) (PDB:3CZP)	CDS	persistent	739.21	737	19	Cpr_1274_CJEI_1682	Cpr_MSK124_120	Cpr_MSK146_693	Cpr_MSK290_570	Cpr_DE0530_744	Cpr_DSM_44285_146	Cpr_HSID18035_966	Cpr_KPL2654_491	Cpr_KPL2657_138	Cpr_KPL2755_119	Cpr_KPL2785_125	Cpr_KPL2804_612	Cpr_KPL2811_118	Cpr_KPL3672_138	Cpr_KPL3675_190	Cpr_KPL3889_307	Cpr_KPL3953_118	Cpr_KPL3967_145	Cpr_KPL4040_118
507	GC_00000508	19	COG0103	Ribosomal protein S9 (RpsI) (PDB:4V4H)	CDS	persistent	539	539	19	Cpr_1274_CJEI_1801	Cpr_MSK124_1471	Cpr_MSK146_961	Cpr_MSK290_1586	Cpr_DE0530_269	Cpr_DSM_44285_2147	Cpr_HSID18035_94	Cpr_KPL2654_1966	Cpr_KPL2657_1986	Cpr_KPL2755_1230	Cpr_KPL2785_1183	Cpr_KPL2804_751	Cpr_KPL2811_323	Cpr_KPL3672_1782	Cpr_KPL3675_1623	Cpr_KPL3889_2244	Cpr_KPL3953_1791	Cpr_KPL3967_1134	Cpr_KPL4040_528
508	GC_00000509	19			CDS	persistent	248	248	19	Cpr_1274_CJEI_259	Cpr_MSK124_1537	Cpr_MSK146_1764	Cpr_MSK290_1422	Cpr_DE0530_1729	Cpr_DSM_44285_1655	Cpr_HSID18035_1953	Cpr_KPL2654_1696	Cpr_KPL2657_1749	Cpr_KPL2755_1147	Cpr_KPL2785_1068	Cpr_KPL2804_926	Cpr_KPL2811_500	Cpr_KPL3672_985	Cpr_KPL3675_1234	Cpr_KPL3889_743	Cpr_KPL3953_1533	Cpr_KPL3967_1400	Cpr_KPL4040_789
509	GC_00000510	19	COG0679	Predicted permease, AEC (auxin efflux carrier) family (YfdV)	CDS	persistent	926	929	19	Cpr_1274_CJEI_1033	Cpr_MSK124_1376	Cpr_MSK146_2061	Cpr_MSK290_1683	Cpr_DE0530_403	Cpr_DSM_44285_1893	Cpr_HSID18035_563	Cpr_KPL2654_2128	Cpr_KPL2657_2076	Cpr_KPL2755_2113	Cpr_KPL2785_1634	Cpr_KPL2804_849	Cpr_KPL2811_2003	Cpr_KPL3672_1670	Cpr_KPL3675_1991	Cpr_KPL3889_1996	Cpr_KPL3953_1734	Cpr_KPL3967_1739	Cpr_KPL4040_1760
510	GC_00000511	19	COG4760	Uncharacterized membrane protein, YccA/Bax inhibitor family	CDS	persistent	842	842	19	Cpr_1274_CJEI_1519	Cpr_MSK124_1008	Cpr_MSK146_1210	Cpr_MSK290_1119	Cpr_DE0530_1387	Cpr_DSM_44285_422	Cpr_HSID18035_1396	Cpr_KPL2654_633	Cpr_KPL2657_829	Cpr_KPL2755_624	Cpr_KPL2785_640	Cpr_KPL2804_1919	Cpr_KPL2811_631	Cpr_KPL3672_455	Cpr_KPL3675_407	Cpr_KPL3889_247	Cpr_KPL3953_1027	Cpr_KPL3967_362	Cpr_KPL4040_488
511	GC_00000512	19	COG0090	Ribosomal protein L2 (RplB) (PDB:1VS6)	CDS	persistent	836	836	19	Cpr_1274_CJEI_1754	Cpr_MSK124_1423	Cpr_MSK146_914	Cpr_MSK290_1634	Cpr_DE0530_315	Cpr_DSM_44285_1845	Cpr_HSID18035_48	Cpr_KPL2654_1869	Cpr_KPL2657_1935	Cpr_KPL2755_1939	Cpr_KPL2785_1914	Cpr_KPL2804_799	Cpr_KPL2811_1885	Cpr_KPL3672_2058	Cpr_KPL3675_1943	Cpr_KPL3889_1871	Cpr_KPL3953_1681	Cpr_KPL3967_1980	Cpr_KPL4040_1829
512	GC_00000513	19	COG0165	Argininosuccinate lyase (ArgH) (PDB:1AOS)	CDS	persistent	1454	1454	19	Cpr_1274_CJEI_2132	Cpr_MSK124_2028	Cpr_MSK146_1996	Cpr_MSK290_1360	Cpr_DE0530_490	Cpr_DSM_44285_664	Cpr_HSID18035_370	Cpr_KPL2654_875	Cpr_KPL2657_1558	Cpr_KPL2755_375	Cpr_KPL2785_1714	Cpr_KPL2804_993	Cpr_KPL2811_2207	Cpr_KPL3672_1093	Cpr_KPL3675_1933	Cpr_KPL3889_3	Cpr_KPL3953_2047	Cpr_KPL3967_1865	Cpr_KPL4040_1579
513	GC_00000514	19	COG0209	Ribonucleotide reductase alpha subunit (NrdA) (PDB:1R1R)	CDS	persistent	2162	2162	19	Cpr_1274_CJEI_1942	Cpr_MSK124_630	Cpr_MSK146_365	Cpr_MSK290_2079	Cpr_DE0530_1016	Cpr_DSM_44285_1399	Cpr_HSID18035_128	Cpr_KPL2654_1198	Cpr_KPL2657_1340	Cpr_KPL2755_708	Cpr_KPL2785_428	Cpr_KPL2804_164	Cpr_KPL2811_1476	Cpr_KPL3672_1956	Cpr_KPL3675_1160	Cpr_KPL3889_1588	Cpr_KPL3953_644	Cpr_KPL3967_831	Cpr_KPL4040_2214
514	GC_00000515	19	COG1072	Panthothenate kinase (CoaA) (PDB:2GA8)	CDS	persistent	914	914	19	Cpr_1274_CJEI_1512	Cpr_MSK124_1001	Cpr_MSK146_1217	Cpr_MSK290_1126	Cpr_DE0530_1380	Cpr_DSM_44285_429	Cpr_HSID18035_1389	Cpr_KPL2654_640	Cpr_KPL2657_822	Cpr_KPL2755_617	Cpr_KPL2785_633	Cpr_KPL2804_1912	Cpr_KPL2811_638	Cpr_KPL3672_462	Cpr_KPL3675_414	Cpr_KPL3889_240	Cpr_KPL3953_1020	Cpr_KPL3967_369	Cpr_KPL4040_481
515	GC_00000516	19	COG0284	Orotidine-5'-phosphate decarboxylase (PyrF) (PDB:1DBT)	CDS	persistent	845	845	19	Cpr_1274_CJEI_1673	Cpr_MSK124_111	Cpr_MSK146_684	Cpr_MSK290_579	Cpr_DE0530_753	Cpr_DSM_44285_137	Cpr_HSID18035_975	Cpr_KPL2654_500	Cpr_KPL2657_129	Cpr_KPL2755_110	Cpr_KPL2785_116	Cpr_KPL2804_621	Cpr_KPL2811_109	Cpr_KPL3672_129	Cpr_KPL3675_199	Cpr_KPL3889_298	Cpr_KPL3953_109	Cpr_KPL3967_136	Cpr_KPL4040_109
516	GC_00000517	19	COG3346	Cytochrome oxidase assembly protein ShyY1 (Shy1)	CDS	persistent	1085.79	1085	19	Cpr_1274_CJEI_1303	Cpr_MSK124_443	Cpr_MSK146_1412	Cpr_MSK290_248	Cpr_DE0530_1976	Cpr_DSM_44285_972	Cpr_HSID18035_611	Cpr_KPL2654_1118	Cpr_KPL2657_458	Cpr_KPL2755_1536	Cpr_KPL2785_1229	Cpr_KPL2804_1969	Cpr_KPL2811_1703	Cpr_KPL3672_707	Cpr_KPL3675_1873	Cpr_KPL3889_1515	Cpr_KPL3953_444	Cpr_KPL3967_691	Cpr_KPL4040_1044
517	GC_00000518	19			CDS	persistent	422	422	19	Cpr_1274_CJEI_78	Cpr_MSK124_571	Cpr_MSK146_305	Cpr_MSK290_871	Cpr_DE0530_1080	Cpr_DSM_44285_2123	Cpr_HSID18035_1188	Cpr_KPL2654_303	Cpr_KPL2657_1282	Cpr_KPL2755_2269	Cpr_KPL2785_485	Cpr_KPL2804_224	Cpr_KPL2811_1203	Cpr_KPL3672_2085	Cpr_KPL3675_1103	Cpr_KPL3889_1143	Cpr_KPL3953_583	Cpr_KPL3967_1287	Cpr_KPL4040_915
518	GC_00000519	19			CDS	persistent	959	959	19	Cpr_1274_CJEI_1366	Cpr_MSK124_856	Cpr_MSK146_1360	Cpr_MSK290_1271	Cpr_DE0530_1235	Cpr_DSM_44285_575	Cpr_HSID18035_1245	Cpr_KPL2654_787	Cpr_KPL2657_1659	Cpr_KPL2755_473	Cpr_KPL2785_1420	Cpr_KPL2804_1080	Cpr_KPL2811_782	Cpr_KPL3672_1182	Cpr_KPL3675_559	Cpr_KPL3889_95	Cpr_KPL3953_876	Cpr_KPL3967_514	Cpr_KPL4040_334
519	GC_00000520	19	COG1946	Acyl-CoA thioesterase (TesB) (PDB:1C8U)	CDS	persistent	935	935	19	Cpr_1274_CJEI_1714	Cpr_MSK124_152	Cpr_MSK146_725	Cpr_MSK290_538	Cpr_DE0530_713	Cpr_DSM_44285_178	Cpr_HSID18035_934	Cpr_KPL2654_459	Cpr_KPL2657_170	Cpr_KPL2755_151	Cpr_KPL2785_157	Cpr_KPL2804_580	Cpr_KPL2811_150	Cpr_KPL3672_170	Cpr_KPL3675_157	Cpr_KPL3889_339	Cpr_KPL3953_150	Cpr_KPL3967_177	Cpr_KPL4040_150
520	GC_00000521	19	COG1595	DNA-directed RNA polymerase specialized sigma subunit, sigma24 family (RpoE) (PDB:2Q1Z)	CDS	persistent	704	704	19	Cpr_1274_CJEI_2080	Cpr_MSK124_761	Cpr_MSK146_496	Cpr_MSK290_1534	Cpr_DE0530_182	Cpr_DSM_44285_1534	Cpr_HSID18035_2189	Cpr_KPL2654_2021	Cpr_KPL2657_1884	Cpr_KPL2755_841	Cpr_KPL2785_1488	Cpr_KPL2804_28	Cpr_KPL2811_1343	Cpr_KPL3672_1498	Cpr_KPL3675_654	Cpr_KPL3889_897	Cpr_KPL3953_805	Cpr_KPL3967_1578	Cpr_KPL4040_1926
521	GC_00000522	19	COG0803	ABC-type Zn uptake system ZnuABC, Zn-binding component ZnuA (ZnuA) (PDB:1K0F)	CDS	persistent	1574	1574	19	Cpr_1274_CJEI_769	Cpr_MSK124_1919	Cpr_MSK146_1675	Cpr_MSK290_1881	Cpr_DE0530_1521	Cpr_DSM_44285_1170	Cpr_HSID18035_1851	Cpr_KPL2654_1463	Cpr_KPL2657_1494	Cpr_KPL2755_1831	Cpr_KPL2785_762	Cpr_KPL2804_1421	Cpr_KPL2811_911	Cpr_KPL3672_845	Cpr_KPL3675_815	Cpr_KPL3889_1082	Cpr_KPL3953_1343	Cpr_KPL3967_935	Cpr_KPL4040_1215
522	GC_00000523	19	COG0534	Na+-driven multidrug efflux pump, DinF/NorM/MATE family (NorM) (PDB:3VVN) (PUBMED:29915058)	CDS	persistent	1327.53	1328	19	Cpr_1274_CJEI_1814	Cpr_MSK124_234	Cpr_MSK146_807	Cpr_MSK290_456	Cpr_DE0530_631	Cpr_DSM_44285_259	Cpr_HSID18035_851	Cpr_KPL2654_378	Cpr_KPL2657_251	Cpr_KPL2755_234	Cpr_KPL2785_239	Cpr_KPL2804_498	Cpr_KPL2811_233	Cpr_KPL3672_251	Cpr_KPL3675_73	Cpr_KPL3889_421	Cpr_KPL3953_232	Cpr_KPL3967_259	Cpr_KPL4040_231
523	GC_00000524	19	COG0423	Glycyl-tRNA synthetase, class II (GRS1) (PDB:2PME)	CDS	persistent	1379	1379	19	Cpr_1274_CJEI_106	Cpr_MSK124_1754	Cpr_MSK146_1138	Cpr_MSK290_171	Cpr_DE0530_241	Cpr_DSM_44285_902	Cpr_HSID18035_286	Cpr_KPL2654_1049	Cpr_KPL2657_536	Cpr_KPL2755_1649	Cpr_KPL2785_1758	Cpr_KPL2804_1377	Cpr_KPL2811_1599	Cpr_KPL3672_1855	Cpr_KPL3675_928	Cpr_KPL3889_518	Cpr_KPL3953_2013	Cpr_KPL3967_1252	Cpr_KPL4040_720
524	GC_00000525	19			CDS	persistent	212.95	209	19	Cpr_1274_CJEI_716	Cpr_MSK124_1069	Cpr_MSK146_170	Cpr_MSK290_737	Cpr_DE0530_2110	Cpr_DSM_44285_1227	Cpr_HSID18035_220	Cpr_KPL2654_169	Cpr_KPL2657_999	Cpr_KPL2755_1017	Cpr_KPL2785_953	Cpr_KPL2804_359	Cpr_KPL2811_1841	Cpr_KPL3672_1363	Cpr_KPL3675_1468	Cpr_KPL3889_1806	Cpr_KPL3953_1949	Cpr_KPL3967_990	Cpr_KPL4040_1159
525	GC_00000526	19	COG0491	Glyoxylase or a related metal-dependent hydrolase, beta-lactamase superfamily II (GloB) (PDB:1QH3) (PUBMED:25670698)	CDS	persistent	599	599	19	Cpr_1274_CJEI_2150	Cpr_MSK124_2010	Cpr_MSK146_2014	Cpr_MSK290_1342	Cpr_DE0530_364	Cpr_DSM_44285_646	Cpr_HSID18035_352	Cpr_KPL2654_857	Cpr_KPL2657_1576	Cpr_KPL2755_393	Cpr_KPL2785_1732	Cpr_KPL2804_1011	Cpr_KPL2811_862	Cpr_KPL3672_1111	Cpr_KPL3675_1915	Cpr_KPL3889_21	Cpr_KPL3953_2065	Cpr_KPL3967_1847	Cpr_KPL4040_1561
526	GC_00000527	19	COG0594	RNase P protein component (RnpA) (PDB:1A6F)	CDS	persistent	308	308	19	Cpr_1274_CJEI_734	Cpr_MSK124_1884	Cpr_MSK146_1710	Cpr_MSK290_1846	Cpr_DE0530_1485	Cpr_DSM_44285_1205	Cpr_HSID18035_1816	Cpr_KPL2654_1428	Cpr_KPL2657_1529	Cpr_KPL2755_1796	Cpr_KPL2785_727	Cpr_KPL2804_1456	Cpr_KPL2811_877	Cpr_KPL3672_810	Cpr_KPL3675_778	Cpr_KPL3889_1117	Cpr_KPL3953_1378	Cpr_KPL3967_971	Cpr_KPL4040_1251
527	GC_00000528	19	COG1622	Heme/copper-type cytochrome/quinol oxidase, subunit 2 (CyoA) (PDB:1CYW)	CDS	persistent	1091	1091	19	Cpr_1274_CJEI_308	Cpr_MSK124_413	Cpr_MSK146_1442	Cpr_MSK290_278	Cpr_DE0530_2006	Cpr_DSM_44285_1003	Cpr_HSID18035_641	Cpr_KPL2654_2291	Cpr_KPL2657_428	Cpr_KPL2755_1507	Cpr_KPL2785_1704	Cpr_KPL2804_1853	Cpr_KPL2811_1674	Cpr_KPL3672_678	Cpr_KPL3675_1801	Cpr_KPL3889_1485	Cpr_KPL3953_414	Cpr_KPL3967_661	Cpr_KPL4040_1737
528	GC_00000529	19			CDS	persistent	1619.63	1619	19	Cpr_1274_CJEI_1108	Cpr_MSK124_493	Cpr_MSK146_235	Cpr_MSK290_801	Cpr_DE0530_1154	Cpr_DSM_44285_1292	Cpr_HSID18035_2281	Cpr_KPL2654_233	Cpr_KPL2657_1207	Cpr_KPL2755_1708	Cpr_KPL2785_886	Cpr_KPL2804_294	Cpr_KPL2811_1122	Cpr_KPL3672_1296	Cpr_KPL3675_1402	Cpr_KPL3889_1215	Cpr_KPL3953_502	Cpr_KPL3967_1057	Cpr_KPL4040_846
529	GC_00000530	19	COG1109	Phosphomannomutase (ManB) (PDB:6MNV)	CDS	persistent	1343	1343	19	Cpr_1274_CJEI_888	Cpr_MSK124_1334	Cpr_MSK146_967	Cpr_MSK290_3	Cpr_DE0530_1924	Cpr_DSM_44285_2021	Cpr_HSID18035_1740	Cpr_KPL2654_879	Cpr_KPL2657_723	Cpr_KPL2755_1236	Cpr_KPL2785_1179	Cpr_KPL2804_1209	Cpr_KPL2811_329	Cpr_KPL3672_1784	Cpr_KPL3675_1619	Cpr_KPL3889_699	Cpr_KPL3953_1797	Cpr_KPL3967_1130	Cpr_KPL4040_530
530	GC_00000531	19	COG1135	ABC-type methionine transport system, ATPase component (AbcC) (PDB:6CVL)	CDS	persistent	1076	1076	19	Cpr_1274_CJEI_917	Cpr_MSK124_1305	Cpr_MSK146_996	Cpr_MSK290_32	Cpr_DE0530_1895	Cpr_DSM_44285_2050	Cpr_HSID18035_1711	Cpr_KPL2654_908	Cpr_KPL2657_693	Cpr_KPL2755_1265	Cpr_KPL2785_1150	Cpr_KPL2804_1238	Cpr_KPL2811_358	Cpr_KPL3672_1813	Cpr_KPL3675_1589	Cpr_KPL3889_670	Cpr_KPL3953_1826	Cpr_KPL3967_1101	Cpr_KPL4040_559
531	GC_00000532	19	COG2388	Predicted acetyltransferase, GNAT superfamily (YidJ) (PDB:1R57)	CDS	persistent	290.32	290	19	Cpr_1274_CJEI_1922	Cpr_MSK124_611	Cpr_MSK146_346	Cpr_MSK290_2059	Cpr_DE0530_1035	Cpr_DSM_44285_1379	Cpr_HSID18035_147	Cpr_KPL2654_1179	Cpr_KPL2657_1317	Cpr_KPL2755_689	Cpr_KPL2785_450	Cpr_KPL2804_184	Cpr_KPL2811_1495	Cpr_KPL3672_1919	Cpr_KPL3675_1138	Cpr_KPL3889_1612	Cpr_KPL3953_623	Cpr_KPL3967_853	Cpr_KPL4040_1890
532	GC_00000533	19	COG1414	DNA-binding transcriptional regulator, IclR family (IclR) (PDB:1MKM)	CDS	persistent	698.32	698	19	Cpr_1274_CJEI_1348	Cpr_MSK124_837	Cpr_MSK146_1380	Cpr_MSK290_1290	Cpr_DE0530_1217	Cpr_DSM_44285_594	Cpr_HSID18035_1226	Cpr_KPL2654_806	Cpr_KPL2657_1638	Cpr_KPL2755_454	Cpr_KPL2785_1955	Cpr_KPL2804_1062	Cpr_KPL2811_801	Cpr_KPL3672_1164	Cpr_KPL3675_578	Cpr_KPL3889_76	Cpr_KPL3953_857	Cpr_KPL3967_2021	Cpr_KPL4040_315
533	GC_00000534	19	COG3173	Predicted kinase, aminoglycoside phosphotransferase (APT) family (YcbJ)	CDS	persistent	1211	1211	19	Cpr_1274_CJEI_1696	Cpr_MSK124_134	Cpr_MSK146_707	Cpr_MSK290_556	Cpr_DE0530_731	Cpr_DSM_44285_160	Cpr_HSID18035_952	Cpr_KPL2654_477	Cpr_KPL2657_152	Cpr_KPL2755_133	Cpr_KPL2785_139	Cpr_KPL2804_598	Cpr_KPL2811_132	Cpr_KPL3672_152	Cpr_KPL3675_176	Cpr_KPL3889_321	Cpr_KPL3953_132	Cpr_KPL3967_159	Cpr_KPL4040_132
534	GC_00000535	19	COG2301	Citrate lyase beta subunit (CitE) (PDB:4ROQ)	CDS	persistent	849.42	860	19	Cpr_1274_CJEI_1194	Cpr_MSK124_1626	Cpr_MSK146_1876	Cpr_MSK290_1786	Cpr_DE0530_46	Cpr_DSM_44285_1742	Cpr_HSID18035_2047	Cpr_KPL2654_1791	Cpr_KPL2657_926	Cpr_KPL2755_1397	Cpr_KPL2785_1360	Cpr_KPL2804_2034	Cpr_KPL2811_1047	Cpr_KPL3672_361	Cpr_KPL3675_1771	Cpr_KPL3889_1666	Cpr_KPL3953_1602	Cpr_KPL3967_1486	Cpr_KPL4040_952
535	GC_00000536	19	COG4585	Signal transduction histidine kinase ComP (ComP) (PDB:4GT8)	CDS	persistent	1127	1127	19	Cpr_1274_CJEI_1630	Cpr_MSK124_68	Cpr_MSK146_641	Cpr_MSK290_622	Cpr_DE0530_796	Cpr_DSM_44285_94	Cpr_HSID18035_1018	Cpr_KPL2654_543	Cpr_KPL2657_86	Cpr_KPL2755_67	Cpr_KPL2785_73	Cpr_KPL2804_664	Cpr_KPL2811_66	Cpr_KPL3672_86	Cpr_KPL3675_242	Cpr_KPL3889_1385	Cpr_KPL3953_66	Cpr_KPL3967_93	Cpr_KPL4040_66
536	GC_00000537	19	COG2329	Heme-degrading monooxygenase HmoA and related ABM domain proteins (HmoA) (PDB:1IUJ) (PUBMED:21873409)	CDS	persistent	293	293	19	Cpr_1274_CJEI_415	Cpr_MSK124_1030	Cpr_MSK146_1188	Cpr_MSK290_1097	Cpr_DE0530_1409	Cpr_DSM_44285_400	Cpr_HSID18035_1418	Cpr_KPL2654_611	Cpr_KPL2657_851	Cpr_KPL2755_646	Cpr_KPL2785_662	Cpr_KPL2804_1941	Cpr_KPL2811_609	Cpr_KPL3672_433	Cpr_KPL3675_385	Cpr_KPL3889_269	Cpr_KPL3953_1049	Cpr_KPL3967_340	Cpr_KPL4040_510
537	GC_00000538	19	COG1063	Threonine dehydrogenase or related Zn-dependent dehydrogenase (Tdh) (PDB:4A2C)	CDS	persistent	1091	1091	19	Cpr_1274_CJEI_1296	Cpr_MSK124_450	Cpr_MSK146_1405	Cpr_MSK290_241	Cpr_DE0530_1969	Cpr_DSM_44285_965	Cpr_HSID18035_605	Cpr_KPL2654_1111	Cpr_KPL2657_465	Cpr_KPL2755_1543	Cpr_KPL2785_1236	Cpr_KPL2804_1962	Cpr_KPL2811_1710	Cpr_KPL3672_714	Cpr_KPL3675_1866	Cpr_KPL3889_1522	Cpr_KPL3953_451	Cpr_KPL3967_698	Cpr_KPL4040_1050
538	GC_00000539	19	COG1496	Copper oxidase (laccase) domain (YfiH) (PDB:1RV9)	CDS	persistent	773	773	19	Cpr_1274_CJEI_343	Cpr_MSK124_378	Cpr_MSK146_1477	Cpr_MSK290_313	Cpr_DE0530_2041	Cpr_DSM_44285_1038	Cpr_HSID18035_676	Cpr_KPL2654_2206	Cpr_KPL2657_393	Cpr_KPL2755_1472	Cpr_KPL2785_1669	Cpr_KPL2804_1888	Cpr_KPL2811_1639	Cpr_KPL3672_643	Cpr_KPL3675_1836	Cpr_KPL3889_2206	Cpr_KPL3953_379	Cpr_KPL3967_626	Cpr_KPL4040_1702
539	GC_00000540	19	COG2884	Cell division ATPase FtsE (FtsE)	CDS	persistent	752.32	731	19	Cpr_1274_CJEI_2116	Cpr_MSK124_798	Cpr_MSK146_538	Cpr_MSK290_1570	Cpr_DE0530_457	Cpr_DSM_44285_1570	Cpr_HSID18035_486	Cpr_KPL2654_1983	Cpr_KPL2657_2111	Cpr_KPL2755_2091	Cpr_KPL2785_2044	Cpr_KPL2804_2088	Cpr_KPL2811_1949	Cpr_KPL3672_1987	Cpr_KPL3675_618	Cpr_KPL3889_2180	Cpr_KPL3953_2144	Cpr_KPL3967_2044	Cpr_KPL4040_2015
540	GC_00000541	19	COG0001	Glutamate-1-semialdehyde aminotransferase (HemL) (PDB:2CFB)	CDS	persistent	1334	1334	19	Cpr_1274_CJEI_1025	Cpr_MSK124_1368	Cpr_MSK146_2069	Cpr_MSK290_1691	Cpr_DE0530_395	Cpr_DSM_44285_1901	Cpr_HSID18035_555	Cpr_KPL2654_2120	Cpr_KPL2657_2068	Cpr_KPL2755_2121	Cpr_KPL2785_1642	Cpr_KPL2804_857	Cpr_KPL2811_1995	Cpr_KPL3672_1678	Cpr_KPL3675_1999	Cpr_KPL3889_1988	Cpr_KPL3953_1742	Cpr_KPL3967_1731	Cpr_KPL4040_1768
541	GC_00000542	19	COG1420	Transcriptional regulator of heat shock response (HrcA) (PDB:1STZ)	CDS	persistent	1031	1031	19	Cpr_1274_CJEI_122	Cpr_MSK124_1770	Cpr_MSK146_1122	Cpr_MSK290_155	Cpr_DE0530_257	Cpr_DSM_44285_885	Cpr_HSID18035_302	Cpr_KPL2654_1033	Cpr_KPL2657_552	Cpr_KPL2755_1633	Cpr_KPL2785_1774	Cpr_KPL2804_1361	Cpr_KPL2811_1583	Cpr_KPL3672_1871	Cpr_KPL3675_944	Cpr_KPL3889_534	Cpr_KPL3953_1997	Cpr_KPL3967_1236	Cpr_KPL4040_704
542	GC_00000543	19	COG1556	L-lactate utilization protein LutC, contains LUD domain (LutC) (PDB:2G40)	CDS	persistent	632	632	19	Cpr_1274_CJEI_349	Cpr_MSK124_372	Cpr_MSK146_1483	Cpr_MSK290_319	Cpr_DE0530_2047	Cpr_DSM_44285_1044	Cpr_HSID18035_682	Cpr_KPL2654_2198	Cpr_KPL2657_387	Cpr_KPL2755_2297	Cpr_KPL2785_2190	Cpr_KPL2804_1541	Cpr_KPL2811_1633	Cpr_KPL3672_637	Cpr_KPL3675_1842	Cpr_KPL3889_2212	Cpr_KPL3953_373	Cpr_KPL3967_620	Cpr_KPL4040_1696
543	GC_00000544	19	COG2146	Ferredoxin subunit of nitrite reductase or a ring-hydroxylating dioxygenase (NirD) (PDB:1FQT) (PUBMED:23844911)	CDS	persistent	371	371	19	Cpr_1274_CJEI_750	Cpr_MSK124_1900	Cpr_MSK146_1694	Cpr_MSK290_1862	Cpr_DE0530_1501	Cpr_DSM_44285_1189	Cpr_HSID18035_1832	Cpr_KPL2654_1444	Cpr_KPL2657_1513	Cpr_KPL2755_1812	Cpr_KPL2785_743	Cpr_KPL2804_1440	Cpr_KPL2811_893	Cpr_KPL3672_826	Cpr_KPL3675_795	Cpr_KPL3889_1101	Cpr_KPL3953_1362	Cpr_KPL3967_954	Cpr_KPL4040_1234
544	GC_00000545	19	COG0412	Dienelactone hydrolase (DLH) (PDB:4ZV9)	CDS	persistent	839	839	19	Cpr_1274_CJEI_892	Cpr_MSK124_1330	Cpr_MSK146_971	Cpr_MSK290_7	Cpr_DE0530_1920	Cpr_DSM_44285_2025	Cpr_HSID18035_1736	Cpr_KPL2654_883	Cpr_KPL2657_719	Cpr_KPL2755_1240	Cpr_KPL2785_1175	Cpr_KPL2804_1213	Cpr_KPL2811_333	Cpr_KPL3672_1788	Cpr_KPL3675_1615	Cpr_KPL3889_695	Cpr_KPL3953_1801	Cpr_KPL3967_1126	Cpr_KPL4040_534
545	GC_00000546	19	COG0315	Molybdenum cofactor biosynthesis enzyme MoaC (MoaC) (PDB:1EKR) (PUBMED:32239579)	CDS	persistent	479	479	19	Cpr_1274_CJEI_1420	Cpr_MSK124_909	Cpr_MSK146_1307	Cpr_MSK290_1218	Cpr_DE0530_1288	Cpr_DSM_44285_522	Cpr_HSID18035_1298	Cpr_KPL2654_733	Cpr_KPL2657_730	Cpr_KPL2755_526	Cpr_KPL2785_541	Cpr_KPL2804_1133	Cpr_KPL2811_729	Cpr_KPL3672_1235	Cpr_KPL3675_506	Cpr_KPL3889_148	Cpr_KPL3953_929	Cpr_KPL3967_461	Cpr_KPL4040_387
546	GC_00000547	19			CDS	persistent	221	221	19	Cpr_1274_CJEI_2205	Cpr_MSK124_1222	Cpr_MSK146_1085	Cpr_MSK290_120	Cpr_DE0530_1801	Cpr_DSM_44285_1988	Cpr_HSID18035_1625	Cpr_KPL2654_997	Cpr_KPL2657_602	Cpr_KPL2755_1586	Cpr_KPL2785_1810	Cpr_KPL2804_1324	Cpr_KPL2811_448	Cpr_KPL3672_1447	Cpr_KPL3675_980	Cpr_KPL3889_585	Cpr_KPL3953_1885	Cpr_KPL3967_1200	Cpr_KPL4040_653
547	GC_00000548	19	COG0518	GMP synthase, glutamine amidotransferase domain (GuaA1) (PDB:4WIM)	CDS	persistent	1574	1574	19	Cpr_1274_CJEI_908	Cpr_MSK124_1314	Cpr_MSK146_987	Cpr_MSK290_23	Cpr_DE0530_1904	Cpr_DSM_44285_2041	Cpr_HSID18035_1720	Cpr_KPL2654_899	Cpr_KPL2657_703	Cpr_KPL2755_1256	Cpr_KPL2785_1159	Cpr_KPL2804_1229	Cpr_KPL2811_349	Cpr_KPL3672_1804	Cpr_KPL3675_1599	Cpr_KPL3889_679	Cpr_KPL3953_1817	Cpr_KPL3967_1110	Cpr_KPL4040_550
548	GC_00000549	19	COG0627	S-formylglutathione hydrolase FrmB (FrmB) (PDB:1DQY)	CDS	persistent	1022	1022	19	Cpr_1274_CJEI_840	Cpr_MSK124_1964	Cpr_MSK146_1975	Cpr_MSK290_2033	Cpr_DE0530_1648	Cpr_DSM_44285_2093	Cpr_HSID18035_447	Cpr_KPL2654_1615	Cpr_KPL2657_2027	Cpr_KPL2755_1067	Cpr_KPL2785_1545	Cpr_KPL2804_1826	Cpr_KPL2811_582	Cpr_KPL3672_1068	Cpr_KPL3675_1666	Cpr_KPL3889_824	Cpr_KPL3953_1454	Cpr_KPL3967_1635	Cpr_KPL4040_1307
549	GC_00000550	19	COG2610	H+/gluconate symporter GntT or related permease, GntP/DsdX family (GntT)	CDS	persistent	1391	1391	19	Cpr_1274_CJEI_980	Cpr_MSK124_1256	Cpr_MSK146_1052	Cpr_MSK290_86	Cpr_DE0530_1834	Cpr_DSM_44285_1955	Cpr_HSID18035_1659	Cpr_KPL2654_964	Cpr_KPL2657_635	Cpr_KPL2755_1325	Cpr_KPL2785_1843	Cpr_KPL2804_1291	Cpr_KPL2811_415	Cpr_KPL3672_1414	Cpr_KPL3675_1013	Cpr_KPL3889_618	Cpr_KPL3953_1918	Cpr_KPL3967_1941	Cpr_KPL4040_620
550	GC_00000551	19	COG0203	Ribosomal protein L17 (RplQ) (PDB:1GD8)	CDS	persistent	499.21	500	19	Cpr_1274_CJEI_1785	Cpr_MSK124_1455	Cpr_MSK146_945	Cpr_MSK290_1602	Cpr_DE0530_285	Cpr_DSM_44285_1812	Cpr_HSID18035_78	Cpr_KPL2654_1900	Cpr_KPL2657_1968	Cpr_KPL2755_1214	Cpr_KPL2785_1200	Cpr_KPL2804_767	Cpr_KPL2811_307	Cpr_KPL3672_2184	Cpr_KPL3675_1640	Cpr_KPL3889_2260	Cpr_KPL3953_1775	Cpr_KPL3967_1151	Cpr_KPL4040_2309
551	GC_00000552	19	COG2346	Truncated hemoglobin YjbI (YjbI) (PDB:1DLW)	CDS	persistent	506.95	503	19	Cpr_1274_CJEI_1996	Cpr_MSK124_681	Cpr_MSK146_416	Cpr_MSK290_2132	Cpr_DE0530_944	Cpr_DSM_44285_1453	Cpr_HSID18035_510	Cpr_KPL2654_1331	Cpr_KPL2657_1391	Cpr_KPL2755_761	Cpr_KPL2785_356	Cpr_KPL2804_109	Cpr_KPL2811_1423	Cpr_KPL3672_2030	Cpr_KPL3675_732	Cpr_KPL3889_978	Cpr_KPL3953_723	Cpr_KPL3967_761	Cpr_KPL4040_1994
552	GC_00000553	19	COG0583	DNA-binding transcriptional regulator, LysR family (LysR) (PDB:2FYI)	CDS	persistent	983	983	19	Cpr_1274_CJEI_48	Cpr_MSK124_191	Cpr_MSK146_764	Cpr_MSK290_498	Cpr_DE0530_674	Cpr_DSM_44285_217	Cpr_HSID18035_894	Cpr_KPL2654_420	Cpr_KPL2657_209	Cpr_KPL2755_191	Cpr_KPL2785_196	Cpr_KPL2804_540	Cpr_KPL2811_190	Cpr_KPL3672_209	Cpr_KPL3675_118	Cpr_KPL3889_378	Cpr_KPL3953_189	Cpr_KPL3967_216	Cpr_KPL4040_189
553	GC_00000554	19	COG1714	Uncharacterized membrane protein YckC, RDD family (YckC)	CDS	persistent	461.95	488	19	Cpr_1274_CJEI_1321	Cpr_MSK124_426	Cpr_MSK146_1429	Cpr_MSK290_265	Cpr_DE0530_1993	Cpr_DSM_44285_990	Cpr_HSID18035_628	Cpr_KPL2654_1135	Cpr_KPL2657_441	Cpr_KPL2755_1520	Cpr_KPL2785_1212	Cpr_KPL2804_1986	Cpr_KPL2811_1687	Cpr_KPL3672_690	Cpr_KPL3675_1890	Cpr_KPL3889_1498	Cpr_KPL3953_427	Cpr_KPL3967_674	Cpr_KPL4040_1027
554	GC_00000555	19	COG0526	Thiol-disulfide isomerase or thioredoxin (TrxA) (PDB:1XFL)	CDS	persistent	1616	1616	19	Cpr_1274_CJEI_119	Cpr_MSK124_1767	Cpr_MSK146_1125	Cpr_MSK290_158	Cpr_DE0530_254	Cpr_DSM_44285_888	Cpr_HSID18035_299	Cpr_KPL2654_1036	Cpr_KPL2657_549	Cpr_KPL2755_1636	Cpr_KPL2785_1771	Cpr_KPL2804_1364	Cpr_KPL2811_1586	Cpr_KPL3672_1868	Cpr_KPL3675_941	Cpr_KPL3889_531	Cpr_KPL3953_2000	Cpr_KPL3967_1239	Cpr_KPL4040_707
555	GC_00000556	19	COG3253	Coproheme decarboxylase/chlorite dismutase (HemQ) (PDB:1T0T) (PUBMED:15965735	CDS	persistent	734	734	19	Cpr_1274_CJEI_73	Cpr_MSK124_166	Cpr_MSK146_739	Cpr_MSK290_524	Cpr_DE0530_699	Cpr_DSM_44285_192	Cpr_HSID18035_919	Cpr_KPL2654_445	Cpr_KPL2657_184	Cpr_KPL2755_166	Cpr_KPL2785_171	Cpr_KPL2804_566	Cpr_KPL2811_165	Cpr_KPL3672_184	Cpr_KPL3675_143	Cpr_KPL3889_353	Cpr_KPL3953_164	Cpr_KPL3967_191	Cpr_KPL4040_164
556	GC_00000557	19	COG0579	L-2-hydroxyglutarate oxidase LhgO (LhgO) (PDB:3DME)	CDS	persistent	1430	1430	19	Cpr_1274_CJEI_1827	Cpr_MSK124_247	Cpr_MSK146_820	Cpr_MSK290_443	Cpr_DE0530_618	Cpr_DSM_44285_272	Cpr_HSID18035_838	Cpr_KPL2654_365	Cpr_KPL2657_264	Cpr_KPL2755_247	Cpr_KPL2785_252	Cpr_KPL2804_485	Cpr_KPL2811_246	Cpr_KPL3672_264	Cpr_KPL3675_60	Cpr_KPL3889_434	Cpr_KPL3953_245	Cpr_KPL3967_272	Cpr_KPL4040_244
557	GC_00000558	19			CDS	persistent	401	401	19	Cpr_1274_CJEI_664	Cpr_MSK124_588	Cpr_MSK146_323	Cpr_MSK290_888	Cpr_DE0530_1058	Cpr_DSM_44285_1356	Cpr_HSID18035_170	Cpr_KPL2654_1156	Cpr_KPL2657_1299	Cpr_KPL2755_666	Cpr_KPL2785_468	Cpr_KPL2804_207	Cpr_KPL2811_2021	Cpr_KPL3672_1902	Cpr_KPL3675_1120	Cpr_KPL3889_1629	Cpr_KPL3953_600	Cpr_KPL3967_1270	Cpr_KPL4040_1867
558	GC_00000559	19			CDS	persistent	623	623	19	Cpr_1274_CJEI_72	Cpr_MSK124_167	Cpr_MSK146_740	Cpr_MSK290_523	Cpr_DE0530_698	Cpr_DSM_44285_193	Cpr_HSID18035_918	Cpr_KPL2654_444	Cpr_KPL2657_185	Cpr_KPL2755_167	Cpr_KPL2785_172	Cpr_KPL2804_565	Cpr_KPL2811_166	Cpr_KPL3672_185	Cpr_KPL3675_142	Cpr_KPL3889_354	Cpr_KPL3953_165	Cpr_KPL3967_192	Cpr_KPL4040_165
559	GC_00000560	19	COG1780	Flavodoxin NrdI, NrdF-interacting activator of class Ib ribonucleotide reductase (NrdI) (PDB:1RLJ) (PUBMED:20688982)	CDS	persistent	440	440	19	Cpr_1274_CJEI_1941	Cpr_MSK124_629	Cpr_MSK146_364	Cpr_MSK290_2078	Cpr_DE0530_1017	Cpr_DSM_44285_1398	Cpr_HSID18035_129	Cpr_KPL2654_1197	Cpr_KPL2657_1339	Cpr_KPL2755_707	Cpr_KPL2785_429	Cpr_KPL2804_165	Cpr_KPL2811_1477	Cpr_KPL3672_1957	Cpr_KPL3675_1159	Cpr_KPL3889_1589	Cpr_KPL3953_643	Cpr_KPL3967_832	Cpr_KPL4040_2213
560	GC_00000561	19	COG2865	Predicted transcriptional regulator, contains HTH domain (PDB:3LMM)	CDS	persistent	606.58	311	19	Cpr_1274_CJEI_262	Cpr_MSK124_1540	Cpr_MSK146_1761	Cpr_MSK290_1425	Cpr_DE0530_1732	Cpr_DSM_44285_1658	Cpr_HSID18035_1956	Cpr_KPL2654_1699	Cpr_KPL2657_1746	Cpr_KPL2755_1150	Cpr_KPL2785_1065	Cpr_KPL2804_923	Cpr_KPL2811_497	Cpr_KPL3672_982	Cpr_KPL3675_1237	Cpr_KPL3889_740	Cpr_KPL3953_1536	Cpr_KPL3967_1403	Cpr_KPL4040_792
561	GC_00000562	19	COG0219	tRNA(Leu) C34 or U34 (ribose-2'-O)-methylase TrmL, contains SPOUT domain (TrmL) (PDB:4JAK)	CDS	persistent	470	470	19	Cpr_1274_CJEI_977	Cpr_MSK124_1259	Cpr_MSK146_1049	Cpr_MSK290_83	Cpr_DE0530_1837	Cpr_DSM_44285_1952	Cpr_HSID18035_1662	Cpr_KPL2654_961	Cpr_KPL2657_638	Cpr_KPL2755_1322	Cpr_KPL2785_1846	Cpr_KPL2804_1288	Cpr_KPL2811_412	Cpr_KPL3672_1411	Cpr_KPL3675_1016	Cpr_KPL3889_621	Cpr_KPL3953_1921	Cpr_KPL3967_1938	Cpr_KPL4040_617
562	GC_00000563	19	COG0834	ABC-type amino acid transport/signal transduction system, periplasmic component/domain (HisJ) (PDB:1GGG)	CDS	persistent	1061	1061	19	Cpr_1274_CJEI_1109	Cpr_MSK124_492	Cpr_MSK146_234	Cpr_MSK290_800	Cpr_DE0530_1155	Cpr_DSM_44285_1291	Cpr_HSID18035_2282	Cpr_KPL2654_232	Cpr_KPL2657_1206	Cpr_KPL2755_1707	Cpr_KPL2785_887	Cpr_KPL2804_295	Cpr_KPL2811_1121	Cpr_KPL3672_1297	Cpr_KPL3675_1403	Cpr_KPL3889_1216	Cpr_KPL3953_501	Cpr_KPL3967_1056	Cpr_KPL4040_845
563	GC_00000564	19	COG1189	Predicted rRNA methylase YqxC, contains S4 and FtsJ domains (YqxC) (PDB:3OPN)	CDS	persistent	836	836	19	Cpr_1274_CJEI_1543	Cpr_MSK124_2154	Cpr_MSK146_560	Cpr_MSK290_702	Cpr_DE0530_876	Cpr_DSM_44285_7	Cpr_HSID18035_1098	Cpr_KPL2654_2271	Cpr_KPL2657_6	Cpr_KPL2755_2238	Cpr_KPL2785_2116	Cpr_KPL2804_744	Cpr_KPL2811_2178	Cpr_KPL3672_6	Cpr_KPL3675_329	Cpr_KPL3889_1465	Cpr_KPL3953_2187	Cpr_KPL3967_6	Cpr_KPL4040_2197
564	GC_00000565	19	COG0618	nanoRNase/pAp phosphatase, hydrolyzes c-di-AMP and oligoRNAs (NrnA) (PDB:5O4Z)	CDS	persistent	962.63	965	19	Cpr_1274_CJEI_1815	Cpr_MSK124_235	Cpr_MSK146_808	Cpr_MSK290_455	Cpr_DE0530_630	Cpr_DSM_44285_260	Cpr_HSID18035_850	Cpr_KPL2654_377	Cpr_KPL2657_252	Cpr_KPL2755_235	Cpr_KPL2785_240	Cpr_KPL2804_497	Cpr_KPL2811_234	Cpr_KPL3672_252	Cpr_KPL3675_72	Cpr_KPL3889_422	Cpr_KPL3953_233	Cpr_KPL3967_260	Cpr_KPL4040_232
565	GC_00000566	19	COG0540	Aspartate carbamoyltransferase, catalytic subunit (PyrB) (PDB:1NBE)	CDS	persistent	935	935	19	Cpr_1274_CJEI_1677	Cpr_MSK124_115	Cpr_MSK146_688	Cpr_MSK290_575	Cpr_DE0530_749	Cpr_DSM_44285_141	Cpr_HSID18035_971	Cpr_KPL2654_496	Cpr_KPL2657_133	Cpr_KPL2755_114	Cpr_KPL2785_120	Cpr_KPL2804_617	Cpr_KPL2811_113	Cpr_KPL3672_133	Cpr_KPL3675_195	Cpr_KPL3889_302	Cpr_KPL3953_113	Cpr_KPL3967_140	Cpr_KPL4040_113
566	GC_00000567	19	COG0586	Membrane integrity protein DedA, putative transporter, DedA/Tvp38 family (DedA) (PUBMED:24312110	CDS	persistent	805.68	809	19	Cpr_1274_CJEI_1934	Cpr_MSK124_623	Cpr_MSK146_358	Cpr_MSK290_2071	Cpr_DE0530_1023	Cpr_DSM_44285_1391	Cpr_HSID18035_135	Cpr_KPL2654_1191	Cpr_KPL2657_1333	Cpr_KPL2755_701	Cpr_KPL2785_435	Cpr_KPL2804_172	Cpr_KPL2811_1483	Cpr_KPL3672_1963	Cpr_KPL3675_1153	Cpr_KPL3889_1595	Cpr_KPL3953_637	Cpr_KPL3967_838	Cpr_KPL4040_1903
567	GC_00000568	19	COG1637	Endonuclease NucS, RecB family (NucS) (PDB:2VLD)	CDS	persistent	692	692	19	Cpr_1274_CJEI_1401	Cpr_MSK124_890	Cpr_MSK146_1326	Cpr_MSK290_1237	Cpr_DE0530_1269	Cpr_DSM_44285_541	Cpr_HSID18035_1279	Cpr_KPL2654_752	Cpr_KPL2657_1693	Cpr_KPL2755_507	Cpr_KPL2785_1454	Cpr_KPL2804_1114	Cpr_KPL2811_748	Cpr_KPL3672_1216	Cpr_KPL3675_525	Cpr_KPL3889_129	Cpr_KPL3953_910	Cpr_KPL3967_480	Cpr_KPL4040_368
568	GC_00000569	19	COG0607	Rhodanese-related sulfurtransferase (PspE) (PDB:1TQ1)	CDS	persistent	326	326	19	Cpr_1274_CJEI_1086	Cpr_MSK124_515	Cpr_MSK146_258	Cpr_MSK290_823	Cpr_DE0530_1132	Cpr_DSM_44285_1314	Cpr_HSID18035_2259	Cpr_KPL2654_256	Cpr_KPL2657_1229	Cpr_KPL2755_1730	Cpr_KPL2785_2196	Cpr_KPL2804_271	Cpr_KPL2811_1144	Cpr_KPL3672_1274	Cpr_KPL3675_1380	Cpr_KPL3889_1193	Cpr_KPL3953_524	Cpr_KPL3967_1340	Cpr_KPL4040_868
569	GC_00000570	19			CDS	persistent	466.05	467	19	Cpr_1274_CJEI_1507	Cpr_MSK124_996	Cpr_MSK146_1222	Cpr_MSK290_1131	Cpr_DE0530_1375	Cpr_DSM_44285_434	Cpr_HSID18035_1384	Cpr_KPL2654_645	Cpr_KPL2657_817	Cpr_KPL2755_612	Cpr_KPL2785_628	Cpr_KPL2804_1907	Cpr_KPL2811_643	Cpr_KPL3672_467	Cpr_KPL3675_419	Cpr_KPL3889_235	Cpr_KPL3953_1015	Cpr_KPL3967_374	Cpr_KPL4040_476
570	GC_00000571	19	COG1424	Pimeloyl-CoA synthetase (BioW) (PDB:5FLG)	CDS	persistent	713	713	19	Cpr_1274_CJEI_1363	Cpr_MSK124_853	Cpr_MSK146_1363	Cpr_MSK290_1274	Cpr_DE0530_1232	Cpr_DSM_44285_578	Cpr_HSID18035_1242	Cpr_KPL2654_790	Cpr_KPL2657_1656	Cpr_KPL2755_470	Cpr_KPL2785_1417	Cpr_KPL2804_1077	Cpr_KPL2811_785	Cpr_KPL3672_1179	Cpr_KPL3675_562	Cpr_KPL3889_92	Cpr_KPL3953_873	Cpr_KPL3967_517	Cpr_KPL4040_331
571	GC_00000572	19	COG0216	Protein chain release factor RF1 (PrfA) (PDB:1RQ0)	CDS	persistent	1011.89	1073	19	Cpr_1274_CJEI_1415	Cpr_MSK124_904	Cpr_MSK146_1312	Cpr_MSK290_1223	Cpr_DE0530_1283	Cpr_DSM_44285_527	Cpr_HSID18035_1293	Cpr_KPL2654_738	Cpr_KPL2657_1707	Cpr_KPL2755_521	Cpr_KPL2785_1468	Cpr_KPL2804_1128	Cpr_KPL2811_734	Cpr_KPL3672_1230	Cpr_KPL3675_511	Cpr_KPL3889_143	Cpr_KPL3953_924	Cpr_KPL3967_466	Cpr_KPL4040_382
572	GC_00000573	19	COG0459	Chaperonin GroEL (HSP60 family) (GroEL) (PDB:1AON)	CDS	persistent	1622	1622	19	Cpr_1274_CJEI_901	Cpr_MSK124_1321	Cpr_MSK146_980	Cpr_MSK290_16	Cpr_DE0530_1911	Cpr_DSM_44285_2034	Cpr_HSID18035_1727	Cpr_KPL2654_892	Cpr_KPL2657_710	Cpr_KPL2755_1249	Cpr_KPL2785_1166	Cpr_KPL2804_1222	Cpr_KPL2811_342	Cpr_KPL3672_1797	Cpr_KPL3675_1606	Cpr_KPL3889_686	Cpr_KPL3953_1810	Cpr_KPL3967_1117	Cpr_KPL4040_543
573	GC_00000574	19	COG0459	Chaperonin GroEL (HSP60 family) (GroEL) (PDB:1AON)	CDS	persistent	1646	1646	19	Cpr_1274_CJEI_1090	Cpr_MSK124_511	Cpr_MSK146_253	Cpr_MSK290_819	Cpr_DE0530_1136	Cpr_DSM_44285_1310	Cpr_HSID18035_2263	Cpr_KPL2654_251	Cpr_KPL2657_1225	Cpr_KPL2755_1726	Cpr_KPL2785_868	Cpr_KPL2804_276	Cpr_KPL2811_1140	Cpr_KPL3672_1278	Cpr_KPL3675_1384	Cpr_KPL3889_1197	Cpr_KPL3953_520	Cpr_KPL3967_1075	Cpr_KPL4040_864
574	GC_00000575	19	COG0277	FAD/FMN-containing lactate dehydrogenase/glycolate oxidase (GlcD) (PDB:1AHU)	CDS	persistent	1415	1415	19	Cpr_1274_CJEI_510	Cpr_MSK124_1160	Cpr_MSK146_90	Cpr_MSK290_1027	Cpr_DE0530_2278	Cpr_DSM_44285_748	Cpr_HSID18035_1506	Cpr_KPL2654_82	Cpr_KPL2657_1085	Cpr_KPL2755_927	Cpr_KPL2785_1978	Cpr_KPL2804_1733	Cpr_KPL2811_1262	Cpr_KPL3672_1582	Cpr_KPL3675_1366	Cpr_KPL3889_2131	Cpr_KPL3953_1191	Cpr_KPL3967_2069	Cpr_KPL4040_1476
575	GC_00000576	19	COG1192	ParA-like ATPase involved in chromosome/plasmid partitioning or cellulose biosynthesis protein BcsQ (ParA) (PDB:6NOO)	CDS	persistent	947	953	19	Cpr_1274_CJEI_737	Cpr_MSK124_1887	Cpr_MSK146_1707	Cpr_MSK290_1849	Cpr_DE0530_1488	Cpr_DSM_44285_1202	Cpr_HSID18035_1819	Cpr_KPL2654_1431	Cpr_KPL2657_1526	Cpr_KPL2755_1799	Cpr_KPL2785_730	Cpr_KPL2804_1453	Cpr_KPL2811_880	Cpr_KPL3672_813	Cpr_KPL3675_782	Cpr_KPL3889_1114	Cpr_KPL3953_1375	Cpr_KPL3967_967	Cpr_KPL4040_1247
576	GC_00000577	19	COG0094	Ribosomal protein L5 (RplE) (PDB:1VS6)	CDS	persistent	551.95	551	19	Cpr_1274_CJEI_1769	Cpr_MSK124_1438	Cpr_MSK146_929	Cpr_MSK290_1619	Cpr_DE0530_301	Cpr_DSM_44285_1829	Cpr_HSID18035_62	Cpr_KPL2654_1884	Cpr_KPL2657_1951	Cpr_KPL2755_1198	Cpr_KPL2785_2152	Cpr_KPL2804_784	Cpr_KPL2811_2246	Cpr_KPL3672_2074	Cpr_KPL3675_2234	Cpr_KPL3889_1857	Cpr_KPL3953_2220	Cpr_KPL3967_1167	Cpr_KPL4040_1845
577	GC_00000578	19	COG0193	Peptidyl-tRNA hydrolase (Pth) (PDB:1RYB) (PUBMED:11835511)	CDS	persistent	704	704	19	Cpr_1274_CJEI_1247	Cpr_MSK124_1680	Cpr_MSK146_2132	Cpr_MSK290_1734	Cpr_DE0530_99	Cpr_DSM_44285_1795	Cpr_HSID18035_2100	Cpr_KPL2654_1737	Cpr_KPL2657_872	Cpr_KPL2755_1450	Cpr_KPL2785_682	Cpr_KPL2804_2126	Cpr_KPL2811_994	Cpr_KPL3672_413	Cpr_KPL3675_365	Cpr_KPL3889_2283	Cpr_KPL3953_1655	Cpr_KPL3967_1434	Cpr_KPL4040_1005
578	GC_00000579	19	COG4108	Peptide chain release factor RF-3 (PrfC) (PDB:3UOQ)	CDS	persistent	1646	1646	19	Cpr_1274_CJEI_1245	Cpr_MSK124_1678	Cpr_MSK146_2134	Cpr_MSK290_1736	Cpr_DE0530_97	Cpr_DSM_44285_1793	Cpr_HSID18035_2098	Cpr_KPL2654_1739	Cpr_KPL2657_874	Cpr_KPL2755_1448	Cpr_KPL2785_684	Cpr_KPL2804_2128	Cpr_KPL2811_996	Cpr_KPL3672_411	Cpr_KPL3675_363	Cpr_KPL3889_2285	Cpr_KPL3953_1653	Cpr_KPL3967_1436	Cpr_KPL4040_1003
579	GC_00000580	19	COG0591	Na+/proline symporter (PutP) (PDB:5NVA)	CDS	persistent	1619	1619	19	Cpr_1274_CJEI_1668	Cpr_MSK124_106	Cpr_MSK146_679	Cpr_MSK290_584	Cpr_DE0530_758	Cpr_DSM_44285_132	Cpr_HSID18035_980	Cpr_KPL2654_505	Cpr_KPL2657_124	Cpr_KPL2755_105	Cpr_KPL2785_111	Cpr_KPL2804_626	Cpr_KPL2811_104	Cpr_KPL3672_124	Cpr_KPL3675_204	Cpr_KPL3889_293	Cpr_KPL3953_104	Cpr_KPL3967_131	Cpr_KPL4040_104
580	GC_00000581	19	COG0591	Na+/proline symporter (PutP) (PDB:5NVA)	CDS	persistent	1571	1571	19	Cpr_1274_CJEI_1441	Cpr_MSK124_930	Cpr_MSK146_1286	Cpr_MSK290_1197	Cpr_DE0530_1309	Cpr_DSM_44285_501	Cpr_HSID18035_1319	Cpr_KPL2654_712	Cpr_KPL2657_751	Cpr_KPL2755_547	Cpr_KPL2785_562	Cpr_KPL2804_1154	Cpr_KPL2811_708	Cpr_KPL3672_533	Cpr_KPL3675_485	Cpr_KPL3889_169	Cpr_KPL3953_950	Cpr_KPL3967_440	Cpr_KPL4040_408
581	GC_00000582	19	COG0591	Na+/proline symporter (PutP) (PDB:5NVA)	CDS	persistent	1565	1565	19	Cpr_1274_CJEI_1442	Cpr_MSK124_931	Cpr_MSK146_1285	Cpr_MSK290_1196	Cpr_DE0530_1310	Cpr_DSM_44285_500	Cpr_HSID18035_1320	Cpr_KPL2654_711	Cpr_KPL2657_752	Cpr_KPL2755_548	Cpr_KPL2785_563	Cpr_KPL2804_1155	Cpr_KPL2811_707	Cpr_KPL3672_532	Cpr_KPL3675_484	Cpr_KPL3889_170	Cpr_KPL3953_951	Cpr_KPL3967_439	Cpr_KPL4040_409
582	GC_00000583	19	COG0461	Orotate phosphoribosyltransferase (PyrE) (PDB:4WML)	CDS	persistent	542	542	19	Cpr_1274_CJEI_1118	Cpr_MSK124_483	Cpr_MSK146_225	Cpr_MSK290_791	Cpr_DE0530_1164	Cpr_DSM_44285_1282	Cpr_HSID18035_2291	Cpr_KPL2654_223	Cpr_KPL2657_2156	Cpr_KPL2755_1698	Cpr_KPL2785_896	Cpr_KPL2804_304	Cpr_KPL2811_1112	Cpr_KPL3672_1306	Cpr_KPL3675_1412	Cpr_KPL3889_1225	Cpr_KPL3953_492	Cpr_KPL3967_1047	Cpr_KPL4040_836
583	GC_00000584	19	COG0173	Aspartyl-tRNA synthetase (AspS) (PDB:1C0A)	CDS	persistent	1920.42	1925	19	Cpr_1274_CJEI_1697	Cpr_MSK124_135	Cpr_MSK146_708	Cpr_MSK290_555	Cpr_DE0530_730	Cpr_DSM_44285_161	Cpr_HSID18035_951	Cpr_KPL2654_476	Cpr_KPL2657_153	Cpr_KPL2755_134	Cpr_KPL2785_140	Cpr_KPL2804_597	Cpr_KPL2811_133	Cpr_KPL3672_153	Cpr_KPL3675_175	Cpr_KPL3889_322	Cpr_KPL3953_133	Cpr_KPL3967_160	Cpr_KPL4040_133
584	GC_00000585	19	COG0512	Anthranilate/para-aminobenzoate synthase component II (glutamine amidotransferase) (PabA) (PDB:1I1Q)	CDS	persistent	644.16	641	19	Cpr_1274_CJEI_757	Cpr_MSK124_1907	Cpr_MSK146_1687	Cpr_MSK290_1869	Cpr_DE0530_1508	Cpr_DSM_44285_1182	Cpr_HSID18035_1839	Cpr_KPL2654_1451	Cpr_KPL2657_1506	Cpr_KPL2755_1819	Cpr_KPL2785_750	Cpr_KPL2804_1433	Cpr_KPL2811_900	Cpr_KPL3672_833	Cpr_KPL3675_802	Cpr_KPL3889_1094	Cpr_KPL3953_1355	Cpr_KPL3967_947	Cpr_KPL4040_1227
585	GC_00000586	19			CDS	persistent	326	326	19	Cpr_1274_CJEI_998	Cpr_MSK124_1238	Cpr_MSK146_1070	Cpr_MSK290_104	Cpr_DE0530_1816	Cpr_DSM_44285_1973	Cpr_HSID18035_1641	Cpr_KPL2654_982	Cpr_KPL2657_617	Cpr_KPL2755_1344	Cpr_KPL2785_1825	Cpr_KPL2804_1309	Cpr_KPL2811_433	Cpr_KPL3672_1432	Cpr_KPL3675_995	Cpr_KPL3889_600	Cpr_KPL3953_1900	Cpr_KPL3967_1185	Cpr_KPL4040_638
586	GC_00000587	19	COG0028	Acetolactate synthase large subunit or other thiamine pyrophosphate-requiring enzyme (IlvB) (PDB:1BFD)	CDS	persistent	1871	1871	19	Cpr_1274_CJEI_1369	Cpr_MSK124_859	Cpr_MSK146_1357	Cpr_MSK290_1268	Cpr_DE0530_1238	Cpr_DSM_44285_572	Cpr_HSID18035_1248	Cpr_KPL2654_784	Cpr_KPL2657_1662	Cpr_KPL2755_476	Cpr_KPL2785_1423	Cpr_KPL2804_1083	Cpr_KPL2811_779	Cpr_KPL3672_1185	Cpr_KPL3675_556	Cpr_KPL3889_98	Cpr_KPL3953_879	Cpr_KPL3967_511	Cpr_KPL4040_337
587	GC_00000588	19	COG0431	NAD(P)H-dependent FMN reductase (SsuE) (PDB:6DQI)	CDS	persistent	559.84	560	19	Cpr_1274_CJEI_1246	Cpr_MSK124_1679	Cpr_MSK146_2133	Cpr_MSK290_1735	Cpr_DE0530_98	Cpr_DSM_44285_1794	Cpr_HSID18035_2099	Cpr_KPL2654_1738	Cpr_KPL2657_873	Cpr_KPL2755_1449	Cpr_KPL2785_683	Cpr_KPL2804_2127	Cpr_KPL2811_995	Cpr_KPL3672_412	Cpr_KPL3675_364	Cpr_KPL3889_2284	Cpr_KPL3953_1654	Cpr_KPL3967_1435	Cpr_KPL4040_1004
588	GC_00000589	19	COG0853	Aspartate 1-decarboxylase (PanD) (PDB:1AW8)	CDS	persistent	403.84	404	19	Cpr_1274_CJEI_538	Cpr_MSK124_1187	Cpr_MSK146_62	Cpr_MSK290_1000	Cpr_DE0530_2306	Cpr_DSM_44285_775	Cpr_HSID18035_1533	Cpr_KPL2654_54	Cpr_KPL2657_1113	Cpr_KPL2755_900	Cpr_KPL2785_1328	Cpr_KPL2804_1759	Cpr_KPL2811_1235	Cpr_KPL3672_1757	Cpr_KPL3675_1338	Cpr_KPL3889_1265	Cpr_KPL3953_1163	Cpr_KPL3967_1507	Cpr_KPL4040_1504
589	GC_00000590	19	COG0842	ABC-type multidrug transport system, permease component (YadH)	CDS	persistent	761	761	19	Cpr_1274_CJEI_1629	Cpr_MSK124_67	Cpr_MSK146_640	Cpr_MSK290_623	Cpr_DE0530_797	Cpr_DSM_44285_93	Cpr_HSID18035_1019	Cpr_KPL2654_544	Cpr_KPL2657_85	Cpr_KPL2755_66	Cpr_KPL2785_72	Cpr_KPL2804_665	Cpr_KPL2811_65	Cpr_KPL3672_85	Cpr_KPL3675_243	Cpr_KPL3889_1386	Cpr_KPL3953_65	Cpr_KPL3967_92	Cpr_KPL4040_65
590	GC_00000591	19	COG0456	Ribosomal protein S18 acetylase RimI and related acetyltransferases (RimI) (PDB:1GHE)	CDS	persistent	500	500	19	Cpr_1274_CJEI_2213	Cpr_MSK124_1230	Cpr_MSK146_1077	Cpr_MSK290_112	Cpr_DE0530_1809	Cpr_DSM_44285_1980	Cpr_HSID18035_1633	Cpr_KPL2654_989	Cpr_KPL2657_610	Cpr_KPL2755_1578	Cpr_KPL2785_1818	Cpr_KPL2804_1316	Cpr_KPL2811_440	Cpr_KPL3672_1439	Cpr_KPL3675_988	Cpr_KPL3889_593	Cpr_KPL3953_1893	Cpr_KPL3967_1192	Cpr_KPL4040_645
591	GC_00000592	19			CDS	persistent	911	911	19	Cpr_1274_CJEI_843	Cpr_MSK124_1967	Cpr_MSK146_1978	Cpr_MSK290_2036	Cpr_DE0530_1651	Cpr_DSM_44285_2090	Cpr_HSID18035_450	Cpr_KPL2654_1618	Cpr_KPL2657_2030	Cpr_KPL2755_1070	Cpr_KPL2785_1548	Cpr_KPL2804_1829	Cpr_KPL2811_579	Cpr_KPL3672_1065	Cpr_KPL3675_1663	Cpr_KPL3889_821	Cpr_KPL3953_1457	Cpr_KPL3967_1638	Cpr_KPL4040_1310
592	GC_00000593	19	COG0521	Molybdopterin biosynthesis enzyme MoaB/MogA (MoaB) (PDB:1DI6) (PUBMED:32239579)	CDS	persistent	587.95	587	19	Cpr_1274_CJEI_1424	Cpr_MSK124_913	Cpr_MSK146_1303	Cpr_MSK290_1214	Cpr_DE0530_1292	Cpr_DSM_44285_518	Cpr_HSID18035_1302	Cpr_KPL2654_729	Cpr_KPL2657_734	Cpr_KPL2755_530	Cpr_KPL2785_545	Cpr_KPL2804_1137	Cpr_KPL2811_725	Cpr_KPL3672_1239	Cpr_KPL3675_502	Cpr_KPL3889_152	Cpr_KPL3953_933	Cpr_KPL3967_457	Cpr_KPL4040_391
593	GC_00000594	19	COG1123	ABC-type glutathione transport system ATPase component, contains duplicated ATPase domain (GsiA)	CDS	persistent	1412	1412	19	Cpr_1274_CJEI_1735	Cpr_MSK124_1404	Cpr_MSK146_895	Cpr_MSK290_1653	Cpr_DE0530_334	Cpr_DSM_44285_1863	Cpr_HSID18035_29	Cpr_KPL2654_1850	Cpr_KPL2657_1917	Cpr_KPL2755_1958	Cpr_KPL2785_1895	Cpr_KPL2804_818	Cpr_KPL2811_1866	Cpr_KPL3672_2040	Cpr_KPL3675_1962	Cpr_KPL3889_1890	Cpr_KPL3953_1700	Cpr_KPL3967_1961	Cpr_KPL4040_1811
594	GC_00000595	19	COG1481	DNA-binding transcriptional regulator WhiA, involved in cell division (WhiA) (PDB:3HYI)	CDS	persistent	1037	1037	19	Cpr_1274_CJEI_1653	Cpr_MSK124_91	Cpr_MSK146_664	Cpr_MSK290_599	Cpr_DE0530_773	Cpr_DSM_44285_117	Cpr_HSID18035_995	Cpr_KPL2654_520	Cpr_KPL2657_109	Cpr_KPL2755_90	Cpr_KPL2785_96	Cpr_KPL2804_641	Cpr_KPL2811_89	Cpr_KPL3672_109	Cpr_KPL3675_219	Cpr_KPL3889_278	Cpr_KPL3953_89	Cpr_KPL3967_116	Cpr_KPL4040_89
595	GC_00000596	19	COG0253	Diaminopimelate epimerase (DapF) (PDB:1BWZ)	CDS	persistent	917	917	19	Cpr_1274_CJEI_37	Cpr_MSK124_202	Cpr_MSK146_775	Cpr_MSK290_487	Cpr_DE0530_663	Cpr_DSM_44285_228	Cpr_HSID18035_883	Cpr_KPL2654_409	Cpr_KPL2657_220	Cpr_KPL2755_202	Cpr_KPL2785_207	Cpr_KPL2804_529	Cpr_KPL2811_201	Cpr_KPL3672_220	Cpr_KPL3675_107	Cpr_KPL3889_389	Cpr_KPL3953_200	Cpr_KPL3967_227	Cpr_KPL4040_200
596	GC_00000597	19			CDS	persistent	98	98	19	Cpr_1274_CJEI_128	Cpr_MSK124_1776	Cpr_MSK146_1116	Cpr_MSK290_149	Cpr_DE0530_263	Cpr_DSM_44285_879	Cpr_HSID18035_308	Cpr_KPL2654_1027	Cpr_KPL2657_558	Cpr_KPL2755_1627	Cpr_KPL2785_1780	Cpr_KPL2804_1355	Cpr_KPL2811_1577	Cpr_KPL3672_1877	Cpr_KPL3675_950	Cpr_KPL3889_540	Cpr_KPL3953_1991	Cpr_KPL3967_1230	Cpr_KPL4040_698
597	GC_00000598	19	COG2801	Transposase InsO and inactivated derivatives (Tra5)	CDS	persistent	316.53	320	19	Cpr_1274_CJEI_561	Cpr_MSK124_1697	Cpr_MSK146_2116	Cpr_MSK290_1717	Cpr_DE0530_115	Cpr_DSM_44285_395	Cpr_HSID18035_2116	Cpr_KPL2654_1720	Cpr_KPL2657_856	Cpr_KPL2755_1466	Cpr_KPL2785_667	Cpr_KPL2804_2111	Cpr_KPL2811_977	Cpr_KPL3672_428	Cpr_KPL3675_380	Cpr_KPL3889_2267	Cpr_KPL3953_1672	Cpr_KPL3967_335	Cpr_KPL4040_1021
598	GC_00000599	19			CDS	persistent	197	197	19	Cpr_1274_CJEI_1089	Cpr_MSK124_512	Cpr_MSK146_255	Cpr_MSK290_820	Cpr_DE0530_1135	Cpr_DSM_44285_1311	Cpr_HSID18035_2262	Cpr_KPL2654_253	Cpr_KPL2657_1226	Cpr_KPL2755_1727	Cpr_KPL2785_867	Cpr_KPL2804_274	Cpr_KPL2811_1141	Cpr_KPL3672_1277	Cpr_KPL3675_1383	Cpr_KPL3889_1196	Cpr_KPL3953_521	Cpr_KPL3967_1076	Cpr_KPL4040_865
599	GC_00000600	19	COG0703	Shikimate kinase (AroK) (PDB:1E6C)	CDS	persistent	533	533	19	Cpr_1274_CJEI_1688	Cpr_MSK124_126	Cpr_MSK146_699	Cpr_MSK290_564	Cpr_DE0530_738	Cpr_DSM_44285_152	Cpr_HSID18035_960	Cpr_KPL2654_485	Cpr_KPL2657_144	Cpr_KPL2755_125	Cpr_KPL2785_131	Cpr_KPL2804_606	Cpr_KPL2811_124	Cpr_KPL3672_144	Cpr_KPL3675_184	Cpr_KPL3889_313	Cpr_KPL3953_124	Cpr_KPL3967_151	Cpr_KPL4040_124
600	GC_00000601	19	COG0388	Omega-amidase YafV/Nit2, hydrolyzes alpha-ketoglutaramate (Nit2) (PUBMED:28373563)	CDS	persistent	1019	1019	19	Cpr_1274_CJEI_2140	Cpr_MSK124_2020	Cpr_MSK146_2004	Cpr_MSK290_1352	Cpr_DE0530_482	Cpr_DSM_44285_656	Cpr_HSID18035_362	Cpr_KPL2654_867	Cpr_KPL2657_1566	Cpr_KPL2755_383	Cpr_KPL2785_1722	Cpr_KPL2804_1001	Cpr_KPL2811_2199	Cpr_KPL3672_1101	Cpr_KPL3675_1925	Cpr_KPL3889_11	Cpr_KPL3953_2055	Cpr_KPL3967_1857	Cpr_KPL4040_1571
601	GC_00000602	19	COG2171	Tetrahydrodipicolinate N-succinyltransferase (DapD) (PDB:3BXY)	CDS	persistent	971	971	19	Cpr_1274_CJEI_1467	Cpr_MSK124_956	Cpr_MSK146_1260	Cpr_MSK290_1171	Cpr_DE0530_1335	Cpr_DSM_44285_475	Cpr_HSID18035_1345	Cpr_KPL2654_686	Cpr_KPL2657_777	Cpr_KPL2755_573	Cpr_KPL2785_588	Cpr_KPL2804_1180	Cpr_KPL2811_682	Cpr_KPL3672_507	Cpr_KPL3675_459	Cpr_KPL3889_195	Cpr_KPL3953_976	Cpr_KPL3967_414	Cpr_KPL4040_434
602	GC_00000603	19	COG1123	ABC-type glutathione transport system ATPase component, contains duplicated ATPase domain (GsiA)	CDS	persistent	1753.21	1754	19	Cpr_1274_CJEI_2163	Cpr_MSK124_1997	Cpr_MSK146_2027	Cpr_MSK290_1329	Cpr_DE0530_351	Cpr_DSM_44285_633	Cpr_HSID18035_339	Cpr_KPL2654_844	Cpr_KPL2657_1589	Cpr_KPL2755_406	Cpr_KPL2785_1745	Cpr_KPL2804_1024	Cpr_KPL2811_849	Cpr_KPL3672_1124	Cpr_KPL3675_1902	Cpr_KPL3889_35	Cpr_KPL3953_2079	Cpr_KPL3967_1834	Cpr_KPL4040_1548
603	GC_00000604	19	COG0194	Guanylate kinase (Gmk) (PDB:1EX6)	CDS	persistent	569	569	19	Cpr_1274_CJEI_1671	Cpr_MSK124_109	Cpr_MSK146_682	Cpr_MSK290_581	Cpr_DE0530_755	Cpr_DSM_44285_135	Cpr_HSID18035_977	Cpr_KPL2654_502	Cpr_KPL2657_127	Cpr_KPL2755_108	Cpr_KPL2785_114	Cpr_KPL2804_623	Cpr_KPL2811_107	Cpr_KPL3672_127	Cpr_KPL3675_201	Cpr_KPL3889_296	Cpr_KPL3953_107	Cpr_KPL3967_134	Cpr_KPL4040_107
604	GC_00000605	19	COG0547	Anthranilate phosphoribosyltransferase, glycosyltransferase domain (TrpD) (PDB:1KGZ)	CDS	persistent	1074.74	1070	19	Cpr_1274_CJEI_756	Cpr_MSK124_1906	Cpr_MSK146_1688	Cpr_MSK290_1868	Cpr_DE0530_1507	Cpr_DSM_44285_1183	Cpr_HSID18035_1838	Cpr_KPL2654_1450	Cpr_KPL2657_1507	Cpr_KPL2755_1818	Cpr_KPL2785_749	Cpr_KPL2804_1434	Cpr_KPL2811_899	Cpr_KPL3672_832	Cpr_KPL3675_801	Cpr_KPL3889_1095	Cpr_KPL3953_1356	Cpr_KPL3967_948	Cpr_KPL4040_1228
605	GC_00000606	19			CDS	persistent	581	581	19	Cpr_1274_CJEI_260	Cpr_MSK124_1538	Cpr_MSK146_1763	Cpr_MSK290_1423	Cpr_DE0530_1730	Cpr_DSM_44285_1656	Cpr_HSID18035_1954	Cpr_KPL2654_1697	Cpr_KPL2657_1748	Cpr_KPL2755_1148	Cpr_KPL2785_1067	Cpr_KPL2804_925	Cpr_KPL2811_499	Cpr_KPL3672_984	Cpr_KPL3675_1235	Cpr_KPL3889_742	Cpr_KPL3953_1534	Cpr_KPL3967_1401	Cpr_KPL4040_790
606	GC_00000607	19	COG0140	Phosphoribosyl-ATP pyrophosphohydrolase (HisI2) (PDB:6J22)	CDS	persistent	272	272	19	Cpr_1274_CJEI_1596	Cpr_MSK124_33	Cpr_MSK146_614	Cpr_MSK290_649	Cpr_DE0530_823	Cpr_DSM_44285_60	Cpr_HSID18035_1045	Cpr_KPL2654_570	Cpr_KPL2657_59	Cpr_KPL2755_40	Cpr_KPL2785_39	Cpr_KPL2804_691	Cpr_KPL2811_39	Cpr_KPL3672_59	Cpr_KPL3675_276	Cpr_KPL3889_1412	Cpr_KPL3953_39	Cpr_KPL3967_59	Cpr_KPL4040_39
607	GC_00000608	19	COG0097	Ribosomal protein L6P/L9E (RplF) (PDB:1VS6)	CDS	persistent	536	536	19	Cpr_1274_CJEI_1772	Cpr_MSK124_1442	Cpr_MSK146_932	Cpr_MSK290_1615	Cpr_DE0530_298	Cpr_DSM_44285_1825	Cpr_HSID18035_65	Cpr_KPL2654_1887	Cpr_KPL2657_1955	Cpr_KPL2755_1201	Cpr_KPL2785_2149	Cpr_KPL2804_780	Cpr_KPL2811_2249	Cpr_KPL3672_2077	Cpr_KPL3675_2231	Cpr_KPL3889_1854	Cpr_KPL3953_2223	Cpr_KPL3967_1164	Cpr_KPL4040_1849
608	GC_00000609	19	COG3311	DNA-binding transcriptional regulator AlpA (AlpA)	CDS	persistent	227	227	19	Cpr_1274_CJEI_1916	Cpr_MSK124_816	Cpr_MSK146_2044	Cpr_MSK290_1312	Cpr_DE0530_1191	Cpr_DSM_44285_617	Cpr_HSID18035_322	Cpr_KPL2654_827	Cpr_KPL2657_1607	Cpr_KPL2755_421	Cpr_KPL2785_1931	Cpr_KPL2804_1041	Cpr_KPL2811_834	Cpr_KPL3672_1140	Cpr_KPL3675_602	Cpr_KPL3889_52	Cpr_KPL3953_831	Cpr_KPL3967_1997	Cpr_KPL4040_1530
609	GC_00000610	19	COG1595	DNA-directed RNA polymerase specialized sigma subunit, sigma24 family (RpoE) (PDB:2Q1Z)	CDS	persistent	645.26	644	19	Cpr_1274_CJEI_742	Cpr_MSK124_1892	Cpr_MSK146_1702	Cpr_MSK290_1854	Cpr_DE0530_1493	Cpr_DSM_44285_1197	Cpr_HSID18035_1824	Cpr_KPL2654_1436	Cpr_KPL2657_1521	Cpr_KPL2755_1804	Cpr_KPL2785_735	Cpr_KPL2804_1448	Cpr_KPL2811_885	Cpr_KPL3672_818	Cpr_KPL3675_787	Cpr_KPL3889_1109	Cpr_KPL3953_1370	Cpr_KPL3967_962	Cpr_KPL4040_1242
610	GC_00000611	19			CDS	persistent	500	500	19	Cpr_1274_CJEI_1612	Cpr_MSK124_49	Cpr_MSK146_630	Cpr_MSK290_633	Cpr_DE0530_807	Cpr_DSM_44285_76	Cpr_HSID18035_1029	Cpr_KPL2654_554	Cpr_KPL2657_75	Cpr_KPL2755_56	Cpr_KPL2785_55	Cpr_KPL2804_675	Cpr_KPL2811_55	Cpr_KPL3672_75	Cpr_KPL3675_260	Cpr_KPL3889_1396	Cpr_KPL3953_55	Cpr_KPL3967_75	Cpr_KPL4040_55
611	GC_00000612	19	COG0414	Panthothenate synthetase (PanC) (PDB:1DIN) (PUBMED:17968677)	CDS	persistent	947	947	19	Cpr_1274_CJEI_1073	Cpr_MSK124_528	Cpr_MSK146_271	Cpr_MSK290_836	Cpr_DE0530_1119	Cpr_DSM_44285_1327	Cpr_HSID18035_2246	Cpr_KPL2654_269	Cpr_KPL2657_1242	Cpr_KPL2755_1743	Cpr_KPL2785_525	Cpr_KPL2804_258	Cpr_KPL2811_1157	Cpr_KPL3672_1261	Cpr_KPL3675_1063	Cpr_KPL3889_1180	Cpr_KPL3953_537	Cpr_KPL3967_1327	Cpr_KPL4040_881
612	GC_00000613	19			CDS	persistent	563.16	563	19	Cpr_1274_CJEI_1744	Cpr_MSK124_1413	Cpr_MSK146_904	Cpr_MSK290_1644	Cpr_DE0530_325	Cpr_DSM_44285_1855	Cpr_HSID18035_38	Cpr_KPL2654_1859	Cpr_KPL2657_1925	Cpr_KPL2755_1949	Cpr_KPL2785_1904	Cpr_KPL2804_809	Cpr_KPL2811_1875	Cpr_KPL3672_2048	Cpr_KPL3675_1953	Cpr_KPL3889_1881	Cpr_KPL3953_1691	Cpr_KPL3967_1970	Cpr_KPL4040_1819
613	GC_00000614	19	COG0156	7-keto-8-aminopelargonate synthetase or related enzyme (BioF) (PDB:1BS0)	CDS	persistent	1217.16	1217	19	Cpr_1274_CJEI_1364	Cpr_MSK124_854	Cpr_MSK146_1362	Cpr_MSK290_1273	Cpr_DE0530_1233	Cpr_DSM_44285_577	Cpr_HSID18035_1243	Cpr_KPL2654_789	Cpr_KPL2657_1657	Cpr_KPL2755_471	Cpr_KPL2785_1418	Cpr_KPL2804_1078	Cpr_KPL2811_784	Cpr_KPL3672_1180	Cpr_KPL3675_561	Cpr_KPL3889_93	Cpr_KPL3953_874	Cpr_KPL3967_516	Cpr_KPL4040_332
614	GC_00000615	19	COG0009	tRNA A37 threonylcarbamoyladenosine synthetase subunit TsaC/SUA5/YrdC (TsaC) (PDB:1HRU)	CDS	persistent	662	662	19	Cpr_1274_CJEI_1413	Cpr_MSK124_902	Cpr_MSK146_1314	Cpr_MSK290_1225	Cpr_DE0530_1281	Cpr_DSM_44285_529	Cpr_HSID18035_1291	Cpr_KPL2654_740	Cpr_KPL2657_1705	Cpr_KPL2755_519	Cpr_KPL2785_1466	Cpr_KPL2804_1126	Cpr_KPL2811_736	Cpr_KPL3672_1228	Cpr_KPL3675_513	Cpr_KPL3889_141	Cpr_KPL3953_922	Cpr_KPL3967_468	Cpr_KPL4040_380
615	GC_00000616	19	COG0222	Ribosomal protein L7/L12 (RplL) (PDB:1CTF)	CDS	persistent	386	386	19	Cpr_1274_CJEI_1729	Cpr_MSK124_1398	Cpr_MSK146_889	Cpr_MSK290_1659	Cpr_DE0530_409	Cpr_DSM_44285_1869	Cpr_HSID18035_23	Cpr_KPL2654_1844	Cpr_KPL2657_1911	Cpr_KPL2755_1964	Cpr_KPL2785_1889	Cpr_KPL2804_825	Cpr_KPL2811_1860	Cpr_KPL3672_1646	Cpr_KPL3675_1968	Cpr_KPL3889_1896	Cpr_KPL3953_1706	Cpr_KPL3967_1955	Cpr_KPL4040_1805
616	GC_00000617	19	COG1108	ABC-type Mn2+/Zn2+ transport system, permease component (ZnuB)	CDS	persistent	971.47	974	19	Cpr_1274_CJEI_89	Cpr_MSK124_560	Cpr_MSK146_294	Cpr_MSK290_860	Cpr_DE0530_1091	Cpr_DSM_44285_2134	Cpr_HSID18035_2221	Cpr_KPL2654_292	Cpr_KPL2657_1271	Cpr_KPL2755_2258	Cpr_KPL2785_496	Cpr_KPL2804_235	Cpr_KPL2811_1192	Cpr_KPL3672_2096	Cpr_KPL3675_1092	Cpr_KPL3889_1154	Cpr_KPL3953_572	Cpr_KPL3967_1298	Cpr_KPL4040_904
617	GC_00000618	19	COG0441	Threonyl-tRNA synthetase (ThrS) (PDB:1NYQ)	CDS	persistent	2057.32	2057	19	Cpr_1274_CJEI_1721	Cpr_MSK124_159	Cpr_MSK146_732	Cpr_MSK290_531	Cpr_DE0530_706	Cpr_DSM_44285_185	Cpr_HSID18035_927	Cpr_KPL2654_452	Cpr_KPL2657_177	Cpr_KPL2755_158	Cpr_KPL2785_164	Cpr_KPL2804_573	Cpr_KPL2811_157	Cpr_KPL3672_177	Cpr_KPL3675_150	Cpr_KPL3889_346	Cpr_KPL3953_157	Cpr_KPL3967_184	Cpr_KPL4040_157
618	GC_00000619	19			CDS	persistent	206.16	236	19	Cpr_1274_CJEI_229	Cpr_MSK124_1507	Cpr_MSK146_1795	Cpr_MSK290_1393	Cpr_DE0530_1699	Cpr_DSM_44285_1624	Cpr_HSID18035_1924	Cpr_KPL2654_1667	Cpr_KPL2657_1780	Cpr_KPL2755_1118	Cpr_KPL2785_1099	Cpr_KPL2804_956	Cpr_KPL2811_530	Cpr_KPL3672_1015	Cpr_KPL3675_1203	Cpr_KPL3889_772	Cpr_KPL3953_1505	Cpr_KPL3967_1369	Cpr_KPL4040_757
619	GC_00000620	19			CDS	persistent	338	338	19	Cpr_1274_CJEI_1748	Cpr_MSK124_1417	Cpr_MSK146_908	Cpr_MSK290_1640	Cpr_DE0530_321	Cpr_DSM_44285_1851	Cpr_HSID18035_42	Cpr_KPL2654_1863	Cpr_KPL2657_1929	Cpr_KPL2755_1945	Cpr_KPL2785_1908	Cpr_KPL2804_805	Cpr_KPL2811_1879	Cpr_KPL3672_2052	Cpr_KPL3675_1949	Cpr_KPL3889_1877	Cpr_KPL3953_1687	Cpr_KPL3967_1974	Cpr_KPL4040_1823
620	GC_00000621	19	COG2197	DNA-binding response regulator, NarL/FixJ family, contains REC and HTH domains (CitB) (PDB:1A04)	CDS	persistent	842	842	19	Cpr_1274_CJEI_1925	Cpr_MSK124_614	Cpr_MSK146_349	Cpr_MSK290_2062	Cpr_DE0530_1032	Cpr_DSM_44285_1382	Cpr_HSID18035_144	Cpr_KPL2654_1182	Cpr_KPL2657_1321	Cpr_KPL2755_692	Cpr_KPL2785_447	Cpr_KPL2804_181	Cpr_KPL2811_1492	Cpr_KPL3672_1922	Cpr_KPL3675_1141	Cpr_KPL3889_1609	Cpr_KPL3953_626	Cpr_KPL3967_850	Cpr_KPL4040_1894
621	GC_00000622	19	COG0653	Preprotein translocase subunit SecA (ATPase, RNA helicase) (SecA) (PDB:2FSF)	CDS	persistent	2597	2597	19	Cpr_1274_CJEI_2074	Cpr_MSK124_755	Cpr_MSK146_490	Cpr_MSK290_1528	Cpr_DE0530_176	Cpr_DSM_44285_1528	Cpr_HSID18035_2183	Cpr_KPL2654_2027	Cpr_KPL2657_1878	Cpr_KPL2755_835	Cpr_KPL2785_1494	Cpr_KPL2804_34	Cpr_KPL2811_1349	Cpr_KPL3672_1504	Cpr_KPL3675_660	Cpr_KPL3889_903	Cpr_KPL3953_799	Cpr_KPL3967_1584	Cpr_KPL4040_1932
622	GC_00000623	19	COG1051	ADP-ribose pyrophosphatase YjhB, NUDIX family (YjhB) (PDB:3GZ5)	CDS	persistent	822.58	836	19	Cpr_1274_CJEI_745	Cpr_MSK124_1895	Cpr_MSK146_1699	Cpr_MSK290_1857	Cpr_DE0530_1496	Cpr_DSM_44285_1194	Cpr_HSID18035_1827	Cpr_KPL2654_1439	Cpr_KPL2657_1518	Cpr_KPL2755_1807	Cpr_KPL2785_738	Cpr_KPL2804_1445	Cpr_KPL2811_888	Cpr_KPL3672_821	Cpr_KPL3675_790	Cpr_KPL3889_1106	Cpr_KPL3953_1367	Cpr_KPL3967_959	Cpr_KPL4040_1239
623	GC_00000624	19	COG0816	YqgF/RuvX protein, pre-16S rRNA maturation RNase/Holliday junction resolvase/anti-termination factor (YqgF) (PDB:1IV0) (PUBMED:25545592	CDS	persistent	655.05	683	19	Cpr_1274_CJEI_1693	Cpr_MSK124_131	Cpr_MSK146_704	Cpr_MSK290_559	Cpr_DE0530_734	Cpr_DSM_44285_157	Cpr_HSID18035_955	Cpr_KPL2654_480	Cpr_KPL2657_149	Cpr_KPL2755_130	Cpr_KPL2785_136	Cpr_KPL2804_601	Cpr_KPL2811_129	Cpr_KPL3672_149	Cpr_KPL3675_179	Cpr_KPL3889_318	Cpr_KPL3953_129	Cpr_KPL3967_156	Cpr_KPL4040_129
624	GC_00000625	19	COG1560	Palmitoleoyl-ACP: Kdo2-lipid-IV acyltransferase (lipid A biosynthesis) (LpxP) (PDB:5F2T) (PUBMED:11830595)	CDS	persistent	977	977	19	Cpr_1274_CJEI_1718	Cpr_MSK124_156	Cpr_MSK146_729	Cpr_MSK290_534	Cpr_DE0530_709	Cpr_DSM_44285_182	Cpr_HSID18035_930	Cpr_KPL2654_455	Cpr_KPL2657_174	Cpr_KPL2755_155	Cpr_KPL2785_161	Cpr_KPL2804_576	Cpr_KPL2811_154	Cpr_KPL3672_174	Cpr_KPL3675_153	Cpr_KPL3889_343	Cpr_KPL3953_154	Cpr_KPL3967_181	Cpr_KPL4040_154
625	GC_00000626	19	COG0355	FoF1-type ATP synthase, epsilon subunit (AtpC) (PDB:3OAA) (PUBMED:29149348	CDS	persistent	371	371	19	Cpr_1274_CJEI_1403	Cpr_MSK124_892	Cpr_MSK146_1324	Cpr_MSK290_1235	Cpr_DE0530_1271	Cpr_DSM_44285_539	Cpr_HSID18035_1281	Cpr_KPL2654_750	Cpr_KPL2657_1695	Cpr_KPL2755_509	Cpr_KPL2785_1456	Cpr_KPL2804_1116	Cpr_KPL2811_746	Cpr_KPL3672_1218	Cpr_KPL3675_523	Cpr_KPL3889_131	Cpr_KPL3953_912	Cpr_KPL3967_478	Cpr_KPL4040_370
626	GC_00000627	19	COG1028	NAD(P)-dependent dehydrogenase, short-chain alcohol dehydrogenase family (FabG) (PDB:6L1H)	CDS	persistent	723.58	722	19	Cpr_1274_CJEI_709	Cpr_MSK124_1062	Cpr_MSK146_178	Cpr_MSK290_744	Cpr_DE0530_2103	Cpr_DSM_44285_1234	Cpr_HSID18035_227	Cpr_KPL2654_176	Cpr_KPL2657_992	Cpr_KPL2755_1024	Cpr_KPL2785_946	Cpr_KPL2804_352	Cpr_KPL2811_1834	Cpr_KPL3672_1356	Cpr_KPL3675_1461	Cpr_KPL3889_1799	Cpr_KPL3953_1942	Cpr_KPL3967_997	Cpr_KPL4040_1152
627	GC_00000628	19			CDS	persistent	451.05	455	19	Cpr_1274_CJEI_2075	Cpr_MSK124_756	Cpr_MSK146_491	Cpr_MSK290_1529	Cpr_DE0530_177	Cpr_DSM_44285_1529	Cpr_HSID18035_2184	Cpr_KPL2654_2026	Cpr_KPL2657_1879	Cpr_KPL2755_836	Cpr_KPL2785_1493	Cpr_KPL2804_33	Cpr_KPL2811_1348	Cpr_KPL3672_1503	Cpr_KPL3675_659	Cpr_KPL3889_902	Cpr_KPL3953_800	Cpr_KPL3967_1583	Cpr_KPL4040_1931
628	GC_00000629	19	COG2225	Malate synthase (AceB) (PDB:1D8C)	CDS	persistent	2183	2183	19	Cpr_1274_CJEI_1235	Cpr_MSK124_1666	Cpr_MSK146_1916	Cpr_MSK290_1746	Cpr_DE0530_87	Cpr_DSM_44285_1783	Cpr_HSID18035_2088	Cpr_KPL2654_1751	Cpr_KPL2657_884	Cpr_KPL2755_1438	Cpr_KPL2785_693	Cpr_KPL2804_2031	Cpr_KPL2811_1006	Cpr_KPL3672_401	Cpr_KPL3675_354	Cpr_KPL3889_2219	Cpr_KPL3953_1643	Cpr_KPL3967_1445	Cpr_KPL4040_993
629	GC_00000630	19	COG1526	Formate dehydrogenase assembly factor FdhD, a sulfurtransferase (FdhD) (PDB:2PW9)	CDS	persistent	872	872	19	Cpr_1274_CJEI_1428	Cpr_MSK124_917	Cpr_MSK146_1299	Cpr_MSK290_1210	Cpr_DE0530_1296	Cpr_DSM_44285_514	Cpr_HSID18035_1306	Cpr_KPL2654_725	Cpr_KPL2657_738	Cpr_KPL2755_534	Cpr_KPL2785_549	Cpr_KPL2804_1141	Cpr_KPL2811_721	Cpr_KPL3672_1243	Cpr_KPL3675_498	Cpr_KPL3889_156	Cpr_KPL3953_937	Cpr_KPL3967_453	Cpr_KPL4040_395
630	GC_00000631	19	COG3104	Dipeptide/tripeptide permease (PTR2) (PDB:2XUT)	CDS	persistent	1490	1490	19	Cpr_1274_CJEI_2123	Cpr_MSK124_806	Cpr_MSK146_548	Cpr_MSK290_1578	Cpr_DE0530_914	Cpr_DSM_44285_1578	Cpr_HSID18035_495	Cpr_KPL2654_1974	Cpr_KPL2657_2119	Cpr_KPL2755_2082	Cpr_KPL2785_2184	Cpr_KPL2804_2216	Cpr_KPL2811_1940	Cpr_KPL3672_1979	Cpr_KPL3675_611	Cpr_KPL3889_2187	Cpr_KPL3953_2151	Cpr_KPL3967_2051	Cpr_KPL4040_2022
631	GC_00000632	19	COG0202	DNA-directed RNA polymerase, alpha subunit/40 kD subunit (RpoA) (PDB:4KN7)	CDS	persistent	1007	1007	19	Cpr_1274_CJEI_1784	Cpr_MSK124_1454	Cpr_MSK146_944	Cpr_MSK290_1603	Cpr_DE0530_286	Cpr_DSM_44285_1813	Cpr_HSID18035_77	Cpr_KPL2654_1899	Cpr_KPL2657_1967	Cpr_KPL2755_1213	Cpr_KPL2785_1201	Cpr_KPL2804_768	Cpr_KPL2811_306	Cpr_KPL3672_2183	Cpr_KPL3675_1641	Cpr_KPL3889_2261	Cpr_KPL3953_1774	Cpr_KPL3967_1152	Cpr_KPL4040_2308
632	GC_00000633	19	COG0526	Thiol-disulfide isomerase or thioredoxin (TrxA) (PDB:1XFL)	CDS	persistent	648.74	650	19	Cpr_1274_CJEI_1027	Cpr_MSK124_1370	Cpr_MSK146_2067	Cpr_MSK290_1689	Cpr_DE0530_397	Cpr_DSM_44285_1899	Cpr_HSID18035_557	Cpr_KPL2654_2122	Cpr_KPL2657_2070	Cpr_KPL2755_2119	Cpr_KPL2785_1640	Cpr_KPL2804_855	Cpr_KPL2811_1997	Cpr_KPL3672_1676	Cpr_KPL3675_1997	Cpr_KPL3889_1990	Cpr_KPL3953_1740	Cpr_KPL3967_1733	Cpr_KPL4040_1766
633	GC_00000634	19	COG1222	ATP-dependent 26S proteasome regulatory subunit (RPT1) (PDB:5EQT)	CDS	persistent	1532	1532	19	Cpr_1274_CJEI_1589	Cpr_MSK124_26	Cpr_MSK146_607	Cpr_MSK290_656	Cpr_DE0530_830	Cpr_DSM_44285_53	Cpr_HSID18035_1052	Cpr_KPL2654_577	Cpr_KPL2657_52	Cpr_KPL2755_33	Cpr_KPL2785_32	Cpr_KPL2804_698	Cpr_KPL2811_32	Cpr_KPL3672_52	Cpr_KPL3675_283	Cpr_KPL3889_1419	Cpr_KPL3953_32	Cpr_KPL3967_52	Cpr_KPL4040_32
634	GC_00000635	19	COG0342	Preprotein translocase subunit SecD (SecD) (PDB:3AQP) (PUBMED:26100040)	CDS	persistent	1808	1808	19	Cpr_1274_CJEI_1708	Cpr_MSK124_146	Cpr_MSK146_719	Cpr_MSK290_544	Cpr_DE0530_719	Cpr_DSM_44285_172	Cpr_HSID18035_940	Cpr_KPL2654_465	Cpr_KPL2657_164	Cpr_KPL2755_145	Cpr_KPL2785_151	Cpr_KPL2804_586	Cpr_KPL2811_144	Cpr_KPL3672_164	Cpr_KPL3675_163	Cpr_KPL3889_333	Cpr_KPL3953_144	Cpr_KPL3967_171	Cpr_KPL4040_144
635	GC_00000636	19			CDS	persistent	744.74	746	19	Cpr_1274_CJEI_1475	Cpr_MSK124_964	Cpr_MSK146_1252	Cpr_MSK290_1163	Cpr_DE0530_1343	Cpr_DSM_44285_467	Cpr_HSID18035_1353	Cpr_KPL2654_678	Cpr_KPL2657_785	Cpr_KPL2755_581	Cpr_KPL2785_596	Cpr_KPL2804_1188	Cpr_KPL2811_674	Cpr_KPL3672_499	Cpr_KPL3675_451	Cpr_KPL3889_203	Cpr_KPL3953_984	Cpr_KPL3967_406	Cpr_KPL4040_442
636	GC_00000637	19	COG1474	Cdc6-related protein, AAA superfamily ATPase (CDC6) (PDB:1FNN)	CDS	persistent	1259	1259	19	Cpr_1274_CJEI_694	Cpr_MSK124_1047	Cpr_MSK146_193	Cpr_MSK290_759	Cpr_DE0530_2088	Cpr_DSM_44285_1250	Cpr_HSID18035_243	Cpr_KPL2654_191	Cpr_KPL2657_976	Cpr_KPL2755_1039	Cpr_KPL2785_930	Cpr_KPL2804_336	Cpr_KPL2811_1819	Cpr_KPL3672_1340	Cpr_KPL3675_1446	Cpr_KPL3889_1784	Cpr_KPL3953_1927	Cpr_KPL3967_1013	Cpr_KPL4040_1137
637	GC_00000638	19	COG0471	Di- and tricarboxylate antiporter (CitT) (PDB:4F35)	CDS	persistent	1583	1583	19	Cpr_1274_CJEI_494	Cpr_MSK124_1143	Cpr_MSK146_106	Cpr_MSK290_1044	Cpr_DE0530_2262	Cpr_DSM_44285_732	Cpr_HSID18035_1488	Cpr_KPL2654_98	Cpr_KPL2657_1069	Cpr_KPL2755_943	Cpr_KPL2785_2162	Cpr_KPL2804_1717	Cpr_KPL2811_1278	Cpr_KPL3672_1597	Cpr_KPL3675_2267	Cpr_KPL3889_2147	Cpr_KPL3953_1207	Cpr_KPL3967_2260	Cpr_KPL4040_1460
638	GC_00000639	19	COG0505	Carbamoylphosphate synthase small subunit (CarA) (PDB:1C30)	CDS	persistent	1215.89	1208	19	Cpr_1274_CJEI_1675	Cpr_MSK124_113	Cpr_MSK146_686	Cpr_MSK290_577	Cpr_DE0530_751	Cpr_DSM_44285_139	Cpr_HSID18035_973	Cpr_KPL2654_498	Cpr_KPL2657_131	Cpr_KPL2755_112	Cpr_KPL2785_118	Cpr_KPL2804_619	Cpr_KPL2811_111	Cpr_KPL3672_131	Cpr_KPL3675_197	Cpr_KPL3889_300	Cpr_KPL3953_111	Cpr_KPL3967_138	Cpr_KPL4040_111
639	GC_00000640	19			CDS	persistent	749	749	19	Cpr_1274_CJEI_1453	Cpr_MSK124_942	Cpr_MSK146_1274	Cpr_MSK290_1185	Cpr_DE0530_1321	Cpr_DSM_44285_489	Cpr_HSID18035_1331	Cpr_KPL2654_700	Cpr_KPL2657_763	Cpr_KPL2755_559	Cpr_KPL2785_574	Cpr_KPL2804_1166	Cpr_KPL2811_696	Cpr_KPL3672_521	Cpr_KPL3675_473	Cpr_KPL3889_181	Cpr_KPL3953_962	Cpr_KPL3967_428	Cpr_KPL4040_420
640	GC_00000641	19	COG2197	DNA-binding response regulator, NarL/FixJ family, contains REC and HTH domains (CitB) (PDB:1A04)	CDS	persistent	671	671	19	Cpr_1274_CJEI_2010	Cpr_MSK124_696	Cpr_MSK146_431	Cpr_MSK290_1468	Cpr_DE0530_116	Cpr_DSM_44285_1469	Cpr_HSID18035_2123	Cpr_KPL2654_1346	Cpr_KPL2657_1819	Cpr_KPL2755_776	Cpr_KPL2785_342	Cpr_KPL2804_94	Cpr_KPL2811_1408	Cpr_KPL3672_1564	Cpr_KPL3675_718	Cpr_KPL3889_963	Cpr_KPL3953_738	Cpr_KPL3967_747	Cpr_KPL4040_1685
641	GC_00000642	19	COG1960	Acyl-CoA dehydrogenase related to the alkylation response protein AidB (CaiA) (PDB:1BUC)	CDS	persistent	1175	1175	19	Cpr_1274_CJEI_2051	Cpr_MSK124_734	Cpr_MSK146_469	Cpr_MSK290_1508	Cpr_DE0530_156	Cpr_DSM_44285_1508	Cpr_HSID18035_2163	Cpr_KPL2654_2048	Cpr_KPL2657_1858	Cpr_KPL2755_815	Cpr_KPL2785_1514	Cpr_KPL2804_54	Cpr_KPL2811_1369	Cpr_KPL3672_1524	Cpr_KPL3675_680	Cpr_KPL3889_923	Cpr_KPL3953_779	Cpr_KPL3967_1604	Cpr_KPL4040_1645
642	GC_00000643	19	COG0291	Ribosomal protein L35 (RpmI) (PDB:1VS6) (PUBMED:28373563)	CDS	persistent	194	194	19	Cpr_1274_CJEI_2147	Cpr_MSK124_2013	Cpr_MSK146_2011	Cpr_MSK290_1345	Cpr_DE0530_367	Cpr_DSM_44285_649	Cpr_HSID18035_355	Cpr_KPL2654_860	Cpr_KPL2657_1573	Cpr_KPL2755_390	Cpr_KPL2785_1729	Cpr_KPL2804_1008	Cpr_KPL2811_865	Cpr_KPL3672_1108	Cpr_KPL3675_1918	Cpr_KPL3889_18	Cpr_KPL3953_2062	Cpr_KPL3967_1850	Cpr_KPL4040_1564
643	GC_00000644	19	COG2814	Predicted arabinose efflux permease AraJ, MFS family (AraJ) (PDB:4LDS)	CDS	persistent	1208	1208	19	Cpr_1274_CJEI_571	Cpr_MSK124_1936	Cpr_MSK146_1930	Cpr_MSK290_2005	Cpr_DE0530_893	Cpr_DSM_44285_2173	Cpr_HSID18035_1134	Cpr_KPL2654_2245	Cpr_KPL2657_2169	Cpr_KPL2755_2214	Cpr_KPL2785_2099	Cpr_KPL2804_1790	Cpr_KPL2811_2156	Cpr_KPL3672_2132	Cpr_KPL3675_1713	Cpr_KPL3889_857	Cpr_KPL3953_1420	Cpr_KPL3967_2217	Cpr_KPL4040_1273
644	GC_00000645	19			CDS	persistent	491	491	19	Cpr_1274_CJEI_283	Cpr_MSK124_1562	Cpr_MSK146_1739	Cpr_MSK290_1447	Cpr_DE0530_1755	Cpr_DSM_44285_1679	Cpr_HSID18035_1979	Cpr_KPL2654_2144	Cpr_KPL2657_1725	Cpr_KPL2755_1173	Cpr_KPL2785_2037	Cpr_KPL2804_901	Cpr_KPL2811_2055	Cpr_KPL3672_961	Cpr_KPL3675_1259	Cpr_KPL3889_718	Cpr_KPL3953_2115	Cpr_KPL3967_2117	Cpr_KPL4040_813
645	GC_00000646	19	COG0802	tRNA A37 threonylcarbamoyladenosine biosynthesis protein TsaE (TsaE) (PDB:1FL9)	CDS	persistent	524	524	19	Cpr_1274_CJEI_895	Cpr_MSK124_1327	Cpr_MSK146_974	Cpr_MSK290_10	Cpr_DE0530_1917	Cpr_DSM_44285_2028	Cpr_HSID18035_1733	Cpr_KPL2654_886	Cpr_KPL2657_716	Cpr_KPL2755_1243	Cpr_KPL2785_1172	Cpr_KPL2804_1216	Cpr_KPL2811_336	Cpr_KPL3672_1791	Cpr_KPL3675_1612	Cpr_KPL3889_692	Cpr_KPL3953_1804	Cpr_KPL3967_1123	Cpr_KPL4040_537
646	GC_00000647	19	COG0303	Molybdopterin Mo-transferase (molybdopterin biosynthesis) (MoeA) (PDB:2NQU) (PUBMED:18801996	CDS	persistent	1325	1325	19	Cpr_1274_CJEI_1214	Cpr_MSK124_1645	Cpr_MSK146_1895	Cpr_MSK290_1767	Cpr_DE0530_66	Cpr_DSM_44285_1762	Cpr_HSID18035_2067	Cpr_KPL2654_1772	Cpr_KPL2657_905	Cpr_KPL2755_1417	Cpr_KPL2785_1340	Cpr_KPL2804_2010	Cpr_KPL2811_1027	Cpr_KPL3672_380	Cpr_KPL3675_1791	Cpr_KPL3889_1647	Cpr_KPL3953_1622	Cpr_KPL3967_1466	Cpr_KPL4040_972
647	GC_00000648	19	COG1136	ABC-type lipoprotein export system, ATPase component (LolD) (PDB:5GKO)	CDS	persistent	818	818	19	Cpr_1274_CJEI_1927	Cpr_MSK124_616	Cpr_MSK146_351	Cpr_MSK290_2064	Cpr_DE0530_1030	Cpr_DSM_44285_1384	Cpr_HSID18035_142	Cpr_KPL2654_1184	Cpr_KPL2657_1323	Cpr_KPL2755_694	Cpr_KPL2785_445	Cpr_KPL2804_179	Cpr_KPL2811_1490	Cpr_KPL3672_1924	Cpr_KPL3675_1143	Cpr_KPL3889_1607	Cpr_KPL3953_628	Cpr_KPL3967_848	Cpr_KPL4040_1896
648	GC_00000649	19	COG0560	Phosphoserine phosphatase (SerB) (PDB:3N28)	CDS	persistent	993.89	953	19	Cpr_1274_CJEI_1016	Cpr_MSK124_1359	Cpr_MSK146_2078	Cpr_MSK290_1700	Cpr_DE0530_385	Cpr_DSM_44285_1910	Cpr_HSID18035_545	Cpr_KPL2654_2111	Cpr_KPL2657_2059	Cpr_KPL2755_2131	Cpr_KPL2785_1651	Cpr_KPL2804_866	Cpr_KPL2811_1985	Cpr_KPL3672_1687	Cpr_KPL3675_2008	Cpr_KPL3889_1978	Cpr_KPL3953_1752	Cpr_KPL3967_1722	Cpr_KPL4040_1777
649	GC_00000650	19	COG0592	DNA polymerase III sliding clamp (beta) subunit, PCNA homolog (DnaN) (PDB:1JQJ)	CDS	persistent	1187	1187	19	Cpr_1274_CJEI_731	Cpr_MSK124_1881	Cpr_MSK146_1713	Cpr_MSK290_1843	Cpr_DE0530_1482	Cpr_DSM_44285_1208	Cpr_HSID18035_1813	Cpr_KPL2654_1425	Cpr_KPL2657_1532	Cpr_KPL2755_1793	Cpr_KPL2785_724	Cpr_KPL2804_1459	Cpr_KPL2811_874	Cpr_KPL3672_807	Cpr_KPL3675_775	Cpr_KPL3889_1120	Cpr_KPL3953_1381	Cpr_KPL3967_974	Cpr_KPL4040_1254
650	GC_00000651	19	COG0016	Phenylalanyl-tRNA synthetase alpha subunit (PheS) (PDB:3L4G)	CDS	persistent	1058	1058	19	Cpr_1274_CJEI_2144	Cpr_MSK124_2016	Cpr_MSK146_2008	Cpr_MSK290_1348	Cpr_DE0530_478	Cpr_DSM_44285_652	Cpr_HSID18035_358	Cpr_KPL2654_863	Cpr_KPL2657_1570	Cpr_KPL2755_387	Cpr_KPL2785_1726	Cpr_KPL2804_1005	Cpr_KPL2811_2195	Cpr_KPL3672_1105	Cpr_KPL3675_1921	Cpr_KPL3889_15	Cpr_KPL3953_2059	Cpr_KPL3967_1853	Cpr_KPL4040_1567
651	GC_00000652	19			CDS	persistent	1695.26	1691	19	Cpr_1274_CJEI_890	Cpr_MSK124_1332	Cpr_MSK146_969	Cpr_MSK290_5	Cpr_DE0530_1922	Cpr_DSM_44285_2023	Cpr_HSID18035_1738	Cpr_KPL2654_881	Cpr_KPL2657_721	Cpr_KPL2755_1238	Cpr_KPL2785_1177	Cpr_KPL2804_1211	Cpr_KPL2811_331	Cpr_KPL3672_1786	Cpr_KPL3675_1617	Cpr_KPL3889_697	Cpr_KPL3953_1799	Cpr_KPL3967_1128	Cpr_KPL4040_532
652	GC_00000653	19	COG0174	Glutamine synthetase (GlnA) (PDB:1F1H)	CDS	persistent	1462.53	1436	19	Cpr_1274_CJEI_417	Cpr_MSK124_1028	Cpr_MSK146_1190	Cpr_MSK290_1099	Cpr_DE0530_1407	Cpr_DSM_44285_402	Cpr_HSID18035_1416	Cpr_KPL2654_613	Cpr_KPL2657_849	Cpr_KPL2755_644	Cpr_KPL2785_660	Cpr_KPL2804_1939	Cpr_KPL2811_611	Cpr_KPL3672_435	Cpr_KPL3675_387	Cpr_KPL3889_267	Cpr_KPL3953_1047	Cpr_KPL3967_342	Cpr_KPL4040_508
653	GC_00000654	19	COG0174	Glutamine synthetase (GlnA) (PDB:1F1H)	CDS	persistent	1436	1436	19	Cpr_1274_CJEI_1489	Cpr_MSK124_978	Cpr_MSK146_1238	Cpr_MSK290_1149	Cpr_DE0530_1357	Cpr_DSM_44285_453	Cpr_HSID18035_1367	Cpr_KPL2654_664	Cpr_KPL2657_799	Cpr_KPL2755_595	Cpr_KPL2785_610	Cpr_KPL2804_1202	Cpr_KPL2811_660	Cpr_KPL3672_485	Cpr_KPL3675_437	Cpr_KPL3889_217	Cpr_KPL3953_998	Cpr_KPL3967_392	Cpr_KPL4040_456
654	GC_00000655	19			CDS	persistent	1364	1364	19	Cpr_1274_CJEI_34	Cpr_MSK124_205	Cpr_MSK146_778	Cpr_MSK290_484	Cpr_DE0530_660	Cpr_DSM_44285_231	Cpr_HSID18035_880	Cpr_KPL2654_406	Cpr_KPL2657_223	Cpr_KPL2755_205	Cpr_KPL2785_210	Cpr_KPL2804_526	Cpr_KPL2811_204	Cpr_KPL3672_223	Cpr_KPL3675_104	Cpr_KPL3889_392	Cpr_KPL3953_203	Cpr_KPL3967_230	Cpr_KPL4040_203
655	GC_00000656	19	COG1309	DNA-binding protein, AcrR family, includes nucleoid occlusion protein SlmA (AcrR) (PDB:2QOP)	CDS	persistent	668	668	19	Cpr_1274_CJEI_1200	Cpr_MSK124_1631	Cpr_MSK146_1881	Cpr_MSK290_1781	Cpr_DE0530_52	Cpr_DSM_44285_1748	Cpr_HSID18035_2053	Cpr_KPL2654_1786	Cpr_KPL2657_919	Cpr_KPL2755_1403	Cpr_KPL2785_1354	Cpr_KPL2804_1996	Cpr_KPL2811_1041	Cpr_KPL3672_366	Cpr_KPL3675_1777	Cpr_KPL3889_1661	Cpr_KPL3953_1608	Cpr_KPL3967_1480	Cpr_KPL4040_958
656	GC_00000657	19	COG1295	Uncharacterized membrane protein, BrkB/YihY/UPF0761 family (not an RNase) (BrkB)	CDS	persistent	1171.68	1094	19	Cpr_1274_CJEI_640	Cpr_MSK124_2098	Cpr_MSK146_2108	Cpr_MSK290_922	Cpr_DE0530_1438	Cpr_DSM_44285_855	Cpr_HSID18035_1767	Cpr_KPL2654_1395	Cpr_KPL2657_1189	Cpr_KPL2755_2012	Cpr_KPL2785_2003	Cpr_KPL2804_1488	Cpr_KPL2811_1910	Cpr_KPL3672_776	Cpr_KPL3675_2160	Cpr_KPL3889_1348	Cpr_KPL3953_1073	Cpr_KPL3967_2099	Cpr_KPL4040_2035
657	GC_00000658	19	COG1252	NADH dehydrogenase, FAD-containing subunit (Ndh) (PDB:5NA4)	CDS	persistent	1400	1400	19	Cpr_1274_CJEI_1572	Cpr_MSK124_9	Cpr_MSK146_590	Cpr_MSK290_673	Cpr_DE0530_847	Cpr_DSM_44285_36	Cpr_HSID18035_1069	Cpr_KPL2654_594	Cpr_KPL2657_35	Cpr_KPL2755_15	Cpr_KPL2785_15	Cpr_KPL2804_715	Cpr_KPL2811_15	Cpr_KPL3672_35	Cpr_KPL3675_300	Cpr_KPL3889_1436	Cpr_KPL3953_15	Cpr_KPL3967_35	Cpr_KPL4040_15
658	GC_00000659	19	COG0695	Glutaredoxin (GrxC) (PDB:1AAZ)	CDS	persistent	287	287	19	Cpr_1274_CJEI_1174	Cpr_MSK124_1606	Cpr_MSK146_1856	Cpr_MSK290_1806	Cpr_DE0530_26	Cpr_DSM_44285_1721	Cpr_HSID18035_2027	Cpr_KPL2654_1811	Cpr_KPL2657_946	Cpr_KPL2755_1377	Cpr_KPL2785_1380	Cpr_KPL2804_2054	Cpr_KPL2811_1067	Cpr_KPL3672_341	Cpr_KPL3675_1751	Cpr_KPL3889_1686	Cpr_KPL3953_1582	Cpr_KPL3967_1876	Cpr_KPL4040_932
659	GC_00000660	19			CDS	persistent	779	779	19	Cpr_1274_CJEI_1322	Cpr_MSK124_425	Cpr_MSK146_1430	Cpr_MSK290_266	Cpr_DE0530_1994	Cpr_DSM_44285_991	Cpr_HSID18035_629	Cpr_KPL2654_1136	Cpr_KPL2657_440	Cpr_KPL2755_1519	Cpr_KPL2785_1211	Cpr_KPL2804_1987	Cpr_KPL2811_1686	Cpr_KPL3672_689	Cpr_KPL3675_1891	Cpr_KPL3889_1497	Cpr_KPL3953_426	Cpr_KPL3967_673	Cpr_KPL4040_1026
660	GC_00000661	19	COG0847	DNA polymerase III, epsilon subunit or related 3'-5' exonuclease (DnaQ) (PDB:1J53)	CDS	persistent	671	671	19	Cpr_1274_CJEI_1387	Cpr_MSK124_876	Cpr_MSK146_1340	Cpr_MSK290_1251	Cpr_DE0530_1255	Cpr_DSM_44285_555	Cpr_HSID18035_1265	Cpr_KPL2654_767	Cpr_KPL2657_1679	Cpr_KPL2755_493	Cpr_KPL2785_1440	Cpr_KPL2804_1100	Cpr_KPL2811_762	Cpr_KPL3672_1202	Cpr_KPL3675_539	Cpr_KPL3889_115	Cpr_KPL3953_896	Cpr_KPL3967_494	Cpr_KPL4040_354
661	GC_00000662	19			CDS	persistent	476	476	19	Cpr_1274_CJEI_1715	Cpr_MSK124_153	Cpr_MSK146_726	Cpr_MSK290_537	Cpr_DE0530_712	Cpr_DSM_44285_179	Cpr_HSID18035_933	Cpr_KPL2654_458	Cpr_KPL2657_171	Cpr_KPL2755_152	Cpr_KPL2785_158	Cpr_KPL2804_579	Cpr_KPL2811_151	Cpr_KPL3672_171	Cpr_KPL3675_156	Cpr_KPL3889_340	Cpr_KPL3953_151	Cpr_KPL3967_178	Cpr_KPL4040_151
662	GC_00000663	19	COG1652	Cytoplasmic potassium-binding protein Kbp/XkdP/YgaU, contains LysM domain (XkdP) (PDB:5FIM) (PUBMED:27112601)	CDS	persistent	675.89	674	19	Cpr_1274_CJEI_1155	Cpr_MSK124_1587	Cpr_MSK146_1837	Cpr_MSK290_1825	Cpr_DE0530_7	Cpr_DSM_44285_1702	Cpr_HSID18035_2008	Cpr_KPL2654_1830	Cpr_KPL2657_965	Cpr_KPL2755_1358	Cpr_KPL2785_1400	Cpr_KPL2804_2196	Cpr_KPL2811_1086	Cpr_KPL3672_322	Cpr_KPL3675_1731	Cpr_KPL3889_1705	Cpr_KPL3953_1563	Cpr_KPL3967_1896	Cpr_KPL4040_2164
663	GC_00000664	19	COG0666	Ankyrin repeat (ANKYR) (PDB:6AUN)	CDS	persistent	474.11	476	19	Cpr_1274_CJEI_2038	Cpr_MSK124_723	Cpr_MSK146_458	Cpr_MSK290_1495	Cpr_DE0530_143	Cpr_DSM_44285_1495	Cpr_HSID18035_2150	Cpr_KPL2654_1373	Cpr_KPL2657_1846	Cpr_KPL2755_803	Cpr_KPL2785_316	Cpr_KPL2804_67	Cpr_KPL2811_1381	Cpr_KPL3672_1537	Cpr_KPL3675_692	Cpr_KPL3889_936	Cpr_KPL3953_765	Cpr_KPL3967_721	Cpr_KPL4040_1658
664	GC_00000665	19	COG0436	Aspartate/methionine/tyrosine aminotransferase (AspB) (PDB:2O0R)	CDS	persistent	1094	1094	19	Cpr_1274_CJEI_1469	Cpr_MSK124_958	Cpr_MSK146_1258	Cpr_MSK290_1169	Cpr_DE0530_1337	Cpr_DSM_44285_473	Cpr_HSID18035_1347	Cpr_KPL2654_684	Cpr_KPL2657_779	Cpr_KPL2755_575	Cpr_KPL2785_590	Cpr_KPL2804_1182	Cpr_KPL2811_680	Cpr_KPL3672_505	Cpr_KPL3675_457	Cpr_KPL3889_197	Cpr_KPL3953_978	Cpr_KPL3967_412	Cpr_KPL4040_436
665	GC_00000666	19	COG0133	Tryptophan synthase beta chain (TrpB) (PDB:2DH5)	CDS	persistent	1268	1268	19	Cpr_1274_CJEI_754	Cpr_MSK124_1904	Cpr_MSK146_1690	Cpr_MSK290_1866	Cpr_DE0530_1505	Cpr_DSM_44285_1185	Cpr_HSID18035_1836	Cpr_KPL2654_1448	Cpr_KPL2657_1509	Cpr_KPL2755_1816	Cpr_KPL2785_747	Cpr_KPL2804_1436	Cpr_KPL2811_897	Cpr_KPL3672_830	Cpr_KPL3675_799	Cpr_KPL3889_1097	Cpr_KPL3953_1358	Cpr_KPL3967_950	Cpr_KPL4040_1230
666	GC_00000667	19			CDS	persistent	200	200	19	Cpr_1274_CJEI_1250	Cpr_MSK124_1683	Cpr_MSK146_2129	Cpr_MSK290_1731	Cpr_DE0530_102	Cpr_DSM_44285_1798	Cpr_HSID18035_2103	Cpr_KPL2654_1734	Cpr_KPL2657_869	Cpr_KPL2755_1453	Cpr_KPL2785_679	Cpr_KPL2804_2123	Cpr_KPL2811_991	Cpr_KPL3672_416	Cpr_KPL3675_368	Cpr_KPL3889_2280	Cpr_KPL3953_1658	Cpr_KPL3967_1431	Cpr_KPL4040_1008
667	GC_00000668	19	COG4604	ABC-type enterochelin transport system, ATPase component (CeuD)	CDS	persistent	755	755	19	Cpr_1274_CJEI_2128	Cpr_MSK124_811	Cpr_MSK146_553	Cpr_MSK290_1583	Cpr_DE0530_918	Cpr_DSM_44285_1583	Cpr_HSID18035_500	Cpr_KPL2654_1969	Cpr_KPL2657_2123	Cpr_KPL2755_2077	Cpr_KPL2785_2180	Cpr_KPL2804_2220	Cpr_KPL2811_1935	Cpr_KPL3672_1974	Cpr_KPL3675_607	Cpr_KPL3889_2191	Cpr_KPL3953_2156	Cpr_KPL3967_2055	Cpr_KPL4040_2027
668	GC_00000669	19	COG0766	UDP-N-acetylglucosamine enolpyruvyl transferase (MurA) (PDB:1A2N)	CDS	persistent	1265.47	1262	19	Cpr_1274_CJEI_1926	Cpr_MSK124_615	Cpr_MSK146_350	Cpr_MSK290_2063	Cpr_DE0530_1031	Cpr_DSM_44285_1383	Cpr_HSID18035_143	Cpr_KPL2654_1183	Cpr_KPL2657_1322	Cpr_KPL2755_693	Cpr_KPL2785_446	Cpr_KPL2804_180	Cpr_KPL2811_1491	Cpr_KPL3672_1923	Cpr_KPL3675_1142	Cpr_KPL3889_1608	Cpr_KPL3953_627	Cpr_KPL3967_849	Cpr_KPL4040_1895
669	GC_00000670	19	COG1327	Transcriptional regulator NrdR, contains Zn-ribbon and ATP-cone domains (NrdR)	CDS	persistent	455	455	19	Cpr_1274_CJEI_45	Cpr_MSK124_194	Cpr_MSK146_767	Cpr_MSK290_495	Cpr_DE0530_671	Cpr_DSM_44285_220	Cpr_HSID18035_891	Cpr_KPL2654_417	Cpr_KPL2657_212	Cpr_KPL2755_194	Cpr_KPL2785_199	Cpr_KPL2804_537	Cpr_KPL2811_193	Cpr_KPL3672_212	Cpr_KPL3675_115	Cpr_KPL3889_381	Cpr_KPL3953_192	Cpr_KPL3967_219	Cpr_KPL4040_192
670	GC_00000671	19			CDS	persistent	194	194	19	Cpr_1274_CJEI_1400	Cpr_MSK124_889	Cpr_MSK146_1327	Cpr_MSK290_1238	Cpr_DE0530_1268	Cpr_DSM_44285_542	Cpr_HSID18035_1278	Cpr_KPL2654_753	Cpr_KPL2657_1692	Cpr_KPL2755_506	Cpr_KPL2785_1453	Cpr_KPL2804_1113	Cpr_KPL2811_749	Cpr_KPL3672_1215	Cpr_KPL3675_526	Cpr_KPL3889_128	Cpr_KPL3953_909	Cpr_KPL3967_481	Cpr_KPL4040_367
671	GC_00000672	19	COG1136	ABC-type lipoprotein export system, ATPase component (LolD) (PDB:5GKO)	CDS	persistent	644	644	19	Cpr_1274_CJEI_1126	Cpr_MSK124_475	Cpr_MSK146_217	Cpr_MSK290_783	Cpr_DE0530_1172	Cpr_DSM_44285_1274	Cpr_HSID18035_2299	Cpr_KPL2654_215	Cpr_KPL2657_2148	Cpr_KPL2755_1690	Cpr_KPL2785_904	Cpr_KPL2804_312	Cpr_KPL2811_1104	Cpr_KPL3672_1314	Cpr_KPL3675_1420	Cpr_KPL3889_1233	Cpr_KPL3953_483	Cpr_KPL3967_1039	Cpr_KPL4040_1112
672	GC_00000673	19			CDS	persistent	506	506	19	Cpr_1274_CJEI_1448	Cpr_MSK124_937	Cpr_MSK146_1279	Cpr_MSK290_1190	Cpr_DE0530_1316	Cpr_DSM_44285_494	Cpr_HSID18035_1326	Cpr_KPL2654_705	Cpr_KPL2657_758	Cpr_KPL2755_554	Cpr_KPL2785_569	Cpr_KPL2804_1161	Cpr_KPL2811_701	Cpr_KPL3672_526	Cpr_KPL3675_478	Cpr_KPL3889_176	Cpr_KPL3953_957	Cpr_KPL3967_433	Cpr_KPL4040_415
673	GC_00000674	19	COG0614	ABC-type Fe3+-hydroxamate transport system, periplasmic component (FepB) (PDB:1ESZ)	CDS	persistent	932	932	19	Cpr_1274_CJEI_1509	Cpr_MSK124_998	Cpr_MSK146_1220	Cpr_MSK290_1129	Cpr_DE0530_1377	Cpr_DSM_44285_432	Cpr_HSID18035_1386	Cpr_KPL2654_643	Cpr_KPL2657_819	Cpr_KPL2755_614	Cpr_KPL2785_630	Cpr_KPL2804_1909	Cpr_KPL2811_641	Cpr_KPL3672_465	Cpr_KPL3675_417	Cpr_KPL3889_237	Cpr_KPL3953_1017	Cpr_KPL3967_372	Cpr_KPL4040_478
674	GC_00000675	19	COG1354	Chromatin segregation and condensation protein Rec8/ScpA/Scc1, kleisin family (ScpA) (PDB:3W6J)	CDS	persistent	856.21	854	19	Cpr_1274_CJEI_1553	Cpr_MSK124_2164	Cpr_MSK146_570	Cpr_MSK290_692	Cpr_DE0530_866	Cpr_DSM_44285_17	Cpr_HSID18035_1088	Cpr_KPL2654_2261	Cpr_KPL2657_16	Cpr_KPL2755_2248	Cpr_KPL2785_2126	Cpr_KPL2804_734	Cpr_KPL2811_2188	Cpr_KPL3672_16	Cpr_KPL3675_319	Cpr_KPL3889_1455	Cpr_KPL3953_2197	Cpr_KPL3967_16	Cpr_KPL4040_2207
675	GC_00000676	19			CDS	persistent	260.16	260	19	Cpr_1274_CJEI_964	Cpr_MSK124_1271	Cpr_MSK146_1036	Cpr_MSK290_69	Cpr_DE0530_1849	Cpr_DSM_44285_1940	Cpr_HSID18035_1674	Cpr_KPL2654_948	Cpr_KPL2657_651	Cpr_KPL2755_1309	Cpr_KPL2785_1858	Cpr_KPL2804_1275	Cpr_KPL2811_400	Cpr_KPL3672_1398	Cpr_KPL3675_1028	Cpr_KPL3889_634	Cpr_KPL3953_2169	Cpr_KPL3967_1926	Cpr_KPL4040_605
676	GC_00000677	19	COG0159	Tryptophan synthase alpha chain (TrpA) (PDB:6HUL)	CDS	persistent	830	830	19	Cpr_1274_CJEI_753	Cpr_MSK124_1903	Cpr_MSK146_1691	Cpr_MSK290_1865	Cpr_DE0530_1504	Cpr_DSM_44285_1186	Cpr_HSID18035_1835	Cpr_KPL2654_1447	Cpr_KPL2657_1510	Cpr_KPL2755_1815	Cpr_KPL2785_746	Cpr_KPL2804_1437	Cpr_KPL2811_896	Cpr_KPL3672_829	Cpr_KPL3675_798	Cpr_KPL3889_1098	Cpr_KPL3953_1359	Cpr_KPL3967_951	Cpr_KPL4040_1231
677	GC_00000678	19	COG2065	Pyrimidine operon attenuation protein PyrR/uracil phosphoribosyltransferase (PyrR) (PDB:1A3C)	CDS	persistent	704	704	19	Cpr_1274_CJEI_1678	Cpr_MSK124_116	Cpr_MSK146_689	Cpr_MSK290_574	Cpr_DE0530_748	Cpr_DSM_44285_142	Cpr_HSID18035_970	Cpr_KPL2654_495	Cpr_KPL2657_134	Cpr_KPL2755_115	Cpr_KPL2785_121	Cpr_KPL2804_616	Cpr_KPL2811_114	Cpr_KPL3672_134	Cpr_KPL3675_194	Cpr_KPL3889_303	Cpr_KPL3953_114	Cpr_KPL3967_141	Cpr_KPL4040_114
678	GC_00000679	19			CDS	persistent	107	107	19	Cpr_1274_CJEI_272	Cpr_MSK124_1551	Cpr_MSK146_1750	Cpr_MSK290_1436	Cpr_DE0530_1744	Cpr_DSM_44285_1668	Cpr_HSID18035_1968	Cpr_KPL2654_1709	Cpr_KPL2657_1736	Cpr_KPL2755_1162	Cpr_KPL2785_1055	Cpr_KPL2804_912	Cpr_KPL2811_485	Cpr_KPL3672_972	Cpr_KPL3675_1248	Cpr_KPL3889_729	Cpr_KPL3953_1548	Cpr_KPL3967_1413	Cpr_KPL4040_802
679	GC_00000680	19	COG0847	DNA polymerase III, epsilon subunit or related 3'-5' exonuclease (DnaQ) (PDB:1J53)	CDS	persistent	539	539	19	Cpr_1274_CJEI_472	Cpr_MSK124_1122	Cpr_MSK146_127	Cpr_MSK290_1064	Cpr_DE0530_2165	Cpr_DSM_44285_712	Cpr_HSID18035_1468	Cpr_KPL2654_119	Cpr_KPL2657_1049	Cpr_KPL2755_963	Cpr_KPL2785_1571	Cpr_KPL2804_408	Cpr_KPL2811_1298	Cpr_KPL3672_1619	Cpr_KPL3675_2129	Cpr_KPL3889_1939	Cpr_KPL3953_1229	Cpr_KPL3967_1708	Cpr_KPL4040_1440
680	GC_00000681	19	COG0300	Short-chain dehydrogenase (YqjQ)	CDS	persistent	731.63	731	19	Cpr_1274_CJEI_1999	Cpr_MSK124_684	Cpr_MSK146_419	Cpr_MSK290_2135	Cpr_DE0530_941	Cpr_DSM_44285_1456	Cpr_HSID18035_507	Cpr_KPL2654_1334	Cpr_KPL2657_1394	Cpr_KPL2755_764	Cpr_KPL2785_353	Cpr_KPL2804_106	Cpr_KPL2811_1420	Cpr_KPL3672_2033	Cpr_KPL3675_729	Cpr_KPL3889_975	Cpr_KPL3953_726	Cpr_KPL3967_758	Cpr_KPL4040_1997
681	GC_00000682	19	COG0686	Alanine dehydrogenase (includes sporulation protein SpoVN) (Ald) (PDB:2EEZ)	CDS	persistent	1088	1088	19	Cpr_1274_CJEI_1995	Cpr_MSK124_680	Cpr_MSK146_415	Cpr_MSK290_2131	Cpr_DE0530_945	Cpr_DSM_44285_1452	Cpr_HSID18035_511	Cpr_KPL2654_1330	Cpr_KPL2657_1390	Cpr_KPL2755_760	Cpr_KPL2785_357	Cpr_KPL2804_110	Cpr_KPL2811_1424	Cpr_KPL3672_2029	Cpr_KPL3675_733	Cpr_KPL3889_979	Cpr_KPL3953_722	Cpr_KPL3967_762	Cpr_KPL4040_1993
682	GC_00000683	19	COG1386	Chromosome segregation and condensation protein ScpB (ScpB) (PDB:1T6S)	CDS	persistent	605	605	19	Cpr_1274_CJEI_1554	Cpr_MSK124_2165	Cpr_MSK146_571	Cpr_MSK290_691	Cpr_DE0530_865	Cpr_DSM_44285_18	Cpr_HSID18035_1087	Cpr_KPL2654_2260	Cpr_KPL2657_17	Cpr_KPL2755_2249	Cpr_KPL2785_2127	Cpr_KPL2804_733	Cpr_KPL2811_2189	Cpr_KPL3672_17	Cpr_KPL3675_318	Cpr_KPL3889_1454	Cpr_KPL3953_2198	Cpr_KPL3967_17	Cpr_KPL4040_2208
683	GC_00000684	19	COG2814	Predicted arabinose efflux permease AraJ, MFS family (AraJ) (PDB:4LDS)	CDS	persistent	1294.21	1292	19	Cpr_1274_CJEI_1447	Cpr_MSK124_936	Cpr_MSK146_1280	Cpr_MSK290_1191	Cpr_DE0530_1315	Cpr_DSM_44285_495	Cpr_HSID18035_1325	Cpr_KPL2654_706	Cpr_KPL2657_757	Cpr_KPL2755_553	Cpr_KPL2785_568	Cpr_KPL2804_1160	Cpr_KPL2811_702	Cpr_KPL3672_527	Cpr_KPL3675_479	Cpr_KPL3889_175	Cpr_KPL3953_956	Cpr_KPL3967_434	Cpr_KPL4040_414
684	GC_00000685	19			CDS	persistent	470	470	19	Cpr_1274_CJEI_896	Cpr_MSK124_1326	Cpr_MSK146_975	Cpr_MSK290_11	Cpr_DE0530_1916	Cpr_DSM_44285_2029	Cpr_HSID18035_1732	Cpr_KPL2654_887	Cpr_KPL2657_715	Cpr_KPL2755_1244	Cpr_KPL2785_1171	Cpr_KPL2804_1217	Cpr_KPL2811_337	Cpr_KPL3672_1792	Cpr_KPL3675_1611	Cpr_KPL3889_691	Cpr_KPL3953_1805	Cpr_KPL3967_1122	Cpr_KPL4040_538
685	GC_00000686	19	COG0357	16S rRNA G527 N7-methylase RsmG (former glucose-inhibited division protein B) (RsmG) (PDB:1XDZ) (PUBMED:15375115	CDS	persistent	602	602	19	Cpr_1274_CJEI_736	Cpr_MSK124_1886	Cpr_MSK146_1708	Cpr_MSK290_1848	Cpr_DE0530_1487	Cpr_DSM_44285_1203	Cpr_HSID18035_1818	Cpr_KPL2654_1430	Cpr_KPL2657_1527	Cpr_KPL2755_1798	Cpr_KPL2785_729	Cpr_KPL2804_1454	Cpr_KPL2811_879	Cpr_KPL3672_812	Cpr_KPL3675_781	Cpr_KPL3889_1115	Cpr_KPL3953_1376	Cpr_KPL3967_968	Cpr_KPL4040_1248
686	GC_00000687	19	COG0747	ABC-type transport system, periplasmic component (DdpA) (PDB:3RQT)	CDS	persistent	1733	1733	19	Cpr_1274_CJEI_1706	Cpr_MSK124_144	Cpr_MSK146_717	Cpr_MSK290_546	Cpr_DE0530_721	Cpr_DSM_44285_170	Cpr_HSID18035_942	Cpr_KPL2654_467	Cpr_KPL2657_162	Cpr_KPL2755_143	Cpr_KPL2785_149	Cpr_KPL2804_588	Cpr_KPL2811_142	Cpr_KPL3672_162	Cpr_KPL3675_165	Cpr_KPL3889_331	Cpr_KPL3953_142	Cpr_KPL3967_169	Cpr_KPL4040_142
687	GC_00000688	19	COG0011	Thiamin-binding stress-response protein YqgV, UPF0045 family (YqgV) (PDB:1LXJ) (PUBMED:20471400)	CDS	persistent	296	296	19	Cpr_1274_CJEI_1399	Cpr_MSK124_888	Cpr_MSK146_1328	Cpr_MSK290_1239	Cpr_DE0530_1267	Cpr_DSM_44285_543	Cpr_HSID18035_1277	Cpr_KPL2654_754	Cpr_KPL2657_1691	Cpr_KPL2755_505	Cpr_KPL2785_1452	Cpr_KPL2804_1112	Cpr_KPL2811_750	Cpr_KPL3672_1214	Cpr_KPL3675_527	Cpr_KPL3889_127	Cpr_KPL3953_908	Cpr_KPL3967_482	Cpr_KPL4040_366
688	GC_00000689	19	COG0435	Glutathionyl-hydroquinone reductase (ECM4) (PDB:6GCA)	CDS	persistent	1094	1094	19	Cpr_1274_CJEI_1376	Cpr_MSK124_866	Cpr_MSK146_1350	Cpr_MSK290_1261	Cpr_DE0530_1245	Cpr_DSM_44285_565	Cpr_HSID18035_1255	Cpr_KPL2654_777	Cpr_KPL2657_1669	Cpr_KPL2755_483	Cpr_KPL2785_1430	Cpr_KPL2804_1090	Cpr_KPL2811_772	Cpr_KPL3672_1192	Cpr_KPL3675_549	Cpr_KPL3889_105	Cpr_KPL3953_886	Cpr_KPL3967_504	Cpr_KPL4040_344
689	GC_00000690	19			CDS	persistent	305	305	19	Cpr_1274_CJEI_471	Cpr_MSK124_1121	Cpr_MSK146_128	Cpr_MSK290_1065	Cpr_DE0530_2164	Cpr_DSM_44285_711	Cpr_HSID18035_1467	Cpr_KPL2654_120	Cpr_KPL2657_1048	Cpr_KPL2755_964	Cpr_KPL2785_1572	Cpr_KPL2804_407	Cpr_KPL2811_1299	Cpr_KPL3672_1620	Cpr_KPL3675_2130	Cpr_KPL3889_1940	Cpr_KPL3953_1230	Cpr_KPL3967_1707	Cpr_KPL4040_1439
690	GC_00000691	19	COG0363	6-phosphogluconolactonase/Glucosamine-6-phosphate isomerase/deaminase (NagB) (PDB:2RI0) (PUBMED:24163345)	CDS	persistent	722	722	19	Cpr_1274_CJEI_1648	Cpr_MSK124_86	Cpr_MSK146_659	Cpr_MSK290_604	Cpr_DE0530_778	Cpr_DSM_44285_112	Cpr_HSID18035_1000	Cpr_KPL2654_525	Cpr_KPL2657_104	Cpr_KPL2755_85	Cpr_KPL2785_91	Cpr_KPL2804_646	Cpr_KPL2811_84	Cpr_KPL3672_104	Cpr_KPL3675_224	Cpr_KPL3889_1367	Cpr_KPL3953_84	Cpr_KPL3967_111	Cpr_KPL4040_84
691	GC_00000692	19	COG1825	Ribosomal protein L25 (general stress protein Ctc) (RplY) (PDB:1B75)	CDS	persistent	686	686	19	Cpr_1274_CJEI_1537	Cpr_MSK124_1026	Cpr_MSK146_1192	Cpr_MSK290_1101	Cpr_DE0530_1405	Cpr_DSM_44285_404	Cpr_HSID18035_1414	Cpr_KPL2654_615	Cpr_KPL2657_847	Cpr_KPL2755_642	Cpr_KPL2785_658	Cpr_KPL2804_1937	Cpr_KPL2811_613	Cpr_KPL3672_437	Cpr_KPL3675_389	Cpr_KPL3889_265	Cpr_KPL3953_1045	Cpr_KPL3967_344	Cpr_KPL4040_506
692	GC_00000693	19			CDS	persistent	272	272	19	Cpr_1274_CJEI_631	Cpr_MSK124_2090	Cpr_MSK146_2099	Cpr_MSK290_930	Cpr_DE0530_1430	Cpr_DSM_44285_846	Cpr_HSID18035_1759	Cpr_KPL2654_1390	Cpr_KPL2657_1180	Cpr_KPL2755_2004	Cpr_KPL2785_1998	Cpr_KPL2804_1496	Cpr_KPL2811_1918	Cpr_KPL3672_767	Cpr_KPL3675_2155	Cpr_KPL3889_1341	Cpr_KPL3953_1080	Cpr_KPL3967_2094	Cpr_KPL4040_2044
693	GC_00000694	19			CDS	persistent	509.79	512	19	Cpr_1274_CJEI_285	Cpr_MSK124_1564	Cpr_MSK146_1737	Cpr_MSK290_1449	Cpr_DE0530_1757	Cpr_DSM_44285_1681	Cpr_HSID18035_1981	Cpr_KPL2654_2146	Cpr_KPL2657_1723	Cpr_KPL2755_1175	Cpr_KPL2785_2035	Cpr_KPL2804_899	Cpr_KPL2811_2053	Cpr_KPL3672_959	Cpr_KPL3675_1261	Cpr_KPL3889_716	Cpr_KPL3953_2117	Cpr_KPL3967_2119	Cpr_KPL4040_815
694	GC_00000695	19	COG1539	Dihydroneopterin aldolase (FolB) (PDB:1B9L)	CDS	persistent	350	350	19	Cpr_1274_CJEI_1077	Cpr_MSK124_524	Cpr_MSK146_267	Cpr_MSK290_832	Cpr_DE0530_1123	Cpr_DSM_44285_1323	Cpr_HSID18035_2250	Cpr_KPL2654_265	Cpr_KPL2657_1238	Cpr_KPL2755_1739	Cpr_KPL2785_529	Cpr_KPL2804_262	Cpr_KPL2811_1153	Cpr_KPL3672_1265	Cpr_KPL3675_1059	Cpr_KPL3889_1184	Cpr_KPL3953_533	Cpr_KPL3967_1331	Cpr_KPL4040_877
695	GC_00000696	19	COG1249	Dihydrolipoamide dehydrogenase (E3) component of pyruvate/2-oxoglutarate dehydrogenase complex or glutathione oxidoreductase (Lpd) (PDB:6QKG)	CDS	persistent	1427	1427	19	Cpr_1274_CJEI_273	Cpr_MSK124_1552	Cpr_MSK146_1749	Cpr_MSK290_1437	Cpr_DE0530_1745	Cpr_DSM_44285_1669	Cpr_HSID18035_1969	Cpr_KPL2654_1710	Cpr_KPL2657_1735	Cpr_KPL2755_1163	Cpr_KPL2785_1054	Cpr_KPL2804_911	Cpr_KPL2811_484	Cpr_KPL3672_971	Cpr_KPL3675_1249	Cpr_KPL3889_728	Cpr_KPL3953_1549	Cpr_KPL3967_1414	Cpr_KPL4040_803
696	GC_00000697	19	COG1385	16S rRNA U1498 N3-methylase RsmE (RsmE) (PDB:1NXZ)	CDS	persistent	740	740	19	Cpr_1274_CJEI_120	Cpr_MSK124_1768	Cpr_MSK146_1124	Cpr_MSK290_157	Cpr_DE0530_255	Cpr_DSM_44285_887	Cpr_HSID18035_300	Cpr_KPL2654_1035	Cpr_KPL2657_550	Cpr_KPL2755_1635	Cpr_KPL2785_1772	Cpr_KPL2804_1363	Cpr_KPL2811_1585	Cpr_KPL3672_1869	Cpr_KPL3675_942	Cpr_KPL3889_532	Cpr_KPL3953_1999	Cpr_KPL3967_1238	Cpr_KPL4040_706
697	GC_00000698	19	COG5640	Secreted trypsin-like serine protease	CDS	persistent	913.84	908	19	Cpr_1274_CJEI_1290	Cpr_MSK124_456	Cpr_MSK146_1399	Cpr_MSK290_235	Cpr_DE0530_1963	Cpr_DSM_44285_959	Cpr_HSID18035_599	Cpr_KPL2654_1105	Cpr_KPL2657_471	Cpr_KPL2755_1549	Cpr_KPL2785_1242	Cpr_KPL2804_1956	Cpr_KPL2811_1716	Cpr_KPL3672_720	Cpr_KPL3675_1860	Cpr_KPL3889_1528	Cpr_KPL3953_457	Cpr_KPL3967_704	Cpr_KPL4040_1054
698	GC_00000699	19	COG3599	Cell division septum initiation protein DivIVA, interacts with FtsZ and MinD (DivIVA) (PDB:2WUJ)	CDS	persistent	716	716	19	Cpr_1274_CJEI_1882	Cpr_MSK124_300	Cpr_MSK146_875	Cpr_MSK290_390	Cpr_DE0530_563	Cpr_DSM_44285_326	Cpr_HSID18035_784	Cpr_KPL2654_310	Cpr_KPL2657_318	Cpr_KPL2755_300	Cpr_KPL2785_307	Cpr_KPL2804_431	Cpr_KPL2811_299	Cpr_KPL3672_316	Cpr_KPL3675_6	Cpr_KPL3889_487	Cpr_KPL3953_300	Cpr_KPL3967_327	Cpr_KPL4040_296
699	GC_00000700	19	COG0286	Type I restriction-modification system, DNA methylase subunit (HsdM) (PDB:2AR0) (PUBMED:26872910)	CDS	persistent	1607	1607	19	Cpr_1274_CJEI_256	Cpr_MSK124_1534	Cpr_MSK146_1767	Cpr_MSK290_1419	Cpr_DE0530_1726	Cpr_DSM_44285_1652	Cpr_HSID18035_1950	Cpr_KPL2654_1693	Cpr_KPL2657_1752	Cpr_KPL2755_1144	Cpr_KPL2785_1071	Cpr_KPL2804_929	Cpr_KPL2811_503	Cpr_KPL3672_988	Cpr_KPL3675_1231	Cpr_KPL3889_746	Cpr_KPL3953_1530	Cpr_KPL3967_1397	Cpr_KPL4040_786
700	GC_00000701	19	COG0564	Pseudouridine synthase RluA, 23S rRNA- or tRNA-specific (RluA) (PDB:2I82)	CDS	persistent	1148	1148	19	Cpr_1274_CJEI_580	Cpr_MSK124_1927	Cpr_MSK146_1921	Cpr_MSK290_1996	Cpr_DE0530_884	Cpr_DSM_44285_2164	Cpr_HSID18035_1125	Cpr_KPL2654_2254	Cpr_KPL2657_2160	Cpr_KPL2755_2205	Cpr_KPL2785_2108	Cpr_KPL2804_1781	Cpr_KPL2811_2147	Cpr_KPL3672_2141	Cpr_KPL3675_1722	Cpr_KPL3889_866	Cpr_KPL3953_1411	Cpr_KPL3967_2226	Cpr_KPL4040_1264
701	GC_00000702	19	COG0531	Serine transporter YbeC, amino acid:H+ symporter family (PotE) (PDB:3LRB)	CDS	persistent	1565	1565	19	Cpr_1274_CJEI_1526	Cpr_MSK124_1015	Cpr_MSK146_1203	Cpr_MSK290_1112	Cpr_DE0530_1394	Cpr_DSM_44285_415	Cpr_HSID18035_1403	Cpr_KPL2654_626	Cpr_KPL2657_836	Cpr_KPL2755_631	Cpr_KPL2785_647	Cpr_KPL2804_1926	Cpr_KPL2811_624	Cpr_KPL3672_448	Cpr_KPL3675_400	Cpr_KPL3889_254	Cpr_KPL3953_1034	Cpr_KPL3967_355	Cpr_KPL4040_495
702	GC_00000703	19	COG2070	NAD(P)H-dependent flavin oxidoreductase YrpB, nitropropane dioxygenase family (YrpB)	CDS	persistent	1028	1028	19	Cpr_1274_CJEI_1248	Cpr_MSK124_1681	Cpr_MSK146_2131	Cpr_MSK290_1733	Cpr_DE0530_100	Cpr_DSM_44285_1796	Cpr_HSID18035_2101	Cpr_KPL2654_1736	Cpr_KPL2657_871	Cpr_KPL2755_1451	Cpr_KPL2785_681	Cpr_KPL2804_2125	Cpr_KPL2811_993	Cpr_KPL3672_414	Cpr_KPL3675_366	Cpr_KPL3889_2282	Cpr_KPL3953_1656	Cpr_KPL3967_1433	Cpr_KPL4040_1006
703	GC_00000704	19	COG1940	Sugar kinase of the NBD/HSP70 family, may contain an N-terminal HTH domain (NagC) (PDB:1WOQ)	CDS	persistent	764	764	19	Cpr_1274_CJEI_63	Cpr_MSK124_176	Cpr_MSK146_749	Cpr_MSK290_514	Cpr_DE0530_689	Cpr_DSM_44285_202	Cpr_HSID18035_909	Cpr_KPL2654_435	Cpr_KPL2657_194	Cpr_KPL2755_176	Cpr_KPL2785_181	Cpr_KPL2804_556	Cpr_KPL2811_175	Cpr_KPL3672_194	Cpr_KPL3675_133	Cpr_KPL3889_363	Cpr_KPL3953_174	Cpr_KPL3967_201	Cpr_KPL4040_174
704	GC_00000705	19	COG0193	Peptidyl-tRNA hydrolase (Pth) (PDB:1RYB) (PUBMED:11835511)	CDS	persistent	584	584	19	Cpr_1274_CJEI_418	Cpr_MSK124_1027	Cpr_MSK146_1191	Cpr_MSK290_1100	Cpr_DE0530_1406	Cpr_DSM_44285_403	Cpr_HSID18035_1415	Cpr_KPL2654_614	Cpr_KPL2657_848	Cpr_KPL2755_643	Cpr_KPL2785_659	Cpr_KPL2804_1938	Cpr_KPL2811_612	Cpr_KPL3672_436	Cpr_KPL3675_388	Cpr_KPL3889_266	Cpr_KPL3953_1046	Cpr_KPL3967_343	Cpr_KPL4040_507
705	GC_00000706	19	COG4763	Uncharacterized membrane protein YcfT (YcfT)	CDS	persistent	1097	1097	19	Cpr_1274_CJEI_319	Cpr_MSK124_402	Cpr_MSK146_1453	Cpr_MSK290_289	Cpr_DE0530_2017	Cpr_DSM_44285_1014	Cpr_HSID18035_652	Cpr_KPL2654_2280	Cpr_KPL2657_417	Cpr_KPL2755_1496	Cpr_KPL2785_1693	Cpr_KPL2804_1864	Cpr_KPL2811_1663	Cpr_KPL3672_667	Cpr_KPL3675_1812	Cpr_KPL3889_1474	Cpr_KPL3953_403	Cpr_KPL3967_650	Cpr_KPL4040_1726
706	GC_00000707	19	COG2227	2-polyprenyl-3-methyl-5-hydroxy-6-metoxy-1,4-benzoquinol methylase (UbiG) (PDB:1BHJ)	CDS	persistent	785.95	773	19	Cpr_1274_CJEI_859	Cpr_MSK124_1982	Cpr_MSK146_1993	Cpr_MSK290_2052	Cpr_DE0530_1667	Cpr_DSM_44285_2075	Cpr_HSID18035_466	Cpr_KPL2654_1633	Cpr_KPL2657_2046	Cpr_KPL2755_1086	Cpr_KPL2785_1564	Cpr_KPL2804_1844	Cpr_KPL2811_563	Cpr_KPL3672_1049	Cpr_KPL3675_1647	Cpr_KPL3889_804	Cpr_KPL3953_1473	Cpr_KPL3967_1654	Cpr_KPL4040_1326
707	GC_00000708	19	COG1123	ABC-type glutathione transport system ATPase component, contains duplicated ATPase domain (GsiA)	CDS	persistent	854	854	19	Cpr_1274_CJEI_187	Cpr_MSK124_327	Cpr_MSK146_1558	Cpr_MSK290_362	Cpr_DE0530_535	Cpr_DSM_44285_358	Cpr_HSID18035_756	Cpr_KPL2654_2072	Cpr_KPL2657_347	Cpr_KPL2755_331	Cpr_KPL2785_980	Cpr_KPL2804_1614	Cpr_KPL2811_1530	Cpr_KPL3672_563	Cpr_KPL3675_1543	Cpr_KPL3889_1753	Cpr_KPL3953_328	Cpr_KPL3967_550	Cpr_KPL4040_1605
708	GC_00000709	19	COG1222	ATP-dependent 26S proteasome regulatory subunit (RPT1) (PDB:5EQT)	CDS	persistent	1436	1436	19	Cpr_1274_CJEI_1586	Cpr_MSK124_23	Cpr_MSK146_604	Cpr_MSK290_659	Cpr_DE0530_833	Cpr_DSM_44285_50	Cpr_HSID18035_1055	Cpr_KPL2654_580	Cpr_KPL2657_49	Cpr_KPL2755_30	Cpr_KPL2785_29	Cpr_KPL2804_701	Cpr_KPL2811_29	Cpr_KPL3672_49	Cpr_KPL3675_286	Cpr_KPL3889_1422	Cpr_KPL3953_29	Cpr_KPL3967_49	Cpr_KPL4040_29
709	GC_00000710	19	COG2226	Ubiquinone/menaquinone biosynthesis C-methylase UbiE/MenG (UbiE) (PDB:4OBW)	CDS	persistent	782	782	19	Cpr_1274_CJEI_1557	Cpr_MSK124_2168	Cpr_MSK146_574	Cpr_MSK290_688	Cpr_DE0530_862	Cpr_DSM_44285_21	Cpr_HSID18035_1084	Cpr_KPL2654_2257	Cpr_KPL2657_20	Cpr_KPL2755_2252	Cpr_KPL2785_2130	Cpr_KPL2804_730	Cpr_KPL2811_2192	Cpr_KPL3672_20	Cpr_KPL3675_315	Cpr_KPL3889_1451	Cpr_KPL3953_2201	Cpr_KPL3967_20	Cpr_KPL4040_2211
710	GC_00000711	19	COG2230	Cyclopropane fatty-acyl-phospholipid synthase and related methyltransferases (Cfa) (PDB:5Z9O)	CDS	persistent	1313	1313	19	Cpr_1274_CJEI_1573	Cpr_MSK124_10	Cpr_MSK146_591	Cpr_MSK290_672	Cpr_DE0530_846	Cpr_DSM_44285_37	Cpr_HSID18035_1068	Cpr_KPL2654_593	Cpr_KPL2657_36	Cpr_KPL2755_16	Cpr_KPL2785_16	Cpr_KPL2804_714	Cpr_KPL2811_16	Cpr_KPL3672_36	Cpr_KPL3675_299	Cpr_KPL3889_1435	Cpr_KPL3953_16	Cpr_KPL3967_36	Cpr_KPL4040_16
711	GC_00000712	19	COG2837	Periplasmic deferrochelatase/peroxidase EfeB (EfeB) (PDB:2D3Q)	CDS	persistent	1271	1271	19	Cpr_1274_CJEI_1722	Cpr_MSK124_160	Cpr_MSK146_733	Cpr_MSK290_530	Cpr_DE0530_705	Cpr_DSM_44285_186	Cpr_HSID18035_926	Cpr_KPL2654_451	Cpr_KPL2657_178	Cpr_KPL2755_159	Cpr_KPL2785_165	Cpr_KPL2804_572	Cpr_KPL2811_158	Cpr_KPL3672_178	Cpr_KPL3675_149	Cpr_KPL3889_347	Cpr_KPL3953_158	Cpr_KPL3967_185	Cpr_KPL4040_158
712	GC_00000713	19	COG0148	Enolase (Eno) (PDB:1E9I)	CDS	persistent	1277	1277	19	Cpr_1274_CJEI_1523	Cpr_MSK124_1012	Cpr_MSK146_1206	Cpr_MSK290_1115	Cpr_DE0530_1391	Cpr_DSM_44285_418	Cpr_HSID18035_1400	Cpr_KPL2654_629	Cpr_KPL2657_833	Cpr_KPL2755_628	Cpr_KPL2785_644	Cpr_KPL2804_1923	Cpr_KPL2811_627	Cpr_KPL3672_451	Cpr_KPL3675_403	Cpr_KPL3889_251	Cpr_KPL3953_1031	Cpr_KPL3967_358	Cpr_KPL4040_492
713	GC_00000714	19	COG0656	Aldo/keto reductase, related to diketogulonate reductase (ARA1) (PDB:1Q13)	CDS	persistent	873.89	851	19	Cpr_1274_CJEI_1166	Cpr_MSK124_1598	Cpr_MSK146_1848	Cpr_MSK290_1814	Cpr_DE0530_18	Cpr_DSM_44285_1713	Cpr_HSID18035_2019	Cpr_KPL2654_1819	Cpr_KPL2657_954	Cpr_KPL2755_1369	Cpr_KPL2785_1388	Cpr_KPL2804_2062	Cpr_KPL2811_1075	Cpr_KPL3672_333	Cpr_KPL3675_1743	Cpr_KPL3889_1694	Cpr_KPL3953_1574	Cpr_KPL3967_1884	Cpr_KPL4040_923
714	GC_00000715	19	COG0488	ATPase components of ABC transporters with duplicated ATPase domains (Uup) (PDB:5ZXD)	CDS	persistent	1841.47	1841	19	Cpr_1274_CJEI_1230	Cpr_MSK124_1661	Cpr_MSK146_1911	Cpr_MSK290_1751	Cpr_DE0530_82	Cpr_DSM_44285_1778	Cpr_HSID18035_2083	Cpr_KPL2654_1756	Cpr_KPL2657_889	Cpr_KPL2755_1433	Cpr_KPL2785_698	Cpr_KPL2804_2026	Cpr_KPL2811_1011	Cpr_KPL3672_396	Cpr_KPL3675_349	Cpr_KPL3889_2224	Cpr_KPL3953_1638	Cpr_KPL3967_1450	Cpr_KPL4040_988
715	GC_00000716	19			CDS	persistent	200.95	182	19	Cpr_1274_CJEI_1154	Cpr_MSK124_1586	Cpr_MSK146_1836	Cpr_MSK290_1826	Cpr_DE0530_6	Cpr_DSM_44285_1701	Cpr_HSID18035_2007	Cpr_KPL2654_1831	Cpr_KPL2657_966	Cpr_KPL2755_1357	Cpr_KPL2785_1401	Cpr_KPL2804_2198	Cpr_KPL2811_1087	Cpr_KPL3672_2166	Cpr_KPL3675_1730	Cpr_KPL3889_1706	Cpr_KPL3953_1562	Cpr_KPL3967_1897	Cpr_KPL4040_2165
716	GC_00000717	19	COG0520	Selenocysteine lyase/Cysteine desulfurase (CsdA) (PDB:4LW2)	CDS	persistent	1241	1241	19	Cpr_1274_CJEI_1634	Cpr_MSK124_72	Cpr_MSK146_645	Cpr_MSK290_618	Cpr_DE0530_792	Cpr_DSM_44285_98	Cpr_HSID18035_1014	Cpr_KPL2654_539	Cpr_KPL2657_90	Cpr_KPL2755_71	Cpr_KPL2785_77	Cpr_KPL2804_660	Cpr_KPL2811_70	Cpr_KPL3672_90	Cpr_KPL3675_238	Cpr_KPL3889_1381	Cpr_KPL3953_70	Cpr_KPL3967_97	Cpr_KPL4040_70
717	GC_00000718	19	COG0609	ABC-type Fe3+-siderophore transport system, permease component (FepD) (PDB:2NQ2)	CDS	persistent	1022	1022	19	Cpr_1274_CJEI_1764	Cpr_MSK124_1433	Cpr_MSK146_924	Cpr_MSK290_1624	Cpr_DE0530_305	Cpr_DSM_44285_1834	Cpr_HSID18035_58	Cpr_KPL2654_1879	Cpr_KPL2657_1946	Cpr_KPL2755_1193	Cpr_KPL2785_2156	Cpr_KPL2804_789	Cpr_KPL2811_2241	Cpr_KPL3672_2069	Cpr_KPL3675_2238	Cpr_KPL3889_1861	Cpr_KPL3953_2215	Cpr_KPL3967_1171	Cpr_KPL4040_1840
718	GC_00000719	19	COG2113	ABC-type proline/glycine betaine transport system, periplasmic component (ProX) (PDB:1R9L)	CDS	persistent	873.26	860	19	Cpr_1274_CJEI_30	Cpr_MSK124_209	Cpr_MSK146_782	Cpr_MSK290_480	Cpr_DE0530_656	Cpr_DSM_44285_235	Cpr_HSID18035_876	Cpr_KPL2654_402	Cpr_KPL2657_227	Cpr_KPL2755_209	Cpr_KPL2785_214	Cpr_KPL2804_522	Cpr_KPL2811_208	Cpr_KPL3672_227	Cpr_KPL3675_100	Cpr_KPL3889_396	Cpr_KPL3953_207	Cpr_KPL3967_234	Cpr_KPL4040_207
719	GC_00000720	19	COG2113	ABC-type proline/glycine betaine transport system, periplasmic component (ProX) (PDB:1R9L)	CDS	persistent	851	851	19	Cpr_1274_CJEI_1876	Cpr_MSK124_294	Cpr_MSK146_869	Cpr_MSK290_396	Cpr_DE0530_569	Cpr_DSM_44285_320	Cpr_HSID18035_790	Cpr_KPL2654_316	Cpr_KPL2657_312	Cpr_KPL2755_294	Cpr_KPL2785_301	Cpr_KPL2804_437	Cpr_KPL2811_293	Cpr_KPL3672_310	Cpr_KPL3675_12	Cpr_KPL3889_481	Cpr_KPL3953_294	Cpr_KPL3967_321	Cpr_KPL4040_290
720	GC_00000721	19	COG0689	Ribonuclease PH (Rph) (PDB:1UDO)	CDS	persistent	803	803	19	Cpr_1274_CJEI_1955	Cpr_MSK124_643	Cpr_MSK146_378	Cpr_MSK290_2092	Cpr_DE0530_1003	Cpr_DSM_44285_1412	Cpr_HSID18035_115	Cpr_KPL2654_1211	Cpr_KPL2657_1353	Cpr_KPL2755_721	Cpr_KPL2785_415	Cpr_KPL2804_151	Cpr_KPL2811_1463	Cpr_KPL3672_1943	Cpr_KPL3675_1173	Cpr_KPL3889_1575	Cpr_KPL3953_663	Cpr_KPL3967_818	Cpr_KPL4040_2227
721	GC_00000722	19	COG0406	Broad specificity phosphatase PhoE (PhoE) (PDB:1EBB)	CDS	persistent	650	650	19	Cpr_1274_CJEI_828	Cpr_MSK124_1952	Cpr_MSK146_1963	Cpr_MSK290_2021	Cpr_DE0530_1636	Cpr_DSM_44285_2105	Cpr_HSID18035_435	Cpr_KPL2654_1603	Cpr_KPL2657_2015	Cpr_KPL2755_1055	Cpr_KPL2785_1533	Cpr_KPL2804_1814	Cpr_KPL2811_594	Cpr_KPL3672_1080	Cpr_KPL3675_1678	Cpr_KPL3889_836	Cpr_KPL3953_1442	Cpr_KPL3967_1623	Cpr_KPL4040_1295
722	GC_00000723	19	COG0204	1-acyl-sn-glycerol-3-phosphate acyltransferase (PlsC) (PDB:1IUQ)	CDS	persistent	756.42	764	19	Cpr_1274_CJEI_318	Cpr_MSK124_403	Cpr_MSK146_1452	Cpr_MSK290_288	Cpr_DE0530_2016	Cpr_DSM_44285_1013	Cpr_HSID18035_651	Cpr_KPL2654_2281	Cpr_KPL2657_418	Cpr_KPL2755_1497	Cpr_KPL2785_1694	Cpr_KPL2804_1863	Cpr_KPL2811_1664	Cpr_KPL3672_668	Cpr_KPL3675_1811	Cpr_KPL3889_1475	Cpr_KPL3953_404	Cpr_KPL3967_651	Cpr_KPL4040_1727
723	GC_00000724	19	COG1296	Predicted branched-chain amino acid permease (azaleucine resistance) (AzlC)	CDS	persistent	689	689	19	Cpr_1274_CJEI_747	Cpr_MSK124_1897	Cpr_MSK146_1697	Cpr_MSK290_1859	Cpr_DE0530_1498	Cpr_DSM_44285_1192	Cpr_HSID18035_1829	Cpr_KPL2654_1441	Cpr_KPL2657_1516	Cpr_KPL2755_1809	Cpr_KPL2785_740	Cpr_KPL2804_1443	Cpr_KPL2811_890	Cpr_KPL3672_823	Cpr_KPL3675_792	Cpr_KPL3889_1104	Cpr_KPL3953_1365	Cpr_KPL3967_957	Cpr_KPL4040_1237
724	GC_00000725	19	COG1131	ABC-type multidrug transport system, ATPase component (CcmA) (PDB:5DO7)	CDS	persistent	914.63	917	19	Cpr_1274_CJEI_1628	Cpr_MSK124_66	Cpr_MSK146_639	Cpr_MSK290_624	Cpr_DE0530_798	Cpr_DSM_44285_92	Cpr_HSID18035_1020	Cpr_KPL2654_545	Cpr_KPL2657_84	Cpr_KPL2755_65	Cpr_KPL2785_71	Cpr_KPL2804_666	Cpr_KPL2811_64	Cpr_KPL3672_84	Cpr_KPL3675_244	Cpr_KPL3889_1387	Cpr_KPL3953_64	Cpr_KPL3967_91	Cpr_KPL4040_64
725	GC_00000726	19	COG3513	CRISPR-Cas system type-II protein Cas9 (Cas9) (PDB:4OGC)	CDS	persistent	793.37	791	19	Cpr_1274_CJEI_1443	Cpr_MSK124_932	Cpr_MSK146_1284	Cpr_MSK290_1195	Cpr_DE0530_1311	Cpr_DSM_44285_499	Cpr_HSID18035_1321	Cpr_KPL2654_710	Cpr_KPL2657_753	Cpr_KPL2755_549	Cpr_KPL2785_564	Cpr_KPL2804_1156	Cpr_KPL2811_706	Cpr_KPL3672_531	Cpr_KPL3675_483	Cpr_KPL3889_171	Cpr_KPL3953_952	Cpr_KPL3967_438	Cpr_KPL4040_410
726	GC_00000727	19			CDS	persistent	620	620	19	Cpr_1274_CJEI_1518	Cpr_MSK124_1007	Cpr_MSK146_1211	Cpr_MSK290_1120	Cpr_DE0530_1386	Cpr_DSM_44285_423	Cpr_HSID18035_1395	Cpr_KPL2654_634	Cpr_KPL2657_828	Cpr_KPL2755_623	Cpr_KPL2785_639	Cpr_KPL2804_1918	Cpr_KPL2811_632	Cpr_KPL3672_456	Cpr_KPL3675_408	Cpr_KPL3889_246	Cpr_KPL3953_1026	Cpr_KPL3967_363	Cpr_KPL4040_487
727	GC_00000728	19	COG2251	Predicted nuclease, RecB family	CDS	persistent	1641.42	1661	19	Cpr_1274_CJEI_572	Cpr_MSK124_1935	Cpr_MSK146_1929	Cpr_MSK290_2004	Cpr_DE0530_892	Cpr_DSM_44285_2172	Cpr_HSID18035_1133	Cpr_KPL2654_2246	Cpr_KPL2657_2168	Cpr_KPL2755_2213	Cpr_KPL2785_2100	Cpr_KPL2804_1789	Cpr_KPL2811_2155	Cpr_KPL3672_2133	Cpr_KPL3675_1714	Cpr_KPL3889_858	Cpr_KPL3953_1419	Cpr_KPL3967_2218	Cpr_KPL4040_1272
728	GC_00000729	19	COG0014	Gamma-glutamyl phosphate reductase (ProA) (PDB:4GHK)	CDS	persistent	1303.84	1301	19	Cpr_1274_CJEI_2029	Cpr_MSK124_714	Cpr_MSK146_449	Cpr_MSK290_1486	Cpr_DE0530_134	Cpr_DSM_44285_1486	Cpr_HSID18035_2141	Cpr_KPL2654_1364	Cpr_KPL2657_1837	Cpr_KPL2755_794	Cpr_KPL2785_325	Cpr_KPL2804_76	Cpr_KPL2811_1390	Cpr_KPL3672_1546	Cpr_KPL3675_701	Cpr_KPL3889_945	Cpr_KPL3953_756	Cpr_KPL3967_730	Cpr_KPL4040_1667
729	GC_00000730	19	COG0781	Transcription antitermination protein NusB (NusB) (PDB:1EY1) (PUBMED:21652641)	CDS	persistent	597.74	593	19	Cpr_1274_CJEI_1683	Cpr_MSK124_121	Cpr_MSK146_694	Cpr_MSK290_569	Cpr_DE0530_743	Cpr_DSM_44285_147	Cpr_HSID18035_965	Cpr_KPL2654_490	Cpr_KPL2657_139	Cpr_KPL2755_120	Cpr_KPL2785_126	Cpr_KPL2804_611	Cpr_KPL2811_119	Cpr_KPL3672_139	Cpr_KPL3675_189	Cpr_KPL3889_308	Cpr_KPL3953_119	Cpr_KPL3967_146	Cpr_KPL4040_119
730	GC_00000731	19			CDS	persistent	701	701	19	Cpr_1274_CJEI_1988	Cpr_MSK124_674	Cpr_MSK146_409	Cpr_MSK290_2125	Cpr_DE0530_953	Cpr_DSM_44285_1445	Cpr_HSID18035_517	Cpr_KPL2654_1324	Cpr_KPL2657_1384	Cpr_KPL2755_752	Cpr_KPL2785_364	Cpr_KPL2804_116	Cpr_KPL2811_1432	Cpr_KPL3672_2022	Cpr_KPL3675_740	Cpr_KPL3889_985	Cpr_KPL3953_716	Cpr_KPL3967_768	Cpr_KPL4040_1987
731	GC_00000732	19			CDS	persistent	662	662	19	Cpr_1274_CJEI_1385	Cpr_MSK124_874	Cpr_MSK146_1342	Cpr_MSK290_1253	Cpr_DE0530_1253	Cpr_DSM_44285_557	Cpr_HSID18035_1263	Cpr_KPL2654_769	Cpr_KPL2657_1677	Cpr_KPL2755_491	Cpr_KPL2785_1438	Cpr_KPL2804_1098	Cpr_KPL2811_764	Cpr_KPL3672_1200	Cpr_KPL3675_541	Cpr_KPL3889_113	Cpr_KPL3953_894	Cpr_KPL3967_496	Cpr_KPL4040_352
732	GC_00000733	19	COG1027	Aspartate ammonia-lyase (AspA) (PDB:6WNG)	CDS	persistent	1541	1541	19	Cpr_1274_CJEI_1594	Cpr_MSK124_31	Cpr_MSK146_612	Cpr_MSK290_651	Cpr_DE0530_825	Cpr_DSM_44285_58	Cpr_HSID18035_1047	Cpr_KPL2654_572	Cpr_KPL2657_57	Cpr_KPL2755_38	Cpr_KPL2785_37	Cpr_KPL2804_693	Cpr_KPL2811_37	Cpr_KPL3672_57	Cpr_KPL3675_278	Cpr_KPL3889_1414	Cpr_KPL3953_37	Cpr_KPL3967_57	Cpr_KPL4040_37
733	GC_00000734	19	COG0147	Anthranilate/para-aminobenzoate synthases component I (TrpE) (PDB:1I1Q)	CDS	persistent	2189	2189	19	Cpr_1274_CJEI_1510	Cpr_MSK124_999	Cpr_MSK146_1219	Cpr_MSK290_1128	Cpr_DE0530_1378	Cpr_DSM_44285_431	Cpr_HSID18035_1387	Cpr_KPL2654_642	Cpr_KPL2657_820	Cpr_KPL2755_615	Cpr_KPL2785_631	Cpr_KPL2804_1910	Cpr_KPL2811_640	Cpr_KPL3672_464	Cpr_KPL3675_416	Cpr_KPL3889_238	Cpr_KPL3953_1018	Cpr_KPL3967_371	Cpr_KPL4040_479
734	GC_00000735	19			CDS	persistent	509	509	19	Cpr_1274_CJEI_1770	Cpr_MSK124_1440	Cpr_MSK146_930	Cpr_MSK290_1617	Cpr_DE0530_300	Cpr_DSM_44285_1827	Cpr_HSID18035_63	Cpr_KPL2654_1885	Cpr_KPL2657_1953	Cpr_KPL2755_1199	Cpr_KPL2785_2151	Cpr_KPL2804_782	Cpr_KPL2811_2247	Cpr_KPL3672_2075	Cpr_KPL3675_2233	Cpr_KPL3889_1856	Cpr_KPL3953_2221	Cpr_KPL3967_1166	Cpr_KPL4040_1847
735	GC_00000736	19	COG1690	RNA-splicing ligase RtcB, repairs tRNA damage (RtcB) (PDB:1UC2)	CDS	persistent	1272.26	1286	19	Cpr_1274_CJEI_91	Cpr_MSK124_558	Cpr_MSK146_292	Cpr_MSK290_858	Cpr_DE0530_1093	Cpr_DSM_44285_2136	Cpr_HSID18035_2223	Cpr_KPL2654_290	Cpr_KPL2657_1269	Cpr_KPL2755_2256	Cpr_KPL2785_498	Cpr_KPL2804_237	Cpr_KPL2811_1190	Cpr_KPL3672_2098	Cpr_KPL3675_1090	Cpr_KPL3889_1156	Cpr_KPL3953_570	Cpr_KPL3967_1300	Cpr_KPL4040_902
736	GC_00000737	19			CDS	persistent	1478	1478	19	Cpr_1274_CJEI_1190	Cpr_MSK124_1622	Cpr_MSK146_1872	Cpr_MSK290_1790	Cpr_DE0530_42	Cpr_DSM_44285_1738	Cpr_HSID18035_2043	Cpr_KPL2654_1795	Cpr_KPL2657_930	Cpr_KPL2755_1393	Cpr_KPL2785_1364	Cpr_KPL2804_2038	Cpr_KPL2811_1051	Cpr_KPL3672_357	Cpr_KPL3675_1767	Cpr_KPL3889_1670	Cpr_KPL3953_1598	Cpr_KPL3967_1490	Cpr_KPL4040_948
737	GC_00000738	19	COG3824	Predicted Zn-dependent protease, minimal metalloprotease (MMP)-like domain (PDB:3E11)	CDS	persistent	347	347	19	Cpr_1274_CJEI_829	Cpr_MSK124_1953	Cpr_MSK146_1964	Cpr_MSK290_2022	Cpr_DE0530_1637	Cpr_DSM_44285_2104	Cpr_HSID18035_436	Cpr_KPL2654_1604	Cpr_KPL2657_2016	Cpr_KPL2755_1056	Cpr_KPL2785_1534	Cpr_KPL2804_1815	Cpr_KPL2811_593	Cpr_KPL3672_1079	Cpr_KPL3675_1677	Cpr_KPL3889_835	Cpr_KPL3953_1443	Cpr_KPL3967_1624	Cpr_KPL4040_1296
738	GC_00000739	19	COG1704	Magnetosome formation protein MamQ, lipoprotein antigen LemA family (LemA) (PDB:2ETD) (PUBMED:14638756	CDS	persistent	524	524	19	Cpr_1274_CJEI_1716	Cpr_MSK124_154	Cpr_MSK146_727	Cpr_MSK290_536	Cpr_DE0530_711	Cpr_DSM_44285_180	Cpr_HSID18035_932	Cpr_KPL2654_457	Cpr_KPL2657_172	Cpr_KPL2755_153	Cpr_KPL2785_159	Cpr_KPL2804_578	Cpr_KPL2811_152	Cpr_KPL3672_172	Cpr_KPL3675_155	Cpr_KPL3889_341	Cpr_KPL3953_152	Cpr_KPL3967_179	Cpr_KPL4040_152
739	GC_00000740	19	COG0157	Nicotinate-nucleotide pyrophosphorylase (NadC) (PDB:1O4U)	CDS	persistent	962	962	19	Cpr_1274_CJEI_1528	Cpr_MSK124_1017	Cpr_MSK146_1201	Cpr_MSK290_1110	Cpr_DE0530_1396	Cpr_DSM_44285_413	Cpr_HSID18035_1405	Cpr_KPL2654_624	Cpr_KPL2657_838	Cpr_KPL2755_633	Cpr_KPL2785_649	Cpr_KPL2804_1928	Cpr_KPL2811_622	Cpr_KPL3672_446	Cpr_KPL3675_398	Cpr_KPL3889_256	Cpr_KPL3953_1036	Cpr_KPL3967_353	Cpr_KPL4040_497
740	GC_00000741	19	COG1120	ABC-type cobalamin/Fe3+-siderophores transport system, ATPase component (FepC) (PDB:2NQ2)	CDS	persistent	788.47	791	19	Cpr_1274_CJEI_973	Cpr_MSK124_1262	Cpr_MSK146_1045	Cpr_MSK290_78	Cpr_DE0530_1841	Cpr_DSM_44285_1949	Cpr_HSID18035_1665	Cpr_KPL2654_957	Cpr_KPL2657_642	Cpr_KPL2755_1318	Cpr_KPL2785_1849	Cpr_KPL2804_1284	Cpr_KPL2811_408	Cpr_KPL3672_1407	Cpr_KPL3675_1019	Cpr_KPL3889_625	Cpr_KPL3953_2160	Cpr_KPL3967_1935	Cpr_KPL4040_614
741	GC_00000742	19	COG1120	ABC-type cobalamin/Fe3+-siderophores transport system, ATPase component (FepC) (PDB:2NQ2)	CDS	persistent	806	806	19	Cpr_1274_CJEI_1762	Cpr_MSK124_1431	Cpr_MSK146_922	Cpr_MSK290_1626	Cpr_DE0530_307	Cpr_DSM_44285_1836	Cpr_HSID18035_56	Cpr_KPL2654_1877	Cpr_KPL2657_1944	Cpr_KPL2755_1191	Cpr_KPL2785_2158	Cpr_KPL2804_791	Cpr_KPL2811_2239	Cpr_KPL3672_2067	Cpr_KPL3675_2240	Cpr_KPL3889_1863	Cpr_KPL3953_2213	Cpr_KPL3967_1173	Cpr_KPL4040_1838
742	GC_00000743	19	COG0488	ATPase components of ABC transporters with duplicated ATPase domains (Uup) (PDB:5ZXD)	CDS	persistent	1670	1670	19	Cpr_1274_CJEI_1986	Cpr_MSK124_672	Cpr_MSK146_407	Cpr_MSK290_2123	Cpr_DE0530_955	Cpr_DSM_44285_1443	Cpr_HSID18035_519	Cpr_KPL2654_1322	Cpr_KPL2657_1382	Cpr_KPL2755_750	Cpr_KPL2785_366	Cpr_KPL2804_118	Cpr_KPL2811_1434	Cpr_KPL3672_2020	Cpr_KPL3675_742	Cpr_KPL3889_987	Cpr_KPL3953_714	Cpr_KPL3967_770	Cpr_KPL4040_1985
743	GC_00000744	19	COG1329	RNA polymerase-interacting regulator, CarD/CdnL/TRCF family (CdnL) (PDB:4ILU)	CDS	persistent	584	584	19	Cpr_1274_CJEI_1056	Cpr_MSK124_553	Cpr_MSK146_287	Cpr_MSK290_853	Cpr_DE0530_1103	Cpr_DSM_44285_2141	Cpr_HSID18035_2229	Cpr_KPL2654_285	Cpr_KPL2657_1259	Cpr_KPL2755_1767	Cpr_KPL2785_508	Cpr_KPL2804_242	Cpr_KPL2811_1181	Cpr_KPL3672_2107	Cpr_KPL3675_1080	Cpr_KPL3889_1165	Cpr_KPL3953_561	Cpr_KPL3967_1310	Cpr_KPL4040_897
744	GC_00000745	19			CDS	persistent	683	683	19	Cpr_1274_CJEI_126	Cpr_MSK124_1774	Cpr_MSK146_1118	Cpr_MSK290_151	Cpr_DE0530_261	Cpr_DSM_44285_881	Cpr_HSID18035_306	Cpr_KPL2654_1029	Cpr_KPL2657_556	Cpr_KPL2755_1629	Cpr_KPL2785_1778	Cpr_KPL2804_1357	Cpr_KPL2811_1579	Cpr_KPL3672_1875	Cpr_KPL3675_948	Cpr_KPL3889_538	Cpr_KPL3953_1993	Cpr_KPL3967_1232	Cpr_KPL4040_700
745	GC_00000746	19	COG3917	2-hydroxychromene-2-carboxylate isomerase (NahD)	CDS	persistent	611	611	19	Cpr_1274_CJEI_2001	Cpr_MSK124_686	Cpr_MSK146_421	Cpr_MSK290_2137	Cpr_DE0530_939	Cpr_DSM_44285_1458	Cpr_HSID18035_505	Cpr_KPL2654_1336	Cpr_KPL2657_1396	Cpr_KPL2755_766	Cpr_KPL2785_351	Cpr_KPL2804_104	Cpr_KPL2811_1418	Cpr_KPL3672_2035	Cpr_KPL3675_727	Cpr_KPL3889_973	Cpr_KPL3953_728	Cpr_KPL3967_756	Cpr_KPL4040_2316
746	GC_00000747	19	COG4606	ABC-type enterochelin transport system, permease component (CeuB)	CDS	persistent	1043	1043	19	Cpr_1274_CJEI_2126	Cpr_MSK124_809	Cpr_MSK146_551	Cpr_MSK290_1581	Cpr_DE0530_916	Cpr_DSM_44285_1581	Cpr_HSID18035_498	Cpr_KPL2654_1971	Cpr_KPL2657_2121	Cpr_KPL2755_2079	Cpr_KPL2785_2182	Cpr_KPL2804_2218	Cpr_KPL2811_1937	Cpr_KPL3672_1976	Cpr_KPL3675_609	Cpr_KPL3889_2189	Cpr_KPL3953_2154	Cpr_KPL3967_2053	Cpr_KPL4040_2025
747	GC_00000748	19			CDS	persistent	551	551	19	Cpr_1274_CJEI_1146	Cpr_MSK124_1043	Cpr_MSK146_197	Cpr_MSK290_763	Cpr_DE0530_903	Cpr_DSM_44285_1254	Cpr_HSID18035_247	Cpr_KPL2654_195	Cpr_KPL2657_2128	Cpr_KPL2755_2278	Cpr_KPL2785_924	Cpr_KPL2804_332	Cpr_KPL2811_2277	Cpr_KPL3672_1334	Cpr_KPL3675_1440	Cpr_KPL3889_1253	Cpr_KPL3953_2232	Cpr_KPL3967_1019	Cpr_KPL4040_1133
748	GC_00000749	19	COG0568	DNA-directed RNA polymerase, sigma subunit (sigma70/sigma32) (RpoD) (PDB:1SIG)	CDS	persistent	989	989	19	Cpr_1274_CJEI_55	Cpr_MSK124_184	Cpr_MSK146_757	Cpr_MSK290_505	Cpr_DE0530_681	Cpr_DSM_44285_210	Cpr_HSID18035_901	Cpr_KPL2654_427	Cpr_KPL2657_202	Cpr_KPL2755_184	Cpr_KPL2785_189	Cpr_KPL2804_547	Cpr_KPL2811_183	Cpr_KPL3672_202	Cpr_KPL3675_125	Cpr_KPL3889_371	Cpr_KPL3953_182	Cpr_KPL3967_209	Cpr_KPL4040_182
749	GC_00000750	19	COG0568	DNA-directed RNA polymerase, sigma subunit (sigma70/sigma32) (RpoD) (PDB:1SIG)	CDS	persistent	1388	1388	19	Cpr_1274_CJEI_62	Cpr_MSK124_177	Cpr_MSK146_750	Cpr_MSK290_513	Cpr_DE0530_688	Cpr_DSM_44285_203	Cpr_HSID18035_908	Cpr_KPL2654_434	Cpr_KPL2657_195	Cpr_KPL2755_177	Cpr_KPL2785_182	Cpr_KPL2804_555	Cpr_KPL2811_176	Cpr_KPL3672_195	Cpr_KPL3675_132	Cpr_KPL3889_364	Cpr_KPL3953_175	Cpr_KPL3967_202	Cpr_KPL4040_175
750	GC_00000751	19			CDS	persistent	1278.74	1250	19	Cpr_1274_CJEI_996	Cpr_MSK124_1240	Cpr_MSK146_1068	Cpr_MSK290_102	Cpr_DE0530_1818	Cpr_DSM_44285_1971	Cpr_HSID18035_1643	Cpr_KPL2654_980	Cpr_KPL2657_619	Cpr_KPL2755_1342	Cpr_KPL2785_1827	Cpr_KPL2804_1307	Cpr_KPL2811_431	Cpr_KPL3672_1430	Cpr_KPL3675_997	Cpr_KPL3889_602	Cpr_KPL3953_1902	Cpr_KPL3967_1183	Cpr_KPL4040_636
751	GC_00000752	19	COG0102	Ribosomal protein L13 (RplM) (PDB:1VS6)	CDS	persistent	443	443	19	Cpr_1274_CJEI_1800	Cpr_MSK124_1470	Cpr_MSK146_960	Cpr_MSK290_1587	Cpr_DE0530_270	Cpr_DSM_44285_2148	Cpr_HSID18035_93	Cpr_KPL2654_1965	Cpr_KPL2657_1985	Cpr_KPL2755_1229	Cpr_KPL2785_1184	Cpr_KPL2804_752	Cpr_KPL2811_322	Cpr_KPL3672_1781	Cpr_KPL3675_1624	Cpr_KPL3889_2245	Cpr_KPL3953_1790	Cpr_KPL3967_1135	Cpr_KPL4040_527
752	GC_00000753	19	COG0824	Acyl-CoA thioesterase FadM (FadM) (PDB:2FUJ)	CDS	persistent	650	650	19	Cpr_1274_CJEI_1987	Cpr_MSK124_673	Cpr_MSK146_408	Cpr_MSK290_2124	Cpr_DE0530_954	Cpr_DSM_44285_1444	Cpr_HSID18035_518	Cpr_KPL2654_1323	Cpr_KPL2657_1383	Cpr_KPL2755_751	Cpr_KPL2785_365	Cpr_KPL2804_117	Cpr_KPL2811_1433	Cpr_KPL3672_2021	Cpr_KPL3675_741	Cpr_KPL3889_986	Cpr_KPL3953_715	Cpr_KPL3967_769	Cpr_KPL4040_1986
753	GC_00000754	19	COG2375	NADPH-dependent ferric siderophore reductase, contains FAD-binding and SIP domains (ViuB) (PDB:2GPJ)	CDS	persistent	941	941	19	Cpr_1274_CJEI_1898	Cpr_MSK124_1490	Cpr_MSK146_1812	Cpr_MSK290_1376	Cpr_DE0530_1682	Cpr_DSM_44285_1607	Cpr_HSID18035_1907	Cpr_KPL2654_1650	Cpr_KPL2657_1797	Cpr_KPL2755_1101	Cpr_KPL2785_1116	Cpr_KPL2804_973	Cpr_KPL2811_547	Cpr_KPL3672_1032	Cpr_KPL3675_1186	Cpr_KPL3889_789	Cpr_KPL3953_1488	Cpr_KPL3967_1352	Cpr_KPL4040_740
754	GC_00000755	19	COG1842	Phage shock protein A (PspA) (PDB:4WHE)	CDS	persistent	788	788	19	Cpr_1274_CJEI_388	Cpr_MSK124_1798	Cpr_MSK146_1582	Cpr_MSK290_1916	Cpr_DE0530_1619	Cpr_DSM_44285_1069	Cpr_HSID18035_423	Cpr_KPL2654_1588	Cpr_KPL2657_1402	Cpr_KPL2755_1857	Cpr_KPL2785_864	Cpr_KPL2804_1644	Cpr_KPL2811_1730	Cpr_KPL3672_942	Cpr_KPL3675_919	Cpr_KPL3889_2010	Cpr_KPL3953_1244	Cpr_KPL3967_2159	Cpr_KPL4040_1333
755	GC_00000756	19	COG0438	Glycosyltransferase involved in cell wall bisynthesis (RfaB) (PDB:2IV7)	CDS	persistent	1100	1100	19	Cpr_1274_CJEI_1717	Cpr_MSK124_155	Cpr_MSK146_728	Cpr_MSK290_535	Cpr_DE0530_710	Cpr_DSM_44285_181	Cpr_HSID18035_931	Cpr_KPL2654_456	Cpr_KPL2657_173	Cpr_KPL2755_154	Cpr_KPL2785_160	Cpr_KPL2804_577	Cpr_KPL2811_153	Cpr_KPL3672_173	Cpr_KPL3675_154	Cpr_KPL3889_342	Cpr_KPL3953_153	Cpr_KPL3967_180	Cpr_KPL4040_153
756	GC_00000757	19			CDS	persistent	652.21	653	19	Cpr_1274_CJEI_1240	Cpr_MSK124_1673	Cpr_MSK146_2139	Cpr_MSK290_1741	Cpr_DE0530_92	Cpr_DSM_44285_1788	Cpr_HSID18035_2093	Cpr_KPL2654_1744	Cpr_KPL2657_879	Cpr_KPL2755_1443	Cpr_KPL2785_689	Cpr_KPL2804_2133	Cpr_KPL2811_1001	Cpr_KPL3672_406	Cpr_KPL3675_358	Cpr_KPL3889_2290	Cpr_KPL3953_1648	Cpr_KPL3967_1441	Cpr_KPL4040_998
757	GC_00000758	19	COG1169	Isochorismate synthase EntC (MenF) (PDB:5JXZ)	CDS	persistent	1099.68	1097	19	Cpr_1274_CJEI_1356	Cpr_MSK124_846	Cpr_MSK146_1370	Cpr_MSK290_1281	Cpr_DE0530_1225	Cpr_DSM_44285_585	Cpr_HSID18035_1235	Cpr_KPL2654_797	Cpr_KPL2657_1649	Cpr_KPL2755_463	Cpr_KPL2785_1410	Cpr_KPL2804_1070	Cpr_KPL2811_792	Cpr_KPL3672_1172	Cpr_KPL3675_569	Cpr_KPL3889_85	Cpr_KPL3953_866	Cpr_KPL3967_524	Cpr_KPL4040_324
758	GC_00000759	19	COG2247	Putative cell wall-binding domain (amidase enhancer), LytB superfamily (LytB) (PDB:5J6Q)	CDS	persistent	865.37	842	19	Cpr_1274_CJEI_1375	Cpr_MSK124_865	Cpr_MSK146_1351	Cpr_MSK290_1262	Cpr_DE0530_1244	Cpr_DSM_44285_566	Cpr_HSID18035_1254	Cpr_KPL2654_778	Cpr_KPL2657_1668	Cpr_KPL2755_482	Cpr_KPL2785_1429	Cpr_KPL2804_1089	Cpr_KPL2811_773	Cpr_KPL3672_1191	Cpr_KPL3675_550	Cpr_KPL3889_104	Cpr_KPL3953_885	Cpr_KPL3967_505	Cpr_KPL4040_343
759	GC_00000760	19	COG2951	Membrane-bound lytic murein transglycosylase B (MltB) (PDB:1D0K)	CDS	persistent	803	803	19	Cpr_1274_CJEI_1524	Cpr_MSK124_1013	Cpr_MSK146_1205	Cpr_MSK290_1114	Cpr_DE0530_1392	Cpr_DSM_44285_417	Cpr_HSID18035_1401	Cpr_KPL2654_628	Cpr_KPL2657_834	Cpr_KPL2755_629	Cpr_KPL2785_645	Cpr_KPL2804_1924	Cpr_KPL2811_626	Cpr_KPL3672_450	Cpr_KPL3675_402	Cpr_KPL3889_252	Cpr_KPL3953_1032	Cpr_KPL3967_357	Cpr_KPL4040_493
760	GC_00000761	19	COG1188	Ribosomal 50S subunit-recycling heat shock protein, contains S4 domain (HslR) (PDB:3BBU)	CDS	persistent	398	398	19	Cpr_1274_CJEI_200	Cpr_MSK124_340	Cpr_MSK146_1545	Cpr_MSK290_350	Cpr_DE0530_522	Cpr_DSM_44285_371	Cpr_HSID18035_743	Cpr_KPL2654_2085	Cpr_KPL2657_360	Cpr_KPL2755_344	Cpr_KPL2785_993	Cpr_KPL2804_1600	Cpr_KPL2811_1543	Cpr_KPL3672_577	Cpr_KPL3675_1529	Cpr_KPL3889_1740	Cpr_KPL3953_341	Cpr_KPL3967_563	Cpr_KPL4040_1618
761	GC_00000762	19	COG4667	Predicted phospholipase, patatin/cPLA2 family (YjjU)	CDS	persistent	835.84	824	19	Cpr_1274_CJEI_1242	Cpr_MSK124_1675	Cpr_MSK146_2137	Cpr_MSK290_1739	Cpr_DE0530_94	Cpr_DSM_44285_1790	Cpr_HSID18035_2095	Cpr_KPL2654_1742	Cpr_KPL2657_877	Cpr_KPL2755_1445	Cpr_KPL2785_687	Cpr_KPL2804_2131	Cpr_KPL2811_999	Cpr_KPL3672_408	Cpr_KPL3675_360	Cpr_KPL3889_2288	Cpr_KPL3953_1650	Cpr_KPL3967_1439	Cpr_KPL4040_1000
762	GC_00000763	19	COG1863	Multisubunit Na+/H+ antiporter, MnhE subunit (MnhE) (PDB:6CFW)	CDS	persistent	593.32	599	19	Cpr_1274_CJEI_1096	Cpr_MSK124_505	Cpr_MSK146_247	Cpr_MSK290_813	Cpr_DE0530_1142	Cpr_DSM_44285_1304	Cpr_HSID18035_2269	Cpr_KPL2654_245	Cpr_KPL2657_1219	Cpr_KPL2755_1720	Cpr_KPL2785_874	Cpr_KPL2804_282	Cpr_KPL2811_1134	Cpr_KPL3672_1284	Cpr_KPL3675_1390	Cpr_KPL3889_1203	Cpr_KPL3953_514	Cpr_KPL3967_1069	Cpr_KPL4040_858
763	GC_00000764	19	COG0305	Replicative DNA helicase (DnaB) (PDB:1B79)	CDS	persistent	1556	1556	19	Cpr_1274_CJEI_392	Cpr_MSK124_1802	Cpr_MSK146_1586	Cpr_MSK290_1920	Cpr_DE0530_1615	Cpr_DSM_44285_1073	Cpr_HSID18035_419	Cpr_KPL2654_1584	Cpr_KPL2657_1406	Cpr_KPL2755_1861	Cpr_KPL2785_860	Cpr_KPL2804_1648	Cpr_KPL2811_1734	Cpr_KPL3672_938	Cpr_KPL3675_915	Cpr_KPL3889_2014	Cpr_KPL3953_1248	Cpr_KPL3967_2155	Cpr_KPL4040_1337
764	GC_00000765	19	COG0740	ATP-dependent protease ClpP, protease subunit (ClpP) (PDB:1TG6)	CDS	persistent	602	602	19	Cpr_1274_CJEI_2008	Cpr_MSK124_694	Cpr_MSK146_429	Cpr_MSK290_2145	Cpr_DE0530_931	Cpr_DSM_44285_1465	Cpr_HSID18035_2121	Cpr_KPL2654_1344	Cpr_KPL2657_1817	Cpr_KPL2755_774	Cpr_KPL2785_344	Cpr_KPL2804_96	Cpr_KPL2811_1410	Cpr_KPL3672_2176	Cpr_KPL3675_720	Cpr_KPL3889_965	Cpr_KPL3953_736	Cpr_KPL3967_749	Cpr_KPL4040_1687
765	GC_00000766	19			CDS	persistent	426.26	431	19	Cpr_1274_CJEI_1032	Cpr_MSK124_1375	Cpr_MSK146_2062	Cpr_MSK290_1684	Cpr_DE0530_402	Cpr_DSM_44285_1894	Cpr_HSID18035_562	Cpr_KPL2654_2127	Cpr_KPL2657_2075	Cpr_KPL2755_2114	Cpr_KPL2785_1635	Cpr_KPL2804_850	Cpr_KPL2811_2002	Cpr_KPL3672_1671	Cpr_KPL3675_1992	Cpr_KPL3889_1995	Cpr_KPL3953_1735	Cpr_KPL3967_1738	Cpr_KPL4040_1761
766	GC_00000767	19			CDS	persistent	475.37	482	19	Cpr_1274_CJEI_1313	Cpr_MSK124_433	Cpr_MSK146_1422	Cpr_MSK290_258	Cpr_DE0530_1986	Cpr_DSM_44285_983	Cpr_HSID18035_621	Cpr_KPL2654_1128	Cpr_KPL2657_448	Cpr_KPL2755_1527	Cpr_KPL2785_1219	Cpr_KPL2804_1979	Cpr_KPL2811_1694	Cpr_KPL3672_697	Cpr_KPL3675_1883	Cpr_KPL3889_1505	Cpr_KPL3953_434	Cpr_KPL3967_681	Cpr_KPL4040_1034
767	GC_00000768	19	COG1054	tRNA U34 5'-hydroxylase TrhO, rhodanese family (TrhO) (PDB:4F67) (PUBMED:31253794)	CDS	persistent	964.21	962	19	Cpr_1274_CJEI_403	Cpr_MSK124_1813	Cpr_MSK146_1598	Cpr_MSK290_1932	Cpr_DE0530_1604	Cpr_DSM_44285_1084	Cpr_HSID18035_408	Cpr_KPL2654_1572	Cpr_KPL2657_1417	Cpr_KPL2755_1872	Cpr_KPL2785_849	Cpr_KPL2804_1659	Cpr_KPL2811_1746	Cpr_KPL3672_927	Cpr_KPL3675_904	Cpr_KPL3889_2026	Cpr_KPL3953_1260	Cpr_KPL3967_2144	Cpr_KPL4040_1348
768	GC_00000769	19	COG1302	Uncharacterized conserved protein YloU, alkaline shock protein (Asp23) family (YloU)	CDS	persistent	557	557	19	Cpr_1274_CJEI_1745	Cpr_MSK124_1414	Cpr_MSK146_905	Cpr_MSK290_1643	Cpr_DE0530_324	Cpr_DSM_44285_1854	Cpr_HSID18035_39	Cpr_KPL2654_1860	Cpr_KPL2657_1926	Cpr_KPL2755_1948	Cpr_KPL2785_1905	Cpr_KPL2804_808	Cpr_KPL2811_1876	Cpr_KPL3672_2049	Cpr_KPL3675_1952	Cpr_KPL3889_1880	Cpr_KPL3953_1690	Cpr_KPL3967_1971	Cpr_KPL4040_1820
769	GC_00000770	19			CDS	persistent	545	542	19	Cpr_1274_CJEI_1933	Cpr_MSK124_622	Cpr_MSK146_357	Cpr_MSK290_2070	Cpr_DE0530_1024	Cpr_DSM_44285_1390	Cpr_HSID18035_136	Cpr_KPL2654_1190	Cpr_KPL2657_1332	Cpr_KPL2755_700	Cpr_KPL2785_436	Cpr_KPL2804_173	Cpr_KPL2811_1484	Cpr_KPL3672_1964	Cpr_KPL3675_1152	Cpr_KPL3889_1596	Cpr_KPL3953_636	Cpr_KPL3967_839	Cpr_KPL4040_1902
770	GC_00000771	19	COG0756	dUTP pyrophosphatase (dUTPase) (Dut) (PDB:1DUC)	CDS	persistent	572	572	19	Cpr_1274_CJEI_67	Cpr_MSK124_172	Cpr_MSK146_745	Cpr_MSK290_518	Cpr_DE0530_693	Cpr_DSM_44285_198	Cpr_HSID18035_913	Cpr_KPL2654_439	Cpr_KPL2657_190	Cpr_KPL2755_172	Cpr_KPL2785_177	Cpr_KPL2804_560	Cpr_KPL2811_171	Cpr_KPL3672_190	Cpr_KPL3675_137	Cpr_KPL3889_359	Cpr_KPL3953_170	Cpr_KPL3967_197	Cpr_KPL4040_170
771	GC_00000772	19	COG0471	Di- and tricarboxylate antiporter (CitT) (PDB:4F35)	CDS	persistent	1506.42	1550	19	Cpr_1274_CJEI_1568	Cpr_MSK124_5	Cpr_MSK146_586	Cpr_MSK290_677	Cpr_DE0530_851	Cpr_DSM_44285_32	Cpr_HSID18035_1073	Cpr_KPL2654_598	Cpr_KPL2657_31	Cpr_KPL2755_11	Cpr_KPL2785_11	Cpr_KPL2804_719	Cpr_KPL2811_11	Cpr_KPL3672_31	Cpr_KPL3675_304	Cpr_KPL3889_1440	Cpr_KPL3953_11	Cpr_KPL3967_31	Cpr_KPL4040_11
772	GC_00000773	19	COG5640	Secreted trypsin-like serine protease	CDS	persistent	932	932	19	Cpr_1274_CJEI_1990	Cpr_MSK124_676	Cpr_MSK146_411	Cpr_MSK290_2127	Cpr_DE0530_951	Cpr_DSM_44285_1447	Cpr_HSID18035_515	Cpr_KPL2654_1326	Cpr_KPL2657_1386	Cpr_KPL2755_754	Cpr_KPL2785_362	Cpr_KPL2804_114	Cpr_KPL2811_1430	Cpr_KPL3672_2024	Cpr_KPL3675_738	Cpr_KPL3889_983	Cpr_KPL3953_718	Cpr_KPL3967_766	Cpr_KPL4040_1989
773	GC_00000774	19	COG1171	Threonine deaminase (IlvA) (PDB:3IAU)	CDS	persistent	1301	1301	19	Cpr_1274_CJEI_203	Cpr_MSK124_343	Cpr_MSK146_1542	Cpr_MSK290_347	Cpr_DE0530_519	Cpr_DSM_44285_374	Cpr_HSID18035_740	Cpr_KPL2654_2088	Cpr_KPL2657_363	Cpr_KPL2755_347	Cpr_KPL2785_996	Cpr_KPL2804_1597	Cpr_KPL2811_1546	Cpr_KPL3672_580	Cpr_KPL3675_1526	Cpr_KPL3889_1737	Cpr_KPL3953_344	Cpr_KPL3967_566	Cpr_KPL4040_1621
774	GC_00000775	19	COG4147	Na+(or H+)/acetate symporter ActP (ActP)	CDS	persistent	1688	1688	19	Cpr_1274_CJEI_1168	Cpr_MSK124_1600	Cpr_MSK146_1850	Cpr_MSK290_1812	Cpr_DE0530_20	Cpr_DSM_44285_1715	Cpr_HSID18035_2021	Cpr_KPL2654_1817	Cpr_KPL2657_952	Cpr_KPL2755_1371	Cpr_KPL2785_1386	Cpr_KPL2804_2060	Cpr_KPL2811_1073	Cpr_KPL3672_335	Cpr_KPL3675_1745	Cpr_KPL3889_1692	Cpr_KPL3953_1576	Cpr_KPL3967_1882	Cpr_KPL4040_925
775	GC_00000776	19	COG4221	NADP-dependent 3-hydroxy acid dehydrogenase YdfG (YdfG) (PDB:3P19)	CDS	persistent	842	842	19	Cpr_1274_CJEI_1962	Cpr_MSK124_648	Cpr_MSK146_383	Cpr_MSK290_2099	Cpr_DE0530_998	Cpr_DSM_44285_1419	Cpr_HSID18035_110	Cpr_KPL2654_1277	Cpr_KPL2657_1358	Cpr_KPL2755_726	Cpr_KPL2785_410	Cpr_KPL2804_146	Cpr_KPL2811_1458	Cpr_KPL3672_1938	Cpr_KPL3675_766	Cpr_KPL3889_1011	Cpr_KPL3953_668	Cpr_KPL3967_813	Cpr_KPL4040_2286
776	GC_00000777	19	COG0545	FKBP-type peptidyl-prolyl cis-trans isomerase (FkpA) (PDB:1A7X)	CDS	persistent	368	368	19	Cpr_1274_CJEI_1165	Cpr_MSK124_1597	Cpr_MSK146_1847	Cpr_MSK290_1815	Cpr_DE0530_17	Cpr_DSM_44285_1712	Cpr_HSID18035_2018	Cpr_KPL2654_1820	Cpr_KPL2657_955	Cpr_KPL2755_1368	Cpr_KPL2785_1389	Cpr_KPL2804_2063	Cpr_KPL2811_1076	Cpr_KPL3672_332	Cpr_KPL3675_1742	Cpr_KPL3889_1695	Cpr_KPL3953_1573	Cpr_KPL3967_1885	Cpr_KPL4040_2154
777	GC_00000778	19	COG0006	Xaa-Pro aminopeptidase (PepP) (PDB:1A16)	CDS	persistent	1091	1091	19	Cpr_1274_CJEI_1685	Cpr_MSK124_123	Cpr_MSK146_696	Cpr_MSK290_567	Cpr_DE0530_741	Cpr_DSM_44285_149	Cpr_HSID18035_963	Cpr_KPL2654_488	Cpr_KPL2657_141	Cpr_KPL2755_122	Cpr_KPL2785_128	Cpr_KPL2804_609	Cpr_KPL2811_121	Cpr_KPL3672_141	Cpr_KPL3675_187	Cpr_KPL3889_310	Cpr_KPL3953_121	Cpr_KPL3967_148	Cpr_KPL4040_121
778	GC_00000779	19	COG0162	Tyrosyl-tRNA synthetase (TyrS) (PDB:4OUD)	CDS	persistent	1265	1265	19	Cpr_1274_CJEI_2130	Cpr_MSK124_2030	Cpr_MSK146_1994	Cpr_MSK290_1362	Cpr_DE0530_492	Cpr_DSM_44285_666	Cpr_HSID18035_372	Cpr_KPL2654_877	Cpr_KPL2657_1556	Cpr_KPL2755_373	Cpr_KPL2785_1712	Cpr_KPL2804_991	Cpr_KPL2811_2209	Cpr_KPL3672_1091	Cpr_KPL3675_1935	Cpr_KPL3889_1	Cpr_KPL3953_2045	Cpr_KPL3967_1867	Cpr_KPL4040_1581
779	GC_00000780	19	COG0858	Ribosome-binding factor RbfA (RbfA) (PDB:1JOS)	CDS	persistent	431	431	19	Cpr_1274_CJEI_1816	Cpr_MSK124_236	Cpr_MSK146_809	Cpr_MSK290_454	Cpr_DE0530_629	Cpr_DSM_44285_261	Cpr_HSID18035_849	Cpr_KPL2654_376	Cpr_KPL2657_253	Cpr_KPL2755_236	Cpr_KPL2785_241	Cpr_KPL2804_496	Cpr_KPL2811_235	Cpr_KPL3672_253	Cpr_KPL3675_71	Cpr_KPL3889_423	Cpr_KPL3953_234	Cpr_KPL3967_261	Cpr_KPL4040_233
780	GC_00000781	19	COG0624	Acetylornithine deacetylase/Succinyl-diaminopimelate desuccinylase or related deacylase (ArgE) (PDB:1CG2)	CDS	persistent	1397	1397	19	Cpr_1274_CJEI_1092	Cpr_MSK124_509	Cpr_MSK146_251	Cpr_MSK290_817	Cpr_DE0530_1138	Cpr_DSM_44285_1308	Cpr_HSID18035_2265	Cpr_KPL2654_249	Cpr_KPL2657_1223	Cpr_KPL2755_1724	Cpr_KPL2785_870	Cpr_KPL2804_278	Cpr_KPL2811_1138	Cpr_KPL3672_1280	Cpr_KPL3675_1386	Cpr_KPL3889_1199	Cpr_KPL3953_518	Cpr_KPL3967_1073	Cpr_KPL4040_862
781	GC_00000782	19	COG1651	Protein thiol-disulfide isomerase DsbC (DsbG) (PDB:2HI7)	CDS	persistent	719	719	19	Cpr_1274_CJEI_1930	Cpr_MSK124_619	Cpr_MSK146_354	Cpr_MSK290_2067	Cpr_DE0530_1027	Cpr_DSM_44285_1387	Cpr_HSID18035_139	Cpr_KPL2654_1187	Cpr_KPL2657_1326	Cpr_KPL2755_697	Cpr_KPL2785_442	Cpr_KPL2804_176	Cpr_KPL2811_1487	Cpr_KPL3672_1927	Cpr_KPL3675_1146	Cpr_KPL3889_1604	Cpr_KPL3953_631	Cpr_KPL3967_845	Cpr_KPL4040_1899
782	GC_00000783	19	COG0491	Glyoxylase or a related metal-dependent hydrolase, beta-lactamase superfamily II (GloB) (PDB:1QH3) (PUBMED:25670698)	CDS	persistent	881	881	19	Cpr_1274_CJEI_1396	Cpr_MSK124_885	Cpr_MSK146_1331	Cpr_MSK290_1242	Cpr_DE0530_1264	Cpr_DSM_44285_546	Cpr_HSID18035_1274	Cpr_KPL2654_757	Cpr_KPL2657_1688	Cpr_KPL2755_502	Cpr_KPL2785_1449	Cpr_KPL2804_1109	Cpr_KPL2811_753	Cpr_KPL3672_1211	Cpr_KPL3675_530	Cpr_KPL3889_124	Cpr_KPL3953_905	Cpr_KPL3967_485	Cpr_KPL4040_363
783	GC_00000784	19	COG4194	Uncharacterized membrane protein, DUF1648 family	CDS	persistent	760.37	770	19	Cpr_1274_CJEI_1234	Cpr_MSK124_1665	Cpr_MSK146_1915	Cpr_MSK290_1747	Cpr_DE0530_86	Cpr_DSM_44285_1782	Cpr_HSID18035_2087	Cpr_KPL2654_1752	Cpr_KPL2657_885	Cpr_KPL2755_1437	Cpr_KPL2785_694	Cpr_KPL2804_2030	Cpr_KPL2811_1007	Cpr_KPL3672_400	Cpr_KPL3675_353	Cpr_KPL3889_2220	Cpr_KPL3953_1642	Cpr_KPL3967_1446	Cpr_KPL4040_992
784	GC_00000785	19	COG1139	L-lactate utilization protein LutB, contains a ferredoxin-type domain (LutB)	CDS	persistent	1475	1475	19	Cpr_1274_CJEI_350	Cpr_MSK124_371	Cpr_MSK146_1484	Cpr_MSK290_320	Cpr_DE0530_2048	Cpr_DSM_44285_1045	Cpr_HSID18035_683	Cpr_KPL2654_2197	Cpr_KPL2657_386	Cpr_KPL2755_2296	Cpr_KPL2785_2189	Cpr_KPL2804_1542	Cpr_KPL2811_1632	Cpr_KPL3672_636	Cpr_KPL3675_1843	Cpr_KPL3889_2213	Cpr_KPL3953_372	Cpr_KPL3967_619	Cpr_KPL4040_1695
785	GC_00000786	19	COG1051	ADP-ribose pyrophosphatase YjhB, NUDIX family (YjhB) (PDB:3GZ5)	CDS	persistent	585.74	596	19	Cpr_1274_CJEI_1107	Cpr_MSK124_494	Cpr_MSK146_236	Cpr_MSK290_802	Cpr_DE0530_1153	Cpr_DSM_44285_1293	Cpr_HSID18035_2280	Cpr_KPL2654_234	Cpr_KPL2657_1208	Cpr_KPL2755_1709	Cpr_KPL2785_885	Cpr_KPL2804_293	Cpr_KPL2811_1123	Cpr_KPL3672_1295	Cpr_KPL3675_1401	Cpr_KPL3889_1214	Cpr_KPL3953_503	Cpr_KPL3967_1058	Cpr_KPL4040_847
786	GC_00000787	19	COG2382	Enterochelin esterase or related enzyme (Fes) (PDB:2B20)	CDS	persistent	1264.05	1271	19	Cpr_1274_CJEI_710	Cpr_MSK124_1063	Cpr_MSK146_177	Cpr_MSK290_743	Cpr_DE0530_2104	Cpr_DSM_44285_1233	Cpr_HSID18035_226	Cpr_KPL2654_175	Cpr_KPL2657_993	Cpr_KPL2755_1023	Cpr_KPL2785_947	Cpr_KPL2804_353	Cpr_KPL2811_1835	Cpr_KPL3672_1357	Cpr_KPL3675_1462	Cpr_KPL3889_1800	Cpr_KPL3953_1943	Cpr_KPL3967_996	Cpr_KPL4040_1153
787	GC_00000788	19	COG4279	Uncharacterized protein, contains SWIM-type Zn finger domain	CDS	persistent	868.68	872	19	Cpr_1274_CJEI_1439	Cpr_MSK124_928	Cpr_MSK146_1288	Cpr_MSK290_1199	Cpr_DE0530_1307	Cpr_DSM_44285_503	Cpr_HSID18035_1317	Cpr_KPL2654_714	Cpr_KPL2657_749	Cpr_KPL2755_545	Cpr_KPL2785_560	Cpr_KPL2804_1152	Cpr_KPL2811_710	Cpr_KPL3672_535	Cpr_KPL3675_487	Cpr_KPL3889_167	Cpr_KPL3953_948	Cpr_KPL3967_442	Cpr_KPL4040_406
788	GC_00000789	19			CDS	persistent	542	542	19	Cpr_1274_CJEI_1657	Cpr_MSK124_95	Cpr_MSK146_668	Cpr_MSK290_595	Cpr_DE0530_769	Cpr_DSM_44285_121	Cpr_HSID18035_991	Cpr_KPL2654_516	Cpr_KPL2657_113	Cpr_KPL2755_94	Cpr_KPL2785_100	Cpr_KPL2804_637	Cpr_KPL2811_93	Cpr_KPL3672_113	Cpr_KPL3675_215	Cpr_KPL3889_282	Cpr_KPL3953_93	Cpr_KPL3967_120	Cpr_KPL4040_93
789	GC_00000790	19			CDS	persistent	569	569	19	Cpr_1274_CJEI_32	Cpr_MSK124_207	Cpr_MSK146_780	Cpr_MSK290_482	Cpr_DE0530_658	Cpr_DSM_44285_233	Cpr_HSID18035_878	Cpr_KPL2654_404	Cpr_KPL2657_225	Cpr_KPL2755_207	Cpr_KPL2785_212	Cpr_KPL2804_524	Cpr_KPL2811_206	Cpr_KPL3672_225	Cpr_KPL3675_102	Cpr_KPL3889_394	Cpr_KPL3953_205	Cpr_KPL3967_232	Cpr_KPL4040_205
790	GC_00000791	19			CDS	persistent	416	416	19	Cpr_1274_CJEI_979	Cpr_MSK124_1257	Cpr_MSK146_1051	Cpr_MSK290_85	Cpr_DE0530_1835	Cpr_DSM_44285_1954	Cpr_HSID18035_1660	Cpr_KPL2654_963	Cpr_KPL2657_636	Cpr_KPL2755_1324	Cpr_KPL2785_1844	Cpr_KPL2804_1290	Cpr_KPL2811_414	Cpr_KPL3672_1413	Cpr_KPL3675_1014	Cpr_KPL3889_619	Cpr_KPL3953_1919	Cpr_KPL3967_1940	Cpr_KPL4040_619
791	GC_00000792	19	COG0217	Transcriptional and/or translational regulatory protein YebC/TACO1 (TACO1) (PDB:1KON)	CDS	persistent	755	755	19	Cpr_1274_CJEI_1713	Cpr_MSK124_151	Cpr_MSK146_724	Cpr_MSK290_539	Cpr_DE0530_714	Cpr_DSM_44285_177	Cpr_HSID18035_935	Cpr_KPL2654_460	Cpr_KPL2657_169	Cpr_KPL2755_150	Cpr_KPL2785_156	Cpr_KPL2804_581	Cpr_KPL2811_149	Cpr_KPL3672_169	Cpr_KPL3675_158	Cpr_KPL3889_338	Cpr_KPL3953_149	Cpr_KPL3967_176	Cpr_KPL4040_149
792	GC_00000793	19			CDS	persistent	512.95	512	19	Cpr_1274_CJEI_105	Cpr_MSK124_1753	Cpr_MSK146_1139	Cpr_MSK290_172	Cpr_DE0530_240	Cpr_DSM_44285_903	Cpr_HSID18035_285	Cpr_KPL2654_1050	Cpr_KPL2657_535	Cpr_KPL2755_1650	Cpr_KPL2785_1757	Cpr_KPL2804_1378	Cpr_KPL2811_1600	Cpr_KPL3672_1854	Cpr_KPL3675_927	Cpr_KPL3889_517	Cpr_KPL3953_2014	Cpr_KPL3967_1253	Cpr_KPL4040_721
793	GC_00000794	19	COG1414	DNA-binding transcriptional regulator, IclR family (IclR) (PDB:1MKM)	CDS	persistent	749	749	19	Cpr_1274_CJEI_2101	Cpr_MSK124_782	Cpr_MSK146_522	Cpr_MSK290_1555	Cpr_DE0530_472	Cpr_DSM_44285_1555	Cpr_HSID18035_471	Cpr_KPL2654_2000	Cpr_KPL2657_2096	Cpr_KPL2755_2106	Cpr_KPL2785_2059	Cpr_KPL2804_2103	Cpr_KPL2811_1965	Cpr_KPL3672_2002	Cpr_KPL3675_633	Cpr_KPL3889_2170	Cpr_KPL3953_2134	Cpr_KPL3967_2029	Cpr_KPL4040_2000
794	GC_00000795	19	COG1863	Multisubunit Na+/H+ antiporter, MnhE subunit (MnhE) (PDB:6CFW)	CDS	persistent	371	371	19	Cpr_1274_CJEI_1870	Cpr_MSK124_288	Cpr_MSK146_863	Cpr_MSK290_402	Cpr_DE0530_575	Cpr_DSM_44285_314	Cpr_HSID18035_796	Cpr_KPL2654_322	Cpr_KPL2657_306	Cpr_KPL2755_288	Cpr_KPL2785_295	Cpr_KPL2804_443	Cpr_KPL2811_287	Cpr_KPL3672_304	Cpr_KPL3675_18	Cpr_KPL3889_475	Cpr_KPL3953_288	Cpr_KPL3967_315	Cpr_KPL4040_284
795	GC_00000796	19	COG1048	Aconitase A (AcnA) (PDB:1ACO)	CDS	persistent	2819	2819	19	Cpr_1274_CJEI_1613	Cpr_MSK124_50	Cpr_MSK146_631	Cpr_MSK290_632	Cpr_DE0530_806	Cpr_DSM_44285_77	Cpr_HSID18035_1028	Cpr_KPL2654_553	Cpr_KPL2657_76	Cpr_KPL2755_57	Cpr_KPL2785_56	Cpr_KPL2804_674	Cpr_KPL2811_56	Cpr_KPL3672_76	Cpr_KPL3675_259	Cpr_KPL3889_1395	Cpr_KPL3953_56	Cpr_KPL3967_76	Cpr_KPL4040_56
796	GC_00000797	19	COG0651	Formate hydrogenlyase subunit 3/Multisubunit Na+/H+ antiporter, MnhD subunit (HyfB) (PDB:6CFW)	CDS	persistent	1586	1586	19	Cpr_1274_CJEI_1871	Cpr_MSK124_289	Cpr_MSK146_864	Cpr_MSK290_401	Cpr_DE0530_574	Cpr_DSM_44285_315	Cpr_HSID18035_795	Cpr_KPL2654_321	Cpr_KPL2657_307	Cpr_KPL2755_289	Cpr_KPL2785_296	Cpr_KPL2804_442	Cpr_KPL2811_288	Cpr_KPL3672_305	Cpr_KPL3675_17	Cpr_KPL3889_476	Cpr_KPL3953_289	Cpr_KPL3967_316	Cpr_KPL4040_285
797	GC_00000798	19			CDS	persistent	918.74	920	19	Cpr_1274_CJEI_282	Cpr_MSK124_1561	Cpr_MSK146_1740	Cpr_MSK290_1446	Cpr_DE0530_1754	Cpr_DSM_44285_1678	Cpr_HSID18035_1978	Cpr_KPL2654_2143	Cpr_KPL2657_1726	Cpr_KPL2755_1172	Cpr_KPL2785_2038	Cpr_KPL2804_902	Cpr_KPL2811_2056	Cpr_KPL3672_962	Cpr_KPL3675_1258	Cpr_KPL3889_719	Cpr_KPL3953_2114	Cpr_KPL3967_2116	Cpr_KPL4040_812
798	GC_00000799	19	COG2255	Holliday junction resolvasome RuvABC, ATP-dependent DNA helicase subunit RuvB (RuvB) (PDB:1HQC)	CDS	persistent	1118	1118	19	Cpr_1274_CJEI_1710	Cpr_MSK124_148	Cpr_MSK146_721	Cpr_MSK290_542	Cpr_DE0530_717	Cpr_DSM_44285_174	Cpr_HSID18035_938	Cpr_KPL2654_463	Cpr_KPL2657_166	Cpr_KPL2755_147	Cpr_KPL2785_153	Cpr_KPL2804_584	Cpr_KPL2811_146	Cpr_KPL3672_166	Cpr_KPL3675_161	Cpr_KPL3889_335	Cpr_KPL3953_146	Cpr_KPL3967_173	Cpr_KPL4040_146
799	GC_00000800	19	COG1173	ABC-type dipeptide/oligopeptide/nickel transport system, permease component (DppC)	CDS	persistent	956	956	19	Cpr_1274_CJEI_2162	Cpr_MSK124_1998	Cpr_MSK146_2026	Cpr_MSK290_1330	Cpr_DE0530_352	Cpr_DSM_44285_634	Cpr_HSID18035_340	Cpr_KPL2654_845	Cpr_KPL2657_1588	Cpr_KPL2755_405	Cpr_KPL2785_1744	Cpr_KPL2804_1023	Cpr_KPL2811_850	Cpr_KPL3672_1123	Cpr_KPL3675_1903	Cpr_KPL3889_34	Cpr_KPL3953_2078	Cpr_KPL3967_1835	Cpr_KPL4040_1549
800	GC_00000801	19	COG0114	Fumarate hydratase class II (FumC) (PDB:1KQ7)	CDS	persistent	1403	1403	19	Cpr_1274_CJEI_1492	Cpr_MSK124_981	Cpr_MSK146_1235	Cpr_MSK290_1146	Cpr_DE0530_1360	Cpr_DSM_44285_450	Cpr_HSID18035_1370	Cpr_KPL2654_661	Cpr_KPL2657_802	Cpr_KPL2755_598	Cpr_KPL2785_613	Cpr_KPL2804_1205	Cpr_KPL2811_657	Cpr_KPL3672_482	Cpr_KPL3675_434	Cpr_KPL3889_220	Cpr_KPL3953_1001	Cpr_KPL3967_389	Cpr_KPL4040_459
801	GC_00000802	19	COG2120	N-acetylglucosaminyl deacetylase, LmbE family (LmbE) (PDB:1Q74)	CDS	persistent	851	851	19	Cpr_1274_CJEI_1472	Cpr_MSK124_961	Cpr_MSK146_1255	Cpr_MSK290_1166	Cpr_DE0530_1340	Cpr_DSM_44285_470	Cpr_HSID18035_1350	Cpr_KPL2654_681	Cpr_KPL2657_782	Cpr_KPL2755_578	Cpr_KPL2785_593	Cpr_KPL2804_1185	Cpr_KPL2811_677	Cpr_KPL3672_502	Cpr_KPL3675_454	Cpr_KPL3889_200	Cpr_KPL3953_981	Cpr_KPL3967_409	Cpr_KPL4040_439
802	GC_00000803	19	COG4578	DNA-binding transcriptional regulator of glucitol operon (GutM)	CDS	persistent	437	437	19	Cpr_1274_CJEI_1958	Cpr_MSK124_646	Cpr_MSK146_381	Cpr_MSK290_2095	Cpr_DE0530_1000	Cpr_DSM_44285_1415	Cpr_HSID18035_112	Cpr_KPL2654_1214	Cpr_KPL2657_1356	Cpr_KPL2755_724	Cpr_KPL2785_412	Cpr_KPL2804_148	Cpr_KPL2811_1460	Cpr_KPL3672_1940	Cpr_KPL3675_1176	Cpr_KPL3889_1572	Cpr_KPL3953_666	Cpr_KPL3967_815	Cpr_KPL4040_2230
803	GC_00000804	19	COG0757	3-dehydroquinate dehydratase (AroQ) (PDB:1D0I)	CDS	persistent	455	455	19	Cpr_1274_CJEI_1686	Cpr_MSK124_124	Cpr_MSK146_697	Cpr_MSK290_566	Cpr_DE0530_740	Cpr_DSM_44285_150	Cpr_HSID18035_962	Cpr_KPL2654_487	Cpr_KPL2657_142	Cpr_KPL2755_123	Cpr_KPL2785_129	Cpr_KPL2804_608	Cpr_KPL2811_122	Cpr_KPL3672_142	Cpr_KPL3675_186	Cpr_KPL3889_311	Cpr_KPL3953_122	Cpr_KPL3967_149	Cpr_KPL4040_122
804	GC_00000805	19	COG2759	Formyltetrahydrofolate synthetase (MIS1) (PDB:1EG7)	CDS	persistent	1664	1664	19	Cpr_1274_CJEI_1593	Cpr_MSK124_30	Cpr_MSK146_611	Cpr_MSK290_652	Cpr_DE0530_826	Cpr_DSM_44285_57	Cpr_HSID18035_1048	Cpr_KPL2654_573	Cpr_KPL2657_56	Cpr_KPL2755_37	Cpr_KPL2785_36	Cpr_KPL2804_694	Cpr_KPL2811_36	Cpr_KPL3672_56	Cpr_KPL3675_279	Cpr_KPL3889_1415	Cpr_KPL3953_36	Cpr_KPL3967_56	Cpr_KPL4040_36
805	GC_00000806	19			CDS	persistent	623	623	19	Cpr_1274_CJEI_1608	Cpr_MSK124_45	Cpr_MSK146_626	Cpr_MSK290_637	Cpr_DE0530_811	Cpr_DSM_44285_72	Cpr_HSID18035_1033	Cpr_KPL2654_558	Cpr_KPL2657_71	Cpr_KPL2755_52	Cpr_KPL2785_51	Cpr_KPL2804_679	Cpr_KPL2811_51	Cpr_KPL3672_71	Cpr_KPL3675_264	Cpr_KPL3889_1400	Cpr_KPL3953_51	Cpr_KPL3967_71	Cpr_KPL4040_51
806	GC_00000807	19	COG0034	Glutamine phosphoribosylpyrophosphate amidotransferase (PurF) (PDB:1ECB)	CDS	persistent	1521.26	1520	19	Cpr_1274_CJEI_665	Cpr_MSK124_589	Cpr_MSK146_324	Cpr_MSK290_889	Cpr_DE0530_1057	Cpr_DSM_44285_1357	Cpr_HSID18035_169	Cpr_KPL2654_1157	Cpr_KPL2657_1300	Cpr_KPL2755_667	Cpr_KPL2785_467	Cpr_KPL2804_206	Cpr_KPL2811_2022	Cpr_KPL3672_1903	Cpr_KPL3675_1121	Cpr_KPL3889_1628	Cpr_KPL3953_601	Cpr_KPL3967_1269	Cpr_KPL4040_1868
807	GC_00000808	19			CDS	persistent	215	215	19	Cpr_1274_CJEI_25	Cpr_MSK124_214	Cpr_MSK146_787	Cpr_MSK290_475	Cpr_DE0530_651	Cpr_DSM_44285_240	Cpr_HSID18035_871	Cpr_KPL2654_397	Cpr_KPL2657_232	Cpr_KPL2755_214	Cpr_KPL2785_219	Cpr_KPL2804_517	Cpr_KPL2811_213	Cpr_KPL3672_232	Cpr_KPL3675_95	Cpr_KPL3889_401	Cpr_KPL3953_212	Cpr_KPL3967_239	Cpr_KPL4040_212
808	GC_00000809	19	COG2141	Flavin-dependent oxidoreductase, luciferase family (includes alkanesulfonate monooxygenase SsuD and methylene tetrahydromethanopterin reductase) (SsuD) (PDB:1BRL)	CDS	persistent	1031	1031	19	Cpr_1274_CJEI_800	Cpr_MSK124_2124	Cpr_MSK146_1644	Cpr_MSK290_1912	Cpr_DE0530_1555	Cpr_DSM_44285_1137	Cpr_HSID18035_1156	Cpr_KPL2654_1484	Cpr_KPL2657_1463	Cpr_KPL2755_1920	Cpr_KPL2785_798	Cpr_KPL2804_1393	Cpr_KPL2811_947	Cpr_KPL3672_881	Cpr_KPL3675_853	Cpr_KPL3889_1046	Cpr_KPL3953_1307	Cpr_KPL3967_899	Cpr_KPL4040_2258
809	GC_00000810	19	COG2353	Polyisoprenoid-binding periplasmic protein YceI (YceI) (PDB:1WUB) (PUBMED:15741337	CDS	persistent	713	713	19	Cpr_1274_CJEI_1576	Cpr_MSK124_13	Cpr_MSK146_594	Cpr_MSK290_669	Cpr_DE0530_843	Cpr_DSM_44285_40	Cpr_HSID18035_1065	Cpr_KPL2654_590	Cpr_KPL2657_39	Cpr_KPL2755_19	Cpr_KPL2785_19	Cpr_KPL2804_711	Cpr_KPL2811_19	Cpr_KPL3672_39	Cpr_KPL3675_296	Cpr_KPL3889_1432	Cpr_KPL3953_19	Cpr_KPL3967_39	Cpr_KPL4040_19
810	GC_00000811	19	COG0007	Uroporphyrinogen-III methylase (siroheme synthase) (CysG) (PDB:1PJQ)	CDS	persistent	1688	1688	19	Cpr_1274_CJEI_1020	Cpr_MSK124_1363	Cpr_MSK146_2074	Cpr_MSK290_1696	Cpr_DE0530_389	Cpr_DSM_44285_1906	Cpr_HSID18035_549	Cpr_KPL2654_2115	Cpr_KPL2657_2063	Cpr_KPL2755_2127	Cpr_KPL2785_1647	Cpr_KPL2804_862	Cpr_KPL2811_1989	Cpr_KPL3672_1683	Cpr_KPL3675_2004	Cpr_KPL3889_1982	Cpr_KPL3953_1748	Cpr_KPL3967_1726	Cpr_KPL4040_1773
811	GC_00000812	19	COG1309	DNA-binding protein, AcrR family, includes nucleoid occlusion protein SlmA (AcrR) (PDB:2QOP)	CDS	persistent	599	599	19	Cpr_1274_CJEI_1193	Cpr_MSK124_1625	Cpr_MSK146_1875	Cpr_MSK290_1787	Cpr_DE0530_45	Cpr_DSM_44285_1741	Cpr_HSID18035_2046	Cpr_KPL2654_1792	Cpr_KPL2657_927	Cpr_KPL2755_1396	Cpr_KPL2785_1361	Cpr_KPL2804_2035	Cpr_KPL2811_1048	Cpr_KPL3672_360	Cpr_KPL3675_1770	Cpr_KPL3889_1667	Cpr_KPL3953_1601	Cpr_KPL3967_1487	Cpr_KPL4040_951
812	GC_00000813	19	COG1120	ABC-type cobalamin/Fe3+-siderophores transport system, ATPase component (FepC) (PDB:2NQ2)	CDS	persistent	809	809	19	Cpr_1274_CJEI_702	Cpr_MSK124_1055	Cpr_MSK146_185	Cpr_MSK290_751	Cpr_DE0530_2096	Cpr_DSM_44285_1241	Cpr_HSID18035_234	Cpr_KPL2654_183	Cpr_KPL2657_984	Cpr_KPL2755_1031	Cpr_KPL2785_938	Cpr_KPL2804_345	Cpr_KPL2811_1827	Cpr_KPL3672_1348	Cpr_KPL3675_1454	Cpr_KPL3889_1792	Cpr_KPL3953_1935	Cpr_KPL3967_1005	Cpr_KPL4040_1145
813	GC_00000814	19	COG0458	Carbamoylphosphate synthase large subunit (CarB) (PDB:1C30)	CDS	persistent	3335	3335	19	Cpr_1274_CJEI_1674	Cpr_MSK124_112	Cpr_MSK146_685	Cpr_MSK290_578	Cpr_DE0530_752	Cpr_DSM_44285_138	Cpr_HSID18035_974	Cpr_KPL2654_499	Cpr_KPL2657_130	Cpr_KPL2755_111	Cpr_KPL2785_117	Cpr_KPL2804_620	Cpr_KPL2811_110	Cpr_KPL3672_130	Cpr_KPL3675_198	Cpr_KPL3889_299	Cpr_KPL3953_110	Cpr_KPL3967_137	Cpr_KPL4040_110
814	GC_00000815	19	COG0283	Cytidylate kinase (Cmk) (PDB:3R20) (PUBMED:19111750	CDS	persistent	2210	2210	19	Cpr_1274_CJEI_1556	Cpr_MSK124_2167	Cpr_MSK146_573	Cpr_MSK290_689	Cpr_DE0530_863	Cpr_DSM_44285_20	Cpr_HSID18035_1085	Cpr_KPL2654_2258	Cpr_KPL2657_19	Cpr_KPL2755_2251	Cpr_KPL2785_2129	Cpr_KPL2804_731	Cpr_KPL2811_2191	Cpr_KPL3672_19	Cpr_KPL3675_316	Cpr_KPL3889_1452	Cpr_KPL3953_2200	Cpr_KPL3967_19	Cpr_KPL4040_2210
815	GC_00000816	19	COG0772	Peptodoglycan polymerase FtsW/RodA/SpoVE (FtsW) (PDB:6BAR) (PUBMED:30692671)	CDS	persistent	1457	1454	19	Cpr_1274_CJEI_338	Cpr_MSK124_383	Cpr_MSK146_1472	Cpr_MSK290_308	Cpr_DE0530_2036	Cpr_DSM_44285_1033	Cpr_HSID18035_671	Cpr_KPL2654_2211	Cpr_KPL2657_398	Cpr_KPL2755_1477	Cpr_KPL2785_1674	Cpr_KPL2804_1883	Cpr_KPL2811_1644	Cpr_KPL3672_648	Cpr_KPL3675_1831	Cpr_KPL3889_2201	Cpr_KPL3953_384	Cpr_KPL3967_631	Cpr_KPL4040_1707
816	GC_00000817	19	COG0385	Predicted Na+-dependent transporter YfeH (YfeH) (PDB:4N7X) (PUBMED:21175741)	CDS	persistent	959	959	19	Cpr_1274_CJEI_2193	Cpr_MSK124_1210	Cpr_MSK146_1099	Cpr_MSK290_132	Cpr_DE0530_1789	Cpr_DSM_44285_2000	Cpr_HSID18035_1612	Cpr_KPL2654_1010	Cpr_KPL2657_590	Cpr_KPL2755_1598	Cpr_KPL2785_1797	Cpr_KPL2804_1337	Cpr_KPL2811_460	Cpr_KPL3672_1459	Cpr_KPL3675_967	Cpr_KPL3889_571	Cpr_KPL3953_1873	Cpr_KPL3967_1213	Cpr_KPL4040_666
817	GC_00000818	19	COG0385	Predicted Na+-dependent transporter YfeH (YfeH) (PDB:4N7X) (PUBMED:21175741)	CDS	persistent	995	995	19	Cpr_1274_CJEI_2192	Cpr_MSK124_1209	Cpr_MSK146_1100	Cpr_MSK290_133	Cpr_DE0530_1788	Cpr_DSM_44285_2001	Cpr_HSID18035_1611	Cpr_KPL2654_1011	Cpr_KPL2657_589	Cpr_KPL2755_1599	Cpr_KPL2785_1796	Cpr_KPL2804_1338	Cpr_KPL2811_461	Cpr_KPL3672_1460	Cpr_KPL3675_966	Cpr_KPL3889_570	Cpr_KPL3953_1872	Cpr_KPL3967_1214	Cpr_KPL4040_667
818	GC_00000819	19	COG0642	Signal transduction histidine kinase (BaeS) (PDB:1JOY)	CDS	persistent	1734.42	1736	19	Cpr_1274_CJEI_2070	Cpr_MSK124_751	Cpr_MSK146_486	Cpr_MSK290_1524	Cpr_DE0530_172	Cpr_DSM_44285_1524	Cpr_HSID18035_2179	Cpr_KPL2654_2031	Cpr_KPL2657_1874	Cpr_KPL2755_831	Cpr_KPL2785_1498	Cpr_KPL2804_38	Cpr_KPL2811_1353	Cpr_KPL3672_1508	Cpr_KPL3675_664	Cpr_KPL3889_907	Cpr_KPL3953_795	Cpr_KPL3967_1588	Cpr_KPL4040_1936
819	GC_00000820	19	COG0589	Nucleotide-binding universal stress protein, UspA family (UspA) (PDB:1JMV)	CDS	persistent	476	476	19	Cpr_1274_CJEI_2153	Cpr_MSK124_2007	Cpr_MSK146_2017	Cpr_MSK290_1339	Cpr_DE0530_361	Cpr_DSM_44285_643	Cpr_HSID18035_349	Cpr_KPL2654_854	Cpr_KPL2657_1579	Cpr_KPL2755_396	Cpr_KPL2785_1735	Cpr_KPL2804_1014	Cpr_KPL2811_859	Cpr_KPL3672_1114	Cpr_KPL3675_1912	Cpr_KPL3889_24	Cpr_KPL3953_2068	Cpr_KPL3967_1844	Cpr_KPL4040_1558
820	GC_00000821	19			CDS	persistent	205.68	191	19	Cpr_1274_CJEI_129	Cpr_MSK124_1777	Cpr_MSK146_1115	Cpr_MSK290_148	Cpr_DE0530_264	Cpr_DSM_44285_878	Cpr_HSID18035_309	Cpr_KPL2654_1026	Cpr_KPL2657_559	Cpr_KPL2755_1626	Cpr_KPL2785_1781	Cpr_KPL2804_1354	Cpr_KPL2811_1576	Cpr_KPL3672_1878	Cpr_KPL3675_951	Cpr_KPL3889_541	Cpr_KPL3953_1990	Cpr_KPL3967_1229	Cpr_KPL4040_697
821	GC_00000822	19	COG3839	ABC-type sugar transport system, ATPase component MalK (MalK) (PDB:2ONK)	CDS	persistent	1204.21	1205	19	Cpr_1274_CJEI_2198	Cpr_MSK124_1215	Cpr_MSK146_1094	Cpr_MSK290_127	Cpr_DE0530_1794	Cpr_DSM_44285_1995	Cpr_HSID18035_1617	Cpr_KPL2654_1005	Cpr_KPL2657_595	Cpr_KPL2755_1593	Cpr_KPL2785_1802	Cpr_KPL2804_1332	Cpr_KPL2811_455	Cpr_KPL3672_1454	Cpr_KPL3675_972	Cpr_KPL3889_576	Cpr_KPL3953_1878	Cpr_KPL3967_1208	Cpr_KPL4040_661
822	GC_00000823	19			CDS	persistent	716	716	19	Cpr_1274_CJEI_182	Cpr_MSK124_322	Cpr_MSK146_1563	Cpr_MSK290_367	Cpr_DE0530_540	Cpr_DSM_44285_349	Cpr_HSID18035_761	Cpr_KPL2654_2067	Cpr_KPL2657_342	Cpr_KPL2755_326	Cpr_KPL2785_975	Cpr_KPL2804_1619	Cpr_KPL2811_1525	Cpr_KPL3672_558	Cpr_KPL3675_1548	Cpr_KPL3889_1761	Cpr_KPL3953_323	Cpr_KPL3967_545	Cpr_KPL4040_1600
823	GC_00000824	19	COG0799	Ribosomal silencing factor RsfS, regulates association of 30S and 50S subunits (RsfS) (PDB:6SJ6)	CDS	persistent	458	458	19	Cpr_1274_CJEI_2032	Cpr_MSK124_717	Cpr_MSK146_452	Cpr_MSK290_1489	Cpr_DE0530_137	Cpr_DSM_44285_1489	Cpr_HSID18035_2144	Cpr_KPL2654_1367	Cpr_KPL2657_1840	Cpr_KPL2755_797	Cpr_KPL2785_322	Cpr_KPL2804_73	Cpr_KPL2811_1387	Cpr_KPL3672_1543	Cpr_KPL3675_698	Cpr_KPL3889_942	Cpr_KPL3953_759	Cpr_KPL3967_727	Cpr_KPL4040_1664
824	GC_00000825	19	COG2180	Nitrate reductase assembly protein NarJ, required for insertion of molybdenum cofactor (NarJ)	CDS	persistent	833	833	19	Cpr_1274_CJEI_780	Cpr_MSK124_2142	Cpr_MSK146_1664	Cpr_MSK290_1892	Cpr_DE0530_1532	Cpr_DSM_44285_1159	Cpr_HSID18035_1862	Cpr_KPL2654_1474	Cpr_KPL2657_1483	Cpr_KPL2755_1842	Cpr_KPL2785_773	Cpr_KPL2804_1410	Cpr_KPL2811_922	Cpr_KPL3672_856	Cpr_KPL3675_827	Cpr_KPL3889_1070	Cpr_KPL3953_1332	Cpr_KPL3967_924	Cpr_KPL4040_1204
825	GC_00000826	19	COG1309	DNA-binding protein, AcrR family, includes nucleoid occlusion protein SlmA (AcrR) (PDB:2QOP)	CDS	persistent	569	569	19	Cpr_1274_CJEI_1614	Cpr_MSK124_51	Cpr_MSK146_632	Cpr_MSK290_631	Cpr_DE0530_805	Cpr_DSM_44285_78	Cpr_HSID18035_1027	Cpr_KPL2654_552	Cpr_KPL2657_77	Cpr_KPL2755_58	Cpr_KPL2785_57	Cpr_KPL2804_673	Cpr_KPL2811_57	Cpr_KPL3672_77	Cpr_KPL3675_258	Cpr_KPL3889_1394	Cpr_KPL3953_57	Cpr_KPL3967_77	Cpr_KPL4040_57
826	GC_00000827	19	COG1131	ABC-type multidrug transport system, ATPase component (CcmA) (PDB:5DO7)	CDS	persistent	962	962	19	Cpr_1274_CJEI_1640	Cpr_MSK124_78	Cpr_MSK146_651	Cpr_MSK290_612	Cpr_DE0530_786	Cpr_DSM_44285_104	Cpr_HSID18035_1008	Cpr_KPL2654_533	Cpr_KPL2657_96	Cpr_KPL2755_77	Cpr_KPL2785_83	Cpr_KPL2804_654	Cpr_KPL2811_76	Cpr_KPL3672_96	Cpr_KPL3675_232	Cpr_KPL3889_1375	Cpr_KPL3953_76	Cpr_KPL3967_103	Cpr_KPL4040_76
827	GC_00000828	19	COG2890	Methylase of polypeptide chain release factors (HemK) (PDB:1NV8)	CDS	persistent	850.21	845	19	Cpr_1274_CJEI_1414	Cpr_MSK124_903	Cpr_MSK146_1313	Cpr_MSK290_1224	Cpr_DE0530_1282	Cpr_DSM_44285_528	Cpr_HSID18035_1292	Cpr_KPL2654_739	Cpr_KPL2657_1706	Cpr_KPL2755_520	Cpr_KPL2785_1467	Cpr_KPL2804_1127	Cpr_KPL2811_735	Cpr_KPL3672_1229	Cpr_KPL3675_512	Cpr_KPL3889_142	Cpr_KPL3953_923	Cpr_KPL3967_467	Cpr_KPL4040_381
828	GC_00000829	19	COG1960	Acyl-CoA dehydrogenase related to the alkylation response protein AidB (CaiA) (PDB:1BUC)	CDS	persistent	1055	1055	19	Cpr_1274_CJEI_1184	Cpr_MSK124_1616	Cpr_MSK146_1866	Cpr_MSK290_1796	Cpr_DE0530_36	Cpr_DSM_44285_1732	Cpr_HSID18035_2037	Cpr_KPL2654_1801	Cpr_KPL2657_936	Cpr_KPL2755_1387	Cpr_KPL2785_1370	Cpr_KPL2804_2044	Cpr_KPL2811_1057	Cpr_KPL3672_351	Cpr_KPL3675_1761	Cpr_KPL3889_1676	Cpr_KPL3953_1592	Cpr_KPL3967_1496	Cpr_KPL4040_942
829	GC_00000830	19	COG0187	DNA gyrase/topoisomerase IV, subunit B (GyrB) (PDB:1EI1)	CDS	persistent	2027	2027	19	Cpr_1274_CJEI_728	Cpr_MSK124_1878	Cpr_MSK146_1716	Cpr_MSK290_1840	Cpr_DE0530_1479	Cpr_DSM_44285_1211	Cpr_HSID18035_1810	Cpr_KPL2654_1422	Cpr_KPL2657_1535	Cpr_KPL2755_1790	Cpr_KPL2785_721	Cpr_KPL2804_1462	Cpr_KPL2811_871	Cpr_KPL3672_804	Cpr_KPL3675_772	Cpr_KPL3889_1123	Cpr_KPL3953_1384	Cpr_KPL3967_977	Cpr_KPL4040_1257
830	GC_00000831	19	COG0406	Broad specificity phosphatase PhoE (PhoE) (PDB:1EBB)	CDS	persistent	1031	1031	19	Cpr_1274_CJEI_1345	Cpr_MSK124_834	Cpr_MSK146_1383	Cpr_MSK290_1293	Cpr_DE0530_1214	Cpr_DSM_44285_597	Cpr_HSID18035_1223	Cpr_KPL2654_809	Cpr_KPL2657_1635	Cpr_KPL2755_451	Cpr_KPL2785_1952	Cpr_KPL2804_1059	Cpr_KPL2811_804	Cpr_KPL3672_1161	Cpr_KPL3675_581	Cpr_KPL3889_73	Cpr_KPL3953_854	Cpr_KPL3967_2018	Cpr_KPL4040_312
831	GC_00000832	19	COG0391	Archaeal 2-phospho-L-lactate transferase/Bacterial gluconeogenesis factor, CofD/UPF0052 family (CofD) (PDB:1ZX8) (PUBMED:11888293	CDS	persistent	1049	1049	19	Cpr_1274_CJEI_1654	Cpr_MSK124_92	Cpr_MSK146_665	Cpr_MSK290_598	Cpr_DE0530_772	Cpr_DSM_44285_118	Cpr_HSID18035_994	Cpr_KPL2654_519	Cpr_KPL2657_110	Cpr_KPL2755_91	Cpr_KPL2785_97	Cpr_KPL2804_640	Cpr_KPL2811_90	Cpr_KPL3672_110	Cpr_KPL3675_218	Cpr_KPL3889_279	Cpr_KPL3953_90	Cpr_KPL3967_117	Cpr_KPL4040_90
832	GC_00000833	19	COG1321	Mn-dependent transcriptional regulator MntR, DtxR family (MntR) (PDB:1B1B)	CDS	persistent	680	680	19	Cpr_1274_CJEI_54	Cpr_MSK124_185	Cpr_MSK146_758	Cpr_MSK290_504	Cpr_DE0530_680	Cpr_DSM_44285_211	Cpr_HSID18035_900	Cpr_KPL2654_426	Cpr_KPL2657_203	Cpr_KPL2755_185	Cpr_KPL2785_190	Cpr_KPL2804_546	Cpr_KPL2811_184	Cpr_KPL3672_203	Cpr_KPL3675_124	Cpr_KPL3889_372	Cpr_KPL3953_183	Cpr_KPL3967_210	Cpr_KPL4040_183
833	GC_00000834	19	COG1432	NYN domain, predicted PIN-related RNAse, tRNA/rRNA maturation (LabA) (PDB:2QIP)	CDS	persistent	659	659	19	Cpr_1274_CJEI_853	Cpr_MSK124_1976	Cpr_MSK146_1987	Cpr_MSK290_2046	Cpr_DE0530_1661	Cpr_DSM_44285_2081	Cpr_HSID18035_460	Cpr_KPL2654_1627	Cpr_KPL2657_2040	Cpr_KPL2755_1080	Cpr_KPL2785_1558	Cpr_KPL2804_1838	Cpr_KPL2811_569	Cpr_KPL3672_1055	Cpr_KPL3675_1653	Cpr_KPL3889_810	Cpr_KPL3953_1467	Cpr_KPL3967_1648	Cpr_KPL4040_1320
834	GC_00000835	19			CDS	persistent	1670	1670	19	Cpr_1274_CJEI_1360	Cpr_MSK124_850	Cpr_MSK146_1366	Cpr_MSK290_1277	Cpr_DE0530_1229	Cpr_DSM_44285_581	Cpr_HSID18035_1239	Cpr_KPL2654_793	Cpr_KPL2657_1653	Cpr_KPL2755_467	Cpr_KPL2785_1414	Cpr_KPL2804_1074	Cpr_KPL2811_788	Cpr_KPL3672_1176	Cpr_KPL3675_565	Cpr_KPL3889_89	Cpr_KPL3953_870	Cpr_KPL3967_520	Cpr_KPL4040_328
835	GC_00000836	19			CDS	persistent	362	362	19	Cpr_1274_CJEI_1957	Cpr_MSK124_645	Cpr_MSK146_380	Cpr_MSK290_2094	Cpr_DE0530_1001	Cpr_DSM_44285_1414	Cpr_HSID18035_113	Cpr_KPL2654_1213	Cpr_KPL2657_1355	Cpr_KPL2755_723	Cpr_KPL2785_413	Cpr_KPL2804_149	Cpr_KPL2811_1461	Cpr_KPL3672_1941	Cpr_KPL3675_1175	Cpr_KPL3889_1573	Cpr_KPL3953_665	Cpr_KPL3967_816	Cpr_KPL4040_2229
836	GC_00000837	19	COG0593	Chromosomal replication initiation ATPase DnaA (DnaA) (PDB:1L8Q)	CDS	persistent	1784.16	1781	19	Cpr_1274_CJEI_732	Cpr_MSK124_1882	Cpr_MSK146_1712	Cpr_MSK290_1844	Cpr_DE0530_1483	Cpr_DSM_44285_1207	Cpr_HSID18035_1814	Cpr_KPL2654_1426	Cpr_KPL2657_1531	Cpr_KPL2755_1794	Cpr_KPL2785_725	Cpr_KPL2804_1458	Cpr_KPL2811_875	Cpr_KPL3672_808	Cpr_KPL3675_776	Cpr_KPL3889_1119	Cpr_KPL3953_1380	Cpr_KPL3967_973	Cpr_KPL4040_1253
837	GC_00000838	19	COG1316	Anionic cell wall polymer biosynthesis enzyme TagV/TagU, LytR-Cps2A-Psr (LCP) family (peptidoglycan teichoic acid transferase) (Cps2a) (PDB:2XXP) (PUBMED:29107701)	CDS	persistent	1265.32	854	19	Cpr_1274_CJEI_824	Cpr_MSK124_1947	Cpr_MSK146_1959	Cpr_MSK290_2017	Cpr_DE0530_1632	Cpr_DSM_44285_2108	Cpr_HSID18035_431	Cpr_KPL2654_1599	Cpr_KPL2657_2011	Cpr_KPL2755_1051	Cpr_KPL2785_1529	Cpr_KPL2804_1810	Cpr_KPL2811_598	Cpr_KPL3672_1084	Cpr_KPL3675_1682	Cpr_KPL3889_839	Cpr_KPL3953_1439	Cpr_KPL3967_1619	Cpr_KPL4040_1292
838	GC_00000839	19	COG2967	Uncharacterized conserved protein ApaG affecting Mg2+/Co2+ transport (ApaG) (PDB:1TZA)	CDS	persistent	717.89	722	19	Cpr_1274_CJEI_670	Cpr_MSK124_594	Cpr_MSK146_329	Cpr_MSK290_894	Cpr_DE0530_1052	Cpr_DSM_44285_1362	Cpr_HSID18035_164	Cpr_KPL2654_1162	Cpr_KPL2657_1305	Cpr_KPL2755_672	Cpr_KPL2785_462	Cpr_KPL2804_201	Cpr_KPL2811_2027	Cpr_KPL3672_1908	Cpr_KPL3675_1126	Cpr_KPL3889_1623	Cpr_KPL3953_606	Cpr_KPL3967_1264	Cpr_KPL4040_1873
839	GC_00000840	19			CDS	persistent	550.05	551	19	Cpr_1274_CJEI_1456	Cpr_MSK124_945	Cpr_MSK146_1271	Cpr_MSK290_1182	Cpr_DE0530_1324	Cpr_DSM_44285_486	Cpr_HSID18035_1334	Cpr_KPL2654_697	Cpr_KPL2657_766	Cpr_KPL2755_562	Cpr_KPL2785_577	Cpr_KPL2804_1169	Cpr_KPL2811_693	Cpr_KPL3672_518	Cpr_KPL3675_470	Cpr_KPL3889_184	Cpr_KPL3953_965	Cpr_KPL3967_425	Cpr_KPL4040_423
840	GC_00000841	19			CDS	persistent	458	458	19	Cpr_1274_CJEI_1402	Cpr_MSK124_891	Cpr_MSK146_1325	Cpr_MSK290_1236	Cpr_DE0530_1270	Cpr_DSM_44285_540	Cpr_HSID18035_1280	Cpr_KPL2654_751	Cpr_KPL2657_1694	Cpr_KPL2755_508	Cpr_KPL2785_1455	Cpr_KPL2804_1115	Cpr_KPL2811_747	Cpr_KPL3672_1217	Cpr_KPL3675_524	Cpr_KPL3889_130	Cpr_KPL3953_911	Cpr_KPL3967_479	Cpr_KPL4040_369
841	GC_00000842	19			CDS	persistent	515	515	19	Cpr_1274_CJEI_329	Cpr_MSK124_392	Cpr_MSK146_1463	Cpr_MSK290_299	Cpr_DE0530_2027	Cpr_DSM_44285_1024	Cpr_HSID18035_662	Cpr_KPL2654_2220	Cpr_KPL2657_407	Cpr_KPL2755_1486	Cpr_KPL2785_1683	Cpr_KPL2804_1874	Cpr_KPL2811_1653	Cpr_KPL3672_657	Cpr_KPL3675_1822	Cpr_KPL3889_2292	Cpr_KPL3953_393	Cpr_KPL3967_640	Cpr_KPL4040_1716
842	GC_00000843	19			CDS	persistent	467	467	19	Cpr_1274_CJEI_279	Cpr_MSK124_1558	Cpr_MSK146_1743	Cpr_MSK290_1443	Cpr_DE0530_1751	Cpr_DSM_44285_1675	Cpr_HSID18035_1975	Cpr_KPL2654_1716	Cpr_KPL2657_1729	Cpr_KPL2755_1169	Cpr_KPL2785_1048	Cpr_KPL2804_905	Cpr_KPL2811_478	Cpr_KPL3672_965	Cpr_KPL3675_1255	Cpr_KPL3889_722	Cpr_KPL3953_1555	Cpr_KPL3967_1420	Cpr_KPL4040_809
843	GC_00000844	19	COG2270	MFS-type transporter involved in bile tolerance, Atg22 family (BtlA) (PUBMED:12583894)	CDS	persistent	1234.53	1226	19	Cpr_1274_CJEI_692	Cpr_MSK124_1045	Cpr_MSK146_195	Cpr_MSK290_761	Cpr_DE0530_2086	Cpr_DSM_44285_1252	Cpr_HSID18035_245	Cpr_KPL2654_193	Cpr_KPL2657_974	Cpr_KPL2755_1041	Cpr_KPL2785_928	Cpr_KPL2804_334	Cpr_KPL2811_1817	Cpr_KPL3672_1338	Cpr_KPL3675_1444	Cpr_KPL3889_1782	Cpr_KPL3953_1925	Cpr_KPL3967_1015	Cpr_KPL4040_1135
844	GC_00000845	19	COG2814	Predicted arabinose efflux permease AraJ, MFS family (AraJ) (PDB:4LDS)	CDS	persistent	1448.32	1448	19	Cpr_1274_CJEI_1937	Cpr_MSK124_626	Cpr_MSK146_361	Cpr_MSK290_2074	Cpr_DE0530_1020	Cpr_DSM_44285_1394	Cpr_HSID18035_132	Cpr_KPL2654_1194	Cpr_KPL2657_1336	Cpr_KPL2755_704	Cpr_KPL2785_432	Cpr_KPL2804_169	Cpr_KPL2811_1480	Cpr_KPL3672_1960	Cpr_KPL3675_1156	Cpr_KPL3889_1592	Cpr_KPL3953_640	Cpr_KPL3967_835	Cpr_KPL4040_1906
845	GC_00000846	19	COG0494	8-oxo-dGTP pyrophosphatase MutT and related house-cleaning NTP pyrophosphohydrolases, NUDIX family (MutT) (PDB:4V14)	CDS	persistent	760.53	761	19	Cpr_1274_CJEI_235	Cpr_MSK124_1513	Cpr_MSK146_1789	Cpr_MSK290_1398	Cpr_DE0530_1704	Cpr_DSM_44285_1630	Cpr_HSID18035_1929	Cpr_KPL2654_1672	Cpr_KPL2657_1774	Cpr_KPL2755_1123	Cpr_KPL2785_1093	Cpr_KPL2804_951	Cpr_KPL2811_524	Cpr_KPL3672_1009	Cpr_KPL3675_1209	Cpr_KPL3889_767	Cpr_KPL3953_1510	Cpr_KPL3967_1375	Cpr_KPL4040_763
846	GC_00000847	19			CDS	persistent	810.42	812	19	Cpr_1274_CJEI_1101	Cpr_MSK124_500	Cpr_MSK146_242	Cpr_MSK290_808	Cpr_DE0530_1147	Cpr_DSM_44285_1299	Cpr_HSID18035_2274	Cpr_KPL2654_240	Cpr_KPL2657_1214	Cpr_KPL2755_1715	Cpr_KPL2785_879	Cpr_KPL2804_287	Cpr_KPL2811_1129	Cpr_KPL3672_1289	Cpr_KPL3675_1395	Cpr_KPL3889_1208	Cpr_KPL3953_509	Cpr_KPL3967_1064	Cpr_KPL4040_853
847	GC_00000848	19	COG0564	Pseudouridine synthase RluA, 23S rRNA- or tRNA-specific (RluA) (PDB:2I82)	CDS	persistent	935	935	19	Cpr_1274_CJEI_207	Cpr_MSK124_347	Cpr_MSK146_1538	Cpr_MSK290_343	Cpr_DE0530_515	Cpr_DSM_44285_378	Cpr_HSID18035_736	Cpr_KPL2654_2092	Cpr_KPL2657_367	Cpr_KPL2755_351	Cpr_KPL2785_1000	Cpr_KPL2804_1593	Cpr_KPL2811_1550	Cpr_KPL3672_584	Cpr_KPL3675_1522	Cpr_KPL3889_1733	Cpr_KPL3953_348	Cpr_KPL3967_570	Cpr_KPL4040_1625
848	GC_00000849	19	COG0526	Thiol-disulfide isomerase or thioredoxin (TrxA) (PDB:1XFL)	CDS	persistent	743.16	755	19	Cpr_1274_CJEI_234	Cpr_MSK124_1512	Cpr_MSK146_1790	Cpr_MSK290_1397	Cpr_DE0530_1703	Cpr_DSM_44285_1629	Cpr_HSID18035_1928	Cpr_KPL2654_1671	Cpr_KPL2657_1775	Cpr_KPL2755_1122	Cpr_KPL2785_1094	Cpr_KPL2804_952	Cpr_KPL2811_525	Cpr_KPL3672_1010	Cpr_KPL3675_1208	Cpr_KPL3889_768	Cpr_KPL3953_1509	Cpr_KPL3967_1374	Cpr_KPL4040_762
849	GC_00000850	19	COG1168	Bifunctional PLP-dependent enzyme with beta-cystathionase and maltose regulon repressor activities (MalY) (PDB:4DGT)	CDS	persistent	1173.26	1172	19	Cpr_1274_CJEI_2182	Cpr_MSK124_1788	Cpr_MSK146_1110	Cpr_MSK290_143	Cpr_DE0530_1778	Cpr_DSM_44285_2011	Cpr_HSID18035_1601	Cpr_KPL2654_1021	Cpr_KPL2657_579	Cpr_KPL2755_1609	Cpr_KPL2785_1786	Cpr_KPL2804_1349	Cpr_KPL2811_471	Cpr_KPL3672_1470	Cpr_KPL3675_956	Cpr_KPL3889_560	Cpr_KPL3953_1862	Cpr_KPL3967_1224	Cpr_KPL4040_677
850	GC_00000851	19	COG1376	Lipoprotein-anchoring transpeptidase ErfK/SrfK (ErfK) (PDB:4LZH)	CDS	persistent	1169	1169	19	Cpr_1274_CJEI_1973	Cpr_MSK124_659	Cpr_MSK146_394	Cpr_MSK290_2110	Cpr_DE0530_968	Cpr_DSM_44285_1430	Cpr_HSID18035_532	Cpr_KPL2654_1309	Cpr_KPL2657_1369	Cpr_KPL2755_737	Cpr_KPL2785_379	Cpr_KPL2804_132	Cpr_KPL2811_1447	Cpr_KPL3672_2007	Cpr_KPL3675_755	Cpr_KPL3889_1000	Cpr_KPL3953_701	Cpr_KPL3967_783	Cpr_KPL4040_1971
851	GC_00000852	19	COG0725	ABC-type molybdate transport system, periplasmic Mo-binding protein ModA (ModA) (PDB:1AMF)	CDS	persistent	821	821	19	Cpr_1274_CJEI_1429	Cpr_MSK124_918	Cpr_MSK146_1298	Cpr_MSK290_1209	Cpr_DE0530_1297	Cpr_DSM_44285_513	Cpr_HSID18035_1307	Cpr_KPL2654_724	Cpr_KPL2657_739	Cpr_KPL2755_535	Cpr_KPL2785_550	Cpr_KPL2804_1142	Cpr_KPL2811_720	Cpr_KPL3672_1244	Cpr_KPL3675_497	Cpr_KPL3889_157	Cpr_KPL3953_938	Cpr_KPL3967_452	Cpr_KPL4040_396
852	GC_00000853	19	COG1028	NAD(P)-dependent dehydrogenase, short-chain alcohol dehydrogenase family (FabG) (PDB:6L1H)	CDS	persistent	844.21	836	19	Cpr_1274_CJEI_686	Cpr_MSK124_610	Cpr_MSK146_345	Cpr_MSK290_2058	Cpr_DE0530_1036	Cpr_DSM_44285_1378	Cpr_HSID18035_148	Cpr_KPL2654_1178	Cpr_KPL2657_1316	Cpr_KPL2755_688	Cpr_KPL2785_451	Cpr_KPL2804_185	Cpr_KPL2811_1496	Cpr_KPL3672_1918	Cpr_KPL3675_1137	Cpr_KPL3889_1613	Cpr_KPL3953_622	Cpr_KPL3967_854	Cpr_KPL4040_1889
853	GC_00000854	19	COG0685	5,10-methylenetetrahydrofolate reductase (MetF) (PDB:1B5T)	CDS	persistent	950	947	19	Cpr_1274_CJEI_642	Cpr_MSK124_2100	Cpr_MSK146_2110	Cpr_MSK290_920	Cpr_DE0530_1440	Cpr_DSM_44285_857	Cpr_HSID18035_1769	Cpr_KPL2654_1397	Cpr_KPL2657_1191	Cpr_KPL2755_2014	Cpr_KPL2785_2005	Cpr_KPL2804_1486	Cpr_KPL2811_1908	Cpr_KPL3672_778	Cpr_KPL3675_2162	Cpr_KPL3889_1350	Cpr_KPL3953_1071	Cpr_KPL3967_2101	Cpr_KPL4040_2033
854	GC_00000855	19			CDS	persistent	350	350	19	Cpr_1274_CJEI_2067	Cpr_MSK124_748	Cpr_MSK146_483	Cpr_MSK290_1521	Cpr_DE0530_169	Cpr_DSM_44285_1521	Cpr_HSID18035_2176	Cpr_KPL2654_2034	Cpr_KPL2657_1871	Cpr_KPL2755_828	Cpr_KPL2785_1501	Cpr_KPL2804_41	Cpr_KPL2811_1356	Cpr_KPL3672_1511	Cpr_KPL3675_667	Cpr_KPL3889_910	Cpr_KPL3953_792	Cpr_KPL3967_1591	Cpr_KPL4040_1939
855	GC_00000856	19	COG2186	DNA-binding transcriptional regulator, FadR family (FadR) (PDB:1E2X)	CDS	persistent	776	776	19	Cpr_1274_CJEI_1943	Cpr_MSK124_631	Cpr_MSK146_366	Cpr_MSK290_2080	Cpr_DE0530_1015	Cpr_DSM_44285_1400	Cpr_HSID18035_127	Cpr_KPL2654_1199	Cpr_KPL2657_1341	Cpr_KPL2755_709	Cpr_KPL2785_427	Cpr_KPL2804_163	Cpr_KPL2811_1475	Cpr_KPL3672_1955	Cpr_KPL3675_1161	Cpr_KPL3889_1587	Cpr_KPL3953_645	Cpr_KPL3967_830	Cpr_KPL4040_2215
856	GC_00000857	19			CDS	persistent	476	476	19	Cpr_1274_CJEI_1231	Cpr_MSK124_1662	Cpr_MSK146_1912	Cpr_MSK290_1750	Cpr_DE0530_83	Cpr_DSM_44285_1779	Cpr_HSID18035_2084	Cpr_KPL2654_1755	Cpr_KPL2657_888	Cpr_KPL2755_1434	Cpr_KPL2785_697	Cpr_KPL2804_2027	Cpr_KPL2811_1010	Cpr_KPL3672_397	Cpr_KPL3675_350	Cpr_KPL3889_2223	Cpr_KPL3953_1639	Cpr_KPL3967_1449	Cpr_KPL4040_989
857	GC_00000858	19	COG0164	Ribonuclease HII (RnhB) (PDB:1EKE)	CDS	persistent	620	620	19	Cpr_1274_CJEI_1849	Cpr_MSK124_269	Cpr_MSK146_843	Cpr_MSK290_421	Cpr_DE0530_595	Cpr_DSM_44285_294	Cpr_HSID18035_816	Cpr_KPL2654_342	Cpr_KPL2657_286	Cpr_KPL2755_270	Cpr_KPL2785_274	Cpr_KPL2804_462	Cpr_KPL2811_269	Cpr_KPL3672_286	Cpr_KPL3675_38	Cpr_KPL3889_456	Cpr_KPL3953_268	Cpr_KPL3967_294	Cpr_KPL4040_266
858	GC_00000859	19	COG3402	Uncharacterized membrane protein YdbS, contains bPH2 (bacterial pleckstrin homology) domain (YdbS)	CDS	persistent	449	449	19	Cpr_1274_CJEI_975	Cpr_MSK124_1261	Cpr_MSK146_1047	Cpr_MSK290_80	Cpr_DE0530_1839	Cpr_DSM_44285_1950	Cpr_HSID18035_1664	Cpr_KPL2654_959	Cpr_KPL2657_640	Cpr_KPL2755_1320	Cpr_KPL2785_1848	Cpr_KPL2804_1286	Cpr_KPL2811_410	Cpr_KPL3672_1409	Cpr_KPL3675_1018	Cpr_KPL3889_623	Cpr_KPL3953_2159	Cpr_KPL3967_1936	Cpr_KPL4040_615
859	GC_00000860	19	COG0265	Periplasmic serine protease, S1-C subfamily, contain C-terminal PDZ domain (DegQ) (PDB:2HGA) (PUBMED:29686141)	CDS	persistent	1512.11	1484	19	Cpr_1274_CJEI_1207	Cpr_MSK124_1638	Cpr_MSK146_1888	Cpr_MSK290_1774	Cpr_DE0530_59	Cpr_DSM_44285_1755	Cpr_HSID18035_2060	Cpr_KPL2654_1779	Cpr_KPL2657_912	Cpr_KPL2755_1410	Cpr_KPL2785_1347	Cpr_KPL2804_2003	Cpr_KPL2811_1034	Cpr_KPL3672_373	Cpr_KPL3675_1784	Cpr_KPL3889_1654	Cpr_KPL3953_1615	Cpr_KPL3967_1473	Cpr_KPL4040_965
860	GC_00000861	19	COG0483	Archaeal fructose-1,6-bisphosphatase or related enzyme, inositol monophosphatase family (SuhB) (PDB:1AWB)	CDS	persistent	821	821	19	Cpr_1274_CJEI_173	Cpr_MSK124_313	Cpr_MSK146_1572	Cpr_MSK290_376	Cpr_DE0530_549	Cpr_DSM_44285_340	Cpr_HSID18035_770	Cpr_KPL2654_2058	Cpr_KPL2657_333	Cpr_KPL2755_317	Cpr_KPL2785_966	Cpr_KPL2804_1628	Cpr_KPL2811_1516	Cpr_KPL3672_549	Cpr_KPL3675_1557	Cpr_KPL3889_1770	Cpr_KPL3953_314	Cpr_KPL3967_536	Cpr_KPL4040_1591
861	GC_00000862	19	COG0744	Penicillin-binding protein 1B/1F, peptidoglycan transglycosylase/transpeptidase (MrcB) (PDB:3FWL)	CDS	persistent	2378	2378	19	Cpr_1274_CJEI_227	Cpr_MSK124_1505	Cpr_MSK146_1797	Cpr_MSK290_1391	Cpr_DE0530_1697	Cpr_DSM_44285_1622	Cpr_HSID18035_1922	Cpr_KPL2654_1665	Cpr_KPL2657_1782	Cpr_KPL2755_1116	Cpr_KPL2785_1101	Cpr_KPL2804_958	Cpr_KPL2811_532	Cpr_KPL3672_1017	Cpr_KPL3675_1201	Cpr_KPL3889_774	Cpr_KPL3953_1503	Cpr_KPL3967_1367	Cpr_KPL4040_755
862	GC_00000863	19	COG3509	Acetyl xylan esterase AxeA and related esterases, LpqC family (LpqC) (PDB:2D80) (PUBMED:9291122)	CDS	persistent	1069.53	1055	19	Cpr_1274_CJEI_1560	Cpr_MSK124_2171	Cpr_MSK146_577	Cpr_MSK290_685	Cpr_DE0530_859	Cpr_DSM_44285_24	Cpr_HSID18035_1081	Cpr_KPL2654_606	Cpr_KPL2657_23	Cpr_KPL2755_3	Cpr_KPL2785_3	Cpr_KPL2804_727	Cpr_KPL2811_3	Cpr_KPL3672_23	Cpr_KPL3675_312	Cpr_KPL3889_1448	Cpr_KPL3953_3	Cpr_KPL3967_23	Cpr_KPL4040_3
863	GC_00000864	19	COG2025	Electron transfer flavoprotein, alpha subunit FixB (FixB) (PDB:1EFP)	CDS	persistent	971	971	19	Cpr_1274_CJEI_1198	Cpr_MSK124_1629	Cpr_MSK146_1879	Cpr_MSK290_1783	Cpr_DE0530_50	Cpr_DSM_44285_1746	Cpr_HSID18035_2051	Cpr_KPL2654_1788	Cpr_KPL2657_921	Cpr_KPL2755_1401	Cpr_KPL2785_1356	Cpr_KPL2804_1994	Cpr_KPL2811_1043	Cpr_KPL3672_364	Cpr_KPL3675_1775	Cpr_KPL3889_1663	Cpr_KPL3953_1606	Cpr_KPL3967_1482	Cpr_KPL4040_956
864	GC_00000865	19	COG1012	Acyl-CoA reductase or other NAD-dependent aldehyde dehydrogenase (AdhE) (PDB:1A4S)	CDS	persistent	1373	1373	19	Cpr_1274_CJEI_1350	Cpr_MSK124_839	Cpr_MSK146_1377	Cpr_MSK290_1288	Cpr_DE0530_1219	Cpr_DSM_44285_592	Cpr_HSID18035_1228	Cpr_KPL2654_804	Cpr_KPL2657_1642	Cpr_KPL2755_456	Cpr_KPL2785_1957	Cpr_KPL2804_1064	Cpr_KPL2811_799	Cpr_KPL3672_1166	Cpr_KPL3675_576	Cpr_KPL3889_78	Cpr_KPL3953_859	Cpr_KPL3967_2023	Cpr_KPL4040_317
865	GC_00000866	19	COG0681	Signal peptidase I (LepB) (PDB:1B12) (PUBMED:1925027)	CDS	persistent	845	845	19	Cpr_1274_CJEI_1851	Cpr_MSK124_271	Cpr_MSK146_845	Cpr_MSK290_419	Cpr_DE0530_593	Cpr_DSM_44285_296	Cpr_HSID18035_814	Cpr_KPL2654_340	Cpr_KPL2657_288	Cpr_KPL2755_272	Cpr_KPL2785_276	Cpr_KPL2804_460	Cpr_KPL2811_271	Cpr_KPL3672_288	Cpr_KPL3675_36	Cpr_KPL3889_458	Cpr_KPL3953_270	Cpr_KPL3967_296	Cpr_KPL4040_268
866	GC_00000867	19	COG4799	Acetyl-CoA carboxylase, carboxyltransferase component (MmdA) (PDB:1OD2)	CDS	persistent	1565	1565	19	Cpr_1274_CJEI_2206	Cpr_MSK124_1223	Cpr_MSK146_1084	Cpr_MSK290_119	Cpr_DE0530_1802	Cpr_DSM_44285_1987	Cpr_HSID18035_1626	Cpr_KPL2654_996	Cpr_KPL2657_603	Cpr_KPL2755_1585	Cpr_KPL2785_1811	Cpr_KPL2804_1323	Cpr_KPL2811_447	Cpr_KPL3672_1446	Cpr_KPL3675_981	Cpr_KPL3889_586	Cpr_KPL3953_1886	Cpr_KPL3967_1199	Cpr_KPL4040_652
867	GC_00000868	19	COG0468	RecA/RadA recombinase (RecA) (PDB:1B22)	CDS	persistent	1148	1148	19	Cpr_1274_CJEI_26	Cpr_MSK124_213	Cpr_MSK146_786	Cpr_MSK290_476	Cpr_DE0530_652	Cpr_DSM_44285_239	Cpr_HSID18035_872	Cpr_KPL2654_398	Cpr_KPL2657_231	Cpr_KPL2755_213	Cpr_KPL2785_218	Cpr_KPL2804_518	Cpr_KPL2811_212	Cpr_KPL3672_231	Cpr_KPL3675_96	Cpr_KPL3889_400	Cpr_KPL3953_211	Cpr_KPL3967_238	Cpr_KPL4040_211
868	GC_00000869	19	COG0040	ATP phosphoribosyltransferase (HisG) (PDB:1H3D)	CDS	persistent	845	845	19	Cpr_1274_CJEI_1595	Cpr_MSK124_32	Cpr_MSK146_613	Cpr_MSK290_650	Cpr_DE0530_824	Cpr_DSM_44285_59	Cpr_HSID18035_1046	Cpr_KPL2654_571	Cpr_KPL2657_58	Cpr_KPL2755_39	Cpr_KPL2785_38	Cpr_KPL2804_692	Cpr_KPL2811_38	Cpr_KPL3672_58	Cpr_KPL3675_277	Cpr_KPL3889_1413	Cpr_KPL3953_38	Cpr_KPL3967_58	Cpr_KPL4040_38
869	GC_00000870	19	COG1409	3',5'-cyclic AMP phosphodiesterase CpdA (CpdA) (PDB:2ZO9)	CDS	persistent	895.53	896	19	Cpr_1274_CJEI_1813	Cpr_MSK124_233	Cpr_MSK146_806	Cpr_MSK290_457	Cpr_DE0530_632	Cpr_DSM_44285_258	Cpr_HSID18035_852	Cpr_KPL2654_379	Cpr_KPL2657_250	Cpr_KPL2755_233	Cpr_KPL2785_238	Cpr_KPL2804_499	Cpr_KPL2811_232	Cpr_KPL3672_250	Cpr_KPL3675_74	Cpr_KPL3889_420	Cpr_KPL3953_231	Cpr_KPL3967_258	Cpr_KPL4040_230
870	GC_00000871	19	COG0035	Uracil phosphoribosyltransferase (Upp) (PDB:2EHJ)	CDS	persistent	644	644	19	Cpr_1274_CJEI_999	Cpr_MSK124_1237	Cpr_MSK146_1071	Cpr_MSK290_105	Cpr_DE0530_1815	Cpr_DSM_44285_1974	Cpr_HSID18035_1640	Cpr_KPL2654_983	Cpr_KPL2657_616	Cpr_KPL2755_1345	Cpr_KPL2785_1824	Cpr_KPL2804_1310	Cpr_KPL2811_434	Cpr_KPL3672_1433	Cpr_KPL3675_994	Cpr_KPL3889_599	Cpr_KPL3953_1899	Cpr_KPL3967_1186	Cpr_KPL4040_639
871	GC_00000872	19	COG1272	Predicted membrane channel-forming protein YqfA, hemolysin III family (YqfA) (PDB:3WXV)	CDS	persistent	817.21	821	19	Cpr_1274_CJEI_663	Cpr_MSK124_587	Cpr_MSK146_322	Cpr_MSK290_887	Cpr_DE0530_1059	Cpr_DSM_44285_1355	Cpr_HSID18035_171	Cpr_KPL2654_1155	Cpr_KPL2657_1298	Cpr_KPL2755_665	Cpr_KPL2785_469	Cpr_KPL2804_208	Cpr_KPL2811_2020	Cpr_KPL3672_1901	Cpr_KPL3675_1119	Cpr_KPL3889_1630	Cpr_KPL3953_599	Cpr_KPL3967_1271	Cpr_KPL4040_1866
872	GC_00000873	19	COG3433	Acyl carrier protein/domain (AcpA) (PDB:2FQ1) (PUBMED:8759840	CDS	persistent	258.26	257	19	Cpr_1274_CJEI_698	Cpr_MSK124_1051	Cpr_MSK146_189	Cpr_MSK290_755	Cpr_DE0530_2092	Cpr_DSM_44285_1245	Cpr_HSID18035_238	Cpr_KPL2654_187	Cpr_KPL2657_980	Cpr_KPL2755_1035	Cpr_KPL2785_934	Cpr_KPL2804_341	Cpr_KPL2811_1823	Cpr_KPL3672_1344	Cpr_KPL3675_1450	Cpr_KPL3889_1788	Cpr_KPL3953_1931	Cpr_KPL3967_1009	Cpr_KPL4040_1141
873	GC_00000874	19	COG0527	Aspartate kinase (MetL1) (PDB:2CDQ)	CDS	persistent	1265	1265	19	Cpr_1274_CJEI_1903	Cpr_MSK124_1495	Cpr_MSK146_1807	Cpr_MSK290_1381	Cpr_DE0530_1687	Cpr_DSM_44285_1612	Cpr_HSID18035_1912	Cpr_KPL2654_1655	Cpr_KPL2657_1792	Cpr_KPL2755_1106	Cpr_KPL2785_1111	Cpr_KPL2804_968	Cpr_KPL2811_542	Cpr_KPL3672_1027	Cpr_KPL3675_1191	Cpr_KPL3889_784	Cpr_KPL3953_1493	Cpr_KPL3967_1357	Cpr_KPL4040_745
874	GC_00000875	19			CDS	persistent	734	734	19	Cpr_1274_CJEI_496	Cpr_MSK124_1145	Cpr_MSK146_104	Cpr_MSK290_1042	Cpr_DE0530_2264	Cpr_DSM_44285_734	Cpr_HSID18035_1490	Cpr_KPL2654_96	Cpr_KPL2657_1071	Cpr_KPL2755_941	Cpr_KPL2785_2160	Cpr_KPL2804_1719	Cpr_KPL2811_1276	Cpr_KPL3672_1595	Cpr_KPL3675_2265	Cpr_KPL3889_2145	Cpr_KPL3953_1205	Cpr_KPL3967_2258	Cpr_KPL4040_1462
875	GC_00000876	19	COG0427	Propionyl CoA:succinate CoA transferase (ACH1) (PDB:2G39) (PUBMED:10769117)	CDS	persistent	1511	1511	19	Cpr_1274_CJEI_680	Cpr_MSK124_604	Cpr_MSK146_339	Cpr_MSK290_904	Cpr_DE0530_1042	Cpr_DSM_44285_1372	Cpr_HSID18035_154	Cpr_KPL2654_1172	Cpr_KPL2657_1310	Cpr_KPL2755_682	Cpr_KPL2785_457	Cpr_KPL2804_191	Cpr_KPL2811_2037	Cpr_KPL3672_1913	Cpr_KPL3675_1131	Cpr_KPL3889_1618	Cpr_KPL3953_616	Cpr_KPL3967_1259	Cpr_KPL4040_1883
876	GC_00000877	19	COG4264	Siderophore synthetase component IucA/IucC/SbnC (IucA) (PDB:2W02) (PUBMED:19775248)	CDS	persistent	2552	2552	19	Cpr_1274_CJEI_293	Cpr_MSK124_1572	Cpr_MSK146_1729	Cpr_MSK290_1460	Cpr_DE0530_1765	Cpr_DSM_44285_1689	Cpr_HSID18035_1989	Cpr_KPL2654_2154	Cpr_KPL2657_1715	Cpr_KPL2755_1183	Cpr_KPL2785_2027	Cpr_KPL2804_891	Cpr_KPL2811_2045	Cpr_KPL3672_951	Cpr_KPL3675_1269	Cpr_KPL3889_708	Cpr_KPL3953_2125	Cpr_KPL3967_2127	Cpr_KPL4040_823
877	GC_00000878	19	COG2181	Nitrate reductase gamma subunit (NarI) (PDB:1Y5L)	CDS	persistent	779	779	19	Cpr_1274_CJEI_781	Cpr_MSK124_2141	Cpr_MSK146_1663	Cpr_MSK290_1893	Cpr_DE0530_1533	Cpr_DSM_44285_1158	Cpr_HSID18035_1863	Cpr_KPL2654_1475	Cpr_KPL2657_1482	Cpr_KPL2755_1843	Cpr_KPL2785_774	Cpr_KPL2804_1409	Cpr_KPL2811_923	Cpr_KPL3672_857	Cpr_KPL3675_828	Cpr_KPL3889_1069	Cpr_KPL3953_1331	Cpr_KPL3967_923	Cpr_KPL4040_1203
878	GC_00000879	19	COG0081	Ribosomal protein L1 (RplA) (PDB:3J65)	CDS	persistent	710	710	19	Cpr_1274_CJEI_1051	Cpr_MSK124_1394	Cpr_MSK146_885	Cpr_MSK290_1663	Cpr_DE0530_413	Cpr_DSM_44285_1873	Cpr_HSID18035_19	Cpr_KPL2654_1840	Cpr_KPL2657_1907	Cpr_KPL2755_1968	Cpr_KPL2785_1885	Cpr_KPL2804_829	Cpr_KPL2811_1856	Cpr_KPL3672_1650	Cpr_KPL3675_1972	Cpr_KPL3889_1900	Cpr_KPL3953_1710	Cpr_KPL3967_1951	Cpr_KPL4040_1801
879	GC_00000880	19	COG1349	DNA-binding transcriptional regulator of sugar metabolism, DeoR/GlpR family (GlpR)	CDS	persistent	779	779	19	Cpr_1274_CJEI_42	Cpr_MSK124_197	Cpr_MSK146_770	Cpr_MSK290_492	Cpr_DE0530_668	Cpr_DSM_44285_223	Cpr_HSID18035_888	Cpr_KPL2654_414	Cpr_KPL2657_215	Cpr_KPL2755_197	Cpr_KPL2785_202	Cpr_KPL2804_534	Cpr_KPL2811_196	Cpr_KPL3672_215	Cpr_KPL3675_112	Cpr_KPL3889_384	Cpr_KPL3953_195	Cpr_KPL3967_222	Cpr_KPL4040_195
880	GC_00000881	19	COG4605	ABC-type enterochelin transport system, permease component (CeuC)	CDS	persistent	1118.79	1151	19	Cpr_1274_CJEI_2127	Cpr_MSK124_810	Cpr_MSK146_552	Cpr_MSK290_1582	Cpr_DE0530_917	Cpr_DSM_44285_1582	Cpr_HSID18035_499	Cpr_KPL2654_1970	Cpr_KPL2657_2122	Cpr_KPL2755_2078	Cpr_KPL2785_2181	Cpr_KPL2804_2219	Cpr_KPL2811_1936	Cpr_KPL3672_1975	Cpr_KPL3675_608	Cpr_KPL3889_2190	Cpr_KPL3953_2155	Cpr_KPL3967_2054	Cpr_KPL4040_2026
881	GC_00000882	19	COG1716	Forkhead associated (FHA) domain, binds pSer, pThr, pTyr (FHA) (PDB:2FEZ)	CDS	persistent	911	911	19	Cpr_1274_CJEI_624	Cpr_MSK124_2083	Cpr_MSK146_2092	Cpr_MSK290_937	Cpr_DE0530_1423	Cpr_DSM_44285_839	Cpr_HSID18035_1752	Cpr_KPL2654_1383	Cpr_KPL2657_1173	Cpr_KPL2755_1997	Cpr_KPL2785_1991	Cpr_KPL2804_1503	Cpr_KPL2811_1925	Cpr_KPL3672_760	Cpr_KPL3675_2148	Cpr_KPL3889_1334	Cpr_KPL3953_1087	Cpr_KPL3967_2087	Cpr_KPL4040_2051
882	GC_00000883	19	COG0803	ABC-type Zn uptake system ZnuABC, Zn-binding component ZnuA (ZnuA) (PDB:1K0F)	CDS	persistent	1045.84	1052	19	Cpr_1274_CJEI_87	Cpr_MSK124_562	Cpr_MSK146_296	Cpr_MSK290_862	Cpr_DE0530_1089	Cpr_DSM_44285_2132	Cpr_HSID18035_2219	Cpr_KPL2654_294	Cpr_KPL2657_1273	Cpr_KPL2755_2260	Cpr_KPL2785_494	Cpr_KPL2804_233	Cpr_KPL2811_1194	Cpr_KPL3672_2094	Cpr_KPL3675_1094	Cpr_KPL3889_1152	Cpr_KPL3953_574	Cpr_KPL3967_1296	Cpr_KPL4040_906
883	GC_00000884	19			CDS	persistent	467.47	473	19	Cpr_1274_CJEI_2209	Cpr_MSK124_1226	Cpr_MSK146_1081	Cpr_MSK290_116	Cpr_DE0530_1805	Cpr_DSM_44285_1984	Cpr_HSID18035_1629	Cpr_KPL2654_993	Cpr_KPL2657_606	Cpr_KPL2755_1582	Cpr_KPL2785_1814	Cpr_KPL2804_1320	Cpr_KPL2811_444	Cpr_KPL3672_1443	Cpr_KPL3675_984	Cpr_KPL3889_589	Cpr_KPL3953_1889	Cpr_KPL3967_1196	Cpr_KPL4040_649
884	GC_00000885	19	COG4585	Signal transduction histidine kinase ComP (ComP) (PDB:4GT8)	CDS	persistent	1316	1292	19	Cpr_1274_CJEI_575	Cpr_MSK124_1932	Cpr_MSK146_1926	Cpr_MSK290_2001	Cpr_DE0530_889	Cpr_DSM_44285_2169	Cpr_HSID18035_1130	Cpr_KPL2654_2249	Cpr_KPL2657_2165	Cpr_KPL2755_2210	Cpr_KPL2785_2103	Cpr_KPL2804_1786	Cpr_KPL2811_2152	Cpr_KPL3672_2136	Cpr_KPL3675_1717	Cpr_KPL3889_861	Cpr_KPL3953_1416	Cpr_KPL3967_2221	Cpr_KPL4040_1269
885	GC_00000886	19	COG2124	Cytochrome P450 (CypX) (PDB:3A4Z)	CDS	persistent	1193	1190	19	Cpr_1274_CJEI_1932	Cpr_MSK124_621	Cpr_MSK146_356	Cpr_MSK290_2069	Cpr_DE0530_1025	Cpr_DSM_44285_1389	Cpr_HSID18035_137	Cpr_KPL2654_1189	Cpr_KPL2657_1331	Cpr_KPL2755_699	Cpr_KPL2785_437	Cpr_KPL2804_174	Cpr_KPL2811_1485	Cpr_KPL3672_1965	Cpr_KPL3675_1151	Cpr_KPL3889_1597	Cpr_KPL3953_635	Cpr_KPL3967_840	Cpr_KPL4040_1901
886	GC_00000887	19	COG1414	DNA-binding transcriptional regulator, IclR family (IclR) (PDB:1MKM)	CDS	persistent	773	773	19	Cpr_1274_CJEI_925	Cpr_MSK124_1297	Cpr_MSK146_1004	Cpr_MSK290_40	Cpr_DE0530_1887	Cpr_DSM_44285_2058	Cpr_HSID18035_1703	Cpr_KPL2654_916	Cpr_KPL2657_685	Cpr_KPL2755_1273	Cpr_KPL2785_1142	Cpr_KPL2804_1246	Cpr_KPL2811_366	Cpr_KPL3672_1821	Cpr_KPL3675_1581	Cpr_KPL3889_662	Cpr_KPL3953_1834	Cpr_KPL3967_1093	Cpr_KPL4040_567
888	GC_00000889	19	COG1846	DNA-binding transcriptional regulator, MarR family (MarR) (PDB:1JGS)	CDS	persistent	455	455	19	Cpr_1274_CJEI_400	Cpr_MSK124_1810	Cpr_MSK146_1595	Cpr_MSK290_1929	Cpr_DE0530_1607	Cpr_DSM_44285_1081	Cpr_HSID18035_411	Cpr_KPL2654_1575	Cpr_KPL2657_1414	Cpr_KPL2755_1869	Cpr_KPL2785_852	Cpr_KPL2804_1656	Cpr_KPL2811_1743	Cpr_KPL3672_930	Cpr_KPL3675_907	Cpr_KPL3889_2023	Cpr_KPL3953_1257	Cpr_KPL3967_2147	Cpr_KPL4040_1345
889	GC_00000890	19	COG0054	6,7-dimethyl-8-ribityllumazine synthase (Riboflavin synthase beta chain) (RibE) (PDB:1C2Y)	CDS	persistent	506	506	19	Cpr_1274_CJEI_1658	Cpr_MSK124_96	Cpr_MSK146_669	Cpr_MSK290_594	Cpr_DE0530_768	Cpr_DSM_44285_122	Cpr_HSID18035_990	Cpr_KPL2654_515	Cpr_KPL2657_114	Cpr_KPL2755_95	Cpr_KPL2785_101	Cpr_KPL2804_636	Cpr_KPL2811_94	Cpr_KPL3672_114	Cpr_KPL3675_214	Cpr_KPL3889_283	Cpr_KPL3953_94	Cpr_KPL3967_121	Cpr_KPL4040_94
890	GC_00000891	19			CDS	persistent	1038.58	1040	19	Cpr_1274_CJEI_1731	Cpr_MSK124_1400	Cpr_MSK146_891	Cpr_MSK290_1657	Cpr_DE0530_407	Cpr_DSM_44285_1867	Cpr_HSID18035_25	Cpr_KPL2654_1846	Cpr_KPL2657_1913	Cpr_KPL2755_1962	Cpr_KPL2785_1891	Cpr_KPL2804_823	Cpr_KPL2811_1862	Cpr_KPL3672_1644	Cpr_KPL3675_1966	Cpr_KPL3889_1894	Cpr_KPL3953_1704	Cpr_KPL3967_1957	Cpr_KPL4040_1807
891	GC_00000892	19	COG1473	Metal-dependent amidase/aminoacylase/carboxypeptidase (AbgB) (PDB:3RAM) (PUBMED:17307853)	CDS	persistent	1467.89	1466	19	Cpr_1274_CJEI_2047	Cpr_MSK124_731	Cpr_MSK146_466	Cpr_MSK290_1505	Cpr_DE0530_153	Cpr_DSM_44285_1504	Cpr_HSID18035_2159	Cpr_KPL2654_1381	Cpr_KPL2657_1855	Cpr_KPL2755_812	Cpr_KPL2785_1518	Cpr_KPL2804_57	Cpr_KPL2811_1372	Cpr_KPL3672_1527	Cpr_KPL3675_684	Cpr_KPL3889_926	Cpr_KPL3953_776	Cpr_KPL3967_1608	Cpr_KPL4040_1649
892	GC_00000893	19	COG2246	Putative flippase GtrA (transmembrane translocase of bactoprenol-linked glucose) (GtrA) (PDB:5MLZ) (PUBMED:24710389)	CDS	persistent	467	467	19	Cpr_1274_CJEI_507	Cpr_MSK124_1157	Cpr_MSK146_93	Cpr_MSK290_1030	Cpr_DE0530_2275	Cpr_DSM_44285_745	Cpr_HSID18035_1503	Cpr_KPL2654_85	Cpr_KPL2657_1082	Cpr_KPL2755_930	Cpr_KPL2785_1981	Cpr_KPL2804_1730	Cpr_KPL2811_1265	Cpr_KPL3672_1585	Cpr_KPL3675_1369	Cpr_KPL3889_2134	Cpr_KPL3953_1194	Cpr_KPL3967_2066	Cpr_KPL4040_1473
893	GC_00000894	19	COG2177	Cell division protein FtsX (FtsX)	CDS	persistent	902	902	19	Cpr_1274_CJEI_2117	Cpr_MSK124_799	Cpr_MSK146_539	Cpr_MSK290_1571	Cpr_DE0530_456	Cpr_DSM_44285_1571	Cpr_HSID18035_487	Cpr_KPL2654_1982	Cpr_KPL2657_2112	Cpr_KPL2755_2090	Cpr_KPL2785_2043	Cpr_KPL2804_2087	Cpr_KPL2811_1948	Cpr_KPL3672_1986	Cpr_KPL3675_617	Cpr_KPL3889_2181	Cpr_KPL3953_2145	Cpr_KPL3967_2045	Cpr_KPL4040_2016
894	GC_00000895	19			CDS	persistent	443	443	19	Cpr_1274_CJEI_1551	Cpr_MSK124_2162	Cpr_MSK146_568	Cpr_MSK290_694	Cpr_DE0530_868	Cpr_DSM_44285_15	Cpr_HSID18035_1090	Cpr_KPL2654_2263	Cpr_KPL2657_14	Cpr_KPL2755_2246	Cpr_KPL2785_2124	Cpr_KPL2804_736	Cpr_KPL2811_2186	Cpr_KPL3672_14	Cpr_KPL3675_321	Cpr_KPL3889_1457	Cpr_KPL3953_2195	Cpr_KPL3967_14	Cpr_KPL4040_2205
895	GC_00000896	19			CDS	persistent	533	533	19	Cpr_1274_CJEI_1950	Cpr_MSK124_638	Cpr_MSK146_373	Cpr_MSK290_2087	Cpr_DE0530_1008	Cpr_DSM_44285_1407	Cpr_HSID18035_120	Cpr_KPL2654_1206	Cpr_KPL2657_1348	Cpr_KPL2755_716	Cpr_KPL2785_420	Cpr_KPL2804_156	Cpr_KPL2811_1468	Cpr_KPL3672_1948	Cpr_KPL3675_1168	Cpr_KPL3889_1580	Cpr_KPL3953_658	Cpr_KPL3967_823	Cpr_KPL4040_2222
896	GC_00000897	19			CDS	persistent	776.95	773	19	Cpr_1274_CJEI_966	Cpr_MSK124_1269	Cpr_MSK146_1038	Cpr_MSK290_71	Cpr_DE0530_1847	Cpr_DSM_44285_1942	Cpr_HSID18035_1672	Cpr_KPL2654_950	Cpr_KPL2657_649	Cpr_KPL2755_1311	Cpr_KPL2785_1856	Cpr_KPL2804_1277	Cpr_KPL2811_402	Cpr_KPL3672_1400	Cpr_KPL3675_1026	Cpr_KPL3889_632	Cpr_KPL3953_2167	Cpr_KPL3967_1928	Cpr_KPL4040_607
897	GC_00000898	19	COG0214	Pyridoxal 5'-phosphate synthase subunit PdxS (PdxS) (PDB:2NV2)	CDS	persistent	890	890	19	Cpr_1274_CJEI_727	Cpr_MSK124_1877	Cpr_MSK146_1717	Cpr_MSK290_1839	Cpr_DE0530_1478	Cpr_DSM_44285_1212	Cpr_HSID18035_1809	Cpr_KPL2654_1421	Cpr_KPL2657_1536	Cpr_KPL2755_1789	Cpr_KPL2785_720	Cpr_KPL2804_1463	Cpr_KPL2811_870	Cpr_KPL3672_803	Cpr_KPL3675_771	Cpr_KPL3889_1124	Cpr_KPL3953_1385	Cpr_KPL3967_978	Cpr_KPL4040_1258
898	GC_00000899	19	COG2227	2-polyprenyl-3-methyl-5-hydroxy-6-metoxy-1,4-benzoquinol methylase (UbiG) (PDB:1BHJ)	CDS	persistent	626	626	19	Cpr_1274_CJEI_490	Cpr_MSK124_1140	Cpr_MSK146_109	Cpr_MSK290_1047	Cpr_DE0530_2182	Cpr_DSM_44285_728	Cpr_HSID18035_1485	Cpr_KPL2654_101	Cpr_KPL2657_1065	Cpr_KPL2755_946	Cpr_KPL2785_2165	Cpr_KPL2804_426	Cpr_KPL2811_1281	Cpr_KPL3672_1601	Cpr_KPL3675_2273	Cpr_KPL3889_1921	Cpr_KPL3953_1210	Cpr_KPL3967_2254	Cpr_KPL4040_1456
899	GC_00000900	19	COG1960	Acyl-CoA dehydrogenase related to the alkylation response protein AidB (CaiA) (PDB:1BUC)	CDS	persistent	2120.16	2114	19	Cpr_1274_CJEI_450	Cpr_MSK124_1100	Cpr_MSK146_144	Cpr_MSK290_1088	Cpr_DE0530_2144	Cpr_DSM_44285_690	Cpr_HSID18035_1442	Cpr_KPL2654_136	Cpr_KPL2657_1032	Cpr_KPL2755_983	Cpr_KPL2785_1593	Cpr_KPL2804_391	Cpr_KPL2811_2083	Cpr_KPL3672_1637	Cpr_KPL3675_2111	Cpr_KPL3889_1952	Cpr_KPL3953_1981	Cpr_KPL3967_1685	Cpr_KPL4040_1424
900	GC_00000901	19	COG0319	ssRNA-specific RNase YbeY, 16S rRNA maturation enzyme (YbeY) (PDB:1XM5) (PUBMED:17407324	CDS	persistent	638	638	19	Cpr_1274_CJEI_114	Cpr_MSK124_1762	Cpr_MSK146_1130	Cpr_MSK290_163	Cpr_DE0530_249	Cpr_DSM_44285_893	Cpr_HSID18035_294	Cpr_KPL2654_1041	Cpr_KPL2657_544	Cpr_KPL2755_1641	Cpr_KPL2785_1766	Cpr_KPL2804_1369	Cpr_KPL2811_1591	Cpr_KPL3672_1863	Cpr_KPL3675_936	Cpr_KPL3889_526	Cpr_KPL3953_2005	Cpr_KPL3967_1244	Cpr_KPL4040_712
901	GC_00000902	19			CDS	persistent	288.74	305	19	Cpr_1274_CJEI_2086	Cpr_MSK124_767	Cpr_MSK146_502	Cpr_MSK290_1540	Cpr_DE0530_188	Cpr_DSM_44285_1540	Cpr_HSID18035_2195	Cpr_KPL2654_2015	Cpr_KPL2657_1890	Cpr_KPL2755_847	Cpr_KPL2785_1482	Cpr_KPL2804_22	Cpr_KPL2811_1337	Cpr_KPL3672_1492	Cpr_KPL3675_648	Cpr_KPL3889_891	Cpr_KPL3953_811	Cpr_KPL3967_1572	Cpr_KPL4040_1920
902	GC_00000903	19	COG2041	Molybdopterin-dependent catalytic subunit of periplasmic DMSO/TMAO and protein-methionine-sulfoxide reductases (MsrP) (PDB:1OGP) (PUBMED:26641313	CDS	persistent	1523	1523	19	Cpr_1274_CJEI_1980	Cpr_MSK124_666	Cpr_MSK146_401	Cpr_MSK290_2117	Cpr_DE0530_961	Cpr_DSM_44285_1437	Cpr_HSID18035_525	Cpr_KPL2654_1316	Cpr_KPL2657_1376	Cpr_KPL2755_744	Cpr_KPL2785_372	Cpr_KPL2804_124	Cpr_KPL2811_1440	Cpr_KPL3672_2014	Cpr_KPL3675_748	Cpr_KPL3889_993	Cpr_KPL3953_708	Cpr_KPL3967_776	Cpr_KPL4040_1979
903	GC_00000904	19	COG2832	Uncharacterized membrane protein YbaN, DUF454 family (YbaN)	CDS	persistent	451.05	446	19	Cpr_1274_CJEI_1726	Cpr_MSK124_1395	Cpr_MSK146_886	Cpr_MSK290_1662	Cpr_DE0530_412	Cpr_DSM_44285_1872	Cpr_HSID18035_20	Cpr_KPL2654_1841	Cpr_KPL2657_1908	Cpr_KPL2755_1967	Cpr_KPL2785_1886	Cpr_KPL2804_828	Cpr_KPL2811_1857	Cpr_KPL3672_1649	Cpr_KPL3675_1971	Cpr_KPL3889_1899	Cpr_KPL3953_1709	Cpr_KPL3967_1952	Cpr_KPL4040_1802
904	GC_00000905	19	COG1949	Oligoribonuclease (3'-5' exoribonuclease) (Orn) (PDB:1YTA)	CDS	persistent	682.53	680	19	Cpr_1274_CJEI_1981	Cpr_MSK124_667	Cpr_MSK146_402	Cpr_MSK290_2118	Cpr_DE0530_960	Cpr_DSM_44285_1438	Cpr_HSID18035_524	Cpr_KPL2654_1317	Cpr_KPL2657_1377	Cpr_KPL2755_745	Cpr_KPL2785_371	Cpr_KPL2804_123	Cpr_KPL2811_1439	Cpr_KPL3672_2015	Cpr_KPL3675_747	Cpr_KPL3889_992	Cpr_KPL3953_709	Cpr_KPL3967_775	Cpr_KPL4040_1980
905	GC_00000906	19	COG0518	GMP synthase, glutamine amidotransferase domain (GuaA1) (PDB:4WIM)	CDS	persistent	743	743	19	Cpr_1274_CJEI_1615	Cpr_MSK124_52	Cpr_MSK146_633	Cpr_MSK290_630	Cpr_DE0530_804	Cpr_DSM_44285_79	Cpr_HSID18035_1026	Cpr_KPL2654_551	Cpr_KPL2657_78	Cpr_KPL2755_59	Cpr_KPL2785_58	Cpr_KPL2804_672	Cpr_KPL2811_58	Cpr_KPL3672_78	Cpr_KPL3675_257	Cpr_KPL3889_1393	Cpr_KPL3953_58	Cpr_KPL3967_78	Cpr_KPL4040_58
906	GC_00000907	19			CDS	persistent	404.16	407	19	Cpr_1274_CJEI_245	Cpr_MSK124_1523	Cpr_MSK146_1779	Cpr_MSK290_1408	Cpr_DE0530_1714	Cpr_DSM_44285_1640	Cpr_HSID18035_1939	Cpr_KPL2654_1682	Cpr_KPL2657_1764	Cpr_KPL2755_1133	Cpr_KPL2785_1083	Cpr_KPL2804_941	Cpr_KPL2811_514	Cpr_KPL3672_999	Cpr_KPL3675_1219	Cpr_KPL3889_757	Cpr_KPL3953_1520	Cpr_KPL3967_1385	Cpr_KPL4040_773
907	GC_00000908	19	COG5013	Nitrate reductase alpha subunit (NarG) (PDB:1Q16)	CDS	persistent	3758	3758	19	Cpr_1274_CJEI_778	Cpr_MSK124_2144	Cpr_MSK146_1666	Cpr_MSK290_1890	Cpr_DE0530_1530	Cpr_DSM_44285_1161	Cpr_HSID18035_1860	Cpr_KPL2654_1472	Cpr_KPL2657_1485	Cpr_KPL2755_1840	Cpr_KPL2785_771	Cpr_KPL2804_1412	Cpr_KPL2811_920	Cpr_KPL3672_854	Cpr_KPL3675_825	Cpr_KPL3889_1072	Cpr_KPL3953_1334	Cpr_KPL3967_926	Cpr_KPL4040_1206
908	GC_00000909	19	COG0785	Cytochrome c biogenesis protein CcdA (CcdA) (PDB:5VKV)	CDS	persistent	872.47	881	19	Cpr_1274_CJEI_266	Cpr_MSK124_1545	Cpr_MSK146_1756	Cpr_MSK290_1430	Cpr_DE0530_1737	Cpr_DSM_44285_1662	Cpr_HSID18035_1961	Cpr_KPL2654_1703	Cpr_KPL2657_1742	Cpr_KPL2755_1155	Cpr_KPL2785_1061	Cpr_KPL2804_918	Cpr_KPL2811_492	Cpr_KPL3672_978	Cpr_KPL3675_1242	Cpr_KPL3889_735	Cpr_KPL3953_1541	Cpr_KPL3967_1407	Cpr_KPL4040_796
909	GC_00000910	19	COG2259	Uncharacterized membrane protein YphA, DoxX/SURF4 family (DoxX)	CDS	persistent	851	851	19	Cpr_1274_CJEI_2151	Cpr_MSK124_2009	Cpr_MSK146_2015	Cpr_MSK290_1341	Cpr_DE0530_363	Cpr_DSM_44285_645	Cpr_HSID18035_351	Cpr_KPL2654_856	Cpr_KPL2657_1577	Cpr_KPL2755_394	Cpr_KPL2785_1733	Cpr_KPL2804_1012	Cpr_KPL2811_861	Cpr_KPL3672_1112	Cpr_KPL3675_1914	Cpr_KPL3889_22	Cpr_KPL3953_2066	Cpr_KPL3967_1846	Cpr_KPL4040_1560
910	GC_00000911	19	COG0463	Glycosyltransferase involved in cell wall bisynthesis (WcaA) (PDB:5MLZ)	CDS	persistent	830	830	19	Cpr_1274_CJEI_1462	Cpr_MSK124_951	Cpr_MSK146_1265	Cpr_MSK290_1176	Cpr_DE0530_1330	Cpr_DSM_44285_480	Cpr_HSID18035_1340	Cpr_KPL2654_691	Cpr_KPL2657_772	Cpr_KPL2755_568	Cpr_KPL2785_583	Cpr_KPL2804_1175	Cpr_KPL2811_687	Cpr_KPL3672_512	Cpr_KPL3675_464	Cpr_KPL3889_190	Cpr_KPL3953_971	Cpr_KPL3967_419	Cpr_KPL4040_429
911	GC_00000912	19	COG0566	tRNA G18 (ribose-2'-O)-methylase SpoU (SpoU) (PDB:1GZ0)	CDS	persistent	874.84	914	19	Cpr_1274_CJEI_2145	Cpr_MSK124_2015	Cpr_MSK146_2009	Cpr_MSK290_1347	Cpr_DE0530_477	Cpr_DSM_44285_651	Cpr_HSID18035_357	Cpr_KPL2654_862	Cpr_KPL2657_1571	Cpr_KPL2755_388	Cpr_KPL2785_1727	Cpr_KPL2804_1006	Cpr_KPL2811_2194	Cpr_KPL3672_1106	Cpr_KPL3675_1920	Cpr_KPL3889_16	Cpr_KPL3953_2060	Cpr_KPL3967_1852	Cpr_KPL4040_1566
912	GC_00000913	19	COG1225	Peroxiredoxin (Bcp) (PDB:5IPH)	CDS	persistent	470	470	19	Cpr_1274_CJEI_1968	Cpr_MSK124_654	Cpr_MSK146_389	Cpr_MSK290_2105	Cpr_DE0530_992	Cpr_DSM_44285_1425	Cpr_HSID18035_104	Cpr_KPL2654_1283	Cpr_KPL2657_1364	Cpr_KPL2755_732	Cpr_KPL2785_404	Cpr_KPL2804_140	Cpr_KPL2811_1452	Cpr_KPL3672_1932	Cpr_KPL3675_760	Cpr_KPL3889_1005	Cpr_KPL3953_674	Cpr_KPL3967_807	Cpr_KPL4040_2280
913	GC_00000914	19	COG1253	Hemolysin-related protein, contains CBS domains, UPF0053 family (TlyC) (PDB:2NQW)	CDS	persistent	1040	1040	19	Cpr_1274_CJEI_125	Cpr_MSK124_1773	Cpr_MSK146_1119	Cpr_MSK290_152	Cpr_DE0530_260	Cpr_DSM_44285_882	Cpr_HSID18035_305	Cpr_KPL2654_1030	Cpr_KPL2657_555	Cpr_KPL2755_1630	Cpr_KPL2785_1777	Cpr_KPL2804_1358	Cpr_KPL2811_1580	Cpr_KPL3672_1874	Cpr_KPL3675_947	Cpr_KPL3889_537	Cpr_KPL3953_1994	Cpr_KPL3967_1233	Cpr_KPL4040_701
914	GC_00000915	19			CDS	persistent	383	383	19	Cpr_1274_CJEI_635	Cpr_MSK124_2094	Cpr_MSK146_2103	Cpr_MSK290_926	Cpr_DE0530_1434	Cpr_DSM_44285_850	Cpr_HSID18035_1763	Cpr_KPL2654_1391	Cpr_KPL2657_1184	Cpr_KPL2755_2008	Cpr_KPL2785_1999	Cpr_KPL2804_1492	Cpr_KPL2811_1914	Cpr_KPL3672_771	Cpr_KPL3675_2156	Cpr_KPL3889_1345	Cpr_KPL3953_1076	Cpr_KPL3967_2095	Cpr_KPL4040_2040
915	GC_00000916	19	COG0589	Nucleotide-binding universal stress protein, UspA family (UspA) (PDB:1JMV)	CDS	persistent	470	470	19	Cpr_1274_CJEI_2154	Cpr_MSK124_2006	Cpr_MSK146_2018	Cpr_MSK290_1338	Cpr_DE0530_360	Cpr_DSM_44285_642	Cpr_HSID18035_348	Cpr_KPL2654_853	Cpr_KPL2657_1580	Cpr_KPL2755_397	Cpr_KPL2785_1736	Cpr_KPL2804_1015	Cpr_KPL2811_858	Cpr_KPL3672_1115	Cpr_KPL3675_1911	Cpr_KPL3889_25	Cpr_KPL3953_2069	Cpr_KPL3967_1843	Cpr_KPL4040_1557
916	GC_00000917	19	COG1090	NAD dependent epimerase/dehydratase family enzyme (YfcH) (PDB:4B4O)	CDS	persistent	1406	1406	19	Cpr_1274_CJEI_1679	Cpr_MSK124_117	Cpr_MSK146_690	Cpr_MSK290_573	Cpr_DE0530_747	Cpr_DSM_44285_143	Cpr_HSID18035_969	Cpr_KPL2654_494	Cpr_KPL2657_135	Cpr_KPL2755_116	Cpr_KPL2785_122	Cpr_KPL2804_615	Cpr_KPL2811_115	Cpr_KPL3672_135	Cpr_KPL3675_193	Cpr_KPL3889_304	Cpr_KPL3953_115	Cpr_KPL3967_142	Cpr_KPL4040_115
917	GC_00000918	19	COG0382	4-hydroxybenzoate polyprenyltransferase (UbiA) (PDB:4OD4) (PUBMED:28830929)	CDS	persistent	1004	1004	19	Cpr_1274_CJEI_839	Cpr_MSK124_1963	Cpr_MSK146_1974	Cpr_MSK290_2032	Cpr_DE0530_1647	Cpr_DSM_44285_2094	Cpr_HSID18035_446	Cpr_KPL2654_1614	Cpr_KPL2657_2026	Cpr_KPL2755_1066	Cpr_KPL2785_1544	Cpr_KPL2804_1825	Cpr_KPL2811_583	Cpr_KPL3672_1069	Cpr_KPL3675_1667	Cpr_KPL3889_825	Cpr_KPL3953_1453	Cpr_KPL3967_1634	Cpr_KPL4040_1306
918	GC_00000919	19			CDS	persistent	1421	1421	19	Cpr_1274_CJEI_1746	Cpr_MSK124_1415	Cpr_MSK146_906	Cpr_MSK290_1642	Cpr_DE0530_323	Cpr_DSM_44285_1853	Cpr_HSID18035_40	Cpr_KPL2654_1861	Cpr_KPL2657_1927	Cpr_KPL2755_1947	Cpr_KPL2785_1906	Cpr_KPL2804_807	Cpr_KPL2811_1877	Cpr_KPL3672_2050	Cpr_KPL3675_1951	Cpr_KPL3889_1879	Cpr_KPL3953_1689	Cpr_KPL3967_1972	Cpr_KPL4040_1821
919	GC_00000920	19	COG0167	Dihydroorotate dehydrogenase (PyrD) (PDB:1GT8)	CDS	persistent	1160	1160	19	Cpr_1274_CJEI_906	Cpr_MSK124_1316	Cpr_MSK146_985	Cpr_MSK290_21	Cpr_DE0530_1906	Cpr_DSM_44285_2039	Cpr_HSID18035_1722	Cpr_KPL2654_897	Cpr_KPL2657_705	Cpr_KPL2755_1254	Cpr_KPL2785_1161	Cpr_KPL2804_1227	Cpr_KPL2811_347	Cpr_KPL3672_1802	Cpr_KPL3675_1601	Cpr_KPL3889_681	Cpr_KPL3953_1815	Cpr_KPL3967_1112	Cpr_KPL4040_548
920	GC_00000921	19	COG2259	Uncharacterized membrane protein YphA, DoxX/SURF4 family (DoxX)	CDS	persistent	1241.47	1247	19	Cpr_1274_CJEI_1374	Cpr_MSK124_864	Cpr_MSK146_1352	Cpr_MSK290_1263	Cpr_DE0530_1243	Cpr_DSM_44285_567	Cpr_HSID18035_1253	Cpr_KPL2654_779	Cpr_KPL2657_1667	Cpr_KPL2755_481	Cpr_KPL2785_1428	Cpr_KPL2804_1088	Cpr_KPL2811_774	Cpr_KPL3672_1190	Cpr_KPL3675_551	Cpr_KPL3889_103	Cpr_KPL3953_884	Cpr_KPL3967_506	Cpr_KPL4040_342
[truncated: 2,276 more rows]

## Sheet: B. Cps_PPanGGOLiN
Table S2. PPanGGOLiN assignment of GCs to the persistent or accessory genome. (B) Corynebacterium pseudodiphtheriticum
[truncated: 3,732 more rows]
[truncated: 3 more columns]

## Sheet: C. Cac_PPanGGOLiN
Table S2. PPanGGOLiN assignment of GCs to the persistent or accessory genome. (C) Corynebacterium accolens
[truncated: 3,617 more rows]

[truncated: 1 more sheets: D. Ctu_PPanGGOLiN]
