# Supplementary material for: Metabolic capabilities are highly conserved among human nasal-associated Corynebacterium species in pangenomic analyses
Source: mSystems. 2024 Nov 7;9(12):e01132-24. doi: 10.1128/msystems.01132-24 (PMC11651106; doi:10.1128/msystems.01132-24)
Supplement: Table S3 — KO metabolic estimations and enrichment analysis by anvi'o. [file msystems.01132-24-s0009.xlsx]

## Sheet: A. KO hits
Table S3. KO metabolic estimations and enrichment analysis by anvi’o. (A) KO hits
enzyme	genome_name	db_name	gene_caller_id	contig	modules_with_enzyme	enzyme_definition
K25026	Cac_ATCC_49725	Cac_ATCC_49725	528	c_000000000035	M00001,M00549,M00909	glucokinase [EC:2.7.1.2]
K25026	Cac_ATCC_49725	Cac_ATCC_49725	1030	c_000000000037	M00001,M00549,M00909	glucokinase [EC:2.7.1.2]
K00886	Cac_ATCC_49725	Cac_ATCC_49725	1249	c_000000000037	M00001,M00549	polyphosphate glucokinase [EC:2.7.1.63]
K01810	Cac_ATCC_49725	Cac_ATCC_49725	66	c_000000000033	M00001,M00004,M00892,M00909	glucose-6-phosphate isomerase [EC:5.3.1.9]
K21071	Cac_ATCC_49725	Cac_ATCC_49725	348	c_000000000033	M00001,M00345	ATP-dependent phosphofructokinase / diphosphate-dependent phosphofructokinase [EC:2.7.1.11 2.7.1.90]
K01624	Cac_ATCC_49725	Cac_ATCC_49725	602	c_000000000036	M00001,M00003,M00165,M00167,M00345,M00344,M00611,M00612	fructose-bisphosphate aldolase, class II [EC:4.1.2.13]
K01803	Cac_ATCC_49725	Cac_ATCC_49725	1346	c_000000000037	M00001,M00002,M00003	triosephosphate isomerase (TIM) [EC:5.3.1.1]
K00134	Cac_ATCC_49725	Cac_ATCC_49725	1344	c_000000000037	M00001,M00002,M00003,M00308,M00552,M00165,M00166,M00611,M00612	glyceraldehyde 3-phosphate dehydrogenase (phosphorylating) [EC:1.2.1.12]
K00134	Cac_ATCC_49725	Cac_ATCC_49725	134	c_000000000033	M00001,M00002,M00003,M00308,M00552,M00165,M00166,M00611,M00612	glyceraldehyde 3-phosphate dehydrogenase (phosphorylating) [EC:1.2.1.12]
K00927	Cac_ATCC_49725	Cac_ATCC_49725	1345	c_000000000037	M00001,M00002,M00003,M00308,M00552,M00165,M00166,M00611,M00612	phosphoglycerate kinase [EC:2.7.2.3]
K01834	Cac_ATCC_49725	Cac_ATCC_49725	1826	c_000000000038	M00001,M00002,M00003	2,3-bisphosphoglycerate-dependent phosphoglycerate mutase [EC:5.4.2.11]
K01689	Cac_ATCC_49725	Cac_ATCC_49725	164	c_000000000033	M00001,M00002,M00003,M00346	enolase [EC:4.2.1.11]
K00873	Cac_ATCC_49725	Cac_ATCC_49725	1105	c_000000000037	M00001,M00002	pyruvate kinase [EC:2.7.1.40]
K01596	Cac_ATCC_49725	Cac_ATCC_49725	518	c_000000000035	M00003	phosphoenolpyruvate carboxykinase (GTP) [EC:4.1.1.32]
K02446	Cac_ATCC_49725	Cac_ATCC_49725	188	c_000000000033	M00003,M00165,M00167,M00611,M00612	fructose-1,6-bisphosphatase II [EC:3.1.3.11]
K00163	Cac_ATCC_49725	Cac_ATCC_49725	978	c_000000000037	M00307	pyruvate dehydrogenase E1 component [EC:1.2.4.1]
K00627	Cac_ATCC_49725	Cac_ATCC_49725	1012	c_000000000037	M00307	pyruvate dehydrogenase E2 component (dihydrolipoyllysine-residue acetyltransferase) [EC:2.3.1.12]
K00382	Cac_ATCC_49725	Cac_ATCC_49725	1793	c_000000000038	M00307,M00009,M00011,M00532,M00621,M00036,M00032	dihydrolipoyl dehydrogenase [EC:1.8.1.4]
K01647	Cac_ATCC_49725	Cac_ATCC_49725	32	c_000000000033	M00009,M00010,M00012,M00740	citrate synthase [EC:2.3.3.1]
K01681	Cac_ATCC_49725	Cac_ATCC_49725	1376	c_000000000037	M00009,M00010,M00012,M00740,M00173,M00614	aconitate hydratase [EC:4.2.1.3]
K00031	Cac_ATCC_49725	Cac_ATCC_49725	2057	c_000000000038	M00009,M00010,M00740,M00173,M00614	isocitrate dehydrogenase [EC:1.1.1.42]
K01616	Cac_ATCC_49725	Cac_ATCC_49725	246	c_000000000033	M00009,M00011	multifunctional 2-oxoglutarate metabolism enzyme [EC:2.2.1.5 4.1.1.71 1.2.4.2 2.3.1.61]
K18118	Cac_ATCC_49725	Cac_ATCC_49725	747	c_000000000036	M00009,M00011	succinyl-CoA:acetate CoA-transferase [EC:2.8.3.18]
K00239	Cac_ATCC_49725	Cac_ATCC_49725	1796	c_000000000038	M00009,M00011,M00173,M00376,M00374,M00149,M00613,M00614	succinate dehydrogenase flavoprotein subunit [EC:1.3.5.1]
K00240	Cac_ATCC_49725	Cac_ATCC_49725	1797	c_000000000038	M00009,M00011,M00173,M00376,M00374,M00149,M00613,M00614	succinate dehydrogenase iron-sulfur subunit [EC:1.3.5.1]
K00241	Cac_ATCC_49725	Cac_ATCC_49725	1795	c_000000000038	M00009,M00011,M00173,M00376,M00374,M00149,M00613,M00614	succinate dehydrogenase cytochrome b subunit
K01679	Cac_ATCC_49725	Cac_ATCC_49725	187	c_000000000033	M00009,M00011,M00173,M00376,M00613,M00614	fumarate hydratase, class II [EC:4.2.1.2]
K00024	Cac_ATCC_49725	Cac_ATCC_49725	840	c_000000000037	M00009,M00011,M00012,M00740,M00168,M00173,M00374,M00620,M00346,M00614	malate dehydrogenase [EC:1.1.1.37]
K00116	Cac_ATCC_49725	Cac_ATCC_49725	1163	c_000000000037	M00009,M00011	malate dehydrogenase (quinone) [EC:1.1.5.4]
K00036	Cac_ATCC_49725	Cac_ATCC_49725	1350	c_000000000037	M00004,M00006,M00008	glucose-6-phosphate 1-dehydrogenase [EC:1.1.1.49 1.1.1.363]
K01057	Cac_ATCC_49725	Cac_ATCC_49725	1348	c_000000000037	M00004,M00006,M00008	6-phosphogluconolactonase [EC:3.1.1.31]
K00033	Cac_ATCC_49725	Cac_ATCC_49725	1428	c_000000000037	M00004,M00006	6-phosphogluconate dehydrogenase [EC:1.1.1.44 1.1.1.343]
K01783	Cac_ATCC_49725	Cac_ATCC_49725	1333	c_000000000037	M00004,M00007	ribulose-phosphate 3-epimerase [EC:5.1.3.1]
K01808	Cac_ATCC_49725	Cac_ATCC_49725	826	c_000000000037	M00004,M00007,M00165,M00167,M00611,M00612	ribose 5-phosphate isomerase B [EC:5.3.1.6]
K00615	Cac_ATCC_49725	Cac_ATCC_49725	1352	c_000000000037	M00004,M00007,M00165,M00167,M00611,M00612	transketolase [EC:2.2.1.1]
K00616	Cac_ATCC_49725	Cac_ATCC_49725	1351	c_000000000037	M00004,M00007	transaldolase [EC:2.2.1.2]
K00948	Cac_ATCC_49725	Cac_ATCC_49725	146	c_000000000033	M00005	ribose-phosphate pyrophosphokinase [EC:2.7.6.1]
K00012	Cac_ATCC_49725	Cac_ATCC_49725	554	c_000000000036	M00014,M00129	UDPglucose 6-dehydrogenase [EC:1.1.1.22]
K01785	Cac_ATCC_49725	Cac_ATCC_49725	2116	c_000000000038	M00632	aldose 1-epimerase [EC:5.1.3.3]
K00849	Cac_ATCC_49725	Cac_ATCC_49725	2120	c_000000000038	M00632,M00554	galactokinase [EC:2.7.1.6]
K00965	Cac_ATCC_49725	Cac_ATCC_49725	2119	c_000000000038	M00632,M00554	UDPglucose--hexose-1-phosphate uridylyltransferase [EC:2.7.7.12]
K01784	Cac_ATCC_49725	Cac_ATCC_49725	1237	c_000000000037	M00632	UDP-glucose 4-epimerase [EC:5.1.3.2]
K01784	Cac_ATCC_49725	Cac_ATCC_49725	1535	c_000000000038	M00632	UDP-glucose 4-epimerase [EC:5.1.3.2]
K00963	Cac_ATCC_49725	Cac_ATCC_49725	95	c_000000000033	M00129,M00854,M00549	UTP--glucose-1-phosphate uridylyltransferase [EC:2.7.7.9]
K01809	Cac_ATCC_49725	Cac_ATCC_49725	2162	c_000000000038	M00114	mannose-6-phosphate isomerase [EC:5.3.1.8]
K02821	Cac_ATCC_49725	Cac_ATCC_49725	533	c_000000000035	M00550	ascorbate PTS system EIIA or EIIAB component [EC:2.7.1.194]
K03475	Cac_ATCC_49725	Cac_ATCC_49725	534	c_000000000035	M00550	ascorbate PTS system EIIC component
K00820	Cac_ATCC_49725	Cac_ATCC_49725	1998	c_000000000038	M00892,M00909	glutamine---fructose-6-phosphate transaminase (isomerizing) [EC:2.6.1.16]
K03431	Cac_ATCC_49725	Cac_ATCC_49725	1992	c_000000000038	M00909	phosphoglucosamine mutase [EC:5.4.2.10]
K04042	Cac_ATCC_49725	Cac_ATCC_49725	147	c_000000000033	M00909	bifunctional UDP-N-acetylglucosamine pyrophosphorylase / glucosamine-1-phosphate N-acetyltransferase [EC:2.7.7.23 2.3.1.157]
K00626	Cac_ATCC_49725	Cac_ATCC_49725	935	c_000000000037	M00373,M00375,M00374,M00088,M00957,M00095,M00849	acetyl-CoA C-acetyltransferase [EC:2.3.1.9]
K03781	Cac_ATCC_49725	Cac_ATCC_49725	1747	c_000000000038	M00532	catalase [EC:1.11.1.6]
K00600	Cac_ATCC_49725	Cac_ATCC_49725	178	c_000000000033	M00532,M00346,M00140,M00141	glycine hydroxymethyltransferase [EC:2.1.2.1]
K00281	Cac_ATCC_49725	Cac_ATCC_49725	1011	c_000000000037	M00532,M00621	glycine cleavage system P protein (glycine dehydrogenase) [EC:1.4.4.2]
K00605	Cac_ATCC_49725	Cac_ATCC_49725	1010	c_000000000037	M00532,M00621	glycine cleavage system T protein (aminomethyltransferase) [EC:2.1.2.10]
K02437	Cac_ATCC_49725	Cac_ATCC_49725	1009	c_000000000037	M00532	glycine cleavage system H protein
K11263	Cac_ATCC_49725	Cac_ATCC_49725	2088	c_000000000038	M00741,M00082	acetyl-CoA/propionyl-CoA carboxylase, biotin carboxylase, biotin carboxyl carrier protein [EC:6.4.1.2 6.4.1.3 6.3.4.14]
K01092	Cac_ATCC_49725	Cac_ATCC_49725	1250	c_000000000037	M00131	myo-inositol-1(or 4)-monophosphatase [EC:3.1.3.25]
K01092	Cac_ATCC_49725	Cac_ATCC_49725	1099	c_000000000037	M00131	myo-inositol-1(or 4)-monophosphatase [EC:3.1.3.25]
K01958	Cac_ATCC_49725	Cac_ATCC_49725	2080	c_000000000038	M00173,M00614	pyruvate carboxylase [EC:6.4.1.1]
K01961	Cac_ATCC_49725	Cac_ATCC_49725	942	c_000000000037	M00376,M00082,M00613	acetyl-CoA carboxylase, biotin carboxylase subunit [EC:6.4.1.2 6.3.4.14]
K02160	Cac_ATCC_49725	Cac_ATCC_49725	941	c_000000000037	M00376,M00082,M00613	acetyl-CoA carboxylase biotin carboxyl carrier protein
K01938	Cac_ATCC_49725	Cac_ATCC_49725	1397	c_000000000037	M00377,M00140,M00618	formate--tetrahydrofolate ligase [EC:6.3.4.3]
K01491	Cac_ATCC_49725	Cac_ATCC_49725	2036	c_000000000038	M00377,M00140,M00618	methylenetetrahydrofolate dehydrogenase (NADP+) / methenyltetrahydrofolate cyclohydrolase [EC:1.5.1.5 3.5.4.9]
K00297	Cac_ATCC_49725	Cac_ATCC_49725	1571	c_000000000038	M00377,M00618	methylenetetrahydrofolate reductase (NADH) [EC:1.5.1.54]
K13788	Cac_ATCC_49725	Cac_ATCC_49725	612	c_000000000036	M00579,M00617,M00618	phosphate acetyltransferase [EC:2.3.1.8]
K00925	Cac_ATCC_49725	Cac_ATCC_49725	613	c_000000000036	M00579,M00357,M00617,M00618	acetate kinase [EC:2.7.2.1]
K08264	Cac_ATCC_49725	Cac_ATCC_49725	559	c_000000000036	M00567,M00357,M00356,M00563	heterodisulfide reductase subunit D [EC:1.8.98.1]
K00863	Cac_ATCC_49725	Cac_ATCC_49725	1573	c_000000000038	M00344	triose/dihydroxyacetone kinase / FAD-AMP lyase (cyclizing) [EC:2.7.1.28 2.7.1.29 4.6.1.15]
K00370	Cac_ATCC_49725	Cac_ATCC_49725	298	c_000000000033	M00530,M00529,M00804	nitrate reductase / nitrite oxidoreductase, alpha subunit [EC:1.7.5.1 1.7.99.-]
K00371	Cac_ATCC_49725	Cac_ATCC_49725	297	c_000000000033	M00530,M00529,M00804	nitrate reductase / nitrite oxidoreductase, beta subunit [EC:1.7.5.1 1.7.99.-]
K00374	Cac_ATCC_49725	Cac_ATCC_49725	295	c_000000000033	M00530,M00529	nitrate reductase gamma subunit [EC:1.7.5.1 1.7.99.-]
K00368	Cac_ATCC_49725	Cac_ATCC_49725	294	c_000000000033	M00529,M00973	nitrite reductase (NO-forming) [EC:1.7.2.1]
K04561	Cac_ATCC_49725	Cac_ATCC_49725	2047	c_000000000038	M00529	nitric oxide reductase subunit B [EC:1.7.2.5]
K00957	Cac_ATCC_49725	Cac_ATCC_49725	571	c_000000000036	M00176,M00616	sulfate adenylyltransferase subunit 2 [EC:2.7.7.4]
K00956	Cac_ATCC_49725	Cac_ATCC_49725	572	c_000000000036	M00176,M00616	sulfate adenylyltransferase subunit 1 [EC:2.7.7.4]
K00390	Cac_ATCC_49725	Cac_ATCC_49725	570	c_000000000036	M00176,M00616	phosphoadenosine phosphosulfate reductase [EC:1.8.4.8 1.8.4.10]
K00392	Cac_ATCC_49725	Cac_ATCC_49725	2156	c_000000000038	M00176,M00616	sulfite reductase (ferredoxin) [EC:1.8.7.1]
K03890	Cac_ATCC_49725	Cac_ATCC_49725	1025	c_000000000037	M00151	ubiquinol-cytochrome c reductase iron-sulfur subunit
K03891	Cac_ATCC_49725	Cac_ATCC_49725	1026	c_000000000037	M00151	ubiquinol-cytochrome c reductase cytochrome b subunit
K03889	Cac_ATCC_49725	Cac_ATCC_49725	1024	c_000000000037	M00151	ubiquinol-cytochrome c reductase cytochrome c subunit
K02257	Cac_ATCC_49725	Cac_ATCC_49725	1353	c_000000000037	M00154	heme o synthase [EC:2.5.1.141]
K02259	Cac_ATCC_49725	Cac_ATCC_49725	1355	c_000000000037	M00154	heme a synthase [EC:1.17.99.9]
K02275	Cac_ATCC_49725	Cac_ATCC_49725	1021	c_000000000037	M00155	cytochrome c oxidase subunit II [EC:7.1.1.9]
K02274	Cac_ATCC_49725	Cac_ATCC_49725	774	c_000000000037	M00155	cytochrome c oxidase subunit I [EC:7.1.1.9]
K02276	Cac_ATCC_49725	Cac_ATCC_49725	1023	c_000000000037	M00155	cytochrome c oxidase subunit III [EC:7.1.1.9]
K02111	Cac_ATCC_49725	Cac_ATCC_49725	316	c_000000000033	M00157	F-type H+/Na+-transporting ATPase subunit alpha [EC:7.1.2.2 7.2.2.1]
K02112	Cac_ATCC_49725	Cac_ATCC_49725	318	c_000000000033	M00157	F-type H+/Na+-transporting ATPase subunit beta [EC:7.1.2.2 7.2.2.1]
K02113	Cac_ATCC_49725	Cac_ATCC_49725	315	c_000000000033	M00157	F-type H+-transporting ATPase subunit delta
K02114	Cac_ATCC_49725	Cac_ATCC_49725	319	c_000000000033	M00157	F-type H+-transporting ATPase subunit epsilon
K02115	Cac_ATCC_49725	Cac_ATCC_49725	317	c_000000000033	M00157	F-type H+-transporting ATPase subunit gamma
K02108	Cac_ATCC_49725	Cac_ATCC_49725	312	c_000000000033	M00157	F-type H+-transporting ATPase subunit a
K02109	Cac_ATCC_49725	Cac_ATCC_49725	314	c_000000000033	M00157	F-type H+-transporting ATPase subunit b
K02110	Cac_ATCC_49725	Cac_ATCC_49725	313	c_000000000033	M00157	F-type H+-transporting ATPase subunit c
K00059	Cac_ATCC_49725	Cac_ATCC_49725	837	c_000000000037	M00083,M00874,M00572	3-oxoacyl-[acyl-carrier protein] reductase [EC:1.1.1.100]
K01897	Cac_ATCC_49725	Cac_ATCC_49725	904	c_000000000037	M00086	long-chain acyl-CoA synthetase [EC:6.2.1.3]
K01897	Cac_ATCC_49725	Cac_ATCC_49725	1824	c_000000000038	M00086	long-chain acyl-CoA synthetase [EC:6.2.1.3]
K01897	Cac_ATCC_49725	Cac_ATCC_49725	1821	c_000000000038	M00086	long-chain acyl-CoA synthetase [EC:6.2.1.3]
K01897	Cac_ATCC_49725	Cac_ATCC_49725	1822	c_000000000038	M00086	long-chain acyl-CoA synthetase [EC:6.2.1.3]
K01692	Cac_ATCC_49725	Cac_ATCC_49725	119	c_000000000033	M00087,M00957,M00878	enoyl-CoA hydratase [EC:4.2.1.17]
K09828	Cac_ATCC_49725	Cac_ATCC_49725	1968	c_000000000038	M00101,M00917	Delta24-sterol reductase [EC:1.3.1.72 1.3.1.-]
K00655	Cac_ATCC_49725	Cac_ATCC_49725	485	c_000000000035	M00089	1-acyl-sn-glycerol-3-phosphate acyltransferase [EC:2.3.1.51]
K00655	Cac_ATCC_49725	Cac_ATCC_49725	1031	c_000000000037	M00089	1-acyl-sn-glycerol-3-phosphate acyltransferase [EC:2.3.1.51]
K01046	Cac_ATCC_49725	Cac_ATCC_49725	1609	c_000000000038	M00098	triacylglycerol lipase [EC:3.1.1.3]
K00981	Cac_ATCC_49725	Cac_ATCC_49725	1152	c_000000000037	M00093	phosphatidate cytidylyltransferase [EC:2.7.7.41]
K00764	Cac_ATCC_49725	Cac_ATCC_49725	732	c_000000000036	M00048	amidophosphoribosyltransferase [EC:2.4.2.14]
K01945	Cac_ATCC_49725	Cac_ATCC_49725	708	c_000000000036	M00048	phosphoribosylamine---glycine ligase [EC:6.3.4.13]
K11175	Cac_ATCC_49725	Cac_ATCC_49725	73	c_000000000033	M00048	phosphoribosylglycinamide formyltransferase 1 [EC:2.1.2.2]
K08289	Cac_ATCC_49725	Cac_ATCC_49725	610	c_000000000036	M00048	phosphoribosylglycinamide formyltransferase 2 [EC:6.3.1.21]
K23269	Cac_ATCC_49725	Cac_ATCC_49725	717	c_000000000036	M00048	phosphoribosylformylglycinamidine synthase subunit PurL [EC:6.3.5.3]
K23264	Cac_ATCC_49725	Cac_ATCC_49725	715	c_000000000036	M00048	phosphoribosylformylglycinamidine synthase subunit PurS [EC:6.3.5.3]
K23265	Cac_ATCC_49725	Cac_ATCC_49725	716	c_000000000036	M00048	phosphoribosylformylglycinamidine synthase subunit PurQ / glutaminase [EC:6.3.5.3 3.5.1.2]
K01933	Cac_ATCC_49725	Cac_ATCC_49725	733	c_000000000036	M00048	phosphoribosylformylglycinamidine cyclo-ligase [EC:6.3.3.1]
K01589	Cac_ATCC_49725	Cac_ATCC_49725	2107	c_000000000038	M00048	5-(carboxyamino)imidazole ribonucleotide synthase [EC:6.3.4.18]
K01588	Cac_ATCC_49725	Cac_ATCC_49725	2108	c_000000000038	M00048	5-(carboxyamino)imidazole ribonucleotide mutase [EC:5.4.99.18]
K01923	Cac_ATCC_49725	Cac_ATCC_49725	710	c_000000000036	M00048	phosphoribosylaminoimidazole-succinocarboxamide synthase [EC:6.3.2.6]
K01756	Cac_ATCC_49725	Cac_ATCC_49725	709	c_000000000036	M00048,M00049	adenylosuccinate lyase [EC:4.3.2.2]
K00602	Cac_ATCC_49725	Cac_ATCC_49725	74	c_000000000033	M00048	phosphoribosylaminoimidazolecarboxamide formyltransferase / IMP cyclohydrolase [EC:2.1.2.3 3.5.4.10]
K01939	Cac_ATCC_49725	Cac_ATCC_49725	606	c_000000000036	M00049	adenylosuccinate synthase [EC:6.3.4.4]
K00939	Cac_ATCC_49725	Cac_ATCC_49725	1971	c_000000000038	M00049	adenylate kinase [EC:2.7.4.3]
K00940	Cac_ATCC_49725	Cac_ATCC_49725	847	c_000000000037	M00049,M00050,M00053,M00052,M00938	nucleoside-diphosphate kinase [EC:2.7.4.6]
K00088	Cac_ATCC_49725	Cac_ATCC_49725	2018	c_000000000038	M00050	IMP dehydrogenase [EC:1.1.1.205]
K01951	Cac_ATCC_49725	Cac_ATCC_49725	2020	c_000000000038	M00050	GMP synthase (glutamine-hydrolysing) [EC:6.3.5.2]
K00942	Cac_ATCC_49725	Cac_ATCC_49725	1325	c_000000000037	M00050	guanylate kinase [EC:2.7.4.8]
K00525	Cac_ATCC_49725	Cac_ATCC_49725	771	c_000000000037	M00053,M00938	ribonucleoside-diphosphate reductase alpha chain [EC:1.17.4.1]
K00526	Cac_ATCC_49725	Cac_ATCC_49725	1505	c_000000000038	M00053,M00938	ribonucleoside-diphosphate reductase beta chain [EC:1.17.4.1]
K00526	Cac_ATCC_49725	Cac_ATCC_49725	773	c_000000000037	M00053,M00938	ribonucleoside-diphosphate reductase beta chain [EC:1.17.4.1]
K01081	Cac_ATCC_49725	Cac_ATCC_49725	1287	c_000000000037	M00958,M00959	5'-nucleotidase [EC:3.1.3.5]
K02566	Cac_ATCC_49725	Cac_ATCC_49725	976	c_000000000037	M00958,M00959	5'-nucleotidase [EC:3.1.3.5]
K05810	Cac_ATCC_49725	Cac_ATCC_49725	1056	c_000000000037	M00958,M00959,M00034	purine-nucleoside/S-methyl-5'-thioadenosine phosphorylase / adenosine deaminase [EC:2.4.2.1 2.4.2.28 3.5.4.4]
K03784	Cac_ATCC_49725	Cac_ATCC_49725	1895	c_000000000038	M00958,M00959	purine-nucleoside phosphorylase [EC:2.4.2.1]
K01955	Cac_ATCC_49725	Cac_ATCC_49725	1322	c_000000000037	M00051	carbamoyl-phosphate synthase large subunit [EC:6.3.5.5]
K01956	Cac_ATCC_49725	Cac_ATCC_49725	1321	c_000000000037	M00051	carbamoyl-phosphate synthase small subunit [EC:6.3.5.5]
K00609	Cac_ATCC_49725	Cac_ATCC_49725	1319	c_000000000037	M00051	aspartate carbamoyltransferase catalytic subunit [EC:2.1.3.2]
K01465	Cac_ATCC_49725	Cac_ATCC_49725	1320	c_000000000037	M00051	dihydroorotase [EC:3.5.2.3]
K00254	Cac_ATCC_49725	Cac_ATCC_49725	1387	c_000000000037	M00051	dihydroorotate dehydrogenase [EC:1.3.5.2]
K00762	Cac_ATCC_49725	Cac_ATCC_49725	599	c_000000000036	M00051	orotate phosphoribosyltransferase [EC:2.4.2.10]
K01591	Cac_ATCC_49725	Cac_ATCC_49725	1323	c_000000000037	M00051	orotidine-5'-phosphate decarboxylase [EC:4.1.1.23]
K09903	Cac_ATCC_49725	Cac_ATCC_49725	1150	c_000000000037	M00052	uridylate kinase [EC:2.7.4.22]
K01520	Cac_ATCC_49725	Cac_ATCC_49725	1254	c_000000000037	M00938	dUTP diphosphatase [EC:3.6.1.23]
K00560	Cac_ATCC_49725	Cac_ATCC_49725	59	c_000000000033	M00938	thymidylate synthase [EC:2.1.1.45]
K03465	Cac_ATCC_49725	Cac_ATCC_49725	1192	c_000000000037	M00938	thymidylate synthase (FAD) [EC:2.1.1.148]
K00943	Cac_ATCC_49725	Cac_ATCC_49725	2165	c_000000000038	M00938	dTMP kinase [EC:2.7.4.9]
K06016	Cac_ATCC_49725	Cac_ATCC_49725	1650	c_000000000038	M00046	beta-ureidopropionase / N-carbamoyl-L-amino-acid hydrolase [EC:3.5.1.6 3.5.1.87]
K00058	Cac_ATCC_49725	Cac_ATCC_49725	368	c_000000000033	M00020	D-3-phosphoglycerate dehydrogenase / 2-oxoglutarate reductase [EC:1.1.1.95 1.1.1.399]
K00831	Cac_ATCC_49725	Cac_ATCC_49725	31	c_000000000033	M00020,M00124	phosphoserine aminotransferase [EC:2.6.1.52]
K01079	Cac_ATCC_49725	Cac_ATCC_49725	775	c_000000000037	M00020	phosphoserine phosphatase [EC:3.1.3.3]
K00928	Cac_ATCC_49725	Cac_ATCC_49725	1743	c_000000000038	M00018,M00033,M00017,M00016,M00525,M00526,M00527	aspartate kinase [EC:2.7.2.4]
K00133	Cac_ATCC_49725	Cac_ATCC_49725	1744	c_000000000038	M00018,M00033,M00017,M00016,M00525,M00526,M00527	aspartate-semialdehyde dehydrogenase [EC:1.2.1.11]
K00003	Cac_ATCC_49725	Cac_ATCC_49725	286	c_000000000033	M00018,M00017	homoserine dehydrogenase [EC:1.1.1.3]
K00872	Cac_ATCC_49725	Cac_ATCC_49725	287	c_000000000033	M00018	homoserine kinase [EC:2.7.1.39]
K01733	Cac_ATCC_49725	Cac_ATCC_49725	997	c_000000000037	M00018	threonine synthase [EC:4.2.3.1]
K00108	Cac_ATCC_49725	Cac_ATCC_49725	1628	c_000000000038	M00555	choline dehydrogenase [EC:1.1.99.1]
K00640	Cac_ATCC_49725	Cac_ATCC_49725	750	c_000000000036	M00021	serine O-acetyltransferase [EC:2.3.1.30]
K01738	Cac_ATCC_49725	Cac_ATCC_49725	751	c_000000000036	M00021	cysteine synthase [EC:2.5.1.47]
K00789	Cac_ATCC_49725	Cac_ATCC_49725	1328	c_000000000037	M00609,M00034,M00035,M00368,M00953	S-adenosylmethionine synthetase [EC:2.5.1.6]
K01243	Cac_ATCC_49725	Cac_ATCC_49725	573	c_000000000036	M00609,M00034	adenosylhomocysteine nucleosidase [EC:3.2.2.9]
K07173	Cac_ATCC_49725	Cac_ATCC_49725	1819	c_000000000038	M00609	S-ribosylhomocysteine lyase [EC:4.4.1.21]
K00641	Cac_ATCC_49725	Cac_ATCC_49725	2039	c_000000000038	M00017	homoserine O-acetyltransferase/O-succinyltransferase [EC:2.3.1.31 2.3.1.46]
K01739	Cac_ATCC_49725	Cac_ATCC_49725	820	c_000000000037	M00017	cystathionine gamma-synthase [EC:2.5.1.48]
K14155	Cac_ATCC_49725	Cac_ATCC_49725	897	c_000000000037	M00017	cysteine-S-conjugate beta-lyase [EC:4.4.1.13]
K00549	Cac_ATCC_49725	Cac_ATCC_49725	1572	c_000000000038	M00017	5-methyltetrahydropteroyltriglutamate--homocysteine methyltransferase [EC:2.1.1.14]
K01652	Cac_ATCC_49725	Cac_ATCC_49725	363	c_000000000033	M00019,M00570	acetolactate synthase I/II/III large subunit [EC:2.2.1.6]
K01652	Cac_ATCC_49725	Cac_ATCC_49725	1652	c_000000000038	M00019,M00570	acetolactate synthase I/II/III large subunit [EC:2.2.1.6]
K01653	Cac_ATCC_49725	Cac_ATCC_49725	364	c_000000000033	M00019,M00570	acetolactate synthase I/III small subunit [EC:2.2.1.6]
K00053	Cac_ATCC_49725	Cac_ATCC_49725	365	c_000000000033	M00019,M00570	ketol-acid reductoisomerase [EC:1.1.1.86]
K01687	Cac_ATCC_49725	Cac_ATCC_49725	361	c_000000000033	M00019,M00570	dihydroxy-acid dehydratase [EC:4.2.1.9]
K00826	Cac_ATCC_49725	Cac_ATCC_49725	1016	c_000000000037	M00019,M00570,M00036,M00119	branched-chain amino acid aminotransferase [EC:2.6.1.42]
K01703	Cac_ATCC_49725	Cac_ATCC_49725	389	c_000000000033	M00535,M00432	3-isopropylmalate/(R)-2-methylmalate dehydratase large subunit [EC:4.2.1.33 4.2.1.35]
K01704	Cac_ATCC_49725	Cac_ATCC_49725	390	c_000000000033	M00535,M00432	3-isopropylmalate/(R)-2-methylmalate dehydratase small subunit [EC:4.2.1.33 4.2.1.35]
K00052	Cac_ATCC_49725	Cac_ATCC_49725	369	c_000000000033	M00535,M00432	3-isopropylmalate dehydrogenase [EC:1.1.1.85]
K01754	Cac_ATCC_49725	Cac_ATCC_49725	1081	c_000000000037	M00570	threonine dehydratase [EC:4.3.1.19]
K01649	Cac_ATCC_49725	Cac_ATCC_49725	1740	c_000000000038	M00432	2-isopropylmalate synthase [EC:2.3.3.13]
K01714	Cac_ATCC_49725	Cac_ATCC_49725	1193	c_000000000037	M00016,M00525,M00526,M00527	4-hydroxy-tetrahydrodipicolinate synthase [EC:4.3.3.7]
K01714	Cac_ATCC_49725	Cac_ATCC_49725	529	c_000000000035	M00016,M00525,M00526,M00527	4-hydroxy-tetrahydrodipicolinate synthase [EC:4.3.3.7]
K00215	Cac_ATCC_49725	Cac_ATCC_49725	1191	c_000000000037	M00016,M00525,M00526,M00527	4-hydroxy-tetrahydrodipicolinate reductase [EC:1.17.1.8]
K00674	Cac_ATCC_49725	Cac_ATCC_49725	230	c_000000000033	M00016	2,3,4,5-tetrahydropyridine-2,6-dicarboxylate N-succinyltransferase [EC:2.3.1.117]
K00821	Cac_ATCC_49725	Cac_ATCC_49725	435	c_000000000033	M00016,M00028,M00845	acetylornithine/N-succinyldiaminopimelate aminotransferase [EC:2.6.1.11 2.6.1.17]
K01439	Cac_ATCC_49725	Cac_ATCC_49725	232	c_000000000033	M00016	succinyl-diaminopimelate desuccinylase [EC:3.5.1.18]
K01778	Cac_ATCC_49725	Cac_ATCC_49725	1215	c_000000000037	M00016,M00525,M00527	diaminopimelate epimerase [EC:5.1.1.7]
K01586	Cac_ATCC_49725	Cac_ATCC_49725	285	c_000000000033	M00016,M00525,M00526,M00527	diaminopimelate decarboxylase [EC:4.1.1.20]
K05823	Cac_ATCC_49725	Cac_ATCC_49725	2074	c_000000000038	M00525	N-acetyldiaminopimelate deacetylase [EC:3.5.1.47]
K00135	Cac_ATCC_49725	Cac_ATCC_49725	1513	c_000000000038	M00956,M00957,M00027	succinate-semialdehyde dehydrogenase / glutarate-semialdehyde dehydrogenase [EC:1.2.1.16 1.2.1.79 1.2.1.20]
K00135	Cac_ATCC_49725	Cac_ATCC_49725	562	c_000000000036	M00956,M00957,M00027	succinate-semialdehyde dehydrogenase / glutarate-semialdehyde dehydrogenase [EC:1.2.1.16 1.2.1.79 1.2.1.20]
K00135	Cac_ATCC_49725	Cac_ATCC_49725	947	c_000000000037	M00956,M00957,M00027	succinate-semialdehyde dehydrogenase / glutarate-semialdehyde dehydrogenase [EC:1.2.1.16 1.2.1.79 1.2.1.20]
K00930	Cac_ATCC_49725	Cac_ATCC_49725	434	c_000000000033	M00028	acetylglutamate kinase [EC:2.7.2.8]
K00145	Cac_ATCC_49725	Cac_ATCC_49725	432	c_000000000033	M00028,M00845	N-acetyl-gamma-glutamyl-phosphate reductase [EC:1.2.1.38]
K00620	Cac_ATCC_49725	Cac_ATCC_49725	433	c_000000000033	M00028	glutamate N-acetyltransferase / amino-acid N-acetyltransferase [EC:2.3.1.35 2.3.1.1]
K00611	Cac_ATCC_49725	Cac_ATCC_49725	436	c_000000000033	M00844,M00029	ornithine carbamoyltransferase [EC:2.1.3.3]
K01940	Cac_ATCC_49725	Cac_ATCC_49725	438	c_000000000033	M00844,M00845,M00029	argininosuccinate synthase [EC:6.3.4.5]
K01755	Cac_ATCC_49725	Cac_ATCC_49725	439	c_000000000033	M00844,M00845,M00029	argininosuccinate lyase [EC:4.3.2.1]
K00931	Cac_ATCC_49725	Cac_ATCC_49725	858	c_000000000037	M00015	glutamate 5-kinase [EC:2.7.2.11]
K00147	Cac_ATCC_49725	Cac_ATCC_49725	865	c_000000000037	M00015	glutamate-5-semialdehyde dehydrogenase [EC:1.2.1.41]
K00286	Cac_ATCC_49725	Cac_ATCC_49725	1832	c_000000000038	M00015,M00972	pyrroline-5-carboxylate reductase [EC:1.5.1.2]
K13821	Cac_ATCC_49725	Cac_ATCC_49725	579	c_000000000036	M00970	RHH-type transcriptional regulator, proline utilization regulon repressor / proline dehydrogenase / delta 1-pyrroline-5-carboxylate dehydrogenase [EC:1.5.5.2 1.2.1.88]
K00765	Cac_ATCC_49725	Cac_ATCC_49725	1394	c_000000000037	M00026	ATP phosphoribosyltransferase [EC:2.4.2.17]
K01523	Cac_ATCC_49725	Cac_ATCC_49725	1393	c_000000000037	M00026	phosphoribosyl-ATP pyrophosphohydrolase [EC:3.6.1.31]
K01496	Cac_ATCC_49725	Cac_ATCC_49725	1101	c_000000000037	M00026	phosphoribosyl-AMP cyclohydrolase [EC:3.5.4.19]
K24017	Cac_ATCC_49725	Cac_ATCC_49725	1098	c_000000000037	M00026,M00023	phosphoribosyl isomerase A [EC:5.3.1.16 5.3.1.24]
K02500	Cac_ATCC_49725	Cac_ATCC_49725	1100	c_000000000037	M00026	imidazole glycerol-phosphate synthase subunit HisF [EC:4.3.2.10]
K02501	Cac_ATCC_49725	Cac_ATCC_49725	1097	c_000000000037	M00026	imidazole glycerol-phosphate synthase subunit HisH [EC:4.3.2.10]
K01693	Cac_ATCC_49725	Cac_ATCC_49725	1094	c_000000000037	M00026	imidazoleglycerol-phosphate dehydratase [EC:4.2.1.19]
K00817	Cac_ATCC_49725	Cac_ATCC_49725	1648	c_000000000038	M00026	histidinol-phosphate aminotransferase [EC:2.6.1.9]
K00817	Cac_ATCC_49725	Cac_ATCC_49725	1691	c_000000000038	M00026	histidinol-phosphate aminotransferase [EC:2.6.1.9]
K00817	Cac_ATCC_49725	Cac_ATCC_49725	1093	c_000000000037	M00026	histidinol-phosphate aminotransferase [EC:2.6.1.9]
K05602	Cac_ATCC_49725	Cac_ATCC_49725	2215	c_000000000038	M00026	histidinol-phosphatase [EC:3.1.3.15]
K00013	Cac_ATCC_49725	Cac_ATCC_49725	1092	c_000000000037	M00026	histidinol dehydrogenase [EC:1.1.1.23]
K01745	Cac_ATCC_49725	Cac_ATCC_49725	260	c_000000000033	M00045	histidine ammonia-lyase [EC:4.3.1.3]
K01712	Cac_ATCC_49725	Cac_ATCC_49725	262	c_000000000033	M00045	urocanate hydratase [EC:4.2.1.49]
K01468	Cac_ATCC_49725	Cac_ATCC_49725	263	c_000000000033	M00045	imidazolonepropionase [EC:3.5.2.7]
K01479	Cac_ATCC_49725	Cac_ATCC_49725	258	c_000000000033	M00045	formiminoglutamase [EC:3.5.3.8]
K01626	Cac_ATCC_49725	Cac_ATCC_49725	1035	c_000000000037	M00022	3-deoxy-7-phosphoheptulonate synthase [EC:2.5.1.54]
K01735	Cac_ATCC_49725	Cac_ATCC_49725	1309	c_000000000037	M00022	3-dehydroquinate synthase [EC:4.2.3.4]
K03786	Cac_ATCC_49725	Cac_ATCC_49725	1310	c_000000000037	M00022	3-dehydroquinate dehydratase II [EC:4.2.1.10]
K00014	Cac_ATCC_49725	Cac_ATCC_49725	1305	c_000000000037	M00022	shikimate dehydrogenase [EC:1.1.1.25]
K00891	Cac_ATCC_49725	Cac_ATCC_49725	1308	c_000000000037	M00022	shikimate kinase [EC:2.7.1.71]
K00800	Cac_ATCC_49725	Cac_ATCC_49725	2176	c_000000000038	M00022	3-phosphoshikimate 1-carboxyvinyltransferase [EC:2.5.1.19]
K01736	Cac_ATCC_49725	Cac_ATCC_49725	1307	c_000000000037	M00022	chorismate synthase [EC:4.2.3.5]
K01657	Cac_ATCC_49725	Cac_ATCC_49725	1514	c_000000000038	M00023	anthranilate synthase component I [EC:4.1.3.27]
K01658	Cac_ATCC_49725	Cac_ATCC_49725	1515	c_000000000038	M00023	anthranilate synthase component II [EC:4.1.3.27]
K00766	Cac_ATCC_49725	Cac_ATCC_49725	1516	c_000000000038	M00023	anthranilate phosphoribosyltransferase [EC:2.4.2.18]
K13498	Cac_ATCC_49725	Cac_ATCC_49725	1517	c_000000000038	M00023	indole-3-glycerol phosphate synthase / phosphoribosylanthranilate isomerase [EC:4.1.1.48 5.3.1.24]
K01609	Cac_ATCC_49725	Cac_ATCC_49725	1103	c_000000000037	M00023	indole-3-glycerol phosphate synthase [EC:4.1.1.48]
K01695	Cac_ATCC_49725	Cac_ATCC_49725	1519	c_000000000038	M00023	tryptophan synthase alpha chain [EC:4.2.1.20]
K01696	Cac_ATCC_49725	Cac_ATCC_49725	1518	c_000000000038	M00023	tryptophan synthase beta chain [EC:4.2.1.20]
K04093	Cac_ATCC_49725	Cac_ATCC_49725	68	c_000000000033	M00024,M00025	chorismate mutase [EC:5.4.99.5]
K04518	Cac_ATCC_49725	Cac_ATCC_49725	479	c_000000000035	M00024	prephenate dehydratase [EC:4.2.1.51]
K04517	Cac_ATCC_49725	Cac_ATCC_49725	1710	c_000000000038	M00025	prephenate dehydrogenase [EC:1.3.1.12]
K05921	Cac_ATCC_49725	Cac_ATCC_49725	370	c_000000000033	M00533	5-oxopent-3-ene-1,2,5-tricarboxylate decarboxylase / 2-hydroxyhepta-2,4-diene-1,7-dioate isomerase [EC:4.1.1.68 5.3.3.-]
K00728	Cac_ATCC_49725	Cac_ATCC_49725	102	c_000000000033	M00872	dolichyl-phosphate-mannose-protein mannosyltransferase [EC:2.4.1.109]
K03154	Cac_ATCC_49725	Cac_ATCC_49725	444	c_000000000033	M00127,M00895	sulfur carrier protein
K03149	Cac_ATCC_49725	Cac_ATCC_49725	443	c_000000000033	M00127,M00895	thiazole synthase [EC:2.8.1.10]
K03147	Cac_ATCC_49725	Cac_ATCC_49725	447	c_000000000033	M00127,M00895,M00896,M00897	phosphomethylpyrimidine synthase [EC:4.1.99.17]
K00941	Cac_ATCC_49725	Cac_ATCC_49725	1424	c_000000000037	M00127,M00895,M00896,M00899	hydroxymethylpyrimidine/phosphomethylpyrimidine kinase [EC:2.7.1.49 2.7.4.7]
K00788	Cac_ATCC_49725	Cac_ATCC_49725	446	c_000000000033	M00127,M00895,M00896,M00899	thiamine-phosphate pyrophosphorylase [EC:2.5.1.3]
K00788	Cac_ATCC_49725	Cac_ATCC_49725	1423	c_000000000037	M00127,M00895,M00896,M00899	thiamine-phosphate pyrophosphorylase [EC:2.5.1.3]
K00946	Cac_ATCC_49725	Cac_ATCC_49725	396	c_000000000033	M00127,M00895,M00896	thiamine-monophosphate kinase [EC:2.7.4.16]
K03153	Cac_ATCC_49725	Cac_ATCC_49725	445	c_000000000033	M00895	glycine oxidase [EC:1.4.3.19]
K00878	Cac_ATCC_49725	Cac_ATCC_49725	1422	c_000000000037	M00899	hydroxyethylthiazole kinase [EC:2.7.1.50]
K14652	Cac_ATCC_49725	Cac_ATCC_49725	1336	c_000000000037	M00125,M00840	3,4-dihydroxy 2-butanone 4-phosphate synthase / GTP cyclohydrolase II [EC:4.1.99.12 3.5.4.25]
K11752	Cac_ATCC_49725	Cac_ATCC_49725	1334	c_000000000037	M00125	diaminohydroxyphosphoribosylaminopyrimidine deaminase / 5-amino-6-(5-phosphoribosylamino)uracil reductase [EC:3.5.4.26 1.1.1.193]
K21064	Cac_ATCC_49725	Cac_ATCC_49725	489	c_000000000035	M00125	5-amino-6-(5-phospho-D-ribitylamino)uracil phosphatase [EC:3.1.3.104]
K21064	Cac_ATCC_49725	Cac_ATCC_49725	118	c_000000000033	M00125	5-amino-6-(5-phospho-D-ribitylamino)uracil phosphatase [EC:3.1.3.104]
K00794	Cac_ATCC_49725	Cac_ATCC_49725	1337	c_000000000037	M00125,M00911	6,7-dimethyl-8-ribityllumazine synthase [EC:2.5.1.78]
K00793	Cac_ATCC_49725	Cac_ATCC_49725	1335	c_000000000037	M00125,M00911	riboflavin synthase [EC:2.5.1.9]
K11753	Cac_ATCC_49725	Cac_ATCC_49725	1185	c_000000000037	M00125	riboflavin kinase / FMN adenylyltransferase [EC:2.7.1.26 2.7.7.2]
K06215	Cac_ATCC_49725	Cac_ATCC_49725	2052	c_000000000038	M00916	pyridoxal 5'-phosphate synthase pdxS subunit [EC:4.3.3.6]
K08681	Cac_ATCC_49725	Cac_ATCC_49725	2053	c_000000000038	M00916	pyridoxal 5'-phosphate synthase pdxT subunit [EC:4.3.3.6]
K03517	Cac_ATCC_49725	Cac_ATCC_49725	160	c_000000000033	M00115	quinolinate synthase [EC:2.5.1.72]
K00767	Cac_ATCC_49725	Cac_ATCC_49725	159	c_000000000033	M00115,M00912	nicotinate-nucleotide pyrophosphorylase (carboxylating) [EC:2.4.2.19]
K00969	Cac_ATCC_49725	Cac_ATCC_49725	867	c_000000000037	M00115,M00912	nicotinate-nucleotide adenylyltransferase [EC:2.7.7.18]
K01916	Cac_ATCC_49725	Cac_ATCC_49725	766	c_000000000037	M00115,M00912	NAD+ synthase [EC:6.3.1.5]
K00606	Cac_ATCC_49725	Cac_ATCC_49725	842	c_000000000037	M00119,M00913,M00914	3-methyl-2-oxobutanoate hydroxymethyltransferase [EC:2.1.2.11]
K01918	Cac_ATCC_49725	Cac_ATCC_49725	664	c_000000000036	M00119,M00913	pantoate--beta-alanine ligase [EC:6.3.2.1]
K01918	Cac_ATCC_49725	Cac_ATCC_49725	841	c_000000000037	M00119,M00913	pantoate--beta-alanine ligase [EC:6.3.2.1]
K00867	Cac_ATCC_49725	Cac_ATCC_49725	177	c_000000000033	M00120	type I pantothenate kinase [EC:2.7.1.33]
K13038	Cac_ATCC_49725	Cac_ATCC_49725	1327	c_000000000037	M00120,M00914	phosphopantothenoylcysteine decarboxylase / phosphopantothenate---cysteine ligase [EC:4.1.1.36 6.3.2.5]
K00954	Cac_ATCC_49725	Cac_ATCC_49725	402	c_000000000033	M00120	pantetheine-phosphate adenylyltransferase [EC:2.7.7.3]
K00859	Cac_ATCC_49725	Cac_ATCC_49725	415	c_000000000033	M00120	dephospho-CoA kinase [EC:2.7.1.24]
K00652	Cac_ATCC_49725	Cac_ATCC_49725	954	c_000000000037	M00123,M00950,M00573,M00577	8-amino-7-oxononanoate synthase [EC:2.3.1.47]
K00833	Cac_ATCC_49725	Cac_ATCC_49725	796	c_000000000037	M00123,M00577	adenosylmethionine---8-amino-7-oxononanoate aminotransferase [EC:2.6.1.62]
K01935	Cac_ATCC_49725	Cac_ATCC_49725	797	c_000000000037	M00123,M00950,M00573,M00577	dethiobiotin synthetase [EC:6.3.3.3]
K01012	Cac_ATCC_49725	Cac_ATCC_49725	1605	c_000000000038	M00123,M00950,M00573,M00577	biotin synthase [EC:2.8.1.6]
K01906	Cac_ATCC_49725	Cac_ATCC_49725	953	c_000000000037	M00577	6-carboxyhexanoate--CoA ligase [EC:6.2.1.14]
K03801	Cac_ATCC_49725	Cac_ATCC_49725	1008	c_000000000037	M00881	lipoyl(octanoyl) transferase [EC:2.3.1.181]
K03644	Cac_ATCC_49725	Cac_ATCC_49725	1007	c_000000000037	M00881,M00882,M00883,M00884	lipoyl synthase [EC:2.8.1.8]
K01495	Cac_ATCC_49725	Cac_ATCC_49725	657	c_000000000036	M00126,M00841,M00842,M00843	GTP cyclohydrolase IA [EC:3.5.4.16]
K22391	Cac_ATCC_49725	Cac_ATCC_49725	982	c_000000000037	M00126	GTP cyclohydrolase I [EC:3.5.4.16]
K01077	Cac_ATCC_49725	Cac_ATCC_49725	1509	c_000000000038	M00126	alkaline phosphatase [EC:3.1.3.1]
K01633	Cac_ATCC_49725	Cac_ATCC_49725	659	c_000000000036	M00126,M00840	7,8-dihydroneopterin aldolase/epimerase/oxygenase [EC:4.1.2.25 5.1.99.8 1.13.11.81]
K00950	Cac_ATCC_49725	Cac_ATCC_49725	660	c_000000000036	M00126	2-amino-4-hydroxy-6-hydroxymethyldihydropteridine diphosphokinase [EC:2.7.6.3]
K00796	Cac_ATCC_49725	Cac_ATCC_49725	234	c_000000000033	M00126	dihydropteroate synthase [EC:2.5.1.15]
K00796	Cac_ATCC_49725	Cac_ATCC_49725	658	c_000000000036	M00126	dihydropteroate synthase [EC:2.5.1.15]
K11754	Cac_ATCC_49725	Cac_ATCC_49725	844	c_000000000037	M00126,M00841	dihydrofolate synthase / folylpolyglutamate synthase [EC:6.3.2.12 6.3.2.17]
K00287	Cac_ATCC_49725	Cac_ATCC_49725	58	c_000000000033	M00126,M00840	dihydrofolate reductase [EC:1.5.1.3]
K03639	Cac_ATCC_49725	Cac_ATCC_49725	304	c_000000000033	M00880	GTP 3',8-cyclase [EC:4.1.99.22]
K03637	Cac_ATCC_49725	Cac_ATCC_49725	302	c_000000000033	M00880	cyclic pyranopterin monophosphate synthase [EC:4.6.1.17]
K03635	Cac_ATCC_49725	Cac_ATCC_49725	1686	c_000000000038	M00880	molybdopterin synthase catalytic subunit [EC:2.8.1.12]
K03750	Cac_ATCC_49725	Cac_ATCC_49725	96	c_000000000033	M00880	molybdopterin molybdotransferase [EC:2.10.1.1]
K03750	Cac_ATCC_49725	Cac_ATCC_49725	1688	c_000000000038	M00880	molybdopterin molybdotransferase [EC:2.10.1.1]
K03750	Cac_ATCC_49725	Cac_ATCC_49725	303	c_000000000033	M00880	molybdopterin molybdotransferase [EC:2.10.1.1]
K02492	Cac_ATCC_49725	Cac_ATCC_49725	1838	c_000000000038	M00846,M00121,M00926	glutamyl-tRNA reductase [EC:1.2.1.70]
K01845	Cac_ATCC_49725	Cac_ATCC_49725	1848	c_000000000038	M00846,M00121,M00926	glutamate-1-semialdehyde 2,1-aminomutase [EC:5.4.3.8]
K01698	Cac_ATCC_49725	Cac_ATCC_49725	1841	c_000000000038	M00846,M00868,M00121,M00926	porphobilinogen synthase [EC:4.2.1.24]
K01749	Cac_ATCC_49725	Cac_ATCC_49725	1839	c_000000000038	M00846,M00868,M00121,M00926	hydroxymethylbilane synthase [EC:2.5.1.61]
K01719	Cac_ATCC_49725	Cac_ATCC_49725	1840	c_000000000038	M00846,M00868,M00121,M00926	uroporphyrinogen-III synthase [EC:4.2.1.75]
K13542	Cac_ATCC_49725	Cac_ATCC_49725	1840	c_000000000038	M00846,M00121,M00926,M00924,M00925	uroporphyrinogen III methyltransferase / synthase [EC:2.1.1.107 4.2.1.75]
K02303	Cac_ATCC_49725	Cac_ATCC_49725	2160	c_000000000038	M00846,M00924,M00925	uroporphyrin-III C-methyltransferase [EC:2.1.1.107]
K01599	Cac_ATCC_49725	Cac_ATCC_49725	1844	c_000000000038	M00868,M00121,M00926	uroporphyrinogen decarboxylase [EC:4.1.1.37]
K00231	Cac_ATCC_49725	Cac_ATCC_49725	1845	c_000000000038	M00868,M00121,M00926	protoporphyrinogen/coproporphyrinogen III oxidase [EC:1.3.3.4 1.3.3.15]
K01772	Cac_ATCC_49725	Cac_ATCC_49725	1380	c_000000000037	M00868,M00121,M00926	protoporphyrin/coproporphyrin ferrochelatase [EC:4.98.1.1 4.99.1.9]
K01885	Cac_ATCC_49725	Cac_ATCC_49725	381	c_000000000033	M00121	glutamyl-tRNA synthetase [EC:6.1.1.17]
K02495	Cac_ATCC_49725	Cac_ATCC_49725	910	c_000000000037	M00121	oxygen-independent coproporphyrinogen III oxidase [EC:1.3.98.3]
K00435	Cac_ATCC_49725	Cac_ATCC_49725	1261	c_000000000037	M00926	hydrogen peroxide-dependent heme synthase [EC:1.3.98.5]
K03795	Cac_ATCC_49725	Cac_ATCC_49725	2158	c_000000000038	M00924	sirohydrochlorin cobaltochelatase [EC:4.99.1.3]
K00768	Cac_ATCC_49725	Cac_ATCC_49725	1017	c_000000000037	M00122	nicotinate-nucleotide--dimethylbenzimidazole phosphoribosyltransferase [EC:2.4.2.21]
K02226	Cac_ATCC_49725	Cac_ATCC_49725	984	c_000000000037	M00122	alpha-ribazole phosphatase [EC:3.1.3.73]
K22316	Cac_ATCC_49725	Cac_ATCC_49725	984	c_000000000037	M00122	ribonuclease H / adenosylcobalamin/alpha-ribazole phosphatase [EC:3.1.26.4 3.1.3.73]
K03183	Cac_ATCC_49725	Cac_ATCC_49725	1880	c_000000000038	M00117,M00116	demethylmenaquinone methyltransferase / 2-methoxy-6-polyprenyl-1,4-benzoquinol methylase [EC:2.1.1.163 2.1.1.201]
K02551	Cac_ATCC_49725	Cac_ATCC_49725	1877	c_000000000038	M00116,M00932	2-succinyl-5-enolpyruvyl-6-hydroxy-3-cyclohexene-1-carboxylate synthase [EC:2.2.1.9]
K02549	Cac_ATCC_49725	Cac_ATCC_49725	1865	c_000000000038	M00116,M00932	o-succinylbenzoate synthase [EC:4.2.1.113]
K01911	Cac_ATCC_49725	Cac_ATCC_49725	1858	c_000000000038	M00116,M00932	o-succinylbenzoate---CoA ligase [EC:6.2.1.26]
K01661	Cac_ATCC_49725	Cac_ATCC_49725	1860	c_000000000038	M00116,M00932	naphthoate synthase [EC:4.1.3.36]
K19222	Cac_ATCC_49725	Cac_ATCC_49725	1427	c_000000000037	M00116,M00932	1,4-dihydroxy-2-naphthoyl-CoA hydrolase [EC:3.1.2.28]
K02548	Cac_ATCC_49725	Cac_ATCC_49725	1857	c_000000000038	M00116	1,4-dihydroxy-2-naphthoate polyprenyltransferase [EC:2.5.1.74]
K01823	Cac_ATCC_49725	Cac_ATCC_49725	900	c_000000000037	M00095,M00849,M00096,M00364,M00365,M00366,M00367	isopentenyl-diphosphate Delta-isomerase [EC:5.3.3.2]
K01662	Cac_ATCC_49725	Cac_ATCC_49725	1258	c_000000000037	M00096	1-deoxy-D-xylulose-5-phosphate synthase [EC:2.2.1.7]
K00099	Cac_ATCC_49725	Cac_ATCC_49725	1156	c_000000000037	M00096	1-deoxy-D-xylulose-5-phosphate reductoisomerase [EC:1.1.1.267]
K00991	Cac_ATCC_49725	Cac_ATCC_49725	688	c_000000000036	M00096	2-C-methyl-D-erythritol 4-phosphate cytidylyltransferase [EC:2.7.7.60]
K00919	Cac_ATCC_49725	Cac_ATCC_49725	111	c_000000000033	M00096	4-diphosphocytidyl-2-C-methyl-D-erythritol kinase [EC:2.7.1.148]
K01770	Cac_ATCC_49725	Cac_ATCC_49725	689	c_000000000036	M00096	2-C-methyl-D-erythritol 2,4-cyclodiphosphate synthase [EC:4.6.1.12]
K03526	Cac_ATCC_49725	Cac_ATCC_49725	1158	c_000000000037	M00096	(E)-4-hydroxy-3-methylbut-2-enyl-diphosphate synthase [EC:1.17.7.1 1.17.7.3]
K03527	Cac_ATCC_49725	Cac_ATCC_49725	193	c_000000000033	M00096	4-hydroxy-3-methylbut-2-en-1-yl diphosphate reductase [EC:1.17.7.4]
K13787	Cac_ATCC_49725	Cac_ATCC_49725	1039	c_000000000037	M00364,M00365,M00921	geranylgeranyl diphosphate synthase, type I [EC:2.5.1.1 2.5.1.10 2.5.1.29]
K02291	Cac_ATCC_49725	Cac_ATCC_49725	674	c_000000000036	M00097	15-cis-phytoene synthase [EC:2.5.1.32]
K14254	Cac_ATCC_49725	Cac_ATCC_49725	223	c_000000000033	M00780,M00823	aminotransferase
K00973	Cac_ATCC_49725	Cac_ATCC_49725	1786	c_000000000038	M00793	glucose-1-phosphate thymidylyltransferase [EC:2.7.7.24]
K01710	Cac_ATCC_49725	Cac_ATCC_49725	1788	c_000000000038	M00793	dTDP-glucose 4,6-dehydratase [EC:4.2.1.46]
K00067	Cac_ATCC_49725	Cac_ATCC_49725	1787	c_000000000038	M00793	dTDP-4-dehydrorhamnose reductase [EC:1.1.1.133]
K23987	Cac_ATCC_49725	Cac_ATCC_49725	1787	c_000000000038	M00793	dTDP-4-dehydrorhamnose 3,5-epimerase/reductase [EC:5.1.3.13 1.1.1.133]
K02078	Cac_ATCC_49725	Cac_ATCC_49725	977	c_000000000037	M00848	acyl carrier protein
K25562	Cac_ATCC_49725	Cac_ATCC_49725	1874	c_000000000038	M00951	L-aspartate N-monooxygenase (nitrosuccinate-forming) [EC:1.14.13.248]
K25562	Cac_ATCC_49725	Cac_ATCC_49725	821	c_000000000037	M00951	L-aspartate N-monooxygenase (nitrosuccinate-forming) [EC:1.14.13.248]
K06998	Cac_ATCC_49725	Cac_ATCC_49725	1165	c_000000000037	M00835	trans-2,3-dihydro-3-hydroxyanthranilate isomerase [EC:5.3.3.17]
K18346	Cac_ATCC_49725	Cac_ATCC_49725	550	c_000000000035	M00651	vancomycin resistance protein VanW
K08168	Cac_ATCC_49725	Cac_ATCC_49725	1894	c_000000000038	M00704	MFS transporter, DHA2 family, metal-tetracycline-proton antiporter
K08167	Cac_ATCC_49725	Cac_ATCC_49725	703	c_000000000036	M00714	MFS transporter, DHA2 family, multidrug resistance protein
K02575	Cac_ATCC_49725	Cac_ATCC_49725	299	c_000000000033	M00615	MFS transporter, NNP family, nitrate/nitrite transporter
K15577	Cac_ATCC_49725	Cac_ATCC_49725	1868	c_000000000038	M00615	nitrate/nitrite transport system permease protein
K06949	Cac_ATCC_49725	Cac_ATCC_49725	2175	c_000000000038	None	ribosome biogenesis GTPase / thiamine phosphate phosphatase [EC:3.6.1.- 3.1.3.100]
K10440	Cac_ATCC_49725	Cac_ATCC_49725	2112	c_000000000038	None	ribose transport system permease protein
K02871	Cac_ATCC_49725	Cac_ATCC_49725	1989	c_000000000038	None	large subunit ribosomal protein L13
K03789	Cac_ATCC_49725	Cac_ATCC_49725	2004	c_000000000038	None	[ribosomal protein S18]-alanine N-acetyltransferase [EC:2.3.1.266]
K03762	Cac_ATCC_49725	Cac_ATCC_49725	2141	c_000000000038	None	MFS transporter, MHS family, proline/betaine transporter
K05845	Cac_ATCC_49725	Cac_ATCC_49725	2142	c_000000000038	None	osmoprotectant transport system substrate-binding protein
K10441	Cac_ATCC_49725	Cac_ATCC_49725	2113	c_000000000038	None	ribose transport system ATP-binding protein [EC:7.5.2.7]
K03417	Cac_ATCC_49725	Cac_ATCC_49725	2078	c_000000000038	None	methylisocitrate lyase [EC:4.1.3.30]
K05847	Cac_ATCC_49725	Cac_ATCC_49725	2144	c_000000000038	None	osmoprotectant transport system ATP-binding protein [EC:7.6.2.9]
K23842	Cac_ATCC_49725	Cac_ATCC_49725	2075	c_000000000038	None	NAD(P)H dehydrogenase (quinone) [EC:1.6.5.2]
K05846	Cac_ATCC_49725	Cac_ATCC_49725	2145	c_000000000038	None	osmoprotectant transport system permease protein
K05846	Cac_ATCC_49725	Cac_ATCC_49725	2143	c_000000000038	None	osmoprotectant transport system permease protein
K07670	Cac_ATCC_49725	Cac_ATCC_49725	2166	c_000000000038	None	two-component system, OmpR family, response regulator MtrA
K02907	Cac_ATCC_49725	Cac_ATCC_49725	1965	c_000000000038	None	large subunit ribosomal protein L30
K01775	Cac_ATCC_49725	Cac_ATCC_49725	1999	c_000000000038	None	alanine racemase [EC:5.1.1.1]
K25589	Cac_ATCC_49725	Cac_ATCC_49725	2134	c_000000000038	None	inosine/uridine nucleosidase [EC:3.2.2.2 3.2.2.3]
K02876	Cac_ATCC_49725	Cac_ATCC_49725	1966	c_000000000038	None	large subunit ribosomal protein L15
K21471	Cac_ATCC_49725	Cac_ATCC_49725	1027	c_000000000037	None	peptidoglycan DL-endopeptidase CwlO [EC:3.4.-.-]
K21471	Cac_ATCC_49725	Cac_ATCC_49725	1379	c_000000000037	None	peptidoglycan DL-endopeptidase CwlO [EC:3.4.-.-]
K21471	Cac_ATCC_49725	Cac_ATCC_49725	1028	c_000000000037	None	peptidoglycan DL-endopeptidase CwlO [EC:3.4.-.-]
K21471	Cac_ATCC_49725	Cac_ATCC_49725	2070	c_000000000038	None	peptidoglycan DL-endopeptidase CwlO [EC:3.4.-.-]
K02874	Cac_ATCC_49725	Cac_ATCC_49725	1950	c_000000000038	None	large subunit ribosomal protein L14
K14743	Cac_ATCC_49725	Cac_ATCC_49725	1982	c_000000000038	None	membrane-anchored mycosin MYCP [EC:3.4.21.-]
K14742	Cac_ATCC_49725	Cac_ATCC_49725	2003	c_000000000038	None	tRNA threonylcarbamoyladenosine biosynthesis protein TsaB
K07058	Cac_ATCC_49725	Cac_ATCC_49725	2064	c_000000000038	None	membrane protein
K07058	Cac_ATCC_49725	Cac_ATCC_49725	1820	c_000000000038	None	membrane protein
K03216	Cac_ATCC_49725	Cac_ATCC_49725	2035	c_000000000038	None	tRNA (cytidine/uridine-2'-O-)-methyltransferase [EC:2.1.1.207]
K01575	Cac_ATCC_49725	Cac_ATCC_49725	2106	c_000000000038	None	acetolactate decarboxylase [EC:4.1.1.5]
K01005	Cac_ATCC_49725	Cac_ATCC_49725	476	c_000000000035	None	polyisoprenyl-teichoic acid--peptidoglycan teichoic acid transferase [EC:2.7.8.-]
K01005	Cac_ATCC_49725	Cac_ATCC_49725	2148	c_000000000038	None	polyisoprenyl-teichoic acid--peptidoglycan teichoic acid transferase [EC:2.7.8.-]
K02518	Cac_ATCC_49725	Cac_ATCC_49725	1974	c_000000000038	None	translation initiation factor IF-1
K01011	Cac_ATCC_49725	Cac_ATCC_49725	2089	c_000000000038	None	thiosulfate/3-mercaptopyruvate sulfurtransferase [EC:2.8.1.1 2.8.1.2]
K01011	Cac_ATCC_49725	Cac_ATCC_49725	597	c_000000000036	None	thiosulfate/3-mercaptopyruvate sulfurtransferase [EC:2.8.1.1 2.8.1.2]
K02027	Cac_ATCC_49725	Cac_ATCC_49725	2102	c_000000000038	None	multiple sugar transport system substrate-binding protein
K07177	Cac_ATCC_49725	Cac_ATCC_49725	2196	c_000000000038	None	Lon-like protease
K07229	Cac_ATCC_49725	Cac_ATCC_49725	2205	c_000000000038	None	ferric-chelate reductase (NADPH) [EC:1.16.1.9]
K02379	Cac_ATCC_49725	Cac_ATCC_49725	1959	c_000000000038	None	FdhD protein
K23188	Cac_ATCC_49725	Cac_ATCC_49725	2200	c_000000000038	None	iron-siderophore transport system ATP-binding protein [EC:7.2.2.17 7.2.2.-]
K09167	Cac_ATCC_49725	Cac_ATCC_49725	2033	c_000000000038	None	uncharacterized protein
K07160	Cac_ATCC_49725	Cac_ATCC_49725	2129	c_000000000038	None	5-oxoprolinase (ATP-hydrolysing) subunit A [EC:3.5.2.9]
K03299	Cac_ATCC_49725	Cac_ATCC_49725	2138	c_000000000038	None	gluconate:H+ symporter, GntP family
K16870	Cac_ATCC_49725	Cac_ATCC_49725	2149	c_000000000038	None	N-acetylglucosaminyl-diphospho-decaprenol L-rhamnosyltransferase [EC:2.4.1.289]
K01840	Cac_ATCC_49725	Cac_ATCC_49725	2154	c_000000000038	None	phosphomannomutase [EC:5.4.2.8]
K01840	Cac_ATCC_49725	Cac_ATCC_49725	1892	c_000000000038	None	phosphomannomutase [EC:5.4.2.8]
K25706	Cac_ATCC_49725	Cac_ATCC_49725	2005	c_000000000038	None	tRNA N6-adenosine threonylcarbamoyltransferase [EC:2.3.1.234]
K03070	Cac_ATCC_49725	Cac_ATCC_49725	2171	c_000000000038	None	preprotein translocase subunit SecA [EC:7.4.2.8]
K03070	Cac_ATCC_49725	Cac_ATCC_49725	1437	c_000000000037	None	preprotein translocase subunit SecA [EC:7.4.2.8]
K04078	Cac_ATCC_49725	Cac_ATCC_49725	2012	c_000000000038	None	chaperonin GroES
K03307	Cac_ATCC_49725	Cac_ATCC_49725	525	c_000000000035	None	solute:Na+ symporter, SSS family
K03307	Cac_ATCC_49725	Cac_ATCC_49725	268	c_000000000033	None	solute:Na+ symporter, SSS family
K03307	Cac_ATCC_49725	Cac_ATCC_49725	2117	c_000000000038	None	solute:Na+ symporter, SSS family
K02948	Cac_ATCC_49725	Cac_ATCC_49725	1976	c_000000000038	None	small subunit ribosomal protein S11
K10237	Cac_ATCC_49725	Cac_ATCC_49725	2101	c_000000000038	None	trehalose/maltose transport system permease protein
K10236	Cac_ATCC_49725	Cac_ATCC_49725	2102	c_000000000038	None	trehalose/maltose transport system substrate-binding protein
K05808	Cac_ATCC_49725	Cac_ATCC_49725	2170	c_000000000038	None	ribosome hibernation promoting factor
K03664	Cac_ATCC_49725	Cac_ATCC_49725	2221	c_000000000038	None	SsrA-binding protein
K06287	Cac_ATCC_49725	Cac_ATCC_49725	2092	c_000000000038	None	nucleoside triphosphate pyrophosphatase [EC:3.6.1.-]
K03466	Cac_ATCC_49725	Cac_ATCC_49725	1984	c_000000000038	None	DNA segregation ATPase FtsK/SpoIIIE, S-DNA-T family
K03466	Cac_ATCC_49725	Cac_ATCC_49725	1196	c_000000000037	None	DNA segregation ATPase FtsK/SpoIIIE, S-DNA-T family
K01265	Cac_ATCC_49725	Cac_ATCC_49725	1160	c_000000000037	None	methionyl aminopeptidase [EC:3.4.11.18]
K01265	Cac_ATCC_49725	Cac_ATCC_49725	1972	c_000000000038	None	methionyl aminopeptidase [EC:3.4.11.18]
K02988	Cac_ATCC_49725	Cac_ATCC_49725	1964	c_000000000038	None	small subunit ribosomal protein S5
K03076	Cac_ATCC_49725	Cac_ATCC_49725	1970	c_000000000038	None	preprotein translocase subunit SecY
K03088	Cac_ATCC_49725	Cac_ATCC_49725	2179	c_000000000038	None	RNA polymerase sigma-70 factor, ECF subfamily
K03088	Cac_ATCC_49725	Cac_ATCC_49725	1541	c_000000000038	None	RNA polymerase sigma-70 factor, ECF subfamily
K03088	Cac_ATCC_49725	Cac_ATCC_49725	241	c_000000000033	None	RNA polymerase sigma-70 factor, ECF subfamily
K03088	Cac_ATCC_49725	Cac_ATCC_49725	1746	c_000000000038	None	RNA polymerase sigma-70 factor, ECF subfamily
K03088	Cac_ATCC_49725	Cac_ATCC_49725	2044	c_000000000038	None	RNA polymerase sigma-70 factor, ECF subfamily
K03088	Cac_ATCC_49725	Cac_ATCC_49725	2015	c_000000000038	None	RNA polymerase sigma-70 factor, ECF subfamily
K19577	Cac_ATCC_49725	Cac_ATCC_49725	2058	c_000000000038	None	MFS transporter, DHA1 family, inner membrane transport protein
K01489	Cac_ATCC_49725	Cac_ATCC_49725	2082	c_000000000038	None	cytidine deaminase [EC:3.5.4.5]
K12942	Cac_ATCC_49725	Cac_ATCC_49725	2218	c_000000000038	None	aminobenzoyl-glutamate transport protein
K00375	Cac_ATCC_49725	Cac_ATCC_49725	2051	c_000000000038	None	GntR family transcriptional regulator / MocR family aminotransferase
K09812	Cac_ATCC_49725	Cac_ATCC_49725	2219	c_000000000038	None	cell division transport system ATP-binding protein
K10238	Cac_ATCC_49725	Cac_ATCC_49725	2100	c_000000000038	None	trehalose/maltose transport system permease protein
K25283	Cac_ATCC_49725	Cac_ATCC_49725	2225	c_000000000038	None	iron-siderophore transport system permease protein
K25282	Cac_ATCC_49725	Cac_ATCC_49725	2223	c_000000000038	None	iron-siderophore transport system substrate-binding protein
K00758	Cac_ATCC_49725	Cac_ATCC_49725	2083	c_000000000038	None	thymidine phosphorylase [EC:2.4.2.4]
K02013	Cac_ATCC_49725	Cac_ATCC_49725	1888	c_000000000038	None	iron complex transport system ATP-binding protein [EC:7.2.2.-]
K02013	Cac_ATCC_49725	Cac_ATCC_49725	376	c_000000000033	None	iron complex transport system ATP-binding protein [EC:7.2.2.-]
K02013	Cac_ATCC_49725	Cac_ATCC_49725	805	c_000000000037	None	iron complex transport system ATP-binding protein [EC:7.2.2.-]
K02013	Cac_ATCC_49725	Cac_ATCC_49725	324	c_000000000033	None	iron complex transport system ATP-binding protein [EC:7.2.2.-]
K02013	Cac_ATCC_49725	Cac_ATCC_49725	2226	c_000000000038	None	iron complex transport system ATP-binding protein [EC:7.2.2.-]
K02013	Cac_ATCC_49725	Cac_ATCC_49725	1718	c_000000000038	None	iron complex transport system ATP-binding protein [EC:7.2.2.-]
K02013	Cac_ATCC_49725	Cac_ATCC_49725	2200	c_000000000038	None	iron complex transport system ATP-binding protein [EC:7.2.2.-]
K02013	Cac_ATCC_49725	Cac_ATCC_49725	1947	c_000000000038	None	iron complex transport system ATP-binding protein [EC:7.2.2.-]
K02952	Cac_ATCC_49725	Cac_ATCC_49725	1975	c_000000000038	None	small subunit ribosomal protein S13
K03657	Cac_ATCC_49725	Cac_ATCC_49725	2192	c_000000000038	None	ATP-dependent DNA helicase UvrD/PcrA [EC:5.6.2.4]
K03657	Cac_ATCC_49725	Cac_ATCC_49725	69	c_000000000033	None	ATP-dependent DNA helicase UvrD/PcrA [EC:5.6.2.4]
K03657	Cac_ATCC_49725	Cac_ATCC_49725	2189	c_000000000038	None	ATP-dependent DNA helicase UvrD/PcrA [EC:5.6.2.4]
K09811	Cac_ATCC_49725	Cac_ATCC_49725	2220	c_000000000038	None	cell division transport system permease protein
K02986	Cac_ATCC_49725	Cac_ATCC_49725	1977	c_000000000038	None	small subunit ribosomal protein S4
K06925	Cac_ATCC_49725	Cac_ATCC_49725	2000	c_000000000038	None	tRNA threonylcarbamoyladenosine biosynthesis protein TsaE
K02996	Cac_ATCC_49725	Cac_ATCC_49725	1990	c_000000000038	None	small subunit ribosomal protein S9
K02000	Cac_ATCC_49725	Cac_ATCC_49725	1958	c_000000000038	None	glycine betaine/proline transport system ATP-binding protein [EC:7.6.2.9]
K03524	Cac_ATCC_49725	Cac_ATCC_49725	2104	c_000000000038	None	BirA family transcriptional regulator, biotin operon repressor / biotin---[acetyl-CoA-carboxylase] ligase [EC:6.3.4.15]
K25285	Cac_ATCC_49725	Cac_ATCC_49725	2226	c_000000000038	None	iron-siderophore transport system ATP-binding protein [EC:7.2.2.-]
K23186	Cac_ATCC_49725	Cac_ATCC_49725	2202	c_000000000038	None	iron-siderophore transport system permease protein
K03040	Cac_ATCC_49725	Cac_ATCC_49725	1978	c_000000000038	None	DNA-directed RNA polymerase subunit alpha [EC:2.7.7.6]
K05343	Cac_ATCC_49725	Cac_ATCC_49725	2098	c_000000000038	None	maltose alpha-D-glucosyltransferase / alpha-amylase [EC:5.4.99.16 3.2.1.1]
K00574	Cac_ATCC_49725	Cac_ATCC_49725	1969	c_000000000038	None	cyclopropane-fatty-acyl-phospholipid synthase [EC:2.1.1.79]
K23187	Cac_ATCC_49725	Cac_ATCC_49725	2201	c_000000000038	None	iron-siderophore transport system permease protein
K23187	Cac_ATCC_49725	Cac_ATCC_49725	1946	c_000000000038	None	iron-siderophore transport system permease protein
K23187	Cac_ATCC_49725	Cac_ATCC_49725	1889	c_000000000038	None	iron-siderophore transport system permease protein
K25284	Cac_ATCC_49725	Cac_ATCC_49725	2224	c_000000000038	None	iron-siderophore transport system permease protein
K02001	Cac_ATCC_49725	Cac_ATCC_49725	1957	c_000000000038	None	glycine betaine/proline transport system permease protein
K10439	Cac_ATCC_49725	Cac_ATCC_49725	2111	c_000000000038	None	ribose transport system substrate-binding protein
K18930	Cac_ATCC_49725	Cac_ATCC_49725	1997	c_000000000038	None	D-lactate dehydrogenase
K01720	Cac_ATCC_49725	Cac_ATCC_49725	2077	c_000000000038	None	2-methylcitrate dehydratase [EC:4.2.1.79]
K19147	Cac_ATCC_49725	Cac_ATCC_49725	2135	c_000000000038	None	5-methylcytosine-specific restriction enzyme subunit McrC
K02003	Cac_ATCC_49725	Cac_ATCC_49725	649	c_000000000036	None	putative ABC transport system ATP-binding protein
K02003	Cac_ATCC_49725	Cac_ATCC_49725	2028	c_000000000038	None	putative ABC transport system ATP-binding protein
K02003	Cac_ATCC_49725	Cac_ATCC_49725	758	c_000000000037	None	putative ABC transport system ATP-binding protein
K02836	Cac_ATCC_49725	Cac_ATCC_49725	2217	c_000000000038	None	peptide chain release factor 2
K25286	Cac_ATCC_49725	Cac_ATCC_49725	1944	c_000000000038	None	iron-siderophore transport system substrate-binding protein
K25286	Cac_ATCC_49725	Cac_ATCC_49725	1891	c_000000000038	None	iron-siderophore transport system substrate-binding protein
K25286	Cac_ATCC_49725	Cac_ATCC_49725	2203	c_000000000038	None	iron-siderophore transport system substrate-binding protein
K25286	Cac_ATCC_49725	Cac_ATCC_49725	2204	c_000000000038	None	iron-siderophore transport system substrate-binding protein
K01867	Cac_ATCC_49725	Cac_ATCC_49725	2063	c_000000000038	None	tryptophanyl-tRNA synthetase [EC:6.1.1.2]
K04077	Cac_ATCC_49725	Cac_ATCC_49725	2013	c_000000000038	None	chaperonin GroEL [EC:5.6.1.7]
K04077	Cac_ATCC_49725	Cac_ATCC_49725	638	c_000000000036	None	chaperonin GroEL [EC:5.6.1.7]
K00761	Cac_ATCC_49725	Cac_ATCC_49725	2072	c_000000000038	None	uracil phosphoribosyltransferase [EC:2.4.2.9]
K02002	Cac_ATCC_49725	Cac_ATCC_49725	1956	c_000000000038	None	glycine betaine/proline transport system substrate-binding protein
K02994	Cac_ATCC_49725	Cac_ATCC_49725	1961	c_000000000038	None	small subunit ribosomal protein S8
K25814	Cac_ATCC_49725	Cac_ATCC_49725	2130	c_000000000038	None	mannose PTS system EIIBCA component [EC:2.7.1.191]
K02529	Cac_ATCC_49725	Cac_ATCC_49725	697	c_000000000036	None	LacI family transcriptional regulator
K02529	Cac_ATCC_49725	Cac_ATCC_49725	2114	c_000000000038	None	LacI family transcriptional regulator
K14161	Cac_ATCC_49725	Cac_ATCC_49725	2024	c_000000000038	None	protein ImuB
K02071	Cac_ATCC_49725	Cac_ATCC_49725	2028	c_000000000038	None	D-methionine transport system ATP-binding protein
K09118	Cac_ATCC_49725	Cac_ATCC_49725	2199	c_000000000038	None	uncharacterized protein
K07727	Cac_ATCC_49725	Cac_ATCC_49725	2031	c_000000000038	None	putative transcriptional regulator
K02879	Cac_ATCC_49725	Cac_ATCC_49725	1979	c_000000000038	None	large subunit ribosomal protein L17
K02931	Cac_ATCC_49725	Cac_ATCC_49725	1952	c_000000000038	None	large subunit ribosomal protein L5
K18955	Cac_ATCC_49725	Cac_ATCC_49725	1754	c_000000000038	None	WhiB family transcriptional regulator, redox-sensing transcriptional regulator
K18955	Cac_ATCC_49725	Cac_ATCC_49725	2181	c_000000000038	None	WhiB family transcriptional regulator, redox-sensing transcriptional regulator
K18955	Cac_ATCC_49725	Cac_ATCC_49725	2014	c_000000000038	None	WhiB family transcriptional regulator, redox-sensing transcriptional regulator
K18955	Cac_ATCC_49725	Cac_ATCC_49725	2151	c_000000000038	None	WhiB family transcriptional regulator, redox-sensing transcriptional regulator
K07452	Cac_ATCC_49725	Cac_ATCC_49725	2136	c_000000000038	None	5-methylcytosine-specific restriction enzyme B [EC:3.1.21.-]
K02933	Cac_ATCC_49725	Cac_ATCC_49725	1962	c_000000000038	None	large subunit ribosomal protein L6
K02072	Cac_ATCC_49725	Cac_ATCC_49725	2027	c_000000000038	None	D-methionine transport system permease protein
K14162	Cac_ATCC_49725	Cac_ATCC_49725	2030	c_000000000038	None	error-prone DNA polymerase [EC:2.7.7.7]
K01142	Cac_ATCC_49725	Cac_ATCC_49725	2059	c_000000000038	None	exodeoxyribonuclease III [EC:3.1.11.2]
K01142	Cac_ATCC_49725	Cac_ATCC_49725	621	c_000000000036	None	exodeoxyribonuclease III [EC:3.1.11.2]
K14956	Cac_ATCC_49725	Cac_ATCC_49725	1986	c_000000000038	None	6 kDa early secretory antigenic target
K14956	Cac_ATCC_49725	Cac_ATCC_49725	1987	c_000000000038	None	6 kDa early secretory antigenic target
K02073	Cac_ATCC_49725	Cac_ATCC_49725	2029	c_000000000038	None	D-methionine transport system substrate-binding protein
K01740	Cac_ATCC_49725	Cac_ATCC_49725	2040	c_000000000038	None	O-acetylhomoserine (thiol)-lyase [EC:2.5.1.49]
K07133	Cac_ATCC_49725	Cac_ATCC_49725	2011	c_000000000038	None	uncharacterized protein
K07133	Cac_ATCC_49725	Cac_ATCC_49725	1607	c_000000000038	None	uncharacterized protein
K21686	Cac_ATCC_49725	Cac_ATCC_49725	1794	c_000000000038	None	XRE family transcriptional regulator, fatty acid utilization regulator
K21686	Cac_ATCC_49725	Cac_ATCC_49725	2076	c_000000000038	None	XRE family transcriptional regulator, fatty acid utilization regulator
K07090	Cac_ATCC_49725	Cac_ATCC_49725	2146	c_000000000038	None	uncharacterized protein
K07090	Cac_ATCC_49725	Cac_ATCC_49725	403	c_000000000033	None	uncharacterized protein
K07090	Cac_ATCC_49725	Cac_ATCC_49725	1620	c_000000000038	None	uncharacterized protein
K07090	Cac_ATCC_49725	Cac_ATCC_49725	2159	c_000000000038	None	uncharacterized protein
K22210	Cac_ATCC_49725	Cac_ATCC_49725	2124	c_000000000038	None	D-glutamate cyclase [EC:4.2.1.48]
K02881	Cac_ATCC_49725	Cac_ATCC_49725	1963	c_000000000038	None	large subunit ribosomal protein L18
K02895	Cac_ATCC_49725	Cac_ATCC_49725	1951	c_000000000038	None	large subunit ribosomal protein L24
K03976	Cac_ATCC_49725	Cac_ATCC_49725	2178	c_000000000038	None	Cys-tRNA(Pro)/Cys-tRNA(Cys) deacylase [EC:3.1.1.-]
K06173	Cac_ATCC_49725	Cac_ATCC_49725	1980	c_000000000038	None	tRNA pseudouridine38-40 synthase [EC:5.4.99.12]
K04759	Cac_ATCC_49725	Cac_ATCC_49725	2212	c_000000000038	None	ferrous iron transport protein B
K04759	Cac_ATCC_49725	Cac_ATCC_49725	2213	c_000000000038	None	ferrous iron transport protein B
K07085	Cac_ATCC_49725	Cac_ATCC_49725	2001	c_000000000038	None	putative transport protein
K07085	Cac_ATCC_49725	Cac_ATCC_49725	127	c_000000000033	None	putative transport protein
K03426	Cac_ATCC_49725	Cac_ATCC_49725	2191	c_000000000038	None	NAD+ diphosphatase [EC:3.6.1.22]
K07654	Cac_ATCC_49725	Cac_ATCC_49725	2167	c_000000000038	None	two-component system, OmpR family, sensor histidine kinase MtrB [EC:2.7.13.3]
K00852	Cac_ATCC_49725	Cac_ATCC_49725	2110	c_000000000038	None	ribokinase [EC:2.7.1.15]
K08981	Cac_ATCC_49725	Cac_ATCC_49725	2034	c_000000000038	None	putative membrane protein
K00528	Cac_ATCC_49725	Cac_ATCC_49725	611	c_000000000036	None	ferredoxin/flavodoxin---NADP+ reductase [EC:1.18.1.2 1.19.1.1]
K00528	Cac_ATCC_49725	Cac_ATCC_49725	2155	c_000000000038	None	ferredoxin/flavodoxin---NADP+ reductase [EC:1.18.1.2 1.19.1.1]
K00851	Cac_ATCC_49725	Cac_ATCC_49725	2137	c_000000000038	None	gluconokinase [EC:2.7.1.12]
K07316	Cac_ATCC_49725	Cac_ATCC_49725	1446	c_000000000037	None	adenine-specific DNA-methyltransferase [EC:2.1.1.72]
K02939	Cac_ATCC_49725	Cac_ATCC_49725	1481	c_000000000038	None	large subunit ribosomal protein L9
K05878	Cac_ATCC_49725	Cac_ATCC_49725	1573	c_000000000038	None	phosphoenolpyruvate---glycerone phosphotransferase subunit DhaK [EC:2.7.1.121]
K02483	Cac_ATCC_49725	Cac_ATCC_49725	705	c_000000000036	None	two-component system, OmpR family, response regulator
K02483	Cac_ATCC_49725	Cac_ATCC_49725	1595	c_000000000038	None	two-component system, OmpR family, response regulator
K02483	Cac_ATCC_49725	Cac_ATCC_49725	1828	c_000000000038	None	two-component system, OmpR family, response regulator
K11414	Cac_ATCC_49725	Cac_ATCC_49725	1608	c_000000000038	None	NAD+-dependent protein deacetylase sirtuin 4 [EC:2.3.1.286]
K13571	Cac_ATCC_49725	Cac_ATCC_49725	1404	c_000000000037	None	proteasome accessory factor A [EC:6.3.1.19]
K13570	Cac_ATCC_49725	Cac_ATCC_49725	1403	c_000000000037	None	prokaryotic ubiquitin-like protein Pup
K02469	Cac_ATCC_49725	Cac_ATCC_49725	1561	c_000000000038	None	DNA gyrase subunit A [EC:5.6.2.2]
K07101	Cac_ATCC_49725	Cac_ATCC_49725	1611	c_000000000038	None	uncharacterized protein
K07465	Cac_ATCC_49725	Cac_ATCC_49725	1398	c_000000000037	None	putative RecB family exonuclease
K03629	Cac_ATCC_49725	Cac_ATCC_49725	1554	c_000000000038	None	DNA replication and repair protein RecF
K21885	Cac_ATCC_49725	Cac_ATCC_49725	1631	c_000000000038	None	ArsR family transcriptional regulator, cadmium/lead-responsive transcriptional repressor
K22552	Cac_ATCC_49725	Cac_ATCC_49725	1597	c_000000000038	None	multicopper oxidase [EC:1.16.3.1]
K13572	Cac_ATCC_49725	Cac_ATCC_49725	1405	c_000000000037	None	proteasome accessory factor B
K13573	Cac_ATCC_49725	Cac_ATCC_49725	1406	c_000000000037	None	proteasome accessory factor C
K08999	Cac_ATCC_49725	Cac_ATCC_49725	1434	c_000000000037	None	uncharacterized protein
K08369	Cac_ATCC_49725	Cac_ATCC_49725	1478	c_000000000038	None	MFS transporter, putative metabolite:H+ symporter
K00721	Cac_ATCC_49725	Cac_ATCC_49725	1415	c_000000000037	None	dolichol-phosphate mannosyltransferase [EC:2.4.1.83]
K03980	Cac_ATCC_49725	Cac_ATCC_49725	1533	c_000000000038	None	putative peptidoglycan lipid II flippase
K12132	Cac_ATCC_49725	Cac_ATCC_49725	1584	c_000000000038	None	eukaryotic-like serine/threonine-protein kinase [EC:2.7.11.1]
K12132	Cac_ATCC_49725	Cac_ATCC_49725	1036	c_000000000037	None	eukaryotic-like serine/threonine-protein kinase [EC:2.7.11.1]
K12132	Cac_ATCC_49725	Cac_ATCC_49725	1583	c_000000000038	None	eukaryotic-like serine/threonine-protein kinase [EC:2.7.11.1]
K07113	Cac_ATCC_49725	Cac_ATCC_49725	1413	c_000000000037	None	UPF0716 protein FxsA
K03820	Cac_ATCC_49725	Cac_ATCC_49725	1414	c_000000000037	None	apolipoprotein N-acyltransferase [EC:2.3.1.269]
K14347	Cac_ATCC_49725	Cac_ATCC_49725	1524	c_000000000038	None	solute carrier family 10 (sodium/bile acid cotransporter), member 7
K02914	Cac_ATCC_49725	Cac_ATCC_49725	1551	c_000000000038	None	large subunit ribosomal protein L34
K24131	Cac_ATCC_49725	Cac_ATCC_49725	1657	c_000000000038	None	protease PrsW [EC:3.4.-.-]
K03217	Cac_ATCC_49725	Cac_ATCC_49725	459	c_000000000035	None	YidC/Oxa1 family membrane protein insertase
K03217	Cac_ATCC_49725	Cac_ATCC_49725	1549	c_000000000038	None	YidC/Oxa1 family membrane protein insertase
K05896	Cac_ATCC_49725	Cac_ATCC_49725	1457	c_000000000037	None	segregation and condensation protein A
K20814	Cac_ATCC_49725	Cac_ATCC_49725	1402	c_000000000037	None	Pup amidohydrolase [EC:3.5.1.119]
K06178	Cac_ATCC_49725	Cac_ATCC_49725	1455	c_000000000037	None	23S rRNA pseudouridine2605 synthase [EC:5.4.99.22]
K00858	Cac_ATCC_49725	Cac_ATCC_49725	1464	c_000000000037	None	NAD+ kinase [EC:2.7.1.23]
K06024	Cac_ATCC_49725	Cac_ATCC_49725	1456	c_000000000037	None	segregation and condensation protein B
K03885	Cac_ATCC_49725	Cac_ATCC_49725	1421	c_000000000037	None	NADH:quinone reductase (non-electrogenic) [EC:1.6.5.9]
K03932	Cac_ATCC_49725	Cac_ATCC_49725	693	c_000000000036	None	polyhydroxybutyrate depolymerase
K03932	Cac_ATCC_49725	Cac_ATCC_49725	373	c_000000000033	None	polyhydroxybutyrate depolymerase
K03932	Cac_ATCC_49725	Cac_ATCC_49725	1447	c_000000000037	None	polyhydroxybutyrate depolymerase
K05364	Cac_ATCC_49725	Cac_ATCC_49725	1585	c_000000000038	None	penicillin-binding protein A
K23997	Cac_ATCC_49725	Cac_ATCC_49725	1495	c_000000000038	None	ADP-dependent NAD(P)H-hydrate dehydratase / NAD(P)H-hydrate epimerase [EC:4.2.1.136 5.1.99.6]
K22479	Cac_ATCC_49725	Cac_ATCC_49725	1452	c_000000000037	None	N-acetyltransferase
K00974	Cac_ATCC_49725	Cac_ATCC_49725	1529	c_000000000038	None	tRNA nucleotidyltransferase (CCA-adding enzyme) [EC:2.7.7.72 3.1.3.- 3.1.4.-]
K03919	Cac_ATCC_49725	Cac_ATCC_49725	1623	c_000000000038	None	DNA oxidative demethylase [EC:1.14.11.33]
K01869	Cac_ATCC_49725	Cac_ATCC_49725	1508	c_000000000038	None	leucyl-tRNA synthetase [EC:6.1.1.4]
K03501	Cac_ATCC_49725	Cac_ATCC_49725	1548	c_000000000038	None	16S rRNA (guanine527-N7)-methyltransferase [EC:2.1.1.170]
K02804	Cac_ATCC_49725	Cac_ATCC_49725	1581	c_000000000038	None	N-acetylglucosamine PTS system EIICBA or EIICB component [EC:2.7.1.193]
K03111	Cac_ATCC_49725	Cac_ATCC_49725	1482	c_000000000038	None	single-strand DNA-binding protein
K03111	Cac_ATCC_49725	Cac_ATCC_49725	813	c_000000000037	None	single-strand DNA-binding protein
K14445	Cac_ATCC_49725	Cac_ATCC_49725	1697	c_000000000038	None	solute carrier family 13 (sodium-dependent dicarboxylate transporter), member 2/3/5
K14445	Cac_ATCC_49725	Cac_ATCC_49725	1429	c_000000000037	None	solute carrier family 13 (sodium-dependent dicarboxylate transporter), member 2/3/5
K05835	Cac_ATCC_49725	Cac_ATCC_49725	875	c_000000000037	None	threonine efflux protein
K05835	Cac_ATCC_49725	Cac_ATCC_49725	1638	c_000000000038	None	threonine efflux protein
K05835	Cac_ATCC_49725	Cac_ATCC_49725	1639	c_000000000038	None	threonine efflux protein
K16652	Cac_ATCC_49725	Cac_ATCC_49725	1664	c_000000000038	None	decaprenylphospho-beta-D-erythro-pentofuranosid-2-ulose 2-reductase [EC:1.1.1.333]
K16652	Cac_ATCC_49725	Cac_ATCC_49725	1411	c_000000000037	None	decaprenylphospho-beta-D-erythro-pentofuranosid-2-ulose 2-reductase [EC:1.1.1.333]
K01448	Cac_ATCC_49725	Cac_ATCC_49725	1544	c_000000000038	None	N-acetylmuramoyl-L-alanine amidase [EC:3.5.1.28]
K03707	Cac_ATCC_49725	Cac_ATCC_49725	1424	c_000000000037	None	thiaminase (transcriptional activator TenA) [EC:3.5.99.2]
K07213	Cac_ATCC_49725	Cac_ATCC_49725	1593	c_000000000038	None	copper chaperone
K07213	Cac_ATCC_49725	Cac_ATCC_49725	1476	c_000000000038	None	copper chaperone
K16653	Cac_ATCC_49725	Cac_ATCC_49725	1665	c_000000000038	None	decaprenylphospho-beta-D-ribofuranose 2-oxidase [EC:1.1.98.3]
K02168	Cac_ATCC_49725	Cac_ATCC_49725	1627	c_000000000038	None	choline/glycine/proline betaine transport protein
K00970	Cac_ATCC_49725	Cac_ATCC_49725	1529	c_000000000038	None	poly(A) polymerase [EC:2.7.7.19]
K01515	Cac_ATCC_49725	Cac_ATCC_49725	1460	c_000000000037	None	ADP-ribose diphosphatase [EC:3.6.1.13 3.6.1.-]
K01267	Cac_ATCC_49725	Cac_ATCC_49725	1399	c_000000000037	None	aspartyl aminopeptidase [EC:3.4.11.21]
K00384	Cac_ATCC_49725	Cac_ATCC_49725	1542	c_000000000038	None	thioredoxin reductase (NADPH) [EC:1.8.1.9]
K03116	Cac_ATCC_49725	Cac_ATCC_49725	1407	c_000000000037	None	sec-independent protein translocase protein TatA
K01271	Cac_ATCC_49725	Cac_ATCC_49725	1410	c_000000000037	None	Xaa-Pro dipeptidase [EC:3.4.13.9]
K01271	Cac_ATCC_49725	Cac_ATCC_49725	1311	c_000000000037	None	Xaa-Pro dipeptidase [EC:3.4.13.9]
K06442	Cac_ATCC_49725	Cac_ATCC_49725	1465	c_000000000037	None	23S rRNA (cytidine1920-2'-O)/16S rRNA (cytidine1409-2'-O)-methyltransferase [EC:2.1.1.226 2.1.1.227]
K22522	Cac_ATCC_49725	Cac_ATCC_49725	1617	c_000000000038	None	cytokinin riboside 5'-monophosphate phosphoribohydrolase [EC:3.2.2.-]
K22278	Cac_ATCC_49725	Cac_ATCC_49725	1567	c_000000000038	None	peptidoglycan-N-acetylglucosamine deacetylase [EC:3.5.1.104]
K03671	Cac_ATCC_49725	Cac_ATCC_49725	1475	c_000000000038	None	thioredoxin 1
K03671	Cac_ATCC_49725	Cac_ATCC_49725	1543	c_000000000038	None	thioredoxin 1
K13686	Cac_ATCC_49725	Cac_ATCC_49725	1663	c_000000000038	None	galactan 5-O-arabinofuranosyltransferase [EC:2.4.2.46]
K01533	Cac_ATCC_49725	Cac_ATCC_49725	1592	c_000000000038	None	P-type Cu2+ transporter [EC:7.2.2.9]
K01533	Cac_ATCC_49725	Cac_ATCC_49725	1564	c_000000000038	None	P-type Cu2+ transporter [EC:7.2.2.9]
K01241	Cac_ATCC_49725	Cac_ATCC_49725	1610	c_000000000038	None	AMP nucleosidase [EC:3.2.2.4]
K02990	Cac_ATCC_49725	Cac_ATCC_49725	1483	c_000000000038	None	small subunit ribosomal protein S6
K07778	Cac_ATCC_49725	Cac_ATCC_49725	1498	c_000000000038	None	two-component system, NarL family, sensor histidine kinase DesK [EC:2.7.13.3]
K07778	Cac_ATCC_49725	Cac_ATCC_49725	1443	c_000000000037	None	two-component system, NarL family, sensor histidine kinase DesK [EC:2.7.13.3]
K07778	Cac_ATCC_49725	Cac_ATCC_49725	140	c_000000000033	None	two-component system, NarL family, sensor histidine kinase DesK [EC:2.7.13.3]
K07778	Cac_ATCC_49725	Cac_ATCC_49725	1166	c_000000000037	None	two-component system, NarL family, sensor histidine kinase DesK [EC:2.7.13.3]
K03536	Cac_ATCC_49725	Cac_ATCC_49725	1550	c_000000000038	None	ribonuclease P protein component [EC:3.1.26.5]
K13527	Cac_ATCC_49725	Cac_ATCC_49725	1401	c_000000000037	None	proteasome-associated ATPase
K19745	Cac_ATCC_49725	Cac_ATCC_49725	1501	c_000000000038	None	acrylyl-CoA reductase (NADPH) [EC:1.3.1.-]
K03709	Cac_ATCC_49725	Cac_ATCC_49725	1507	c_000000000038	None	DtxR family transcriptional regulator, Mn-dependent transcriptional regulator
K03709	Cac_ATCC_49725	Cac_ATCC_49725	860	c_000000000037	None	DtxR family transcriptional regulator, Mn-dependent transcriptional regulator
K06117	Cac_ATCC_49725	Cac_ATCC_49725	1467	c_000000000037	None	glycerol-1-phosphatase [EC:3.1.3.21]
K07792	Cac_ATCC_49725	Cac_ATCC_49725	1451	c_000000000037	None	anaerobic C4-dicarboxylate transporter DcuB
K09813	Cac_ATCC_49725	Cac_ATCC_49725	1497	c_000000000038	None	hemin transport system permease protein
K03496	Cac_ATCC_49725	Cac_ATCC_49725	1458	c_000000000037	None	chromosome partitioning protein
K03496	Cac_ATCC_49725	Cac_ATCC_49725	1547	c_000000000038	None	chromosome partitioning protein
K01256	Cac_ATCC_49725	Cac_ATCC_49725	1540	c_000000000038	None	aminopeptidase N [EC:3.4.11.2]
K01256	Cac_ATCC_49725	Cac_ATCC_49725	823	c_000000000037	None	aminopeptidase N [EC:3.4.11.2]
K03284	Cac_ATCC_49725	Cac_ATCC_49725	1426	c_000000000037	None	magnesium transporter
K19784	Cac_ATCC_49725	Cac_ATCC_49725	1504	c_000000000038	None	chromate reductase, NAD(P)H dehydrogenase (quinone)
K19784	Cac_ATCC_49725	Cac_ATCC_49725	1624	c_000000000038	None	chromate reductase, NAD(P)H dehydrogenase (quinone)
K07223	Cac_ATCC_49725	Cac_ATCC_49725	1419	c_000000000037	None	porphyrinogen peroxidase [EC:1.11.1.-]
K07222	Cac_ATCC_49725	Cac_ATCC_49725	594	c_000000000036	None	putative flavoprotein involved in K+ transport
K07222	Cac_ATCC_49725	Cac_ATCC_49725	1500	c_000000000038	None	putative flavoprotein involved in K+ transport
K07791	Cac_ATCC_49725	Cac_ATCC_49725	1396	c_000000000037	None	anaerobic C4-dicarboxylate transporter DcuA
K02004	Cac_ATCC_49725	Cac_ATCC_49725	1497	c_000000000038	None	putative ABC transport system permease protein
K02004	Cac_ATCC_49725	Cac_ATCC_49725	759	c_000000000037	None	putative ABC transport system permease protein
K03497	Cac_ATCC_49725	Cac_ATCC_49725	1546	c_000000000038	None	ParB family transcriptional regulator, chromosome partitioning protein
K03118	Cac_ATCC_49725	Cac_ATCC_49725	1408	c_000000000037	None	sec-independent protein translocase protein TatC
K12954	Cac_ATCC_49725	Cac_ATCC_49725	1633	c_000000000038	None	cation-transporting P-type ATPase G [EC:7.2.2.-]
K20074	Cac_ATCC_49725	Cac_ATCC_49725	1587	c_000000000038	None	PPM family protein phosphatase [EC:3.1.3.16]
K03652	Cac_ATCC_49725	Cac_ATCC_49725	1566	c_000000000038	None	DNA-3-methyladenine glycosylase [EC:3.2.2.21]
K02564	Cac_ATCC_49725	Cac_ATCC_49725	523	c_000000000035	None	glucosamine-6-phosphate deaminase [EC:3.5.99.6]
K02564	Cac_ATCC_49725	Cac_ATCC_49725	1580	c_000000000038	None	glucosamine-6-phosphate deaminase [EC:3.5.99.6]
K01858	Cac_ATCC_49725	Cac_ATCC_49725	1488	c_000000000038	None	myo-inositol-1-phosphate synthase [EC:5.5.1.4]
K03727	Cac_ATCC_49725	Cac_ATCC_49725	1409	c_000000000037	None	ATP-dependent RNA helicase HelY [EC:3.6.4.-]
K00945	Cac_ATCC_49725	Cac_ATCC_49725	1454	c_000000000037	None	CMP/dCMP kinase [EC:2.7.4.25]
K26606	Cac_ATCC_49725	Cac_ATCC_49725	1526	c_000000000038	None	branched chain amino acid efflux pump
K02217	Cac_ATCC_49725	Cac_ATCC_49725	1613	c_000000000038	None	ferritin [EC:1.16.3.2]
K03647	Cac_ATCC_49725	Cac_ATCC_49725	1506	c_000000000038	None	protein involved in ribonucleotide reduction
K03647	Cac_ATCC_49725	Cac_ATCC_49725	770	c_000000000037	None	protein involved in ribonucleotide reduction
K07386	Cac_ATCC_49725	Cac_ATCC_49725	1659	c_000000000038	None	putative endopeptidase [EC:3.4.24.-]
K03321	Cac_ATCC_49725	Cac_ATCC_49725	1612	c_000000000038	None	sulfate permease, SulP family
K01443	Cac_ATCC_49725	Cac_ATCC_49725	1579	c_000000000038	None	N-acetylglucosamine-6-phosphate deacetylase [EC:3.5.1.25]
K01443	Cac_ATCC_49725	Cac_ATCC_49725	524	c_000000000035	None	N-acetylglucosamine-6-phosphate deacetylase [EC:3.5.1.25]
K07146	Cac_ATCC_49725	Cac_ATCC_49725	1492	c_000000000038	None	UPF0176 protein
K26605	Cac_ATCC_49725	Cac_ATCC_49725	1527	c_000000000038	None	branched chain amino acid efflux pump
K02313	Cac_ATCC_49725	Cac_ATCC_49725	1552	c_000000000038	None	chromosomal replication initiator protein
K04763	Cac_ATCC_49725	Cac_ATCC_49725	1459	c_000000000037	None	integrase/recombinase XerD
K07120	Cac_ATCC_49725	Cac_ATCC_49725	1619	c_000000000038	None	uncharacterized protein
K09858	Cac_ATCC_49725	Cac_ATCC_49725	1439	c_000000000037	None	SEC-C motif domain protein
K06996	Cac_ATCC_49725	Cac_ATCC_49725	1642	c_000000000038	None	uncharacterized protein
K07693	Cac_ATCC_49725	Cac_ATCC_49725	1444	c_000000000037	None	two-component system, NarL family, response regulator DesR
K11387	Cac_ATCC_49725	Cac_ATCC_49725	1662	c_000000000038	None	arabinosyltransferase C [EC:2.4.2.-]
K02338	Cac_ATCC_49725	Cac_ATCC_49725	1553	c_000000000038	None	DNA polymerase III subunit beta [EC:2.7.7.7]
K01744	Cac_ATCC_49725	Cac_ATCC_49725	1395	c_000000000037	None	aspartate ammonia-lyase [EC:4.3.1.1]
K05522	Cac_ATCC_49725	Cac_ATCC_49725	64	c_000000000033	None	endonuclease VIII [EC:3.2.2.- 4.2.99.18]
K05522	Cac_ATCC_49725	Cac_ATCC_49725	1494	c_000000000038	None	endonuclease VIII [EC:3.2.2.- 4.2.99.18]
K03631	Cac_ATCC_49725	Cac_ATCC_49725	1463	c_000000000037	None	DNA repair protein RecN (Recombination protein N)
K07735	Cac_ATCC_49725	Cac_ATCC_49725	1528	c_000000000038	None	putative transcriptional regulator
K14761	Cac_ATCC_49725	Cac_ATCC_49725	1641	c_000000000038	None	ribosome-associated protein
K02314	Cac_ATCC_49725	Cac_ATCC_49725	1480	c_000000000038	None	replicative DNA helicase [EC:5.6.2.3]
K03977	Cac_ATCC_49725	Cac_ATCC_49725	1453	c_000000000037	None	GTPase
K00661	Cac_ATCC_49725	Cac_ATCC_49725	1622	c_000000000038	None	maltose O-acetyltransferase [EC:2.3.1.79]
K07442	Cac_ATCC_49725	Cac_ATCC_49725	1400	c_000000000037	None	tRNA (adenine57-N1/adenine58-N1)-methyltransferase catalytic subunit [EC:2.1.1.219 2.1.1.220]
K17686	Cac_ATCC_49725	Cac_ATCC_49725	1477	c_000000000038	None	P-type Cu+ transporter [EC:7.2.2.8]
K02470	Cac_ATCC_49725	Cac_ATCC_49725	1556	c_000000000038	None	DNA gyrase subunit B [EC:5.6.2.2]
K03579	Cac_ATCC_49725	Cac_ATCC_49725	1621	c_000000000038	None	ATP-dependent helicase HrpB [EC:3.6.4.13]
K01554	Cac_ATCC_49725	Cac_ATCC_49725	1460	c_000000000037	None	8-oxo-dGDP phosphatase [EC:3.6.1.58]
K02520	Cac_ATCC_49725	Cac_ATCC_49725	425	c_000000000033	None	translation initiation factor IF-3
K03574	Cac_ATCC_49725	Cac_ATCC_49725	256	c_000000000033	None	8-oxo-dGTP diphosphatase [EC:3.6.1.55]
K03574	Cac_ATCC_49725	Cac_ATCC_49725	392	c_000000000033	None	8-oxo-dGTP diphosphatase [EC:3.6.1.55]
K03574	Cac_ATCC_49725	Cac_ATCC_49725	617	c_000000000036	None	8-oxo-dGTP diphosphatase [EC:3.6.1.55]
K03574	Cac_ATCC_49725	Cac_ATCC_49725	1000	c_000000000037	None	8-oxo-dGTP diphosphatase [EC:3.6.1.55]
K03574	Cac_ATCC_49725	Cac_ATCC_49725	1531	c_000000000038	None	8-oxo-dGTP diphosphatase [EC:3.6.1.55]
K03574	Cac_ATCC_49725	Cac_ATCC_49725	1693	c_000000000038	None	8-oxo-dGTP diphosphatase [EC:3.6.1.55]
K02440	Cac_ATCC_49725	Cac_ATCC_49725	487	c_000000000035	None	glycerol uptake facilitator protein
K07459	Cac_ATCC_49725	Cac_ATCC_49725	383	c_000000000033	None	putative ATP-dependent endonuclease of the OLD family
K08224	Cac_ATCC_49725	Cac_ATCC_49725	469	c_000000000035	None	MFS transporter, YNFM family, putative membrane transport protein
K00057	Cac_ATCC_49725	Cac_ATCC_49725	393	c_000000000033	None	glycerol-3-phosphate dehydrogenase (NAD(P)+) [EC:1.1.1.94]
K03402	Cac_ATCC_49725	Cac_ATCC_49725	437	c_000000000033	None	transcriptional regulator of arginine metabolism
K03628	Cac_ATCC_49725	Cac_ATCC_49725	306	c_000000000033	None	transcription termination factor Rho
K07304	Cac_ATCC_49725	Cac_ATCC_49725	471	c_000000000035	None	peptide-methionine (S)-S-oxide reductase [EC:1.8.4.11]
K02335	Cac_ATCC_49725	Cac_ATCC_49725	408	c_000000000033	None	DNA polymerase I [EC:2.7.7.7]
K07503	Cac_ATCC_49725	Cac_ATCC_49725	321	c_000000000033	None	endonuclease [EC:3.1.-.-]
K02916	Cac_ATCC_49725	Cac_ATCC_49725	426	c_000000000033	None	large subunit ribosomal protein L35
K23258	Cac_ATCC_49725	Cac_ATCC_49725	392	c_000000000033	None	8-oxo-(d)GTP phosphatase [EC:3.6.1.69]
K03439	Cac_ATCC_49725	Cac_ATCC_49725	517	c_000000000035	None	tRNA (guanine-N7-)-methyltransferase [EC:2.1.1.33]
K13979	Cac_ATCC_49725	Cac_ATCC_49725	352	c_000000000033	None	alcohol dehydrogenase (NADP+) [EC:1.1.1.2]
K07273	Cac_ATCC_49725	Cac_ATCC_49725	332	c_000000000033	None	lysozyme
K02493	Cac_ATCC_49725	Cac_ATCC_49725	308	c_000000000033	None	release factor glutamine methyltransferase [EC:2.1.1.297]
K13950	Cac_ATCC_49725	Cac_ATCC_49725	495	c_000000000035	None	para-aminobenzoate synthetase [EC:2.6.1.85]
K01207	Cac_ATCC_49725	Cac_ATCC_49725	549	c_000000000035	None	beta-N-acetylhexosaminidase [EC:3.2.1.52]
K00864	Cac_ATCC_49725	Cac_ATCC_49725	488	c_000000000035	None	glycerol kinase [EC:2.7.1.30]
K08974	Cac_ATCC_49725	Cac_ATCC_49725	407	c_000000000033	None	putative membrane protein
K01788	Cac_ATCC_49725	Cac_ATCC_49725	527	c_000000000035	None	N-acylglucosamine-6-phosphate 2-epimerase [EC:5.1.3.9]
K03701	Cac_ATCC_49725	Cac_ATCC_49725	1875	c_000000000038	None	excinuclease ABC subunit A
K03701	Cac_ATCC_49725	Cac_ATCC_49725	423	c_000000000033	None	excinuclease ABC subunit A
K07566	Cac_ATCC_49725	Cac_ATCC_49725	309	c_000000000033	None	L-threonylcarbamoyladenylate synthase [EC:2.7.7.87]
K14136	Cac_ATCC_49725	Cac_ATCC_49725	499	c_000000000035	None	decaprenyl-phosphate phosphoribosyltransferase [EC:2.4.2.45]
K03648	Cac_ATCC_49725	Cac_ATCC_49725	397	c_000000000033	None	uracil-DNA glycosylase [EC:3.2.2.27]
K18929	Cac_ATCC_49725	Cac_ATCC_49725	282	c_000000000033	None	L-lactate dehydrogenase complex protein LldF
K02030	Cac_ATCC_49725	Cac_ATCC_49725	406	c_000000000033	None	polar amino acid transport system substrate-binding protein
K02030	Cac_ATCC_49725	Cac_ATCC_49725	615	c_000000000036	None	polar amino acid transport system substrate-binding protein
K02018	Cac_ATCC_49725	Cac_ATCC_49725	289	c_000000000033	None	molybdate transport system permease protein
K20468	Cac_ATCC_49725	Cac_ATCC_49725	514	c_000000000035	None	putative heme transporter
K01854	Cac_ATCC_49725	Cac_ATCC_49725	491	c_000000000035	None	UDP-galactopyranose mutase [EC:5.4.99.9]
K02434	Cac_ATCC_49725	Cac_ATCC_49725	351	c_000000000033	None	aspartyl-tRNA(Asn)/glutamyl-tRNA(Gln) amidotransferase subunit B [EC:6.3.5.6 6.3.5.7]
K03702	Cac_ATCC_49725	Cac_ATCC_49725	417	c_000000000033	None	excinuclease ABC subunit B
K02435	Cac_ATCC_49725	Cac_ATCC_49725	343	c_000000000033	None	aspartyl-tRNA(Asn)/glutamyl-tRNA(Gln) amidotransferase subunit C [EC:6.3.5.6 6.3.5.7]
K06860	Cac_ATCC_49725	Cac_ATCC_49725	516	c_000000000035	None	putative heme uptake system protein
K02757	Cac_ATCC_49725	Cac_ATCC_49725	414	c_000000000033	None	beta-glucoside PTS system EIICBA component [EC:2.7.1.-]
K18928	Cac_ATCC_49725	Cac_ATCC_49725	283	c_000000000033	None	L-lactate dehydrogenase complex protein LldE
K09819	Cac_ATCC_49725	Cac_ATCC_49725	375	c_000000000033	None	manganese/iron transport system permease protein
K01921	Cac_ATCC_49725	Cac_ATCC_49725	394	c_000000000033	None	D-alanine-D-alanine ligase [EC:6.3.2.4]
K04487	Cac_ATCC_49725	Cac_ATCC_49725	329	c_000000000033	None	cysteine desulfurase [EC:2.8.1.7]
K01887	Cac_ATCC_49725	Cac_ATCC_49725	284	c_000000000033	None	arginyl-tRNA synthetase [EC:6.1.1.19]
K02342	Cac_ATCC_49725	Cac_ATCC_49725	1738	c_000000000038	None	DNA polymerase III subunit epsilon [EC:2.7.7.7]
K02342	Cac_ATCC_49725	Cac_ATCC_49725	531	c_000000000035	None	DNA polymerase III subunit epsilon [EC:2.7.7.7]
K02342	Cac_ATCC_49725	Cac_ATCC_49725	340	c_000000000033	None	DNA polymerase III subunit epsilon [EC:2.7.7.7]
K02342	Cac_ATCC_49725	Cac_ATCC_49725	1087	c_000000000037	None	DNA polymerase III subunit epsilon [EC:2.7.7.7]
K02020	Cac_ATCC_49725	Cac_ATCC_49725	290	c_000000000033	None	molybdate transport system substrate-binding protein
K09820	Cac_ATCC_49725	Cac_ATCC_49725	376	c_000000000033	None	manganese/iron transport system ATP-binding protein
K24967	Cac_ATCC_49725	Cac_ATCC_49725	483	c_000000000035	None	GntR family transcriptional regulator, N-acetylglucosamine utilization regulator
K11738	Cac_ATCC_49725	Cac_ATCC_49725	440	c_000000000033	None	L-asparagine permease
K00782	Cac_ATCC_49725	Cac_ATCC_49725	281	c_000000000033	None	L-lactate dehydrogenase complex protein LldG
K12437	Cac_ATCC_49725	Cac_ATCC_49725	506	c_000000000035	None	polyketide synthase 13
K03710	Cac_ATCC_49725	Cac_ATCC_49725	483	c_000000000035	None	GntR family transcriptional regulator
K01890	Cac_ATCC_49725	Cac_ATCC_49725	431	c_000000000033	None	phenylalanyl-tRNA synthetase beta chain [EC:6.1.1.20]
K02433	Cac_ATCC_49725	Cac_ATCC_49725	344	c_000000000033	None	aspartyl-tRNA(Asn)/glutamyl-tRNA(Gln) amidotransferase subunit A [EC:6.3.5.6 6.3.5.7]
K04095	Cac_ATCC_49725	Cac_ATCC_49725	532	c_000000000035	None	cell filamentation protein, protein adenylyltransferase [EC:2.7.7.108]
K16650	Cac_ATCC_49725	Cac_ATCC_49725	497	c_000000000035	None	galactofuranosylgalactofuranosylrhamnosyl-N-acetylglucosaminyl-diphospho-decaprenol beta-1,5/1,6-galactofuranosyltransferase [EC:2.4.1.288]
K03668	Cac_ATCC_49725	Cac_ATCC_49725	345	c_000000000033	None	heat shock protein HslJ
K03522	Cac_ATCC_49725	Cac_ATCC_49725	328	c_000000000033	None	electron transfer flavoprotein alpha subunit
K14260	Cac_ATCC_49725	Cac_ATCC_49725	556	c_000000000036	None	alanine-synthesizing transaminase [EC:2.6.1.66 2.6.1.2]
K01889	Cac_ATCC_49725	Cac_ATCC_49725	430	c_000000000033	None	phenylalanyl-tRNA synthetase alpha chain [EC:6.1.1.20]
K06895	Cac_ATCC_49725	Cac_ATCC_49725	354	c_000000000033	None	L-lysine exporter family protein LysE/ArgO
K00566	Cac_ATCC_49725	Cac_ATCC_49725	334	c_000000000033	None	tRNA-uridine 2-sulfurtransferase [EC:2.8.1.13]
K16648	Cac_ATCC_49725	Cac_ATCC_49725	546	c_000000000035	None	arabinofuranan 3-O-arabinosyltransferase [EC:2.4.2.-]
K00016	Cac_ATCC_49725	Cac_ATCC_49725	473	c_000000000035	None	L-lactate dehydrogenase [EC:1.1.1.27]
K13687	Cac_ATCC_49725	Cac_ATCC_49725	500	c_000000000035	None	arabinofuranosyltransferase [EC:2.4.2.-]
K03655	Cac_ATCC_49725	Cac_ATCC_49725	399	c_000000000033	None	ATP-dependent DNA helicase RecG [EC:5.6.2.4]
K01478	Cac_ATCC_49725	Cac_ATCC_49725	537	c_000000000035	None	arginine deiminase [EC:3.5.3.6]
K03521	Cac_ATCC_49725	Cac_ATCC_49725	327	c_000000000033	None	electron transfer flavoprotein beta subunit
K01875	Cac_ATCC_49725	Cac_ATCC_49725	484	c_000000000035	None	seryl-tRNA synthetase [EC:6.1.1.11]
K05838	Cac_ATCC_49725	Cac_ATCC_49725	323	c_000000000033	None	putative thioredoxin
K02945	Cac_ATCC_49725	Cac_ATCC_49725	413	c_000000000033	None	small subunit ribosomal protein S1
K05596	Cac_ATCC_49725	Cac_ATCC_49725	355	c_000000000033	None	LysR family transcriptional regulator, chromosome initiation inhibitor
K00373	Cac_ATCC_49725	Cac_ATCC_49725	296	c_000000000033	None	nitrate reductase molybdenum cofactor assembly chaperone NarJ/NarW
K02028	Cac_ATCC_49725	Cac_ATCC_49725	404	c_000000000033	None	polar amino acid transport system ATP-binding protein [EC:7.4.2.1]
K02835	Cac_ATCC_49725	Cac_ATCC_49725	307	c_000000000033	None	peptide chain release factor 1
K20470	Cac_ATCC_49725	Cac_ATCC_49725	515	c_000000000035	None	trehalose monomycolate/heme transporter
K18851	Cac_ATCC_49725	Cac_ATCC_49725	501	c_000000000035	None	diacylglycerol O-acyltransferase / trehalose O-mycolyltransferase [EC:2.3.1.20 2.3.1.122]
K18851	Cac_ATCC_49725	Cac_ATCC_49725	502	c_000000000035	None	diacylglycerol O-acyltransferase / trehalose O-mycolyltransferase [EC:2.3.1.20 2.3.1.122]
K18851	Cac_ATCC_49725	Cac_ATCC_49725	1791	c_000000000038	None	diacylglycerol O-acyltransferase / trehalose O-mycolyltransferase [EC:2.3.1.20 2.3.1.122]
K07030	Cac_ATCC_49725	Cac_ATCC_49725	398	c_000000000033	None	fatty acid kinase [EC:2.7.2.18]
K12428	Cac_ATCC_49725	Cac_ATCC_49725	505	c_000000000035	None	fatty acid CoA ligase FadD32
K08316	Cac_ATCC_49725	Cac_ATCC_49725	401	c_000000000033	None	16S rRNA (guanine966-N2)-methyltransferase [EC:2.1.1.171]
K09791	Cac_ATCC_49725	Cac_ATCC_49725	448	c_000000000033	None	uncharacterized protein
K02029	Cac_ATCC_49725	Cac_ATCC_49725	405	c_000000000033	None	polar amino acid transport system permease protein
K03453	Cac_ATCC_49725	Cac_ATCC_49725	349	c_000000000033	None	bile acid:Na+ symporter, BASS family
K01126	Cac_ATCC_49725	Cac_ATCC_49725	474	c_000000000035	None	glycerophosphoryl diester phosphodiesterase [EC:3.1.4.46]
K02361	Cac_ATCC_49725	Cac_ATCC_49725	372	c_000000000033	None	isochorismate synthase [EC:5.4.4.2]
K01866	Cac_ATCC_49725	Cac_ATCC_49725	449	c_000000000033	None	tyrosyl-tRNA synthetase [EC:6.1.1.1]
K07393	Cac_ATCC_49725	Cac_ATCC_49725	356	c_000000000033	None	glutathionyl-hydroquinone reductase [EC:1.8.5.7]
K02887	Cac_ATCC_49725	Cac_ATCC_49725	427	c_000000000033	None	large subunit ribosomal protein L20
K02851	Cac_ATCC_49725	Cac_ATCC_49725	310	c_000000000033	None	UDP-GlcNAc:undecaprenyl-phosphate/decaprenyl-phosphate GlcNAc-1-phosphate transferase [EC:2.7.8.33 2.7.8.35]
K07493	Cac_ATCC_49725	Cac_ATCC_49725	451	c_000000000035	None	putative transposase
K07493	Cac_ATCC_49725	Cac_ATCC_49725	452	c_000000000035	None	putative transposase
K07493	Cac_ATCC_49725	Cac_ATCC_49725	453	c_000000000035	None	putative transposase
K07493	Cac_ATCC_49725	Cac_ATCC_49725	44	c_000000000033	None	putative transposase
K07493	Cac_ATCC_49725	Cac_ATCC_49725	1904	c_000000000038	None	putative transposase
K07493	Cac_ATCC_49725	Cac_ATCC_49725	1905	c_000000000038	None	putative transposase
K06994	Cac_ATCC_49725	Cac_ATCC_49725	1722	c_000000000038	None	putative drug exporter of the RND superfamily
K06994	Cac_ATCC_49725	Cac_ATCC_49725	122	c_000000000033	None	putative drug exporter of the RND superfamily
K06994	Cac_ATCC_49725	Cac_ATCC_49725	515	c_000000000035	None	putative drug exporter of the RND superfamily
K06177	Cac_ATCC_49725	Cac_ATCC_49725	224	c_000000000033	None	tRNA pseudouridine32 synthase / 23S rRNA pseudouridine746 synthase [EC:5.4.99.28 5.4.99.29]
K06177	Cac_ATCC_49725	Cac_ATCC_49725	455	c_000000000035	None	tRNA pseudouridine32 synthase / 23S rRNA pseudouridine746 synthase [EC:5.4.99.28 5.4.99.29]
K01426	Cac_ATCC_49725	Cac_ATCC_49725	344	c_000000000033	None	amidase [EC:3.5.1.4]
K01426	Cac_ATCC_49725	Cac_ATCC_49725	2133	c_000000000038	None	amidase [EC:3.5.1.4]
K03437	Cac_ATCC_49725	Cac_ATCC_49725	28	c_000000000033	None	RNA methyltransferase, TrmH family
K03437	Cac_ATCC_49725	Cac_ATCC_49725	429	c_000000000033	None	RNA methyltransferase, TrmH family
K01750	Cac_ATCC_49725	Cac_ATCC_49725	441	c_000000000033	None	ornithine cyclodeaminase [EC:4.3.1.12]
K26249	Cac_ATCC_49725	Cac_ATCC_49725	465	c_000000000035	None	nucleoid-associated protein Lsr2
K07052	Cac_ATCC_49725	Cac_ATCC_49725	540	c_000000000035	None	CAAX protease family protein
K07052	Cac_ATCC_49725	Cac_ATCC_49725	477	c_000000000035	None	CAAX protease family protein
K01972	Cac_ATCC_49725	Cac_ATCC_49725	341	c_000000000033	None	DNA ligase (NAD+) [EC:6.5.1.2]
K07497	Cac_ATCC_49725	Cac_ATCC_49725	1699	c_000000000038	None	putative transposase
K07497	Cac_ATCC_49725	Cac_ATCC_49725	519	c_000000000035	None	putative transposase
K07497	Cac_ATCC_49725	Cac_ATCC_49725	520	c_000000000035	None	putative transposase
K07497	Cac_ATCC_49725	Cac_ATCC_49725	9	c_000000000029	None	putative transposase
K07497	Cac_ATCC_49725	Cac_ATCC_49725	7	c_000000000028	None	putative transposase
K07497	Cac_ATCC_49725	Cac_ATCC_49725	11	c_000000000030	None	putative transposase
K07497	Cac_ATCC_49725	Cac_ATCC_49725	1803	c_000000000038	None	putative transposase
K07497	Cac_ATCC_49725	Cac_ATCC_49725	1705	c_000000000038	None	putative transposase
K07497	Cac_ATCC_49725	Cac_ATCC_49725	14	c_000000000032	None	putative transposase
K07497	Cac_ATCC_49725	Cac_ATCC_49725	1871	c_000000000038	None	putative transposase
K07497	Cac_ATCC_49725	Cac_ATCC_49725	530	c_000000000035	None	putative transposase
K07497	Cac_ATCC_49725	Cac_ATCC_49725	1683	c_000000000038	None	putative transposase
K07497	Cac_ATCC_49725	Cac_ATCC_49725	754	c_000000000037	None	putative transposase
K07497	Cac_ATCC_49725	Cac_ATCC_49725	726	c_000000000036	None	putative transposase
K07497	Cac_ATCC_49725	Cac_ATCC_49725	382	c_000000000033	None	putative transposase
K00111	Cac_ATCC_49725	Cac_ATCC_49725	486	c_000000000035	None	glycerol-3-phosphate dehydrogenase [EC:1.1.5.3]
K01421	Cac_ATCC_49725	Cac_ATCC_49725	385	c_000000000033	None	putative membrane protein
K01421	Cac_ATCC_49725	Cac_ATCC_49725	386	c_000000000033	None	putative membrane protein
K01421	Cac_ATCC_49725	Cac_ATCC_49725	1137	c_000000000037	None	putative membrane protein
K06400	Cac_ATCC_49725	Cac_ATCC_49725	553	c_000000000036	None	site-specific DNA recombinase
K03752	Cac_ATCC_49725	Cac_ATCC_49725	301	c_000000000033	None	molybdenum cofactor guanylyltransferase [EC:2.7.7.77]
K07284	Cac_ATCC_49725	Cac_ATCC_49725	576	c_000000000036	None	sortase A [EC:3.4.22.70]
K07284	Cac_ATCC_49725	Cac_ATCC_49725	460	c_000000000035	None	sortase A [EC:3.4.22.70]
K04564	Cac_ATCC_49725	Cac_ATCC_49725	1290	c_000000000037	None	superoxide dismutase, Fe-Mn family [EC:1.15.1.1]
K04564	Cac_ATCC_49725	Cac_ATCC_49725	470	c_000000000035	None	superoxide dismutase, Fe-Mn family [EC:1.15.1.1]
K02075	Cac_ATCC_49725	Cac_ATCC_49725	694	c_000000000036	None	zinc/manganese transport system permease protein
K02075	Cac_ATCC_49725	Cac_ATCC_49725	375	c_000000000033	None	zinc/manganese transport system permease protein
K03602	Cac_ATCC_49725	Cac_ATCC_49725	191	c_000000000033	None	exodeoxyribonuclease VII small subunit [EC:3.1.11.6]
K01174	Cac_ATCC_49725	Cac_ATCC_49725	201	c_000000000033	None	micrococcal nuclease [EC:3.1.31.1]
K21688	Cac_ATCC_49725	Cac_ATCC_49725	109	c_000000000033	None	resuscitation-promoting factor RpfB
K16568	Cac_ATCC_49725	Cac_ATCC_49725	545	c_000000000035	None	exopolysaccharide production protein ExoZ
K16568	Cac_ATCC_49725	Cac_ATCC_49725	117	c_000000000033	None	exopolysaccharide production protein ExoZ
K03601	Cac_ATCC_49725	Cac_ATCC_49725	192	c_000000000033	None	exodeoxyribonuclease VII large subunit [EC:3.1.11.6]
K02279	Cac_ATCC_49725	Cac_ATCC_49725	93	c_000000000033	None	pilus assembly protein CpaB
K06221	Cac_ATCC_49725	Cac_ATCC_49725	34	c_000000000033	None	2,5-diketo-D-gluconate reductase A [EC:1.1.1.346]
K06221	Cac_ATCC_49725	Cac_ATCC_49725	827	c_000000000037	None	2,5-diketo-D-gluconate reductase A [EC:1.1.1.346]
K08153	Cac_ATCC_49725	Cac_ATCC_49725	251	c_000000000033	None	MFS transporter, DHA1 family, multidrug resistance protein
K02913	Cac_ATCC_49725	Cac_ATCC_49725	81	c_000000000033	None	large subunit ribosomal protein L33
K15738	Cac_ATCC_49725	Cac_ATCC_49725	113	c_000000000033	None	ABC transport system ATP-binding/permease protein
K15738	Cac_ATCC_49725	Cac_ATCC_49725	814	c_000000000037	None	ABC transport system ATP-binding/permease protein
K03833	Cac_ATCC_49725	Cac_ATCC_49725	210	c_000000000033	None	selenocysteine-specific elongation factor
K14393	Cac_ATCC_49725	Cac_ATCC_49725	36	c_000000000033	None	cation/acetate symporter
K06218	Cac_ATCC_49725	Cac_ATCC_49725	17	c_000000000033	None	mRNA interferase RelE/StbE
K03758	Cac_ATCC_49725	Cac_ATCC_49725	161	c_000000000033	None	arginine:ornithine antiporter / lysine permease
K04751	Cac_ATCC_49725	Cac_ATCC_49725	42	c_000000000033	None	nitrogen regulatory protein P-II 1
K04751	Cac_ATCC_49725	Cac_ATCC_49725	1125	c_000000000037	None	nitrogen regulatory protein P-II 1
K07729	Cac_ATCC_49725	Cac_ATCC_49725	227	c_000000000033	None	putative transcriptional regulator
K02902	Cac_ATCC_49725	Cac_ATCC_49725	82	c_000000000033	None	large subunit ribosomal protein L28
K01990	Cac_ATCC_49725	Cac_ATCC_49725	1441	c_000000000037	None	ABC-2 type transport system ATP-binding protein
K01990	Cac_ATCC_49725	Cac_ATCC_49725	618	c_000000000036	None	ABC-2 type transport system ATP-binding protein
K01990	Cac_ATCC_49725	Cac_ATCC_49725	1357	c_000000000037	None	ABC-2 type transport system ATP-binding protein
K01990	Cac_ATCC_49725	Cac_ATCC_49725	1168	c_000000000037	None	ABC-2 type transport system ATP-binding protein
K01990	Cac_ATCC_49725	Cac_ATCC_49725	277	c_000000000033	None	ABC-2 type transport system ATP-binding protein
K01992	Cac_ATCC_49725	Cac_ATCC_49725	72	c_000000000033	None	ABC-2 type transport system permease protein
K01992	Cac_ATCC_49725	Cac_ATCC_49725	276	c_000000000033	None	ABC-2 type transport system permease protein
K00124	Cac_ATCC_49725	Cac_ATCC_49725	205	c_000000000033	None	formate dehydrogenase iron-sulfur subunit
K22757	Cac_ATCC_49725	Cac_ATCC_49725	25	c_000000000033	None	glutaminyl-peptide cyclotransferase [EC:2.3.2.5]
K16237	Cac_ATCC_49725	Cac_ATCC_49725	229	c_000000000033	None	aromatic amino acid permease
K16237	Cac_ATCC_49725	Cac_ATCC_49725	231	c_000000000033	None	aromatic amino acid permease
K05589	Cac_ATCC_49725	Cac_ATCC_49725	165	c_000000000033	None	cell division protein FtsB
K09760	Cac_ATCC_49725	Cac_ATCC_49725	195	c_000000000033	None	DNA recombination protein RmuC
K18917	Cac_ATCC_49725	Cac_ATCC_49725	57	c_000000000033	None	mycoredoxin [EC:1.20.4.3]
K01934	Cac_ATCC_49725	Cac_ATCC_49725	94	c_000000000033	None	5-formyltetrahydrofolate cyclo-ligase [EC:6.3.3.2]
K06901	Cac_ATCC_49725	Cac_ATCC_49725	27	c_000000000033	None	adenine/guanine/hypoxanthine permease
K20469	Cac_ATCC_49725	Cac_ATCC_49725	578	c_000000000036	None	putative heme transporter
K20469	Cac_ATCC_49725	Cac_ATCC_49725	196	c_000000000033	None	putative heme transporter
K07175	Cac_ATCC_49725	Cac_ATCC_49725	182	c_000000000033	None	PhoH-like ATPase
K22468	Cac_ATCC_49725	Cac_ATCC_49725	641	c_000000000036	None	polyphosphate kinase [EC:2.7.4.34]
K22468	Cac_ATCC_49725	Cac_ATCC_49725	141	c_000000000033	None	polyphosphate kinase [EC:2.7.4.34]
K18455	Cac_ATCC_49725	Cac_ATCC_49725	174	c_000000000033	None	mycothiol S-conjugate amidase [EC:3.5.1.115]
K02963	Cac_ATCC_49725	Cac_ATCC_49725	79	c_000000000033	None	small subunit ribosomal protein S18
K03499	Cac_ATCC_49725	Cac_ATCC_49725	131	c_000000000033	None	trk/ktr system potassium uptake protein
K03704	Cac_ATCC_49725	Cac_ATCC_49725	1775	c_000000000038	None	cold shock protein
K03704	Cac_ATCC_49725	Cac_ATCC_49725	23	c_000000000033	None	cold shock protein
K07238	Cac_ATCC_49725	Cac_ATCC_49725	213	c_000000000033	None	zinc transporter, ZIP family
K20490	Cac_ATCC_49725	Cac_ATCC_49725	138	c_000000000033	None	lantibiotic transport system ATP-binding protein
K01304	Cac_ATCC_49725	Cac_ATCC_49725	202	c_000000000033	None	pyroglutamyl-peptidase [EC:3.4.19.3]
K03498	Cac_ATCC_49725	Cac_ATCC_49725	130	c_000000000033	None	trk/ktr system potassium uptake protein
K03117	Cac_ATCC_49725	Cac_ATCC_49725	243	c_000000000033	None	sec-independent protein translocase protein TatB
K15977	Cac_ATCC_49725	Cac_ATCC_49725	100	c_000000000033	None	putative oxidoreductase
K15977	Cac_ATCC_49725	Cac_ATCC_49725	357	c_000000000033	None	putative oxidoreductase
K07397	Cac_ATCC_49725	Cac_ATCC_49725	1866	c_000000000038	None	putative redox protein
K07397	Cac_ATCC_49725	Cac_ATCC_49725	39	c_000000000033	None	putative redox protein
K16926	Cac_ATCC_49725	Cac_ATCC_49725	55	c_000000000033	None	energy-coupling factor transport system substrate-specific component
K13283	Cac_ATCC_49725	Cac_ATCC_49725	199	c_000000000033	None	ferrous-iron efflux pump FieF
K09146	Cac_ATCC_49725	Cac_ATCC_49725	215	c_000000000033	None	uncharacterized protein
K13693	Cac_ATCC_49725	Cac_ATCC_49725	235	c_000000000033	None	glucosyl-3-phosphoglycerate synthase [EC:2.4.1.266]
K01042	Cac_ATCC_49725	Cac_ATCC_49725	209	c_000000000033	None	L-seryl-tRNA(Ser) seleniumtransferase [EC:2.9.1.1]
K01056	Cac_ATCC_49725	Cac_ATCC_49725	132	c_000000000033	None	peptidyl-tRNA hydrolase, PTH1 family [EC:3.1.1.29]
K01056	Cac_ATCC_49725	Cac_ATCC_49725	143	c_000000000033	None	peptidyl-tRNA hydrolase, PTH1 family [EC:3.1.1.29]
K24217	Cac_ATCC_49725	Cac_ATCC_49725	107	c_000000000033	None	L-amino acid N-acyltransferase [EC:2.3.1.-]
K01726	Cac_ATCC_49725	Cac_ATCC_49725	124	c_000000000033	None	gamma-carbonic anhydrase [EC:4.2.1.-]
K14698	Cac_ATCC_49725	Cac_ATCC_49725	52	c_000000000033	None	ATP-binding cassette, subfamily B, bacterial IrtA/YbtP [EC:7.-.-.-]
K01524	Cac_ATCC_49725	Cac_ATCC_49725	1830	c_000000000038	None	exopolyphosphatase / guanosine-5'-triphosphate,3'-diphosphate pyrophosphatase [EC:3.6.1.11 3.6.1.40]
K01524	Cac_ATCC_49725	Cac_ATCC_49725	167	c_000000000033	None	exopolyphosphatase / guanosine-5'-triphosphate,3'-diphosphate pyrophosphatase [EC:3.6.1.11 3.6.1.40]
K09781	Cac_ATCC_49725	Cac_ATCC_49725	214	c_000000000033	None	uncharacterized protein
K03723	Cac_ATCC_49725	Cac_ATCC_49725	158	c_000000000033	None	transcription-repair coupling factor (superfamily II helicase) [EC:5.6.2.4]
K01874	Cac_ATCC_49725	Cac_ATCC_49725	105	c_000000000033	None	methionyl-tRNA synthetase [EC:6.1.1.10]
K03326	Cac_ATCC_49725	Cac_ATCC_49725	91	c_000000000033	None	C4-dicarboxylate transporter, DcuC family
K14699	Cac_ATCC_49725	Cac_ATCC_49725	51	c_000000000033	None	ATP-binding cassette, subfamily B, bacterial IrtB/YbtQ [EC:7.-.-.-]
K01082	Cac_ATCC_49725	Cac_ATCC_49725	62	c_000000000033	None	3'(2'), 5'-bisphosphate nucleotidase [EC:3.1.3.7]
K05592	Cac_ATCC_49725	Cac_ATCC_49725	264	c_000000000033	None	ATP-dependent RNA helicase DeaD [EC:3.6.4.13]
K09009	Cac_ATCC_49725	Cac_ATCC_49725	166	c_000000000033	None	uncharacterized protein
K03929	Cac_ATCC_49725	Cac_ATCC_49725	248	c_000000000033	None	para-nitrobenzyl esterase [EC:3.1.1.-]
K01246	Cac_ATCC_49725	Cac_ATCC_49725	99	c_000000000033	None	DNA-3-methyladenine glycosylase I [EC:3.2.2.20]
K18918	Cac_ATCC_49725	Cac_ATCC_49725	16	c_000000000033	None	RHH-type transcriptional regulator, rel operon repressor / antitoxin RelB
K02954	Cac_ATCC_49725	Cac_ATCC_49725	80	c_000000000033	None	small subunit ribosomal protein S14
K11928	Cac_ATCC_49725	Cac_ATCC_49725	268	c_000000000033	None	sodium/proline symporter
K03282	Cac_ATCC_49725	Cac_ATCC_49725	90	c_000000000033	None	large conductance mechanosensitive channel
K00563	Cac_ATCC_49725	Cac_ATCC_49725	238	c_000000000033	None	23S rRNA (guanine745-N1)-methyltransferase [EC:2.1.1.187]
K03724	Cac_ATCC_49725	Cac_ATCC_49725	63	c_000000000033	None	ATP-dependent helicase Lhr and Lhr-like helicase [EC:3.6.4.13 5.6.2.4]
K02837	Cac_ATCC_49725	Cac_ATCC_49725	128	c_000000000033	None	peptide chain release factor 3
K03320	Cac_ATCC_49725	Cac_ATCC_49725	41	c_000000000033	None	ammonium transporter, Amt family
K01008	Cac_ATCC_49725	Cac_ATCC_49725	208	c_000000000033	None	selenide, water dikinase [EC:2.7.9.3]
K05520	Cac_ATCC_49725	Cac_ATCC_49725	198	c_000000000033	None	deglycase [EC:3.5.1.124]
K15525	Cac_ATCC_49725	Cac_ATCC_49725	220	c_000000000033	None	N-acetyl-1-D-myo-inositol-2-amino-2-deoxy-alpha-D-glucopyranoside deacetylase [EC:3.5.1.103]
K16164	Cac_ATCC_49725	Cac_ATCC_49725	142	c_000000000033	None	acylpyruvate hydrolase [EC:3.7.1.5]
K08372	Cac_ATCC_49725	Cac_ATCC_49725	87	c_000000000033	None	putative serine protease PepD [EC:3.4.21.-]
K02528	Cac_ATCC_49725	Cac_ATCC_49725	110	c_000000000033	None	16S rRNA (adenine1518-N6/adenine1519-N6)-dimethyltransferase [EC:2.1.1.182]
K00459	Cac_ATCC_49725	Cac_ATCC_49725	133	c_000000000033	None	nitronate monooxygenase [EC:1.13.12.16]
K07056	Cac_ATCC_49725	Cac_ATCC_49725	103	c_000000000033	None	16S rRNA (cytidine1402-2'-O)-methyltransferase [EC:2.1.1.198]
K01552	Cac_ATCC_49725	Cac_ATCC_49725	1914	c_000000000038	None	energy-coupling factor transport system ATP-binding protein [EC:7.-.-.-]
K01552	Cac_ATCC_49725	Cac_ATCC_49725	53	c_000000000033	None	energy-coupling factor transport system ATP-binding protein [EC:7.-.-.-]
K06942	Cac_ATCC_49725	Cac_ATCC_49725	197	c_000000000033	None	ribosome-binding ATPase
K07084	Cac_ATCC_49725	Cac_ATCC_49725	67	c_000000000033	None	putative amino acid transporter
K03547	Cac_ATCC_49725	Cac_ATCC_49725	271	c_000000000033	None	DNA repair protein SbcD/Mre11
K12503	Cac_ATCC_49725	Cac_ATCC_49725	176	c_000000000033	None	short-chain Z-isoprenyl diphosphate synthase [EC:2.5.1.68]
K21687	Cac_ATCC_49725	Cac_ATCC_49725	1173	c_000000000037	None	resuscitation-promoting factor RpfA
K21687	Cac_ATCC_49725	Cac_ATCC_49725	22	c_000000000033	None	resuscitation-promoting factor RpfA
K03624	Cac_ATCC_49725	Cac_ATCC_49725	172	c_000000000033	None	transcription elongation factor GreA
K10843	Cac_ATCC_49725	Cac_ATCC_49725	19	c_000000000033	None	DNA excision repair protein ERCC-3 [EC:5.6.2.4]
K07483	Cac_ATCC_49725	Cac_ATCC_49725	10	c_000000000030	None	transposase
K07483	Cac_ATCC_49725	Cac_ATCC_49725	1682	c_000000000038	None	transposase
K02909	Cac_ATCC_49725	Cac_ATCC_49725	83	c_000000000033	None	large subunit ribosomal protein L31
K03424	Cac_ATCC_49725	Cac_ATCC_49725	108	c_000000000033	None	TatD DNase family protein [EC:3.1.21.-]
K03593	Cac_ATCC_49725	Cac_ATCC_49725	244	c_000000000033	None	ATP-binding protein involved in chromosome partitioning
K04015	Cac_ATCC_49725	Cac_ATCC_49725	206	c_000000000033	None	protein NrfD
K03790	Cac_ATCC_49725	Cac_ATCC_49725	97	c_000000000033	None	[ribosomal protein S5]-alanine N-acetyltransferase [EC:2.3.1.267]
K02897	Cac_ATCC_49725	Cac_ATCC_49725	145	c_000000000033	None	large subunit ribosomal protein L25
K06207	Cac_ATCC_49725	Cac_ATCC_49725	217	c_000000000033	None	GTP-binding protein
K05524	Cac_ATCC_49725	Cac_ATCC_49725	222	c_000000000033	None	ferredoxin
K06168	Cac_ATCC_49725	Cac_ATCC_49725	1209	c_000000000037	None	tRNA-2-methylthio-N6-dimethylallyladenosine synthase [EC:2.8.4.3]
K04756	Cac_ATCC_49725	Cac_ATCC_49725	1233	c_000000000037	None	lipoyl-dependent peroxiredoxin subunit D [EC:1.11.1.28]
K26252	Cac_ATCC_49725	Cac_ATCC_49725	1238	c_000000000037	None	DtxR family transcriptional regulator, iron-dependent repressor
K16783	Cac_ATCC_49725	Cac_ATCC_49725	1203	c_000000000037	None	biotin transport system permease protein
K11749	Cac_ATCC_49725	Cac_ATCC_49725	1157	c_000000000037	None	regulator of sigma E protease [EC:3.4.24.-]
K19710	Cac_ATCC_49725	Cac_ATCC_49725	1270	c_000000000037	None	ATP adenylyltransferase [EC:2.7.7.53]
K03210	Cac_ATCC_49725	Cac_ATCC_49725	1281	c_000000000037	None	preprotein translocase subunit YajC
K07738	Cac_ATCC_49725	Cac_ATCC_49725	1228	c_000000000037	None	transcriptional repressor NrdR
K03837	Cac_ATCC_49725	Cac_ATCC_49725	536	c_000000000035	None	serine transporter
K03837	Cac_ATCC_49725	Cac_ATCC_49725	1649	c_000000000038	None	serine transporter
K03837	Cac_ATCC_49725	Cac_ATCC_49725	1242	c_000000000037	None	serine transporter
K03837	Cac_ATCC_49725	Cac_ATCC_49725	1656	c_000000000038	None	serine transporter
K01239	Cac_ATCC_49725	Cac_ATCC_49725	1186	c_000000000037	None	purine nucleosidase [EC:3.2.2.1]
K01239	Cac_ATCC_49725	Cac_ATCC_49725	1371	c_000000000037	None	purine nucleosidase [EC:3.2.2.1]
K09936	Cac_ATCC_49725	Cac_ATCC_49725	1265	c_000000000037	None	bacterial/archaeal transporter family-2 protein
K09936	Cac_ATCC_49725	Cac_ATCC_49725	943	c_000000000037	None	bacterial/archaeal transporter family-2 protein
K24126	Cac_ATCC_49725	Cac_ATCC_49725	1232	c_000000000037	None	lipoyl-dependent peroxiredoxin subunit C [EC:1.11.1.28]
K06153	Cac_ATCC_49725	Cac_ATCC_49725	1389	c_000000000037	None	undecaprenyl-diphosphatase [EC:3.6.1.27]
K07305	Cac_ATCC_49725	Cac_ATCC_49725	1262	c_000000000037	None	peptide-methionine (R)-S-oxide reductase [EC:1.8.4.12]
K03177	Cac_ATCC_49725	Cac_ATCC_49725	1184	c_000000000037	None	tRNA pseudouridine55 synthase [EC:5.4.99.25]
K21473	Cac_ATCC_49725	Cac_ATCC_49725	1379	c_000000000037	None	peptidoglycan DL-endopeptidase RipA [EC:3.4.-.-]
K06958	Cac_ATCC_49725	Cac_ATCC_49725	1340	c_000000000037	None	RNase adapter protein RapZ
K02519	Cac_ATCC_49725	Cac_ATCC_49725	1178	c_000000000037	None	translation initiation factor IF-2
K16785	Cac_ATCC_49725	Cac_ATCC_49725	1915	c_000000000038	None	energy-coupling factor transport system permease protein
K16785	Cac_ATCC_49725	Cac_ATCC_49725	1203	c_000000000037	None	energy-coupling factor transport system permease protein
K16785	Cac_ATCC_49725	Cac_ATCC_49725	54	c_000000000033	None	energy-coupling factor transport system permease protein
K02860	Cac_ATCC_49725	Cac_ATCC_49725	1132	c_000000000037	None	16S rRNA processing protein RimM
K07071	Cac_ATCC_49725	Cac_ATCC_49725	1317	c_000000000037	None	uncharacterized protein
K03565	Cac_ATCC_49725	Cac_ATCC_49725	1208	c_000000000037	None	regulatory protein
K01159	Cac_ATCC_49725	Cac_ATCC_49725	1278	c_000000000037	None	crossover junction endodeoxyribonuclease RuvC [EC:3.1.21.10]
K16784	Cac_ATCC_49725	Cac_ATCC_49725	1204	c_000000000037	None	biotin transport system ATP-binding protein [EC:7.6.2.-]
K17883	Cac_ATCC_49725	Cac_ATCC_49725	1161	c_000000000037	None	mycothione reductase [EC:1.8.1.15]
K07460	Cac_ATCC_49725	Cac_ATCC_49725	1143	c_000000000037	None	putative endonuclease
K06959	Cac_ATCC_49725	Cac_ATCC_49725	1136	c_000000000037	None	protein Tex
K01512	Cac_ATCC_49725	Cac_ATCC_49725	1116	c_000000000037	None	acylphosphatase [EC:3.6.1.7]
K09748	Cac_ATCC_49725	Cac_ATCC_49725	1175	c_000000000037	None	ribosome maturation factor RimP
K03072	Cac_ATCC_49725	Cac_ATCC_49725	1282	c_000000000037	None	preprotein translocase subunit SecD
K01881	Cac_ATCC_49725	Cac_ATCC_49725	1171	c_000000000037	None	prolyl-tRNA synthetase [EC:6.1.1.15]
K09013	Cac_ATCC_49725	Cac_ATCC_49725	1362	c_000000000037	None	Fe-S cluster assembly ATP-binding protein
K00962	Cac_ATCC_49725	Cac_ATCC_49725	1188	c_000000000037	None	polyribonucleotide nucleotidyltransferase [EC:2.7.7.8]
K03310	Cac_ATCC_49725	Cac_ATCC_49725	809	c_000000000037	None	alanine or glycine:cation symporter, AGCS family
K03310	Cac_ATCC_49725	Cac_ATCC_49725	1115	c_000000000037	None	alanine or glycine:cation symporter, AGCS family
K02967	Cac_ATCC_49725	Cac_ATCC_49725	1148	c_000000000037	None	small subunit ribosomal protein S2
K03106	Cac_ATCC_49725	Cac_ATCC_49725	1127	c_000000000037	None	signal recognition particle subunit SRP54 [EC:3.6.5.4]
K03110	Cac_ATCC_49725	Cac_ATCC_49725	1118	c_000000000037	None	fused signal recognition particle receptor
K02959	Cac_ATCC_49725	Cac_ATCC_49725	1129	c_000000000037	None	small subunit ribosomal protein S16
K03500	Cac_ATCC_49725	Cac_ATCC_49725	1332	c_000000000037	None	16S rRNA (cytosine967-C5)-methyltransferase [EC:2.1.1.176]
K01868	Cac_ATCC_49725	Cac_ATCC_49725	1269	c_000000000037	None	threonyl-tRNA synthetase [EC:6.1.1.3]
K03703	Cac_ATCC_49725	Cac_ATCC_49725	1339	c_000000000037	None	excinuclease ABC subunit C
K09762	Cac_ATCC_49725	Cac_ATCC_49725	1342	c_000000000037	None	cell division protein WhiA
K03529	Cac_ATCC_49725	Cac_ATCC_49725	1117	c_000000000037	None	chromosome segregation protein
K00791	Cac_ATCC_49725	Cac_ATCC_49725	1214	c_000000000037	None	tRNA dimethylallyltransferase [EC:2.5.1.75]
K02838	Cac_ATCC_49725	Cac_ATCC_49725	1151	c_000000000037	None	ribosome recycling factor
K11065	Cac_ATCC_49725	Cac_ATCC_49725	1292	c_000000000037	None	thioredoxin-dependent peroxiredoxin [EC:1.11.1.24]
K11717	Cac_ATCC_49725	Cac_ATCC_49725	1363	c_000000000037	None	cysteine desulfurase / selenocysteine lyase [EC:2.8.1.7 4.4.1.16]
K01262	Cac_ATCC_49725	Cac_ATCC_49725	1311	c_000000000037	None	Xaa-Pro aminopeptidase [EC:3.4.11.9]
K03303	Cac_ATCC_49725	Cac_ATCC_49725	1343	c_000000000037	None	lactate permease
K08256	Cac_ATCC_49725	Cac_ATCC_49725	1273	c_000000000037	None	phosphatidyl-myo-inositol alpha-mannosyltransferase [EC:2.4.1.345]
K09014	Cac_ATCC_49725	Cac_ATCC_49725	1360	c_000000000037	None	Fe-S cluster assembly protein SufB
K03075	Cac_ATCC_49725	Cac_ATCC_49725	1347	c_000000000037	None	preprotein translocase subunit SecG
K01892	Cac_ATCC_49725	Cac_ATCC_49725	1294	c_000000000037	None	histidyl-tRNA synthetase [EC:6.1.1.21]
K00554	Cac_ATCC_49725	Cac_ATCC_49725	1133	c_000000000037	None	tRNA (guanine37-N1)-methyltransferase [EC:2.1.1.228]
K02357	Cac_ATCC_49725	Cac_ATCC_49725	1149	c_000000000037	None	elongation factor Ts
K01139	Cac_ATCC_49725	Cac_ATCC_49725	1286	c_000000000037	None	GTP diphosphokinase / guanosine-3',5'-bis(diphosphate) 3'-diphosphatase [EC:2.7.6.5 3.1.7.2]
K02356	Cac_ATCC_49725	Cac_ATCC_49725	1312	c_000000000037	None	elongation factor P
K03060	Cac_ATCC_49725	Cac_ATCC_49725	1326	c_000000000037	None	DNA-directed RNA polymerase subunit omega [EC:2.7.7.6]
K07560	Cac_ATCC_49725	Cac_ATCC_49725	1243	c_000000000037	None	D-aminoacyl-tRNA deacylase [EC:3.1.1.96]
K04096	Cac_ATCC_49725	Cac_ATCC_49725	1145	c_000000000037	None	DNA processing protein
K16647	Cac_ATCC_49725	Cac_ATCC_49725	1263	c_000000000037	None	arabinofuranan 3-O-arabinosyltransferase [EC:2.4.2.47]
K09015	Cac_ATCC_49725	Cac_ATCC_49725	1361	c_000000000037	None	Fe-S cluster assembly protein SufD
K03470	Cac_ATCC_49725	Cac_ATCC_49725	1141	c_000000000037	None	ribonuclease HII [EC:3.1.26.4]
K03100	Cac_ATCC_49725	Cac_ATCC_49725	1139	c_000000000037	None	signal peptidase I [EC:3.4.21.89]
K03100	Cac_ATCC_49725	Cac_ATCC_49725	1140	c_000000000037	None	signal peptidase I [EC:3.4.21.89]
K05565	Cac_ATCC_49725	Cac_ATCC_49725	635	c_000000000036	None	multicomponent Na+:H+ antiporter subunit A
K05565	Cac_ATCC_49725	Cac_ATCC_49725	1119	c_000000000037	None	multicomponent Na+:H+ antiporter subunit A
K07166	Cac_ATCC_49725	Cac_ATCC_49725	1369	c_000000000037	None	ACT domain-containing protein
K01462	Cac_ATCC_49725	Cac_ATCC_49725	1330	c_000000000037	None	peptide deformylase [EC:3.5.1.88]
K01462	Cac_ATCC_49725	Cac_ATCC_49725	623	c_000000000036	None	peptide deformylase [EC:3.5.1.88]
K00344	Cac_ATCC_49725	Cac_ATCC_49725	1354	c_000000000037	None	NADPH:quinone reductase [EC:1.6.5.5]
K00344	Cac_ATCC_49725	Cac_ATCC_49725	1675	c_000000000038	None	NADPH:quinone reductase [EC:1.6.5.5]
K05566	Cac_ATCC_49725	Cac_ATCC_49725	635	c_000000000036	None	multicomponent Na+:H+ antiporter subunit B
K05566	Cac_ATCC_49725	Cac_ATCC_49725	1119	c_000000000037	None	multicomponent Na+:H+ antiporter subunit B
K03665	Cac_ATCC_49725	Cac_ATCC_49725	1218	c_000000000037	None	GTPase
K04488	Cac_ATCC_49725	Cac_ATCC_49725	1364	c_000000000037	None	nitrogen fixation protein NifU and related proteins
K07156	Cac_ATCC_49725	Cac_ATCC_49725	1266	c_000000000037	None	copper resistance protein C
K09796	Cac_ATCC_49725	Cac_ATCC_49725	1267	c_000000000037	None	periplasmic copper chaperone A
K02600	Cac_ATCC_49725	Cac_ATCC_49725	1176	c_000000000037	None	transcription termination/antitermination protein NusA
K00759	Cac_ATCC_49725	Cac_ATCC_49725	1285	c_000000000037	None	adenine phosphoribosyltransferase [EC:2.4.2.7]
K00995	Cac_ATCC_49725	Cac_ATCC_49725	1199	c_000000000037	None	CDP-diacylglycerol---glycerol-3-phosphate 3-phosphatidyltransferase [EC:2.7.8.5]
K01876	Cac_ATCC_49725	Cac_ATCC_49725	1299	c_000000000037	None	aspartyl-tRNA synthetase [EC:6.1.1.12]
K06881	Cac_ATCC_49725	Cac_ATCC_49725	1180	c_000000000037	None	bifunctional oligoribonuclease and PAP phosphatase NrnA [EC:3.1.3.7 3.1.13.3]
K04066	Cac_ATCC_49725	Cac_ATCC_49725	1329	c_000000000037	None	primosomal protein N' (replication factor Y) (superfamily II helicase) [EC:5.6.2.4]
K03523	Cac_ATCC_49725	Cac_ATCC_49725	1205	c_000000000037	None	biotin transport system substrate-specific component
K10563	Cac_ATCC_49725	Cac_ATCC_49725	1114	c_000000000037	None	formamidopyrimidine-DNA glycosylase [EC:3.2.2.23 4.2.99.18]
K00604	Cac_ATCC_49725	Cac_ATCC_49725	1331	c_000000000037	None	methionyl-tRNA formyltransferase [EC:2.1.2.9]
K05568	Cac_ATCC_49725	Cac_ATCC_49725	1121	c_000000000037	None	multicomponent Na+:H+ antiporter subunit D
K05568	Cac_ATCC_49725	Cac_ATCC_49725	633	c_000000000036	None	multicomponent Na+:H+ antiporter subunit D
K03327	Cac_ATCC_49725	Cac_ATCC_49725	1181	c_000000000037	None	multidrug resistance protein, MATE family
K03086	Cac_ATCC_49725	Cac_ATCC_49725	1248	c_000000000037	None	RNA polymerase primary sigma factor
K03087	Cac_ATCC_49725	Cac_ATCC_49725	1239	c_000000000037	None	RNA polymerase nonessential primary-like sigma factor
K02825	Cac_ATCC_49725	Cac_ATCC_49725	1318	c_000000000037	None	pyrimidine operon attenuation protein / uracil phosphoribosyltransferase [EC:2.4.2.9]
K09780	Cac_ATCC_49725	Cac_ATCC_49725	1198	c_000000000037	None	uncharacterized protein
K05794	Cac_ATCC_49725	Cac_ATCC_49725	1197	c_000000000037	None	tellurite resistance protein TerC
K07391	Cac_ATCC_49725	Cac_ATCC_49725	1144	c_000000000037	None	magnesium chelatase family protein
K07742	Cac_ATCC_49725	Cac_ATCC_49725	1177	c_000000000037	None	uncharacterized protein
K02362	Cac_ATCC_49725	Cac_ATCC_49725	1183	c_000000000037	None	enterobactin synthetase component D [EC:6.3.2.14 2.7.8.-]
K03733	Cac_ATCC_49725	Cac_ATCC_49725	1146	c_000000000037	None	integrase/recombinase XerC
K02834	Cac_ATCC_49725	Cac_ATCC_49725	1179	c_000000000037	None	ribosome-binding factor A
K12574	Cac_ATCC_49725	Cac_ATCC_49725	1194	c_000000000037	None	ribonuclease J [EC:3.1.-.-]
K03684	Cac_ATCC_49725	Cac_ATCC_49725	1259	c_000000000037	None	ribonuclease D [EC:3.1.13.5]
K14339	Cac_ATCC_49725	Cac_ATCC_49725	1358	c_000000000037	None	alpha-1,6-mannosyltransferase [EC:2.4.1.-]
K02956	Cac_ATCC_49725	Cac_ATCC_49725	1187	c_000000000037	None	small subunit ribosomal protein S15
K16923	Cac_ATCC_49725	Cac_ATCC_49725	1372	c_000000000037	None	energy-coupling factor transport system substrate-specific component
K00990	Cac_ATCC_49725	Cac_ATCC_49725	1126	c_000000000037	None	[protein-PII] uridylyltransferase [EC:2.7.7.59]
K21962	Cac_ATCC_49725	Cac_ATCC_49725	1375	c_000000000037	None	TetR/AcrR family transcriptional regulator, transcriptional repressor of aconitase
K01872	Cac_ATCC_49725	Cac_ATCC_49725	1302	c_000000000037	None	alanyl-tRNA synthetase [EC:6.1.1.7]
K02770	Cac_ATCC_49725	Cac_ATCC_49725	1222	c_000000000037	None	fructose PTS system EIIBC or EIIC component [EC:2.7.1.202]
K09157	Cac_ATCC_49725	Cac_ATCC_49725	1368	c_000000000037	None	uncharacterized protein
K22311	Cac_ATCC_49725	Cac_ATCC_49725	1272	c_000000000037	None	phosphatidylinositol dimannoside acyltransferase [EC:2.3.1.265]
K08992	Cac_ATCC_49725	Cac_ATCC_49725	1153	c_000000000037	None	lipopolysaccharide assembly protein A
K01752	Cac_ATCC_49725	Cac_ATCC_49725	1241	c_000000000037	None	L-serine dehydratase [EC:4.3.1.17]
K01752	Cac_ATCC_49725	Cac_ATCC_49725	1295	c_000000000037	None	L-serine dehydratase [EC:4.3.1.17]
K15733	Cac_ATCC_49725	Cac_ATCC_49725	1268	c_000000000037	None	dye decolorizing peroxidase [EC:1.11.1.19]
K00882	Cac_ATCC_49725	Cac_ATCC_49725	1223	c_000000000037	None	1-phosphofructokinase [EC:2.7.1.56]
K07082	Cac_ATCC_49725	Cac_ATCC_49725	1304	c_000000000037	None	UPF0755 protein
K01356	Cac_ATCC_49725	Cac_ATCC_49725	1226	c_000000000037	None	repressor LexA [EC:3.4.21.88]
K07054	Cac_ATCC_49725	Cac_ATCC_49725	1298	c_000000000037	None	uncharacterized protein
K07478	Cac_ATCC_49725	Cac_ATCC_49725	1301	c_000000000037	None	putative ATPase
K06941	Cac_ATCC_49725	Cac_ATCC_49725	1154	c_000000000037	None	23S rRNA (adenine2503-C2)-methyltransferase [EC:2.1.1.192]
K03436	Cac_ATCC_49725	Cac_ATCC_49725	1225	c_000000000037	None	DeoR family transcriptional regulator, fructose operon transcriptional repressor
K15526	Cac_ATCC_49725	Cac_ATCC_49725	1390	c_000000000037	None	L-cysteine:1D-myo-inositol 2-amino-2-deoxy-alpha-D-glucopyranoside ligase [EC:6.3.1.13]
K18189	Cac_ATCC_49725	Cac_ATCC_49725	1277	c_000000000037	None	translational activator of cytochrome c oxidase 1
K02884	Cac_ATCC_49725	Cac_ATCC_49725	1138	c_000000000037	None	large subunit ribosomal protein L19
K04761	Cac_ATCC_49725	Cac_ATCC_49725	1231	c_000000000037	None	LysR family transcriptional regulator, hydrogen peroxide-inducible genes activator
K07447	Cac_ATCC_49725	Cac_ATCC_49725	1303	c_000000000037	None	putative pre-16S rRNA nuclease [EC:3.1.-.-]
K03625	Cac_ATCC_49725	Cac_ATCC_49725	1313	c_000000000037	None	transcription antitermination protein NusB
K03553	Cac_ATCC_49725	Cac_ATCC_49725	1207	c_000000000037	None	recombination protein RecA
K08997	Cac_ATCC_49725	Cac_ATCC_49725	1164	c_000000000037	None	protein adenylyltransferase [EC:2.7.7.108]
K03550	Cac_ATCC_49725	Cac_ATCC_49725	1279	c_000000000037	None	holliday junction DNA helicase RuvA [EC:5.6.2.4]
K03578	Cac_ATCC_49725	Cac_ATCC_49725	1229	c_000000000037	None	ATP-dependent helicase HrpA [EC:3.6.4.13]
K00299	Cac_ATCC_49725	Cac_ATCC_49725	1296	c_000000000037	None	FMN reductase [EC:1.5.1.38]
K03551	Cac_ATCC_49725	Cac_ATCC_49725	1280	c_000000000037	None	holliday junction DNA helicase RuvB [EC:5.6.2.4]
K09861	Cac_ATCC_49725	Cac_ATCC_49725	1170	c_000000000037	None	uncharacterized protein
K01029	Cac_ATCC_49725	Cac_ATCC_49725	938	c_000000000037	None	3-oxoacid CoA-transferase subunit B [EC:2.8.3.5]
K03979	Cac_ATCC_49725	Cac_ATCC_49725	857	c_000000000037	None	GTPase [EC:3.6.5.-]
K06223	Cac_ATCC_49725	Cac_ATCC_49725	877	c_000000000037	None	DNA adenine methylase [EC:2.1.1.72]
K01000	Cac_ATCC_49725	Cac_ATCC_49725	1049	c_000000000037	None	phospho-N-acetylmuramoyl-pentapeptide-transferase [EC:2.7.8.13]
K01028	Cac_ATCC_49725	Cac_ATCC_49725	937	c_000000000037	None	3-oxoacid CoA-transferase subunit A [EC:2.8.3.5]
K03588	Cac_ATCC_49725	Cac_ATCC_49725	1586	c_000000000038	None	cell division protein FtsW
K03588	Cac_ATCC_49725	Cac_ATCC_49725	1051	c_000000000037	None	cell division protein FtsW
K02899	Cac_ATCC_49725	Cac_ATCC_49725	853	c_000000000037	None	large subunit ribosomal protein L27
K06180	Cac_ATCC_49725	Cac_ATCC_49725	1074	c_000000000037	None	23S rRNA pseudouridine1911/1915/1917 synthase [EC:5.4.99.23]
K03761	Cac_ATCC_49725	Cac_ATCC_49725	939	c_000000000037	None	MFS transporter, MHS family, alpha-ketoglutarate permease
K03589	Cac_ATCC_49725	Cac_ATCC_49725	1054	c_000000000037	None	cell division protein FtsQ
K14998	Cac_ATCC_49725	Cac_ATCC_49725	980	c_000000000037	None	surfeit locus 1 family protein
K02888	Cac_ATCC_49725	Cac_ATCC_49725	852	c_000000000037	None	large subunit ribosomal protein L21
K01167	Cac_ATCC_49725	Cac_ATCC_49725	931	c_000000000037	None	ribonuclease T1 [EC:4.6.1.24]
K09710	Cac_ATCC_49725	Cac_ATCC_49725	868	c_000000000037	None	ribosome-associated protein
K13953	Cac_ATCC_49725	Cac_ATCC_49725	985	c_000000000037	None	alcohol dehydrogenase, propanol-preferring [EC:1.1.1.1]
K01953	Cac_ATCC_49725	Cac_ATCC_49725	1020	c_000000000037	None	asparagine synthase (glutamine-hydrolysing) [EC:6.3.5.4]
K00865	Cac_ATCC_49725	Cac_ATCC_49725	1108	c_000000000037	None	glycerate 2-kinase [EC:2.7.1.165]
K02337	Cac_ATCC_49725	Cac_ATCC_49725	1078	c_000000000037	None	DNA polymerase III subunit alpha [EC:2.7.7.7]
K03438	Cac_ATCC_49725	Cac_ATCC_49725	1044	c_000000000037	None	16S rRNA (cytosine1402-N4)-methyltransferase [EC:2.1.1.199]
K02033	Cac_ATCC_49725	Cac_ATCC_49725	893	c_000000000037	None	peptide/nickel transport system permease protein
K03311	Cac_ATCC_49725	Cac_ATCC_49725	896	c_000000000037	None	branched-chain amino acid:cation transporter, LIVCS family
K01880	Cac_ATCC_49725	Cac_ATCC_49725	924	c_000000000037	None	glycyl-tRNA synthetase [EC:6.1.1.14]
K18446	Cac_ATCC_49725	Cac_ATCC_49725	988	c_000000000037	None	triphosphatase [EC:3.6.1.25]
K09761	Cac_ATCC_49725	Cac_ATCC_49725	913	c_000000000037	None	16S rRNA (uracil1498-N3)-methyltransferase [EC:2.1.1.193]
K13671	Cac_ATCC_49725	Cac_ATCC_49725	360	c_000000000033	None	alpha-1,2-mannosyltransferase [EC:2.4.1.-]
K13671	Cac_ATCC_49725	Cac_ATCC_49725	1033	c_000000000037	None	alpha-1,2-mannosyltransferase [EC:2.4.1.-]
K03892	Cac_ATCC_49725	Cac_ATCC_49725	848	c_000000000037	None	ArsR family transcriptional regulator, arsenate/arsenite/antimonite-responsive transcriptional repressor
K06336	Cac_ATCC_49725	Cac_ATCC_49725	854	c_000000000037	None	spore coat-associated protein N
K03925	Cac_ATCC_49725	Cac_ATCC_49725	1043	c_000000000037	None	transcriptional regulator MraZ
K01129	Cac_ATCC_49725	Cac_ATCC_49725	929	c_000000000037	None	dGTPase [EC:3.1.5.1]
K02346	Cac_ATCC_49725	Cac_ATCC_49725	1069	c_000000000037	None	DNA polymerase IV [EC:2.7.7.7]
K01114	Cac_ATCC_49725	Cac_ATCC_49725	882	c_000000000037	None	phospholipase C [EC:3.1.4.3]
K02031	Cac_ATCC_49725	Cac_ATCC_49725	1922	c_000000000038	None	peptide/nickel transport system ATP-binding protein
K02031	Cac_ATCC_49725	Cac_ATCC_49725	891	c_000000000037	None	peptide/nickel transport system ATP-binding protein
K14337	Cac_ATCC_49725	Cac_ATCC_49725	1038	c_000000000037	None	alpha-1,6-mannosyltransferase [EC:2.4.1.-]
K01925	Cac_ATCC_49725	Cac_ATCC_49725	1050	c_000000000037	None	UDP-N-acetylmuramoylalanine--D-glutamate ligase [EC:6.3.2.9]
K03101	Cac_ATCC_49725	Cac_ATCC_49725	1073	c_000000000037	None	signal peptidase II [EC:3.4.23.36]
K02237	Cac_ATCC_49725	Cac_ATCC_49725	871	c_000000000037	None	competence protein ComEA
K08281	Cac_ATCC_49725	Cac_ATCC_49725	1014	c_000000000037	None	nicotinamidase/pyrazinamidase [EC:3.5.1.19 3.5.1.-]
K25307	Cac_ATCC_49725	Cac_ATCC_49725	981	c_000000000037	None	low molecular weight protein-tyrosine phosphatase [EC:3.1.3.48]
K02035	Cac_ATCC_49725	Cac_ATCC_49725	1921	c_000000000038	None	peptide/nickel transport system substrate-binding protein
K02035	Cac_ATCC_49725	Cac_ATCC_49725	894	c_000000000037	None	peptide/nickel transport system substrate-binding protein
K09772	Cac_ATCC_49725	Cac_ATCC_49725	1058	c_000000000037	None	cell division inhibitor SepF
K22044	Cac_ATCC_49725	Cac_ATCC_49725	819	c_000000000037	None	moderate conductance mechanosensitive channel
K22044	Cac_ATCC_49725	Cac_ATCC_49725	971	c_000000000037	None	moderate conductance mechanosensitive channel
K02034	Cac_ATCC_49725	Cac_ATCC_49725	1923	c_000000000038	None	peptide/nickel transport system permease protein
K02034	Cac_ATCC_49725	Cac_ATCC_49725	892	c_000000000037	None	peptide/nickel transport system permease protein
K07164	Cac_ATCC_49725	Cac_ATCC_49725	983	c_000000000037	None	uncharacterized protein
K03699	Cac_ATCC_49725	Cac_ATCC_49725	908	c_000000000037	None	magnesium and cobalt exporter, CNNM family
K03699	Cac_ATCC_49725	Cac_ATCC_49725	909	c_000000000037	None	magnesium and cobalt exporter, CNNM family
K01924	Cac_ATCC_49725	Cac_ATCC_49725	1053	c_000000000037	None	UDP-N-acetylmuramate--alanine ligase [EC:6.3.2.8]
K00806	Cac_ATCC_49725	Cac_ATCC_49725	921	c_000000000037	None	undecaprenyl diphosphate synthase [EC:2.5.1.31]
K07012	Cac_ATCC_49725	Cac_ATCC_49725	961	c_000000000037	None	CRISPR-associated endonuclease/helicase Cas3 [EC:3.1.-.- 5.6.2.4]
K02624	Cac_ATCC_49725	Cac_ATCC_49725	936	c_000000000037	None	IclR family transcriptional regulator, pca regulon regulatory protein
K02340	Cac_ATCC_49725	Cac_ATCC_49725	873	c_000000000037	None	DNA polymerase III subunit delta [EC:2.7.7.7]
K03705	Cac_ATCC_49725	Cac_ATCC_49725	911	c_000000000037	None	heat-inducible transcriptional repressor
K03711	Cac_ATCC_49725	Cac_ATCC_49725	922	c_000000000037	None	Fur family transcriptional regulator, ferric uptake regulator
K02221	Cac_ATCC_49725	Cac_ATCC_49725	1059	c_000000000037	None	YggT family protein
K02238	Cac_ATCC_49725	Cac_ATCC_49725	872	c_000000000037	None	competence protein ComEC
K01255	Cac_ATCC_49725	Cac_ATCC_49725	1015	c_000000000037	None	leucyl aminopeptidase [EC:3.4.11.1]
K03325	Cac_ATCC_49725	Cac_ATCC_49725	849	c_000000000037	None	arsenite transporter
K07816	Cac_ATCC_49725	Cac_ATCC_49725	1085	c_000000000037	None	GTP pyrophosphokinase [EC:2.7.6.5]
K02563	Cac_ATCC_49725	Cac_ATCC_49725	1052	c_000000000037	None	UDP-N-acetylglucosamine--N-acetylmuramyl-(pentapeptide) pyrophosphoryl-undecaprenol N-acetylglucosamine transferase [EC:2.4.1.227]
K01915	Cac_ATCC_49725	Cac_ATCC_49725	1004	c_000000000037	None	glutamine synthetase [EC:6.3.1.2]
K01915	Cac_ATCC_49725	Cac_ATCC_49725	990	c_000000000037	None	glutamine synthetase [EC:6.3.1.2]
K01929	Cac_ATCC_49725	Cac_ATCC_49725	1048	c_000000000037	None	UDP-N-acetylmuramoyl-tripeptide--D-alanyl-D-alanine ligase [EC:6.3.2.10]
K00982	Cac_ATCC_49725	Cac_ATCC_49725	991	c_000000000037	None	[glutamine synthetase] adenylyltransferase / [glutamine synthetase]-adenylyl-L-tyrosine phosphorylase [EC:2.7.7.42 2.7.7.89]
K15342	Cac_ATCC_49725	Cac_ATCC_49725	1863	c_000000000038	None	CRISP-associated protein Cas1
K15342	Cac_ATCC_49725	Cac_ATCC_49725	967	c_000000000037	None	CRISP-associated protein Cas1
K01928	Cac_ATCC_49725	Cac_ATCC_49725	1047	c_000000000037	None	UDP-N-acetylmuramoyl-L-alanyl-D-glutamate--2,6-diaminopimelate ligase [EC:6.3.2.13]
K03685	Cac_ATCC_49725	Cac_ATCC_49725	1113	c_000000000037	None	ribonuclease III [EC:3.1.26.3]
K22298	Cac_ATCC_49725	Cac_ATCC_49725	923	c_000000000037	None	ArsR family transcriptional regulator, zinc-responsive transcriptional repressor
K01870	Cac_ATCC_49725	Cac_ATCC_49725	1063	c_000000000037	None	isoleucyl-tRNA synthetase [EC:6.1.1.5]
K04074	Cac_ATCC_49725	Cac_ATCC_49725	1060	c_000000000037	None	cell division initiation protein
K03531	Cac_ATCC_49725	Cac_ATCC_49725	1055	c_000000000037	None	cell division protein FtsZ
K14059	Cac_ATCC_49725	Cac_ATCC_49725	948	c_000000000037	None	integrase
K02968	Cac_ATCC_49725	Cac_ATCC_49725	879	c_000000000037	None	small subunit ribosomal protein S20
K22306	Cac_ATCC_49725	Cac_ATCC_49725	869	c_000000000037	None	glucosyl-3-phosphoglycerate phosphatase [EC:3.1.3.85]
K03686	Cac_ATCC_49725	Cac_ATCC_49725	912	c_000000000037	None	molecular chaperone DnaJ
K03686	Cac_ATCC_49725	Cac_ATCC_49725	587	c_000000000036	None	molecular chaperone DnaJ
K13668	Cac_ATCC_49725	Cac_ATCC_49725	1029	c_000000000037	None	phosphatidyl-myo-inositol dimannoside synthase [EC:2.4.1.346]
K08300	Cac_ATCC_49725	Cac_ATCC_49725	851	c_000000000037	None	ribonuclease E [EC:3.1.26.12]
K01873	Cac_ATCC_49725	Cac_ATCC_49725	843	c_000000000037	None	valyl-tRNA synthetase [EC:6.1.1.9]
K16301	Cac_ATCC_49725	Cac_ATCC_49725	884	c_000000000037	None	deferrochelatase/peroxidase EfeB [EC:1.11.1.-]
K04063	Cac_ATCC_49725	Cac_ATCC_49725	960	c_000000000037	None	lipoyl-dependent peroxiredoxin [EC:1.11.1.28]
K18476	Cac_ATCC_49725	Cac_ATCC_49725	1088	c_000000000037	None	TetR/AcrR family transcriptional regulator, tetracycline repressor protein
K13292	Cac_ATCC_49725	Cac_ATCC_49725	1104	c_000000000037	None	phosphatidylglycerol---prolipoprotein diacylglyceryl transferase [EC:2.5.1.145]
K05786	Cac_ATCC_49725	Cac_ATCC_49725	1077	c_000000000037	None	chloramphenicol-sensitive protein RarD
K06997	Cac_ATCC_49725	Cac_ATCC_49725	1057	c_000000000037	None	PLP dependent protein
K06217	Cac_ATCC_49725	Cac_ATCC_49725	914	c_000000000037	None	phosphate starvation-inducible protein PhoH and related proteins
K03596	Cac_ATCC_49725	Cac_ATCC_49725	881	c_000000000037	None	GTP-binding protein LepA
K01424	Cac_ATCC_49725	Cac_ATCC_49725	729	c_000000000036	None	L-asparaginase [EC:3.5.1.1]
K01424	Cac_ATCC_49725	Cac_ATCC_49725	1070	c_000000000037	None	L-asparaginase [EC:3.5.1.1]
K04762	Cac_ATCC_49725	Cac_ATCC_49725	1084	c_000000000037	None	ribosome-associated heat shock protein Hsp15
K00262	Cac_ATCC_49725	Cac_ATCC_49725	1109	c_000000000037	None	glutamate dehydrogenase (NADP+) [EC:1.4.1.4]
K07040	Cac_ATCC_49725	Cac_ATCC_49725	1112	c_000000000037	None	DUF177 domain-containing protein
K00868	Cac_ATCC_49725	Cac_ATCC_49725	916	c_000000000037	None	pyridoxine kinase [EC:2.7.1.35]
K03595	Cac_ATCC_49725	Cac_ATCC_49725	919	c_000000000037	None	GTPase
K07042	Cac_ATCC_49725	Cac_ATCC_49725	915	c_000000000037	None	probable rRNA maturation factor
K19123	Cac_ATCC_49725	Cac_ATCC_49725	962	c_000000000037	None	CRISPR system Cascade subunit CasA
K03584	Cac_ATCC_49725	Cac_ATCC_49725	920	c_000000000037	None	DNA repair protein RecO (recombination protein O)
K19046	Cac_ATCC_49725	Cac_ATCC_49725	963	c_000000000037	None	CRISPR system Cascade subunit CasB
K19126	Cac_ATCC_49725	Cac_ATCC_49725	966	c_000000000037	None	CRISPR system Cascade subunit CasE
K19124	Cac_ATCC_49725	Cac_ATCC_49725	964	c_000000000037	None	CRISPR system Cascade subunit CasC
K25232	Cac_ATCC_49725	Cac_ATCC_49725	870	c_000000000037	None	fatty acid kinase fatty acid binding subunit
K03587	Cac_ATCC_49725	Cac_ATCC_49725	1046	c_000000000037	None	cell division protein FtsI (penicillin-binding protein 3) [EC:3.4.16.4]
K03544	Cac_ATCC_49725	Cac_ATCC_49725	838	c_000000000037	None	ATP-dependent Clp protease ATP-binding subunit ClpX
K02316	Cac_ATCC_49725	Cac_ATCC_49725	932	c_000000000037	None	DNA primase [EC:2.7.7.101]
K19125	Cac_ATCC_49725	Cac_ATCC_49725	965	c_000000000037	None	CRISPR system Cascade subunit CasD
K02050	Cac_ATCC_49725	Cac_ATCC_49725	1868	c_000000000038	None	NitT/TauT family transport system permease protein
K06196	Cac_ATCC_49725	Cac_ATCC_49725	2042	c_000000000038	None	cytochrome c-type biogenesis protein
K06196	Cac_ATCC_49725	Cac_ATCC_49725	1851	c_000000000038	None	cytochrome c-type biogenesis protein
K02864	Cac_ATCC_49725	Cac_ATCC_49725	1902	c_000000000038	None	large subunit ribosomal protein L10
K02904	Cac_ATCC_49725	Cac_ATCC_49725	1941	c_000000000038	None	large subunit ribosomal protein L29
K02906	Cac_ATCC_49725	Cac_ATCC_49725	1933	c_000000000038	None	large subunit ribosomal protein L3
K11991	Cac_ATCC_49725	Cac_ATCC_49725	1712	c_000000000038	None	tRNA(adenine34) deaminase [EC:3.5.4.33]
K02867	Cac_ATCC_49725	Cac_ATCC_49725	1899	c_000000000038	None	large subunit ribosomal protein L11
K08972	Cac_ATCC_49725	Cac_ATCC_49725	1690	c_000000000038	None	putative membrane protein
K02283	Cac_ATCC_49725	Cac_ATCC_49725	1768	c_000000000038	None	pilus assembly protein CpaF [EC:7.4.2.8]
K09117	Cac_ATCC_49725	Cac_ATCC_49725	1752	c_000000000038	None	uncharacterized protein
K02863	Cac_ATCC_49725	Cac_ATCC_49725	1900	c_000000000038	None	large subunit ribosomal protein L1
K07098	Cac_ATCC_49725	Cac_ATCC_49725	1751	c_000000000038	None	uncharacterized protein
K10914	Cac_ATCC_49725	Cac_ATCC_49725	1758	c_000000000038	None	CRP/FNR family transcriptional regulator, cyclic AMP receptor protein
K06187	Cac_ATCC_49725	Cac_ATCC_49725	1734	c_000000000038	None	recombination protein RecR
K07110	Cac_ATCC_49725	Cac_ATCC_49725	1794	c_000000000038	None	XRE family transcriptional regulator, fatty acid utilization regulator
K03073	Cac_ATCC_49725	Cac_ATCC_49725	1897	c_000000000038	None	preprotein translocase subunit SecE
K06877	Cac_ATCC_49725	Cac_ATCC_49725	1774	c_000000000038	None	DEAD/DEAH box helicase domain-containing protein
K09952	Cac_ATCC_49725	Cac_ATCC_49725	1864	c_000000000038	None	CRISPR-associated endonuclease Csn1 [EC:3.1.-.-]
K02032	Cac_ATCC_49725	Cac_ATCC_49725	1922	c_000000000038	None	peptide/nickel transport system ATP-binding protein
K02965	Cac_ATCC_49725	Cac_ATCC_49725	1937	c_000000000038	None	small subunit ribosomal protein S19
K07148	Cac_ATCC_49725	Cac_ATCC_49725	1778	c_000000000038	None	uncharacterized protein
K00020	Cac_ATCC_49725	Cac_ATCC_49725	1847	c_000000000038	None	3-hydroxyisobutyrate dehydrogenase [EC:1.1.1.31]
K21401	Cac_ATCC_49725	Cac_ATCC_49725	1881	c_000000000038	None	menaquinone-9 beta-reductase [EC:1.3.99.38]
K12583	Cac_ATCC_49725	Cac_ATCC_49725	1879	c_000000000038	None	phosphatidylinositol alpha 1,6-mannosyltransferase [EC:2.4.1.-]
K13892	Cac_ATCC_49725	Cac_ATCC_49725	1922	c_000000000038	None	glutathione transport system ATP-binding protein
K02343	Cac_ATCC_49725	Cac_ATCC_49725	1732	c_000000000038	None	DNA polymerase III subunit gamma/tau [EC:2.7.7.7]
K07776	Cac_ATCC_49725	Cac_ATCC_49725	1828	c_000000000038	None	two-component system, OmpR family, response regulator RegX3
K02961	Cac_ATCC_49725	Cac_ATCC_49725	1942	c_000000000038	None	small subunit ribosomal protein S17
K07399	Cac_ATCC_49725	Cac_ATCC_49725	1852	c_000000000038	None	cytochrome c biogenesis protein
K03300	Cac_ATCC_49725	Cac_ATCC_49725	1750	c_000000000038	None	citrate-Mg2+:H+ or citrate-Ca2+:H+ symporter, CitMHS family
K00153	Cac_ATCC_49725	Cac_ATCC_49725	1784	c_000000000038	None	S-(hydroxymethyl)mycothiol dehydrogenase [EC:1.1.1.306]
K02341	Cac_ATCC_49725	Cac_ATCC_49725	1780	c_000000000038	None	DNA polymerase III subunit delta' [EC:2.7.7.7]
K02355	Cac_ATCC_49725	Cac_ATCC_49725	1919	c_000000000038	None	elongation factor G
K13890	Cac_ATCC_49725	Cac_ATCC_49725	1924	c_000000000038	None	glutathione transport system permease protein
K13889	Cac_ATCC_49725	Cac_ATCC_49725	1921	c_000000000038	None	glutathione transport system substrate-binding protein
K16649	Cac_ATCC_49725	Cac_ATCC_49725	1670	c_000000000038	None	rhamnopyranosyl-N-acetylglucosaminyl-diphospho-decaprenol beta-1,3/1,4-galactofuranosyltransferase [EC:2.4.1.287]
K00567	Cac_ATCC_49725	Cac_ATCC_49725	1823	c_000000000038	None	methylated-DNA-[protein]-cysteine S-methyltransferase [EC:2.1.1.63]
K03046	Cac_ATCC_49725	Cac_ATCC_49725	1911	c_000000000038	None	DNA-directed RNA polymerase subunit beta' [EC:2.7.7.6]
K02358	Cac_ATCC_49725	Cac_ATCC_49725	1920	c_000000000038	None	elongation factor Tu
K02601	Cac_ATCC_49725	Cac_ATCC_49725	1898	c_000000000038	None	transcription termination/antitermination protein NusG
K24163	Cac_ATCC_49725	Cac_ATCC_49725	1726	c_000000000038	None	monovalent cation/hydrogen antiporter
K02946	Cac_ATCC_49725	Cac_ATCC_49725	1932	c_000000000038	None	small subunit ribosomal protein S10
K16264	Cac_ATCC_49725	Cac_ATCC_49725	1704	c_000000000038	None	cobalt-zinc-cadmium efflux system protein
K00389	Cac_ATCC_49725	Cac_ATCC_49725	1694	c_000000000038	None	putative membrane protein
K02950	Cac_ATCC_49725	Cac_ATCC_49725	1917	c_000000000038	None	small subunit ribosomal protein S12
K16925	Cac_ATCC_49725	Cac_ATCC_49725	1913	c_000000000038	None	energy-coupling factor transport system permease protein
K07009	Cac_ATCC_49725	Cac_ATCC_49725	1736	c_000000000038	None	lipid II isoglutaminyl synthase (glutamine-hydrolysing) [EC:6.3.5.13]
K05346	Cac_ATCC_49725	Cac_ATCC_49725	1896	c_000000000038	None	deoxyribonucleoside regulator
K00773	Cac_ATCC_49725	Cac_ATCC_49725	1723	c_000000000038	None	queuine tRNA-ribosyltransferase [EC:2.4.2.29]
K02992	Cac_ATCC_49725	Cac_ATCC_49725	1918	c_000000000038	None	small subunit ribosomal protein S7
K02982	Cac_ATCC_49725	Cac_ATCC_49725	1939	c_000000000038	None	small subunit ribosomal protein S3
K09747	Cac_ATCC_49725	Cac_ATCC_49725	1733	c_000000000038	None	nucleoid-associated protein EbfC
K10773	Cac_ATCC_49725	Cac_ATCC_49725	1760	c_000000000038	None	endonuclease III [EC:3.2.2.- 4.2.99.18]
K02015	Cac_ATCC_49725	Cac_ATCC_49725	804	c_000000000037	None	iron complex transport system permease protein
K02015	Cac_ATCC_49725	Cac_ATCC_49725	1717	c_000000000038	None	iron complex transport system permease protein
K15555	Cac_ATCC_49725	Cac_ATCC_49725	1869	c_000000000038	None	sulfonate transport system ATP-binding protein [EC:7.6.2.14]
K10834	Cac_ATCC_49725	Cac_ATCC_49725	1718	c_000000000038	None	heme transport system ATP-binding protein [EC:7.6.2.5]
K25133	Cac_ATCC_49725	Cac_ATCC_49725	1717	c_000000000038	None	heme transport system permease protein
K03043	Cac_ATCC_49725	Cac_ATCC_49725	1910	c_000000000038	None	DNA-directed RNA polymerase subunit beta [EC:2.7.7.6]
K23393	Cac_ATCC_49725	Cac_ATCC_49725	1737	c_000000000038	None	lipid II isoglutaminyl synthase (glutamine-hydrolysing) [EC:6.3.5.13]
K01669	Cac_ATCC_49725	Cac_ATCC_49725	1901	c_000000000038	None	deoxyribodipyrimidine photo-lyase [EC:4.1.99.3]
K07768	Cac_ATCC_49725	Cac_ATCC_49725	1827	c_000000000038	None	two-component system, OmpR family, sensor histidine kinase SenX3 [EC:2.7.13.3]
K02016	Cac_ATCC_49725	Cac_ATCC_49725	803	c_000000000037	None	iron complex transport system substrate-binding protein
K02016	Cac_ATCC_49725	Cac_ATCC_49725	1891	c_000000000038	None	iron complex transport system substrate-binding protein
K02016	Cac_ATCC_49725	Cac_ATCC_49725	1716	c_000000000038	None	iron complex transport system substrate-binding protein
K25132	Cac_ATCC_49725	Cac_ATCC_49725	1716	c_000000000038	None	heme transport system substrate-binding protein
K12510	Cac_ATCC_49725	Cac_ATCC_49725	1769	c_000000000038	None	tight adherence protein B
K02878	Cac_ATCC_49725	Cac_ATCC_49725	1940	c_000000000038	None	large subunit ribosomal protein L16
K07733	Cac_ATCC_49725	Cac_ATCC_49725	1833	c_000000000038	None	prophage regulatory protein
K02886	Cac_ATCC_49725	Cac_ATCC_49725	1936	c_000000000038	None	large subunit ribosomal protein L2
K02892	Cac_ATCC_49725	Cac_ATCC_49725	1935	c_000000000038	None	large subunit ribosomal protein L23
K00075	Cac_ATCC_49725	Cac_ATCC_49725	1818	c_000000000038	None	UDP-N-acetylmuramate dehydrogenase [EC:1.3.1.98]
K09125	Cac_ATCC_49725	Cac_ATCC_49725	1724	c_000000000038	None	queuosine precursor transporter
K03636	Cac_ATCC_49725	Cac_ATCC_49725	1689	c_000000000038	None	sulfur-carrier protein
K21481	Cac_ATCC_49725	Cac_ATCC_49725	1702	c_000000000038	None	heme oxygenase (mycobilin-producing) [EC:1.14.99.57]
K02890	Cac_ATCC_49725	Cac_ATCC_49725	1938	c_000000000038	None	large subunit ribosomal protein L22
K01619	Cac_ATCC_49725	Cac_ATCC_49725	1893	c_000000000038	None	deoxyribose-phosphate aldolase [EC:4.1.2.4]
K01619	Cac_ATCC_49725	Cac_ATCC_49725	1814	c_000000000038	None	deoxyribose-phosphate aldolase [EC:4.1.2.4]
K08166	Cac_ATCC_49725	Cac_ATCC_49725	1807	c_000000000038	None	MFS transporter, DHA2 family, methylenomycin A resistance protein
K02926	Cac_ATCC_49725	Cac_ATCC_49725	1934	c_000000000038	None	large subunit ribosomal protein L4
K01768	Cac_ATCC_49725	Cac_ATCC_49725	1779	c_000000000038	None	adenylate cyclase [EC:4.6.1.1]
K03168	Cac_ATCC_49725	Cac_ATCC_49725	1777	c_000000000038	None	DNA topoisomerase I [EC:5.6.2.1]
K02935	Cac_ATCC_49725	Cac_ATCC_49725	1903	c_000000000038	None	large subunit ribosomal protein L7/L12
K09690	Cac_ATCC_49725	Cac_ATCC_49725	1673	c_000000000038	None	lipopolysaccharide transport system permease protein
K03975	Cac_ATCC_49725	Cac_ATCC_49725	1776	c_000000000038	None	membrane-associated protein
K06213	Cac_ATCC_49725	Cac_ATCC_49725	1696	c_000000000038	None	magnesium transporter
K15521	Cac_ATCC_49725	Cac_ATCC_49725	1825	c_000000000038	None	D-inositol-3-phosphate glycosyltransferase [EC:2.4.1.250]
K06975	Cac_ATCC_49725	Cac_ATCC_49725	749	c_000000000036	None	uncharacterized protein
K06020	Cac_ATCC_49725	Cac_ATCC_49725	814	c_000000000037	None	energy-dependent translational throttle protein EttA
K14949	Cac_ATCC_49725	Cac_ATCC_49725	614	c_000000000036	None	serine/threonine-protein kinase PknG [EC:2.7.11.1]
K04794	Cac_ATCC_49725	Cac_ATCC_49725	776	c_000000000037	None	peptidyl-tRNA hydrolase, PTH2 family [EC:3.1.1.29]
K03575	Cac_ATCC_49725	Cac_ATCC_49725	682	c_000000000036	None	A/G-specific adenine glycosylase [EC:3.2.2.31]
K06191	Cac_ATCC_49725	Cac_ATCC_49725	769	c_000000000037	None	glutaredoxin-like protein NrdH
K07259	Cac_ATCC_49725	Cac_ATCC_49725	653	c_000000000036	None	serine-type D-Ala-D-Ala carboxypeptidase/endopeptidase (penicillin-binding protein 4) [EC:3.4.16.4 3.4.21.-]
K06609	Cac_ATCC_49725	Cac_ATCC_49725	767	c_000000000037	None	MFS transporter, SP family, major inositol transporter
K02484	Cac_ATCC_49725	Cac_ATCC_49725	706	c_000000000036	None	two-component system, OmpR family, sensor kinase [EC:2.7.13.3]
K01358	Cac_ATCC_49725	Cac_ATCC_49725	832	c_000000000037	None	ATP-dependent Clp protease, protease subunit [EC:3.4.21.92]
K01358	Cac_ATCC_49725	Cac_ATCC_49725	831	c_000000000037	None	ATP-dependent Clp protease, protease subunit [EC:3.4.21.92]
K07107	Cac_ATCC_49725	Cac_ATCC_49725	815	c_000000000037	None	acyl-CoA thioester hydrolase [EC:3.1.2.-]
K00697	Cac_ATCC_49725	Cac_ATCC_49725	700	c_000000000036	None	trehalose 6-phosphate synthase [EC:2.4.1.15 2.4.1.347]
K01776	Cac_ATCC_49725	Cac_ATCC_49725	783	c_000000000037	None	glutamate racemase [EC:5.1.1.3]
K00656	Cac_ATCC_49725	Cac_ATCC_49725	790	c_000000000037	None	formate C-acetyltransferase [EC:2.3.1.54]
K01372	Cac_ATCC_49725	Cac_ATCC_49725	666	c_000000000036	None	bleomycin hydrolase [EC:3.4.22.40]
K01372	Cac_ATCC_49725	Cac_ATCC_49725	667	c_000000000036	None	bleomycin hydrolase [EC:3.4.22.40]
K03798	Cac_ATCC_49725	Cac_ATCC_49725	656	c_000000000036	None	cell division protease FtsH [EC:3.4.24.-]
K03564	Cac_ATCC_49725	Cac_ATCC_49725	800	c_000000000037	None	thioredoxin-dependent peroxiredoxin [EC:1.11.1.24]
K02040	Cac_ATCC_49725	Cac_ATCC_49725	741	c_000000000036	None	phosphate transport system substrate-binding protein
K07448	Cac_ATCC_49725	Cac_ATCC_49725	723	c_000000000036	None	restriction system protein
K23980	Cac_ATCC_49725	Cac_ATCC_49725	636	c_000000000036	None	cysteinylglycine-S-conjugate dipeptidase [EC:3.4.13.23]
K00156	Cac_ATCC_49725	Cac_ATCC_49725	704	c_000000000036	None	pyruvate dehydrogenase (quinone) [EC:1.2.5.1]
K03305	Cac_ATCC_49725	Cac_ATCC_49725	833	c_000000000037	None	proton-dependent oligopeptide transporter, POT family
K03305	Cac_ATCC_49725	Cac_ATCC_49725	795	c_000000000037	None	proton-dependent oligopeptide transporter, POT family
K02351	Cac_ATCC_49725	Cac_ATCC_49725	812	c_000000000037	None	putative membrane protein
K18888	Cac_ATCC_49725	Cac_ATCC_49725	567	c_000000000036	None	ATP-binding cassette, subfamily B, multidrug efflux pump
K00989	Cac_ATCC_49725	Cac_ATCC_49725	785	c_000000000037	None	ribonuclease PH [EC:2.7.7.56]
K01507	Cac_ATCC_49725	Cac_ATCC_49725	652	c_000000000036	None	inorganic pyrophosphatase [EC:3.6.1.1]
K21600	Cac_ATCC_49725	Cac_ATCC_49725	748	c_000000000036	None	CsoR family transcriptional regulator, copper-sensing transcriptional repressor
K03312	Cac_ATCC_49725	Cac_ATCC_49725	595	c_000000000036	None	glutamate:Na+ symporter, ESS family
K03306	Cac_ATCC_49725	Cac_ATCC_49725	834	c_000000000037	None	inorganic phosphate transporter, PiT family
K00790	Cac_ATCC_49725	Cac_ATCC_49725	753	c_000000000036	None	UDP-N-acetylglucosamine 1-carboxyvinyltransferase [EC:2.5.1.7]
K00784	Cac_ATCC_49725	Cac_ATCC_49725	784	c_000000000037	None	ribonuclease Z [EC:3.1.26.11]
K13288	Cac_ATCC_49725	Cac_ATCC_49725	808	c_000000000037	None	oligoribonuclease [EC:3.1.-.-]
K01883	Cac_ATCC_49725	Cac_ATCC_49725	690	c_000000000036	None	cysteinyl-tRNA synthetase [EC:6.1.1.16]
K01673	Cac_ATCC_49725	Cac_ATCC_49725	683	c_000000000036	None	carbonic anhydrase [EC:4.2.1.1]
K07029	Cac_ATCC_49725	Cac_ATCC_49725	738	c_000000000036	None	diacylglycerol kinase (ATP) [EC:2.7.1.107]
K06131	Cac_ATCC_49725	Cac_ATCC_49725	620	c_000000000036	None	cardiolipin synthase A/B [EC:2.7.8.-]
K04069	Cac_ATCC_49725	Cac_ATCC_49725	792	c_000000000037	None	pyruvate formate lyase activating enzyme [EC:1.97.1.4]
K07004	Cac_ATCC_49725	Cac_ATCC_49725	713	c_000000000036	None	uncharacterized protein
K05571	Cac_ATCC_49725	Cac_ATCC_49725	630	c_000000000036	None	multicomponent Na+:H+ antiporter subunit G
K01073	Cac_ATCC_49725	Cac_ATCC_49725	730	c_000000000036	None	acyl-CoA hydrolase [EC:3.1.2.20]
K05567	Cac_ATCC_49725	Cac_ATCC_49725	1120	c_000000000037	None	multicomponent Na+:H+ antiporter subunit C
K05567	Cac_ATCC_49725	Cac_ATCC_49725	634	c_000000000036	None	multicomponent Na+:H+ antiporter subunit C
K02036	Cac_ATCC_49725	Cac_ATCC_49725	744	c_000000000036	None	phosphate transport system ATP-binding protein [EC:7.3.2.1]
K04043	Cac_ATCC_49725	Cac_ATCC_49725	585	c_000000000036	None	molecular chaperone DnaK
K02619	Cac_ATCC_49725	Cac_ATCC_49725	736	c_000000000036	None	4-amino-4-deoxychorismate lyase [EC:4.1.3.38]
K02037	Cac_ATCC_49725	Cac_ATCC_49725	742	c_000000000036	None	phosphate transport system permease protein
K04485	Cac_ATCC_49725	Cac_ATCC_49725	685	c_000000000036	None	DNA repair protein RadA/Sms
K05540	Cac_ATCC_49725	Cac_ATCC_49725	746	c_000000000036	None	tRNA-dihydrouridine synthase B [EC:1.-.-.-]
K02039	Cac_ATCC_49725	Cac_ATCC_49725	745	c_000000000036	None	phosphate transport system protein
K03722	Cac_ATCC_49725	Cac_ATCC_49725	777	c_000000000037	None	ATP-dependent DNA helicase DinG [EC:5.6.2.3]
K02038	Cac_ATCC_49725	Cac_ATCC_49725	743	c_000000000036	None	phosphate transport system permease protein
K01519	Cac_ATCC_49725	Cac_ATCC_49725	786	c_000000000037	None	XTP/dITP diphosphohydrolase [EC:3.6.1.66]
K06048	Cac_ATCC_49725	Cac_ATCC_49725	628	c_000000000036	None	glutamate---cysteine ligase / carboxylate-amine ligase [EC:6.3.2.2 6.3.-.-]
K03695	Cac_ATCC_49725	Cac_ATCC_49725	596	c_000000000036	None	ATP-dependent Clp protease ATP-binding subunit ClpB
K24206	Cac_ATCC_49725	Cac_ATCC_49725	789	c_000000000037	None	uric acid transporter
K11068	Cac_ATCC_49725	Cac_ATCC_49725	727	c_000000000036	None	hemolysin III
K00763	Cac_ATCC_49725	Cac_ATCC_49725	778	c_000000000037	None	nicotinate phosphoribosyltransferase [EC:6.3.4.21]
K06886	Cac_ATCC_49725	Cac_ATCC_49725	818	c_000000000037	None	hemoglobin
K04075	Cac_ATCC_49725	Cac_ATCC_49725	654	c_000000000036	None	tRNA(Ile)-lysidine synthase [EC:6.3.4.19]
K18887	Cac_ATCC_49725	Cac_ATCC_49725	568	c_000000000036	None	ATP-binding cassette, subfamily B, multidrug efflux pump
K01087	Cac_ATCC_49725	Cac_ATCC_49725	698	c_000000000036	None	trehalose 6-phosphate phosphatase [EC:3.1.3.12]
K22476	Cac_ATCC_49725	Cac_ATCC_49725	622	c_000000000036	None	N-acetylglutamate synthase [EC:2.3.1.1]
K18926	Cac_ATCC_49725	Cac_ATCC_49725	676	c_000000000036	None	MFS transporter, DHA2 family, lincomycin resistance protein
K13640	Cac_ATCC_49725	Cac_ATCC_49725	588	c_000000000036	None	MerR family transcriptional regulator, heat shock protein HspR
K00760	Cac_ATCC_49725	Cac_ATCC_49725	655	c_000000000036	None	hypoxanthine phosphoribosyltransferase [EC:2.4.2.8]
K06891	Cac_ATCC_49725	Cac_ATCC_49725	779	c_000000000037	None	ATP-dependent Clp protease adaptor protein ClpS
K03687	Cac_ATCC_49725	Cac_ATCC_49725	586	c_000000000036	None	molecular chaperone GrpE
K26110	Cac_ATCC_49725	Cac_ATCC_49725	675	c_000000000036	None	GMP reductase [EC:1.7.1.7]
K01425	Cac_ATCC_49725	Cac_ATCC_49725	802	c_000000000037	None	glutaminase [EC:3.5.1.2]
K01551	Cac_ATCC_49725	Cac_ATCC_49725	668	c_000000000036	None	arsenite/tail-anchored protein-transporting ATPase [EC:7.3.2.7 7.3.-.-]
K02919	Cac_ATCC_49725	Cac_ATCC_49725	768	c_000000000037	None	large subunit ribosomal protein L36
K06980	Cac_ATCC_49725	Cac_ATCC_49725	735	c_000000000036	None	tRNA-modifying protein YgfZ
K06200	Cac_ATCC_49725	Cac_ATCC_49725	670	c_000000000036	None	carbon starvation protein
K03218	Cac_ATCC_49725	Cac_ATCC_49725	691	c_000000000036	None	23S rRNA (guanosine2251-2'-O)-methyltransferase [EC:2.1.1.185]
K01354	Cac_ATCC_49725	Cac_ATCC_49725	711	c_000000000036	None	oligopeptidase B [EC:3.4.21.83]
K00259	Cac_ATCC_49725	Cac_ATCC_49725	817	c_000000000037	None	alanine dehydrogenase [EC:1.4.1.1]
K06199	Cac_ATCC_49725	Cac_ATCC_49725	760	c_000000000037	None	fluoride exporter
K06199	Cac_ATCC_49725	Cac_ATCC_49725	761	c_000000000037	None	fluoride exporter
K04567	Cac_ATCC_49725	Cac_ATCC_49725	672	c_000000000036	None	lysyl-tRNA synthetase, class II [EC:6.1.1.6]
K06986	Cac_ATCC_49725	Cac_ATCC_49725	712	c_000000000036	None	uncharacterized protein
K15520	Cac_ATCC_49725	Cac_ATCC_49725	740	c_000000000036	None	mycothiol synthase [EC:2.3.1.189]
K21685	Cac_ATCC_49725	Cac_ATCC_49725	752	c_000000000036	None	LuxR family transcriptional regulator, regulator of acetate metabolism
K07124	Cac_ATCC_49725	Cac_ATCC_49725	810	c_000000000037	None	uncharacterized protein
K07736	Cac_ATCC_49725	Cac_ATCC_49725	687	c_000000000036	None	CarD family transcriptional regulator, regulator of rRNA transcription
K03545	Cac_ATCC_49725	Cac_ATCC_49725	830	c_000000000037	None	trigger factor
K00138	Cac_ATCC_49725	Cac_ATCC_49725	589	c_000000000036	None	aldehyde dehydrogenase [EC:1.2.1.-]
K01802	Cac_ATCC_49725	Cac_ATCC_49725	33	c_000000000033	None	peptidylprolyl isomerase [EC:5.2.1.8]
K18199	Cac_ATCC_49725	Cac_ATCC_49725	56	c_000000000033	None	cyclohexyl-isocyanide hydratase [EC:4.2.1.103]
K09017	Cac_ATCC_49725	Cac_ATCC_49725	77	c_000000000033	None	TetR/AcrR family transcriptional regulator
K11530	Cac_ATCC_49725	Cac_ATCC_49725	116	c_000000000033	None	(4S)-4-hydroxy-5-phosphonooxypentane-2,3-dione isomerase [EC:5.3.1.32]
K20491	Cac_ATCC_49725	Cac_ATCC_49725	137	c_000000000033	None	lantibiotic transport system permease protein
K03446	Cac_ATCC_49725	Cac_ATCC_49725	185	c_000000000033	None	MFS transporter, DHA2 family, multidrug resistance protein
K03446	Cac_ATCC_49725	Cac_ATCC_49725	2206	c_000000000038	None	MFS transporter, DHA2 family, multidrug resistance protein
K06956	Cac_ATCC_49725	Cac_ATCC_49725	200	c_000000000033	None	uncharacterized protein
K00123	Cac_ATCC_49725	Cac_ATCC_49725	204	c_000000000033	None	formate dehydrogenase major subunit [EC:1.17.1.9]
K15192	Cac_ATCC_49725	Cac_ATCC_49725	269	c_000000000033	None	TATA-binding protein-associated factor [EC:5.6.2.-]
K06921	Cac_ATCC_49725	Cac_ATCC_49725	336	c_000000000033	None	uncharacterized protein
K06921	Cac_ATCC_49725	Cac_ATCC_49725	907	c_000000000037	None	uncharacterized protein
K01069	Cac_ATCC_49725	Cac_ATCC_49725	1785	c_000000000038	None	hydroxyacylglutathione hydrolase [EC:3.1.2.6]
K01069	Cac_ATCC_49725	Cac_ATCC_49725	1293	c_000000000037	None	hydroxyacylglutathione hydrolase [EC:3.1.2.6]
K01069	Cac_ATCC_49725	Cac_ATCC_49725	422	c_000000000033	None	hydroxyacylglutathione hydrolase [EC:3.1.2.6]
K16137	Cac_ATCC_49725	Cac_ATCC_49725	458	c_000000000035	None	TetR/AcrR family transcriptional regulator, transcriptional repressor for nem operon
K14731	Cac_ATCC_49725	Cac_ATCC_49725	2068	c_000000000038	None	epsilon-lactone hydrolase [EC:3.1.1.83]
K14731	Cac_ATCC_49725	Cac_ATCC_49725	493	c_000000000035	None	epsilon-lactone hydrolase [EC:3.1.1.83]
K19302	Cac_ATCC_49725	Cac_ATCC_49725	498	c_000000000035	None	undecaprenyl-diphosphatase [EC:3.6.1.27]
K01604	Cac_ATCC_49725	Cac_ATCC_49725	507	c_000000000035	None	methylmalonyl-CoA decarboxylase subunit alpha [EC:7.2.4.3]
K05799	Cac_ATCC_49725	Cac_ATCC_49725	772	c_000000000037	None	GntR family transcriptional regulator, transcriptional repressor for pyruvate dehydrogenase complex
K05799	Cac_ATCC_49725	Cac_ATCC_49725	526	c_000000000035	None	GntR family transcriptional regulator, transcriptional repressor for pyruvate dehydrogenase complex
K07699	Cac_ATCC_49725	Cac_ATCC_49725	581	c_000000000036	None	two-component system, response regulator, stage 0 sporulation protein A
K05570	Cac_ATCC_49725	Cac_ATCC_49725	631	c_000000000036	None	multicomponent Na+:H+ antiporter subunit F
K05569	Cac_ATCC_49725	Cac_ATCC_49725	632	c_000000000036	None	multicomponent Na+:H+ antiporter subunit E
K05569	Cac_ATCC_49725	Cac_ATCC_49725	1122	c_000000000037	None	multicomponent Na+:H+ antiporter subunit E
K03972	Cac_ATCC_49725	Cac_ATCC_49725	646	c_000000000036	None	phage shock protein E
K10027	Cac_ATCC_49725	Cac_ATCC_49725	673	c_000000000036	None	phytoene desaturase [EC:1.3.99.26 1.3.99.28 1.3.99.29 1.3.99.31]
K02077	Cac_ATCC_49725	Cac_ATCC_49725	696	c_000000000036	None	zinc/manganese transport system substrate-binding protein
K02503	Cac_ATCC_49725	Cac_ATCC_49725	707	c_000000000036	None	histidine triad (HIT) family protein
K13280	Cac_ATCC_49725	Cac_ATCC_49725	855	c_000000000037	None	signal peptidase I [EC:3.4.21.89]
K12972	Cac_ATCC_49725	Cac_ATCC_49725	859	c_000000000037	None	glyoxylate/hydroxypyruvate reductase [EC:1.1.1.79 1.1.1.81]
K23726	Cac_ATCC_49725	Cac_ATCC_49725	1106	c_000000000037	None	Nalpha-acyl-L-glutamine aminoacylase [EC:3.5.1.133]
K03743	Cac_ATCC_49725	Cac_ATCC_49725	1200	c_000000000037	None	nicotinamide-nucleotide amidase [EC:3.5.1.42]
K02784	Cac_ATCC_49725	Cac_ATCC_49725	1221	c_000000000037	None	phosphocarrier protein HPr
K08483	Cac_ATCC_49725	Cac_ATCC_49725	1224	c_000000000037	None	phosphoenolpyruvate-protein phosphotransferase (PTS system enzyme I) [EC:2.7.3.9]
K03215	Cac_ATCC_49725	Cac_ATCC_49725	1257	c_000000000037	None	23S rRNA (uracil1939-C5)-methyltransferase [EC:2.1.1.190]
K17884	Cac_ATCC_49725	Cac_ATCC_49725	1271	c_000000000037	None	archaetidylinositol phosphate synthase [EC:2.7.8.39]
K10805	Cac_ATCC_49725	Cac_ATCC_49725	1276	c_000000000037	None	acyl-CoA thioesterase II [EC:3.1.2.-]
K03074	Cac_ATCC_49725	Cac_ATCC_49725	1283	c_000000000037	None	preprotein translocase subunit SecF
K03768	Cac_ATCC_49725	Cac_ATCC_49725	1291	c_000000000037	None	peptidyl-prolyl cis-trans isomerase B (cyclophilin B) [EC:5.2.1.8]
K09012	Cac_ATCC_49725	Cac_ATCC_49725	1359	c_000000000037	None	DeoR family transcriptional regulator, suf operon transcriptional repressor
K01091	Cac_ATCC_49725	Cac_ATCC_49725	1392	c_000000000037	None	phosphoglycolate phosphatase [EC:3.1.3.18]
K11927	Cac_ATCC_49725	Cac_ATCC_49725	1430	c_000000000037	None	ATP-dependent RNA helicase RhlE [EC:3.6.4.13]
K06889	Cac_ATCC_49725	Cac_ATCC_49725	1438	c_000000000037	None	uncharacterized protein
K06148	Cac_ATCC_49725	Cac_ATCC_49725	1448	c_000000000037	None	ATP-binding cassette, subfamily C, bacterial
K07443	Cac_ATCC_49725	Cac_ATCC_49725	1643	c_000000000038	None	methylated-DNA-protein-cysteine methyltransferase related protein
K09684	Cac_ATCC_49725	Cac_ATCC_49725	1646	c_000000000038	None	PucR family transcriptional regulator, purine catabolism regulatory protein
K09691	Cac_ATCC_49725	Cac_ATCC_49725	1672	c_000000000038	None	lipopolysaccharide transport system ATP-binding protein
K02234	Cac_ATCC_49725	Cac_ATCC_49725	1698	c_000000000038	None	cobalamin biosynthesis protein CobW
K21480	Cac_ATCC_49725	Cac_ATCC_49725	1720	c_000000000038	None	heme oxygenase (biliverdin-producing, ferredoxin) [EC:1.14.15.20]
K16639	Cac_ATCC_49725	Cac_ATCC_49725	1757	c_000000000038	None	endoribonuclease LACTB2 [EC:3.1.27.-]
K02199	Cac_ATCC_49725	Cac_ATCC_49725	1761	c_000000000038	None	cytochrome c biogenesis protein CcmG, thiol:disulfide interchange protein DsbE
K02199	Cac_ATCC_49725	Cac_ATCC_49725	1850	c_000000000038	None	cytochrome c biogenesis protein CcmG, thiol:disulfide interchange protein DsbE
K18697	Cac_ATCC_49725	Cac_ATCC_49725	1836	c_000000000038	None	phosphatidylglycerophosphatase C [EC:3.1.3.27]
K02051	Cac_ATCC_49725	Cac_ATCC_49725	1867	c_000000000038	None	NitT/TauT family transport system substrate-binding protein
K02598	Cac_ATCC_49725	Cac_ATCC_49725	1955	c_000000000038	None	nitrite transporter
K03317	Cac_ATCC_49725	Cac_ATCC_49725	2081	c_000000000038	None	concentrative nucleoside transporter, CNT family
K23124	Cac_ATCC_49725	Cac_ATCC_49725	2128	c_000000000038	None	5-oxoprolinase (ATP-hydrolysing) subunit C [EC:3.5.2.9]
K10716	Cac_ATCC_49725	Cac_ATCC_49725	2190	c_000000000038	None	voltage-gated potassium channel
K25026	Cac_MSK075	Cac_MSK075	272	c_000000000001	M00001,M00549,M00909	glucokinase [EC:2.7.1.2]
K25026	Cac_MSK075	Cac_MSK075	1561	c_000000000003	M00001,M00549,M00909	glucokinase [EC:2.7.1.2]
K00886	Cac_MSK075	Cac_MSK075	501	c_000000000001	M00001,M00549	polyphosphate glucokinase [EC:2.7.1.63]
K01810	Cac_MSK075	Cac_MSK075	1852	c_000000000005	M00001,M00004,M00892,M00909	glucose-6-phosphate isomerase [EC:5.3.1.9]
K21071	Cac_MSK075	Cac_MSK075	2018	c_000000000006	M00001,M00345	ATP-dependent phosphofructokinase / diphosphate-dependent phosphofructokinase [EC:2.7.1.11 2.7.1.90]
K01624	Cac_MSK075	Cac_MSK075	1422	c_000000000003	M00001,M00003,M00165,M00167,M00345,M00344,M00611,M00612	fructose-bisphosphate aldolase, class II [EC:4.1.2.13]
K01803	Cac_MSK075	Cac_MSK075	598	c_000000000001	M00001,M00002,M00003	triosephosphate isomerase (TIM) [EC:5.3.1.1]
K00134	Cac_MSK075	Cac_MSK075	596	c_000000000001	M00001,M00002,M00003,M00308,M00552,M00165,M00166,M00611,M00612	glyceraldehyde 3-phosphate dehydrogenase (phosphorylating) [EC:1.2.1.12]
K00134	Cac_MSK075	Cac_MSK075	1919	c_000000000005	M00001,M00002,M00003,M00308,M00552,M00165,M00166,M00611,M00612	glyceraldehyde 3-phosphate dehydrogenase (phosphorylating) [EC:1.2.1.12]
K00927	Cac_MSK075	Cac_MSK075	597	c_000000000001	M00001,M00002,M00003,M00308,M00552,M00165,M00166,M00611,M00612	phosphoglycerate kinase [EC:2.7.2.3]
K01834	Cac_MSK075	Cac_MSK075	1158	c_000000000002	M00001,M00002,M00003	2,3-bisphosphoglycerate-dependent phosphoglycerate mutase [EC:5.4.2.11]
K01689	Cac_MSK075	Cac_MSK075	1944	c_000000000005	M00001,M00002,M00003,M00346	enolase [EC:4.2.1.11]
K00873	Cac_MSK075	Cac_MSK075	357	c_000000000001	M00001,M00002	pyruvate kinase [EC:2.7.1.40]
K01596	Cac_MSK075	Cac_MSK075	1571	c_000000000003	M00003	phosphoenolpyruvate carboxykinase (GTP) [EC:4.1.1.32]
K02446	Cac_MSK075	Cac_MSK075	2166	c_000000000007	M00003,M00165,M00167,M00611,M00612	fructose-1,6-bisphosphatase II [EC:3.1.3.11]
K00163	Cac_MSK075	Cac_MSK075	221	c_000000000001	M00307	pyruvate dehydrogenase E1 component [EC:1.2.4.1]
K00627	Cac_MSK075	Cac_MSK075	254	c_000000000001	M00307	pyruvate dehydrogenase E2 component (dihydrolipoyllysine-residue acetyltransferase) [EC:2.3.1.12]
K00382	Cac_MSK075	Cac_MSK075	1185	c_000000000002	M00307,M00009,M00011,M00532,M00621,M00036,M00032	dihydrolipoyl dehydrogenase [EC:1.8.1.4]
K01647	Cac_MSK075	Cac_MSK075	1812	c_000000000005	M00009,M00010,M00012,M00740	citrate synthase [EC:2.3.3.1]
K01681	Cac_MSK075	Cac_MSK075	635	c_000000000001	M00009,M00010,M00012,M00740,M00173,M00614	aconitate hydratase [EC:4.2.1.3]
K00031	Cac_MSK075	Cac_MSK075	921	c_000000000002	M00009,M00010,M00740,M00173,M00614	isocitrate dehydrogenase [EC:1.1.1.42]
K01616	Cac_MSK075	Cac_MSK075	2108	c_000000000007	M00009,M00011	multifunctional 2-oxoglutarate metabolism enzyme [EC:2.2.1.5 4.1.1.71 1.2.4.2 2.3.1.61]
K18118	Cac_MSK075	Cac_MSK075	1272	c_000000000003	M00009,M00011	succinyl-CoA:acetate CoA-transferase [EC:2.8.3.18]
K00239	Cac_MSK075	Cac_MSK075	1182	c_000000000002	M00009,M00011,M00173,M00376,M00374,M00149,M00613,M00614	succinate dehydrogenase flavoprotein subunit [EC:1.3.5.1]
K00240	Cac_MSK075	Cac_MSK075	1181	c_000000000002	M00009,M00011,M00173,M00376,M00374,M00149,M00613,M00614	succinate dehydrogenase iron-sulfur subunit [EC:1.3.5.1]
K00241	Cac_MSK075	Cac_MSK075	1183	c_000000000002	M00009,M00011,M00173,M00376,M00374,M00149,M00613,M00614	succinate dehydrogenase cytochrome b subunit
K01679	Cac_MSK075	Cac_MSK075	2167	c_000000000007	M00009,M00011,M00173,M00376,M00613,M00614	fumarate hydratase, class II [EC:4.2.1.2]
K00024	Cac_MSK075	Cac_MSK075	87	c_000000000001	M00009,M00011,M00012,M00740,M00168,M00173,M00374,M00620,M00346,M00614	malate dehydrogenase [EC:1.1.1.37]
K00116	Cac_MSK075	Cac_MSK075	415	c_000000000001	M00009,M00011	malate dehydrogenase (quinone) [EC:1.1.5.4]
K00036	Cac_MSK075	Cac_MSK075	602	c_000000000001	M00004,M00006,M00008	glucose-6-phosphate 1-dehydrogenase [EC:1.1.1.49 1.1.1.363]
K01057	Cac_MSK075	Cac_MSK075	600	c_000000000001	M00004,M00006,M00008	6-phosphogluconolactonase [EC:3.1.1.31]
K00033	Cac_MSK075	Cac_MSK075	687	c_000000000001	M00004,M00006	6-phosphogluconate dehydrogenase [EC:1.1.1.44 1.1.1.343]
K01783	Cac_MSK075	Cac_MSK075	585	c_000000000001	M00004,M00007	ribulose-phosphate 3-epimerase [EC:5.1.3.1]
K01808	Cac_MSK075	Cac_MSK075	72	c_000000000001	M00004,M00007,M00165,M00167,M00611,M00612	ribose 5-phosphate isomerase B [EC:5.3.1.6]
K00615	Cac_MSK075	Cac_MSK075	604	c_000000000001	M00004,M00007,M00165,M00167,M00611,M00612	transketolase [EC:2.2.1.1]
K00616	Cac_MSK075	Cac_MSK075	603	c_000000000001	M00004,M00007	transaldolase [EC:2.2.1.2]
K00948	Cac_MSK075	Cac_MSK075	1929	c_000000000005	M00005	ribose-phosphate pyrophosphokinase [EC:2.7.6.1]
K00012	Cac_MSK075	Cac_MSK075	1463	c_000000000003	M00014,M00129	UDPglucose 6-dehydrogenase [EC:1.1.1.22]
K00854	Cac_MSK075	Cac_MSK075	318	c_000000000001	M00014	xylulokinase [EC:2.7.1.17]
K01785	Cac_MSK075	Cac_MSK075	863	c_000000000002	M00632	aldose 1-epimerase [EC:5.1.3.3]
K00849	Cac_MSK075	Cac_MSK075	859	c_000000000002	M00632,M00554	galactokinase [EC:2.7.1.6]
K00965	Cac_MSK075	Cac_MSK075	860	c_000000000002	M00632,M00554	UDPglucose--hexose-1-phosphate uridylyltransferase [EC:2.7.7.12]
K01784	Cac_MSK075	Cac_MSK075	489	c_000000000001	M00632	UDP-glucose 4-epimerase [EC:5.1.3.2]
K01784	Cac_MSK075	Cac_MSK075	1730	c_000000000004	M00632	UDP-glucose 4-epimerase [EC:5.1.3.2]
K00963	Cac_MSK075	Cac_MSK075	1880	c_000000000005	M00129,M00854,M00549	UTP--glucose-1-phosphate uridylyltransferase [EC:2.7.7.9]
K01809	Cac_MSK075	Cac_MSK075	817	c_000000000002	M00114	mannose-6-phosphate isomerase [EC:5.3.1.8]
K02821	Cac_MSK075	Cac_MSK075	1556	c_000000000003	M00550	ascorbate PTS system EIIA or EIIAB component [EC:2.7.1.194]
K03475	Cac_MSK075	Cac_MSK075	1555	c_000000000003	M00550	ascorbate PTS system EIIC component
K03077	Cac_MSK075	Cac_MSK075	313	c_000000000001	M00550	L-ribulose-5-phosphate 4-epimerase [EC:5.1.3.4]
K00820	Cac_MSK075	Cac_MSK075	975	c_000000000002	M00892,M00909	glutamine---fructose-6-phosphate transaminase (isomerizing) [EC:2.6.1.16]
K03431	Cac_MSK075	Cac_MSK075	981	c_000000000002	M00909	phosphoglucosamine mutase [EC:5.4.2.10]
K04042	Cac_MSK075	Cac_MSK075	1930	c_000000000005	M00909	bifunctional UDP-N-acetylglucosamine pyrophosphorylase / glucosamine-1-phosphate N-acetyltransferase [EC:2.7.7.23 2.3.1.157]
K00626	Cac_MSK075	Cac_MSK075	181	c_000000000001	M00373,M00375,M00374,M00088,M00957,M00095,M00849	acetyl-CoA C-acetyltransferase [EC:2.3.1.9]
K03781	Cac_MSK075	Cac_MSK075	1232	c_000000000002	M00532	catalase [EC:1.11.1.6]
K00600	Cac_MSK075	Cac_MSK075	2175	c_000000000007	M00532,M00346,M00140,M00141	glycine hydroxymethyltransferase [EC:2.1.2.1]
K00281	Cac_MSK075	Cac_MSK075	253	c_000000000001	M00532,M00621	glycine cleavage system P protein (glycine dehydrogenase) [EC:1.4.4.2]
K00605	Cac_MSK075	Cac_MSK075	252	c_000000000001	M00532,M00621	glycine cleavage system T protein (aminomethyltransferase) [EC:2.1.2.10]
K02437	Cac_MSK075	Cac_MSK075	251	c_000000000001	M00532	glycine cleavage system H protein
K11263	Cac_MSK075	Cac_MSK075	891	c_000000000002	M00741,M00082	acetyl-CoA/propionyl-CoA carboxylase, biotin carboxylase, biotin carboxyl carrier protein [EC:6.4.1.2 6.4.1.3 6.3.4.14]
K01092	Cac_MSK075	Cac_MSK075	502	c_000000000001	M00131	myo-inositol-1(or 4)-monophosphatase [EC:3.1.3.25]
K01092	Cac_MSK075	Cac_MSK075	351	c_000000000001	M00131	myo-inositol-1(or 4)-monophosphatase [EC:3.1.3.25]
K01958	Cac_MSK075	Cac_MSK075	899	c_000000000002	M00173,M00614	pyruvate carboxylase [EC:6.4.1.1]
K01961	Cac_MSK075	Cac_MSK075	188	c_000000000001	M00376,M00082,M00613	acetyl-CoA carboxylase, biotin carboxylase subunit [EC:6.4.1.2 6.3.4.14]
K02160	Cac_MSK075	Cac_MSK075	187	c_000000000001	M00376,M00082,M00613	acetyl-CoA carboxylase biotin carboxyl carrier protein
K01938	Cac_MSK075	Cac_MSK075	656	c_000000000001	M00377,M00140,M00618	formate--tetrahydrofolate ligase [EC:6.3.4.3]
K01491	Cac_MSK075	Cac_MSK075	938	c_000000000002	M00377,M00140,M00618	methylenetetrahydrofolate dehydrogenase (NADP+) / methenyltetrahydrofolate cyclohydrolase [EC:1.5.1.5 3.5.4.9]
K00297	Cac_MSK075	Cac_MSK075	1696	c_000000000004	M00377,M00618	methylenetetrahydrofolate reductase (NADH) [EC:1.5.1.54]
K13788	Cac_MSK075	Cac_MSK075	1412	c_000000000003	M00579,M00617,M00618	phosphate acetyltransferase [EC:2.3.1.8]
K00925	Cac_MSK075	Cac_MSK075	1411	c_000000000003	M00579,M00357,M00617,M00618	acetate kinase [EC:2.7.2.1]
K08264	Cac_MSK075	Cac_MSK075	1458	c_000000000003	M00567,M00357,M00356,M00563	heterodisulfide reductase subunit D [EC:1.8.98.1]
K00863	Cac_MSK075	Cac_MSK075	1694	c_000000000004	M00344	triose/dihydroxyacetone kinase / FAD-AMP lyase (cyclizing) [EC:2.7.1.28 2.7.1.29 4.6.1.15]
K00370	Cac_MSK075	Cac_MSK075	1970	c_000000000006	M00530,M00529,M00804	nitrate reductase / nitrite oxidoreductase, alpha subunit [EC:1.7.5.1 1.7.99.-]
K00371	Cac_MSK075	Cac_MSK075	1969	c_000000000006	M00530,M00529,M00804	nitrate reductase / nitrite oxidoreductase, beta subunit [EC:1.7.5.1 1.7.99.-]
K00374	Cac_MSK075	Cac_MSK075	1967	c_000000000006	M00530,M00529	nitrate reductase gamma subunit [EC:1.7.5.1 1.7.99.-]
K00368	Cac_MSK075	Cac_MSK075	1966	c_000000000006	M00529,M00973	nitrite reductase (NO-forming) [EC:1.7.2.1]
K04561	Cac_MSK075	Cac_MSK075	931	c_000000000002	M00529	nitric oxide reductase subunit B [EC:1.7.2.5]
K00957	Cac_MSK075	Cac_MSK075	1452	c_000000000003	M00176,M00616	sulfate adenylyltransferase subunit 2 [EC:2.7.7.4]
K00956	Cac_MSK075	Cac_MSK075	1451	c_000000000003	M00176,M00616	sulfate adenylyltransferase subunit 1 [EC:2.7.7.4]
K00390	Cac_MSK075	Cac_MSK075	1453	c_000000000003	M00176,M00616	phosphoadenosine phosphosulfate reductase [EC:1.8.4.8 1.8.4.10]
K00392	Cac_MSK075	Cac_MSK075	823	c_000000000002	M00176,M00616	sulfite reductase (ferredoxin) [EC:1.8.7.1]
K03890	Cac_MSK075	Cac_MSK075	267	c_000000000001	M00151	ubiquinol-cytochrome c reductase iron-sulfur subunit
K03891	Cac_MSK075	Cac_MSK075	268	c_000000000001	M00151	ubiquinol-cytochrome c reductase cytochrome b subunit
K03889	Cac_MSK075	Cac_MSK075	266	c_000000000001	M00151	ubiquinol-cytochrome c reductase cytochrome c subunit
K02257	Cac_MSK075	Cac_MSK075	605	c_000000000001	M00154	heme o synthase [EC:2.5.1.141]
K02259	Cac_MSK075	Cac_MSK075	607	c_000000000001	M00154	heme a synthase [EC:1.17.99.9]
K02275	Cac_MSK075	Cac_MSK075	263	c_000000000001	M00155	cytochrome c oxidase subunit II [EC:7.1.1.9]
K02274	Cac_MSK075	Cac_MSK075	20	c_000000000001	M00155	cytochrome c oxidase subunit I [EC:7.1.1.9]
K02276	Cac_MSK075	Cac_MSK075	265	c_000000000001	M00155	cytochrome c oxidase subunit III [EC:7.1.1.9]
K02111	Cac_MSK075	Cac_MSK075	1988	c_000000000006	M00157	F-type H+/Na+-transporting ATPase subunit alpha [EC:7.1.2.2 7.2.2.1]
K02112	Cac_MSK075	Cac_MSK075	1990	c_000000000006	M00157	F-type H+/Na+-transporting ATPase subunit beta [EC:7.1.2.2 7.2.2.1]
K02113	Cac_MSK075	Cac_MSK075	1987	c_000000000006	M00157	F-type H+-transporting ATPase subunit delta
K02114	Cac_MSK075	Cac_MSK075	1991	c_000000000006	M00157	F-type H+-transporting ATPase subunit epsilon
K02115	Cac_MSK075	Cac_MSK075	1989	c_000000000006	M00157	F-type H+-transporting ATPase subunit gamma
K02108	Cac_MSK075	Cac_MSK075	1984	c_000000000006	M00157	F-type H+-transporting ATPase subunit a
K02109	Cac_MSK075	Cac_MSK075	1986	c_000000000006	M00157	F-type H+-transporting ATPase subunit b
K02110	Cac_MSK075	Cac_MSK075	1985	c_000000000006	M00157	F-type H+-transporting ATPase subunit c
K00059	Cac_MSK075	Cac_MSK075	84	c_000000000001	M00083,M00874,M00572	3-oxoacyl-[acyl-carrier protein] reductase [EC:1.1.1.100]
K01897	Cac_MSK075	Cac_MSK075	1160	c_000000000002	M00086	long-chain acyl-CoA synthetase [EC:6.2.1.3]
K01897	Cac_MSK075	Cac_MSK075	1162	c_000000000002	M00086	long-chain acyl-CoA synthetase [EC:6.2.1.3]
K01897	Cac_MSK075	Cac_MSK075	1163	c_000000000002	M00086	long-chain acyl-CoA synthetase [EC:6.2.1.3]
K01897	Cac_MSK075	Cac_MSK075	151	c_000000000001	M00086	long-chain acyl-CoA synthetase [EC:6.2.1.3]
K01692	Cac_MSK075	Cac_MSK075	1904	c_000000000005	M00087,M00957,M00878	enoyl-CoA hydratase [EC:4.2.1.17]
K09828	Cac_MSK075	Cac_MSK075	1004	c_000000000002	M00101,M00917	Delta24-sterol reductase [EC:1.3.1.72 1.3.1.-]
K00655	Cac_MSK075	Cac_MSK075	273	c_000000000001	M00089	1-acyl-sn-glycerol-3-phosphate acyltransferase [EC:2.3.1.51]
K00655	Cac_MSK075	Cac_MSK075	2211	c_000000000008	M00089	1-acyl-sn-glycerol-3-phosphate acyltransferase [EC:2.3.1.51]
K01046	Cac_MSK075	Cac_MSK075	1664	c_000000000004	M00098	triacylglycerol lipase [EC:3.1.1.3]
K00981	Cac_MSK075	Cac_MSK075	404	c_000000000001	M00093	phosphatidate cytidylyltransferase [EC:2.7.7.41]
K00764	Cac_MSK075	Cac_MSK075	1287	c_000000000003	M00048	amidophosphoribosyltransferase [EC:2.4.2.14]
K01945	Cac_MSK075	Cac_MSK075	1315	c_000000000003	M00048	phosphoribosylamine---glycine ligase [EC:6.3.4.13]
K11175	Cac_MSK075	Cac_MSK075	1859	c_000000000005	M00048	phosphoribosylglycinamide formyltransferase 1 [EC:2.1.2.2]
K08289	Cac_MSK075	Cac_MSK075	1414	c_000000000003	M00048	phosphoribosylglycinamide formyltransferase 2 [EC:6.3.1.21]
K23269	Cac_MSK075	Cac_MSK075	1305	c_000000000003	M00048	phosphoribosylformylglycinamidine synthase subunit PurL [EC:6.3.5.3]
K23264	Cac_MSK075	Cac_MSK075	1307	c_000000000003	M00048	phosphoribosylformylglycinamidine synthase subunit PurS [EC:6.3.5.3]
K23265	Cac_MSK075	Cac_MSK075	1306	c_000000000003	M00048	phosphoribosylformylglycinamidine synthase subunit PurQ / glutaminase [EC:6.3.5.3 3.5.1.2]
K01933	Cac_MSK075	Cac_MSK075	1286	c_000000000003	M00048	phosphoribosylformylglycinamidine cyclo-ligase [EC:6.3.3.1]
K01589	Cac_MSK075	Cac_MSK075	872	c_000000000002	M00048	5-(carboxyamino)imidazole ribonucleotide synthase [EC:6.3.4.18]
K01588	Cac_MSK075	Cac_MSK075	871	c_000000000002	M00048	5-(carboxyamino)imidazole ribonucleotide mutase [EC:5.4.99.18]
K01923	Cac_MSK075	Cac_MSK075	1313	c_000000000003	M00048	phosphoribosylaminoimidazole-succinocarboxamide synthase [EC:6.3.2.6]
K01756	Cac_MSK075	Cac_MSK075	1314	c_000000000003	M00048,M00049	adenylosuccinate lyase [EC:4.3.2.2]
K00602	Cac_MSK075	Cac_MSK075	1860	c_000000000005	M00048	phosphoribosylaminoimidazolecarboxamide formyltransferase / IMP cyclohydrolase [EC:2.1.2.3 3.5.4.10]
K01939	Cac_MSK075	Cac_MSK075	1418	c_000000000003	M00049	adenylosuccinate synthase [EC:6.3.4.4]
K00939	Cac_MSK075	Cac_MSK075	1001	c_000000000002	M00049	adenylate kinase [EC:2.7.4.3]
K00940	Cac_MSK075	Cac_MSK075	94	c_000000000001	M00049,M00050,M00053,M00052,M00938	nucleoside-diphosphate kinase [EC:2.7.4.6]
K00088	Cac_MSK075	Cac_MSK075	956	c_000000000002	M00050	IMP dehydrogenase [EC:1.1.1.205]
K01951	Cac_MSK075	Cac_MSK075	954	c_000000000002	M00050	GMP synthase (glutamine-hydrolysing) [EC:6.3.5.2]
K00942	Cac_MSK075	Cac_MSK075	577	c_000000000001	M00050	guanylate kinase [EC:2.7.4.8]
K00525	Cac_MSK075	Cac_MSK075	17	c_000000000001	M00053,M00938	ribonucleoside-diphosphate reductase alpha chain [EC:1.17.4.1]
K00526	Cac_MSK075	Cac_MSK075	1498	c_000000000003	M00053,M00938	ribonucleoside-diphosphate reductase beta chain [EC:1.17.4.1]
K00526	Cac_MSK075	Cac_MSK075	19	c_000000000001	M00053,M00938	ribonucleoside-diphosphate reductase beta chain [EC:1.17.4.1]
K00526	Cac_MSK075	Cac_MSK075	1759	c_000000000004	M00053,M00938	ribonucleoside-diphosphate reductase beta chain [EC:1.17.4.1]
K01081	Cac_MSK075	Cac_MSK075	539	c_000000000001	M00958,M00959	5'-nucleotidase [EC:3.1.3.5]
K02566	Cac_MSK075	Cac_MSK075	219	c_000000000001	M00958,M00959	5'-nucleotidase [EC:3.1.3.5]
K05810	Cac_MSK075	Cac_MSK075	298	c_000000000001	M00958,M00959,M00034	purine-nucleoside/S-methyl-5'-thioadenosine phosphorylase / adenosine deaminase [EC:2.4.2.1 2.4.2.28 3.5.4.4]
K03784	Cac_MSK075	Cac_MSK075	1080	c_000000000002	M00958,M00959	purine-nucleoside phosphorylase [EC:2.4.2.1]
K01955	Cac_MSK075	Cac_MSK075	574	c_000000000001	M00051	carbamoyl-phosphate synthase large subunit [EC:6.3.5.5]
K01956	Cac_MSK075	Cac_MSK075	573	c_000000000001	M00051	carbamoyl-phosphate synthase small subunit [EC:6.3.5.5]
K00609	Cac_MSK075	Cac_MSK075	571	c_000000000001	M00051	aspartate carbamoyltransferase catalytic subunit [EC:2.1.3.2]
K01465	Cac_MSK075	Cac_MSK075	572	c_000000000001	M00051	dihydroorotase [EC:3.5.2.3]
K00254	Cac_MSK075	Cac_MSK075	646	c_000000000001	M00051	dihydroorotate dehydrogenase [EC:1.3.5.2]
K00762	Cac_MSK075	Cac_MSK075	1425	c_000000000003	M00051	orotate phosphoribosyltransferase [EC:2.4.2.10]
K01591	Cac_MSK075	Cac_MSK075	575	c_000000000001	M00051	orotidine-5'-phosphate decarboxylase [EC:4.1.1.23]
K09903	Cac_MSK075	Cac_MSK075	402	c_000000000001	M00052	uridylate kinase [EC:2.7.4.22]
K01520	Cac_MSK075	Cac_MSK075	506	c_000000000001	M00938	dUTP diphosphatase [EC:3.6.1.23]
K01520	Cac_MSK075	Cac_MSK075	1499	c_000000000003	M00938	dUTP diphosphatase [EC:3.6.1.23]
K00560	Cac_MSK075	Cac_MSK075	1845	c_000000000005	M00938	thymidylate synthase [EC:2.1.1.45]
K03465	Cac_MSK075	Cac_MSK075	444	c_000000000001	M00938	thymidylate synthase (FAD) [EC:2.1.1.148]
K03465	Cac_MSK075	Cac_MSK075	1524	c_000000000003	M00938	thymidylate synthase (FAD) [EC:2.1.1.148]
K00943	Cac_MSK075	Cac_MSK075	814	c_000000000002	M00938	dTMP kinase [EC:2.7.4.9]
K06016	Cac_MSK075	Cac_MSK075	1632	c_000000000004	M00046	beta-ureidopropionase / N-carbamoyl-L-amino-acid hydrolase [EC:3.5.1.6 3.5.1.87]
K00058	Cac_MSK075	Cac_MSK075	2038	c_000000000006	M00020	D-3-phosphoglycerate dehydrogenase / 2-oxoglutarate reductase [EC:1.1.1.95 1.1.1.399]
K00831	Cac_MSK075	Cac_MSK075	1811	c_000000000005	M00020,M00124	phosphoserine aminotransferase [EC:2.6.1.52]
K01079	Cac_MSK075	Cac_MSK075	21	c_000000000001	M00020	phosphoserine phosphatase [EC:3.1.3.3]
K00928	Cac_MSK075	Cac_MSK075	1236	c_000000000002	M00018,M00033,M00017,M00016,M00525,M00526,M00527	aspartate kinase [EC:2.7.2.4]
K00133	Cac_MSK075	Cac_MSK075	1235	c_000000000002	M00018,M00033,M00017,M00016,M00525,M00526,M00527	aspartate-semialdehyde dehydrogenase [EC:1.2.1.11]
K00003	Cac_MSK075	Cac_MSK075	1958	c_000000000006	M00018,M00017	homoserine dehydrogenase [EC:1.1.1.3]
K00872	Cac_MSK075	Cac_MSK075	1959	c_000000000006	M00018	homoserine kinase [EC:2.7.1.39]
K01733	Cac_MSK075	Cac_MSK075	240	c_000000000001	M00018	threonine synthase [EC:4.2.3.1]
K00108	Cac_MSK075	Cac_MSK075	1645	c_000000000004	M00555	choline dehydrogenase [EC:1.1.99.1]
K00640	Cac_MSK075	Cac_MSK075	1269	c_000000000003	M00021	serine O-acetyltransferase [EC:2.3.1.30]
K01738	Cac_MSK075	Cac_MSK075	1268	c_000000000003	M00021	cysteine synthase [EC:2.5.1.47]
K00789	Cac_MSK075	Cac_MSK075	580	c_000000000001	M00609,M00034,M00035,M00368,M00953	S-adenosylmethionine synthetase [EC:2.5.1.6]
K01243	Cac_MSK075	Cac_MSK075	1450	c_000000000003	M00609,M00034	adenosylhomocysteine nucleosidase [EC:3.2.2.9]
K07173	Cac_MSK075	Cac_MSK075	1165	c_000000000002	M00609	S-ribosylhomocysteine lyase [EC:4.4.1.21]
K00641	Cac_MSK075	Cac_MSK075	935	c_000000000002	M00017	homoserine O-acetyltransferase/O-succinyltransferase [EC:2.3.1.31 2.3.1.46]
K01739	Cac_MSK075	Cac_MSK075	66	c_000000000001	M00017	cystathionine gamma-synthase [EC:2.5.1.48]
K14155	Cac_MSK075	Cac_MSK075	144	c_000000000001	M00017	cysteine-S-conjugate beta-lyase [EC:4.4.1.13]
K00549	Cac_MSK075	Cac_MSK075	1695	c_000000000004	M00017	5-methyltetrahydropteroyltriglutamate--homocysteine methyltransferase [EC:2.1.1.14]
K00558	Cac_MSK075	Cac_MSK075	1501	c_000000000003	M00035	DNA (cytosine-5)-methyltransferase 1 [EC:2.1.1.37]
K00558	Cac_MSK075	Cac_MSK075	1823	c_000000000005	M00035	DNA (cytosine-5)-methyltransferase 1 [EC:2.1.1.37]
K01652	Cac_MSK075	Cac_MSK075	2033	c_000000000006	M00019,M00570	acetolactate synthase I/II/III large subunit [EC:2.2.1.6]
K01652	Cac_MSK075	Cac_MSK075	1630	c_000000000004	M00019,M00570	acetolactate synthase I/II/III large subunit [EC:2.2.1.6]
K01653	Cac_MSK075	Cac_MSK075	2034	c_000000000006	M00019,M00570	acetolactate synthase I/III small subunit [EC:2.2.1.6]
K00053	Cac_MSK075	Cac_MSK075	2035	c_000000000006	M00019,M00570	ketol-acid reductoisomerase [EC:1.1.1.86]
K01687	Cac_MSK075	Cac_MSK075	2031	c_000000000006	M00019,M00570	dihydroxy-acid dehydratase [EC:4.2.1.9]
K00826	Cac_MSK075	Cac_MSK075	258	c_000000000001	M00019,M00570,M00036,M00119	branched-chain amino acid aminotransferase [EC:2.6.1.42]
K01703	Cac_MSK075	Cac_MSK075	2056	c_000000000006	M00535,M00432	3-isopropylmalate/(R)-2-methylmalate dehydratase large subunit [EC:4.2.1.33 4.2.1.35]
K01704	Cac_MSK075	Cac_MSK075	2057	c_000000000006	M00535,M00432	3-isopropylmalate/(R)-2-methylmalate dehydratase small subunit [EC:4.2.1.33 4.2.1.35]
K00052	Cac_MSK075	Cac_MSK075	2039	c_000000000006	M00535,M00432	3-isopropylmalate dehydrogenase [EC:1.1.1.85]
K01754	Cac_MSK075	Cac_MSK075	333	c_000000000001	M00570	threonine dehydratase [EC:4.3.1.19]
K01649	Cac_MSK075	Cac_MSK075	1239	c_000000000002	M00432	2-isopropylmalate synthase [EC:2.3.3.13]
K01714	Cac_MSK075	Cac_MSK075	1560	c_000000000003	M00016,M00525,M00526,M00527	4-hydroxy-tetrahydrodipicolinate synthase [EC:4.3.3.7]
K01714	Cac_MSK075	Cac_MSK075	445	c_000000000001	M00016,M00525,M00526,M00527	4-hydroxy-tetrahydrodipicolinate synthase [EC:4.3.3.7]
K00215	Cac_MSK075	Cac_MSK075	443	c_000000000001	M00016,M00525,M00526,M00527	4-hydroxy-tetrahydrodipicolinate reductase [EC:1.17.1.8]
K00674	Cac_MSK075	Cac_MSK075	2124	c_000000000007	M00016	2,3,4,5-tetrahydropyridine-2,6-dicarboxylate N-succinyltransferase [EC:2.3.1.117]
K00821	Cac_MSK075	Cac_MSK075	2276	c_000000000009	M00016,M00028,M00845	acetylornithine/N-succinyldiaminopimelate aminotransferase [EC:2.6.1.11 2.6.1.17]
K01439	Cac_MSK075	Cac_MSK075	2122	c_000000000007	M00016	succinyl-diaminopimelate desuccinylase [EC:3.5.1.18]
K01778	Cac_MSK075	Cac_MSK075	467	c_000000000001	M00016,M00525,M00527	diaminopimelate epimerase [EC:5.1.1.7]
K01586	Cac_MSK075	Cac_MSK075	1957	c_000000000006	M00016,M00525,M00526,M00527	diaminopimelate decarboxylase [EC:4.1.1.20]
K05823	Cac_MSK075	Cac_MSK075	905	c_000000000002	M00525	N-acetyldiaminopimelate deacetylase [EC:3.5.1.47]
K00135	Cac_MSK075	Cac_MSK075	1751	c_000000000004	M00956,M00957,M00027	succinate-semialdehyde dehydrogenase / glutarate-semialdehyde dehydrogenase [EC:1.2.1.16 1.2.1.79 1.2.1.20]
K00930	Cac_MSK075	Cac_MSK075	2275	c_000000000009	M00028	acetylglutamate kinase [EC:2.7.2.8]
K00145	Cac_MSK075	Cac_MSK075	2273	c_000000000009	M00028,M00845	N-acetyl-gamma-glutamyl-phosphate reductase [EC:1.2.1.38]
K00620	Cac_MSK075	Cac_MSK075	2274	c_000000000009	M00028	glutamate N-acetyltransferase / amino-acid N-acetyltransferase [EC:2.3.1.35 2.3.1.1]
K00611	Cac_MSK075	Cac_MSK075	2277	c_000000000009	M00844,M00029	ornithine carbamoyltransferase [EC:2.1.3.3]
K01940	Cac_MSK075	Cac_MSK075	2279	c_000000000009	M00844,M00845,M00029	argininosuccinate synthase [EC:6.3.4.5]
K01755	Cac_MSK075	Cac_MSK075	2280	c_000000000009	M00844,M00845,M00029	argininosuccinate lyase [EC:4.3.2.1]
K00931	Cac_MSK075	Cac_MSK075	106	c_000000000001	M00015	glutamate 5-kinase [EC:2.7.2.11]
K00147	Cac_MSK075	Cac_MSK075	113	c_000000000001	M00015	glutamate-5-semialdehyde dehydrogenase [EC:1.2.1.41]
K00286	Cac_MSK075	Cac_MSK075	1152	c_000000000002	M00015,M00972	pyrroline-5-carboxylate reductase [EC:1.5.1.2]
K13821	Cac_MSK075	Cac_MSK075	1444	c_000000000003	M00970	RHH-type transcriptional regulator, proline utilization regulon repressor / proline dehydrogenase / delta 1-pyrroline-5-carboxylate dehydrogenase [EC:1.5.5.2 1.2.1.88]
K00765	Cac_MSK075	Cac_MSK075	653	c_000000000001	M00026	ATP phosphoribosyltransferase [EC:2.4.2.17]
K01523	Cac_MSK075	Cac_MSK075	652	c_000000000001	M00026	phosphoribosyl-ATP pyrophosphohydrolase [EC:3.6.1.31]
K01496	Cac_MSK075	Cac_MSK075	353	c_000000000001	M00026	phosphoribosyl-AMP cyclohydrolase [EC:3.5.4.19]
K24017	Cac_MSK075	Cac_MSK075	350	c_000000000001	M00026,M00023	phosphoribosyl isomerase A [EC:5.3.1.16 5.3.1.24]
K02500	Cac_MSK075	Cac_MSK075	352	c_000000000001	M00026	imidazole glycerol-phosphate synthase subunit HisF [EC:4.3.2.10]
K02501	Cac_MSK075	Cac_MSK075	349	c_000000000001	M00026	imidazole glycerol-phosphate synthase subunit HisH [EC:4.3.2.10]
K01693	Cac_MSK075	Cac_MSK075	346	c_000000000001	M00026	imidazoleglycerol-phosphate dehydratase [EC:4.2.1.19]
K00817	Cac_MSK075	Cac_MSK075	345	c_000000000001	M00026	histidinol-phosphate aminotransferase [EC:2.6.1.9]
K00817	Cac_MSK075	Cac_MSK075	1585	c_000000000004	M00026	histidinol-phosphate aminotransferase [EC:2.6.1.9]
K00817	Cac_MSK075	Cac_MSK075	1634	c_000000000004	M00026	histidinol-phosphate aminotransferase [EC:2.6.1.9]
K05602	Cac_MSK075	Cac_MSK075	764	c_000000000002	M00026	histidinol-phosphatase [EC:3.1.3.15]
K00013	Cac_MSK075	Cac_MSK075	344	c_000000000001	M00026	histidinol dehydrogenase [EC:1.1.1.23]
K01745	Cac_MSK075	Cac_MSK075	2093	c_000000000007	M00045	histidine ammonia-lyase [EC:4.3.1.3]
K01712	Cac_MSK075	Cac_MSK075	2091	c_000000000007	M00045	urocanate hydratase [EC:4.2.1.49]
K01468	Cac_MSK075	Cac_MSK075	2090	c_000000000007	M00045	imidazolonepropionase [EC:3.5.2.7]
K01479	Cac_MSK075	Cac_MSK075	2095	c_000000000007	M00045	formiminoglutamase [EC:3.5.3.8]
K01626	Cac_MSK075	Cac_MSK075	277	c_000000000001	M00022	3-deoxy-7-phosphoheptulonate synthase [EC:2.5.1.54]
K01735	Cac_MSK075	Cac_MSK075	560	c_000000000001	M00022	3-dehydroquinate synthase [EC:4.2.3.4]
K03786	Cac_MSK075	Cac_MSK075	561	c_000000000001	M00022	3-dehydroquinate dehydratase II [EC:4.2.1.10]
K00014	Cac_MSK075	Cac_MSK075	556	c_000000000001	M00022	shikimate dehydrogenase [EC:1.1.1.25]
K00891	Cac_MSK075	Cac_MSK075	559	c_000000000001	M00022	shikimate kinase [EC:2.7.1.71]
K00800	Cac_MSK075	Cac_MSK075	803	c_000000000002	M00022	3-phosphoshikimate 1-carboxyvinyltransferase [EC:2.5.1.19]
K01736	Cac_MSK075	Cac_MSK075	558	c_000000000001	M00022	chorismate synthase [EC:4.2.3.5]
K01657	Cac_MSK075	Cac_MSK075	1750	c_000000000004	M00023	anthranilate synthase component I [EC:4.1.3.27]
K01658	Cac_MSK075	Cac_MSK075	1749	c_000000000004	M00023	anthranilate synthase component II [EC:4.1.3.27]
K00766	Cac_MSK075	Cac_MSK075	1748	c_000000000004	M00023	anthranilate phosphoribosyltransferase [EC:2.4.2.18]
K13498	Cac_MSK075	Cac_MSK075	1747	c_000000000004	M00023	indole-3-glycerol phosphate synthase / phosphoribosylanthranilate isomerase [EC:4.1.1.48 5.3.1.24]
K01609	Cac_MSK075	Cac_MSK075	355	c_000000000001	M00023	indole-3-glycerol phosphate synthase [EC:4.1.1.48]
K01695	Cac_MSK075	Cac_MSK075	1745	c_000000000004	M00023	tryptophan synthase alpha chain [EC:4.2.1.20]
K01696	Cac_MSK075	Cac_MSK075	1746	c_000000000004	M00023	tryptophan synthase beta chain [EC:4.2.1.20]
K04093	Cac_MSK075	Cac_MSK075	1854	c_000000000005	M00024,M00025	chorismate mutase [EC:5.4.99.5]
K04518	Cac_MSK075	Cac_MSK075	2217	c_000000000008	M00024	prephenate dehydratase [EC:4.2.1.51]
K04517	Cac_MSK075	Cac_MSK075	2297	c_000000000010	M00025	prephenate dehydrogenase [EC:1.3.1.12]
K05921	Cac_MSK075	Cac_MSK075	2040	c_000000000006	M00533	5-oxopent-3-ene-1,2,5-tricarboxylate decarboxylase / 2-hydroxyhepta-2,4-diene-1,7-dioate isomerase [EC:4.1.1.68 5.3.3.-]
K00728	Cac_MSK075	Cac_MSK075	1887	c_000000000005	M00872	dolichyl-phosphate-mannose-protein mannosyltransferase [EC:2.4.1.109]
K03154	Cac_MSK075	Cac_MSK075	2285	c_000000000009	M00127,M00895	sulfur carrier protein
K03149	Cac_MSK075	Cac_MSK075	2284	c_000000000009	M00127,M00895	thiazole synthase [EC:2.8.1.10]
K03147	Cac_MSK075	Cac_MSK075	2288	c_000000000009	M00127,M00895,M00896,M00897	phosphomethylpyrimidine synthase [EC:4.1.99.17]
K00941	Cac_MSK075	Cac_MSK075	683	c_000000000001	M00127,M00895,M00896,M00899	hydroxymethylpyrimidine/phosphomethylpyrimidine kinase [EC:2.7.1.49 2.7.4.7]
K00788	Cac_MSK075	Cac_MSK075	682	c_000000000001	M00127,M00895,M00896,M00899	thiamine-phosphate pyrophosphorylase [EC:2.5.1.3]
K00788	Cac_MSK075	Cac_MSK075	2287	c_000000000009	M00127,M00895,M00896,M00899	thiamine-phosphate pyrophosphorylase [EC:2.5.1.3]
K00946	Cac_MSK075	Cac_MSK075	2063	c_000000000006	M00127,M00895,M00896	thiamine-monophosphate kinase [EC:2.7.4.16]
K03153	Cac_MSK075	Cac_MSK075	2286	c_000000000009	M00895	glycine oxidase [EC:1.4.3.19]
K00878	Cac_MSK075	Cac_MSK075	681	c_000000000001	M00899	hydroxyethylthiazole kinase [EC:2.7.1.50]
K14652	Cac_MSK075	Cac_MSK075	588	c_000000000001	M00125,M00840	3,4-dihydroxy 2-butanone 4-phosphate synthase / GTP cyclohydrolase II [EC:4.1.99.12 3.5.4.25]
K11752	Cac_MSK075	Cac_MSK075	586	c_000000000001	M00125	diaminohydroxyphosphoribosylaminopyrimidine deaminase / 5-amino-6-(5-phosphoribosylamino)uracil reductase [EC:3.5.4.26 1.1.1.193]
K21064	Cac_MSK075	Cac_MSK075	1903	c_000000000005	M00125	5-amino-6-(5-phospho-D-ribitylamino)uracil phosphatase [EC:3.1.3.104]
K21064	Cac_MSK075	Cac_MSK075	2207	c_000000000008	M00125	5-amino-6-(5-phospho-D-ribitylamino)uracil phosphatase [EC:3.1.3.104]
K00794	Cac_MSK075	Cac_MSK075	589	c_000000000001	M00125,M00911	6,7-dimethyl-8-ribityllumazine synthase [EC:2.5.1.78]
K00793	Cac_MSK075	Cac_MSK075	587	c_000000000001	M00125,M00911	riboflavin synthase [EC:2.5.1.9]
K11753	Cac_MSK075	Cac_MSK075	437	c_000000000001	M00125	riboflavin kinase / FMN adenylyltransferase [EC:2.7.1.26 2.7.7.2]
K06215	Cac_MSK075	Cac_MSK075	926	c_000000000002	M00916	pyridoxal 5'-phosphate synthase pdxS subunit [EC:4.3.3.6]
K08681	Cac_MSK075	Cac_MSK075	925	c_000000000002	M00916	pyridoxal 5'-phosphate synthase pdxT subunit [EC:4.3.3.6]
K03517	Cac_MSK075	Cac_MSK075	1940	c_000000000005	M00115	quinolinate synthase [EC:2.5.1.72]
K00767	Cac_MSK075	Cac_MSK075	1939	c_000000000005	M00115,M00912	nicotinate-nucleotide pyrophosphorylase (carboxylating) [EC:2.4.2.19]
K00969	Cac_MSK075	Cac_MSK075	115	c_000000000001	M00115,M00912	nicotinate-nucleotide adenylyltransferase [EC:2.7.7.18]
K01916	Cac_MSK075	Cac_MSK075	12	c_000000000001	M00115,M00912	NAD+ synthase [EC:6.3.1.5]
K00606	Cac_MSK075	Cac_MSK075	89	c_000000000001	M00119,M00913,M00914	3-methyl-2-oxobutanoate hydroxymethyltransferase [EC:2.1.2.11]
K01918	Cac_MSK075	Cac_MSK075	88	c_000000000001	M00119,M00913	pantoate--beta-alanine ligase [EC:6.3.2.1]
K01918	Cac_MSK075	Cac_MSK075	1363	c_000000000003	M00119,M00913	pantoate--beta-alanine ligase [EC:6.3.2.1]
K00867	Cac_MSK075	Cac_MSK075	2176	c_000000000007	M00120	type I pantothenate kinase [EC:2.7.1.33]
K13038	Cac_MSK075	Cac_MSK075	579	c_000000000001	M00120,M00914	phosphopantothenoylcysteine decarboxylase / phosphopantothenate---cysteine ligase [EC:4.1.1.36 6.3.2.5]
K00954	Cac_MSK075	Cac_MSK075	2069	c_000000000006	M00120	pantetheine-phosphate adenylyltransferase [EC:2.7.7.3]
K00859	Cac_MSK075	Cac_MSK075	2256	c_000000000009	M00120	dephospho-CoA kinase [EC:2.7.1.24]
K00652	Cac_MSK075	Cac_MSK075	196	c_000000000001	M00123,M00950,M00573,M00577	8-amino-7-oxononanoate synthase [EC:2.3.1.47]
K00833	Cac_MSK075	Cac_MSK075	42	c_000000000001	M00123,M00577	adenosylmethionine---8-amino-7-oxononanoate aminotransferase [EC:2.6.1.62]
K01935	Cac_MSK075	Cac_MSK075	43	c_000000000001	M00123,M00950,M00573,M00577	dethiobiotin synthetase [EC:6.3.3.3]
K01012	Cac_MSK075	Cac_MSK075	1667	c_000000000004	M00123,M00950,M00573,M00577	biotin synthase [EC:2.8.1.6]
K01906	Cac_MSK075	Cac_MSK075	195	c_000000000001	M00577	6-carboxyhexanoate--CoA ligase [EC:6.2.1.14]
K03801	Cac_MSK075	Cac_MSK075	250	c_000000000001	M00881	lipoyl(octanoyl) transferase [EC:2.3.1.181]
K03644	Cac_MSK075	Cac_MSK075	249	c_000000000001	M00881,M00882,M00883,M00884	lipoyl synthase [EC:2.8.1.8]
K01495	Cac_MSK075	Cac_MSK075	1370	c_000000000003	M00126,M00841,M00842,M00843	GTP cyclohydrolase IA [EC:3.5.4.16]
K22391	Cac_MSK075	Cac_MSK075	226	c_000000000001	M00126	GTP cyclohydrolase I [EC:3.5.4.16]
K01077	Cac_MSK075	Cac_MSK075	1755	c_000000000004	M00126	alkaline phosphatase [EC:3.1.3.1]
K01633	Cac_MSK075	Cac_MSK075	1368	c_000000000003	M00126,M00840	7,8-dihydroneopterin aldolase/epimerase/oxygenase [EC:4.1.2.25 5.1.99.8 1.13.11.81]
K00950	Cac_MSK075	Cac_MSK075	1367	c_000000000003	M00126	2-amino-4-hydroxy-6-hydroxymethyldihydropteridine diphosphokinase [EC:2.7.6.3]
K00796	Cac_MSK075	Cac_MSK075	2120	c_000000000007	M00126	dihydropteroate synthase [EC:2.5.1.15]
K00796	Cac_MSK075	Cac_MSK075	1369	c_000000000003	M00126	dihydropteroate synthase [EC:2.5.1.15]
K11754	Cac_MSK075	Cac_MSK075	91	c_000000000001	M00126,M00841	dihydrofolate synthase / folylpolyglutamate synthase [EC:6.3.2.12 6.3.2.17]
K00287	Cac_MSK075	Cac_MSK075	1844	c_000000000005	M00126,M00840	dihydrofolate reductase [EC:1.5.1.3]
K03639	Cac_MSK075	Cac_MSK075	1976	c_000000000006	M00880	GTP 3',8-cyclase [EC:4.1.99.22]
K03637	Cac_MSK075	Cac_MSK075	1974	c_000000000006	M00880	cyclic pyranopterin monophosphate synthase [EC:4.6.1.17]
K03635	Cac_MSK075	Cac_MSK075	1590	c_000000000004	M00880	molybdopterin synthase catalytic subunit [EC:2.8.1.12]
K03750	Cac_MSK075	Cac_MSK075	1881	c_000000000005	M00880	molybdopterin molybdotransferase [EC:2.10.1.1]
K03750	Cac_MSK075	Cac_MSK075	1588	c_000000000004	M00880	molybdopterin molybdotransferase [EC:2.10.1.1]
K03750	Cac_MSK075	Cac_MSK075	1975	c_000000000006	M00880	molybdopterin molybdotransferase [EC:2.10.1.1]
K02492	Cac_MSK075	Cac_MSK075	1147	c_000000000002	M00846,M00121,M00926	glutamyl-tRNA reductase [EC:1.2.1.70]
K01845	Cac_MSK075	Cac_MSK075	1137	c_000000000002	M00846,M00121,M00926	glutamate-1-semialdehyde 2,1-aminomutase [EC:5.4.3.8]
K01698	Cac_MSK075	Cac_MSK075	1144	c_000000000002	M00846,M00868,M00121,M00926	porphobilinogen synthase [EC:4.2.1.24]
K01749	Cac_MSK075	Cac_MSK075	1146	c_000000000002	M00846,M00868,M00121,M00926	hydroxymethylbilane synthase [EC:2.5.1.61]
K01719	Cac_MSK075	Cac_MSK075	1145	c_000000000002	M00846,M00868,M00121,M00926	uroporphyrinogen-III synthase [EC:4.2.1.75]
K13542	Cac_MSK075	Cac_MSK075	1145	c_000000000002	M00846,M00121,M00926,M00924,M00925	uroporphyrinogen III methyltransferase / synthase [EC:2.1.1.107 4.2.1.75]
K02303	Cac_MSK075	Cac_MSK075	819	c_000000000002	M00846,M00924,M00925	uroporphyrin-III C-methyltransferase [EC:2.1.1.107]
K01599	Cac_MSK075	Cac_MSK075	1141	c_000000000002	M00868,M00121,M00926	uroporphyrinogen decarboxylase [EC:4.1.1.37]
K00231	Cac_MSK075	Cac_MSK075	1140	c_000000000002	M00868,M00121,M00926	protoporphyrinogen/coproporphyrinogen III oxidase [EC:1.3.3.4 1.3.3.15]
K01772	Cac_MSK075	Cac_MSK075	639	c_000000000001	M00868,M00121,M00926	protoporphyrin/coproporphyrin ferrochelatase [EC:4.98.1.1 4.99.1.9]
K01885	Cac_MSK075	Cac_MSK075	2051	c_000000000006	M00121	glutamyl-tRNA synthetase [EC:6.1.1.17]
K02495	Cac_MSK075	Cac_MSK075	157	c_000000000001	M00121	oxygen-independent coproporphyrinogen III oxidase [EC:1.3.98.3]
K00435	Cac_MSK075	Cac_MSK075	513	c_000000000001	M00926	hydrogen peroxide-dependent heme synthase [EC:1.3.98.5]
K03795	Cac_MSK075	Cac_MSK075	821	c_000000000002	M00924	sirohydrochlorin cobaltochelatase [EC:4.99.1.3]
K00768	Cac_MSK075	Cac_MSK075	259	c_000000000001	M00122	nicotinate-nucleotide--dimethylbenzimidazole phosphoribosyltransferase [EC:2.4.2.21]
K22316	Cac_MSK075	Cac_MSK075	228	c_000000000001	M00122	ribonuclease H / adenosylcobalamin/alpha-ribazole phosphatase [EC:3.1.26.4 3.1.3.73]
K03183	Cac_MSK075	Cac_MSK075	1095	c_000000000002	M00117,M00116	demethylmenaquinone methyltransferase / 2-methoxy-6-polyprenyl-1,4-benzoquinol methylase [EC:2.1.1.163 2.1.1.201]
K02551	Cac_MSK075	Cac_MSK075	1098	c_000000000002	M00116,M00932	2-succinyl-5-enolpyruvyl-6-hydroxy-3-cyclohexene-1-carboxylate synthase [EC:2.2.1.9]
K02549	Cac_MSK075	Cac_MSK075	1120	c_000000000002	M00116,M00932	o-succinylbenzoate synthase [EC:4.2.1.113]
K01911	Cac_MSK075	Cac_MSK075	1127	c_000000000002	M00116,M00932	o-succinylbenzoate---CoA ligase [EC:6.2.1.26]
K01661	Cac_MSK075	Cac_MSK075	1125	c_000000000002	M00116,M00932	naphthoate synthase [EC:4.1.3.36]
K19222	Cac_MSK075	Cac_MSK075	686	c_000000000001	M00116,M00932	1,4-dihydroxy-2-naphthoyl-CoA hydrolase [EC:3.1.2.28]
K02548	Cac_MSK075	Cac_MSK075	1128	c_000000000002	M00116	1,4-dihydroxy-2-naphthoate polyprenyltransferase [EC:2.5.1.74]
K01823	Cac_MSK075	Cac_MSK075	147	c_000000000001	M00095,M00849,M00096,M00364,M00365,M00366,M00367	isopentenyl-diphosphate Delta-isomerase [EC:5.3.3.2]
K01662	Cac_MSK075	Cac_MSK075	510	c_000000000001	M00096	1-deoxy-D-xylulose-5-phosphate synthase [EC:2.2.1.7]
K00099	Cac_MSK075	Cac_MSK075	408	c_000000000001	M00096	1-deoxy-D-xylulose-5-phosphate reductoisomerase [EC:1.1.1.267]
K00991	Cac_MSK075	Cac_MSK075	1335	c_000000000003	M00096	2-C-methyl-D-erythritol 4-phosphate cytidylyltransferase [EC:2.7.7.60]
K00919	Cac_MSK075	Cac_MSK075	1896	c_000000000005	M00096	4-diphosphocytidyl-2-C-methyl-D-erythritol kinase [EC:2.7.1.148]
K01770	Cac_MSK075	Cac_MSK075	1334	c_000000000003	M00096	2-C-methyl-D-erythritol 2,4-cyclodiphosphate synthase [EC:4.6.1.12]
K03526	Cac_MSK075	Cac_MSK075	410	c_000000000001	M00096	(E)-4-hydroxy-3-methylbut-2-enyl-diphosphate synthase [EC:1.17.7.1 1.17.7.3]
K03527	Cac_MSK075	Cac_MSK075	2161	c_000000000007	M00096	4-hydroxy-3-methylbut-2-en-1-yl diphosphate reductase [EC:1.17.7.4]
K13787	Cac_MSK075	Cac_MSK075	281	c_000000000001	M00364,M00365,M00921	geranylgeranyl diphosphate synthase, type I [EC:2.5.1.1 2.5.1.10 2.5.1.29]
K02291	Cac_MSK075	Cac_MSK075	1347	c_000000000003	M00097	15-cis-phytoene synthase [EC:2.5.1.32]
K14254	Cac_MSK075	Cac_MSK075	2131	c_000000000007	M00780,M00823	aminotransferase
K00973	Cac_MSK075	Cac_MSK075	1192	c_000000000002	M00793	glucose-1-phosphate thymidylyltransferase [EC:2.7.7.24]
K01710	Cac_MSK075	Cac_MSK075	1190	c_000000000002	M00793	dTDP-glucose 4,6-dehydratase [EC:4.2.1.46]
K00067	Cac_MSK075	Cac_MSK075	1191	c_000000000002	M00793	dTDP-4-dehydrorhamnose reductase [EC:1.1.1.133]
K23987	Cac_MSK075	Cac_MSK075	1191	c_000000000002	M00793	dTDP-4-dehydrorhamnose 3,5-epimerase/reductase [EC:5.1.3.13 1.1.1.133]
K02078	Cac_MSK075	Cac_MSK075	220	c_000000000001	M00848	acyl carrier protein
K25562	Cac_MSK075	Cac_MSK075	67	c_000000000001	M00951	L-aspartate N-monooxygenase (nitrosuccinate-forming) [EC:1.14.13.248]
K25562	Cac_MSK075	Cac_MSK075	1101	c_000000000002	M00951	L-aspartate N-monooxygenase (nitrosuccinate-forming) [EC:1.14.13.248]
K06998	Cac_MSK075	Cac_MSK075	417	c_000000000001	M00835	trans-2,3-dihydro-3-hydroxyanthranilate isomerase [EC:5.3.3.17]
K18346	Cac_MSK075	Cac_MSK075	1539	c_000000000003	M00651	vancomycin resistance protein VanW
K08168	Cac_MSK075	Cac_MSK075	1081	c_000000000002	M00704	MFS transporter, DHA2 family, metal-tetracycline-proton antiporter
K14205	Cac_MSK075	Cac_MSK075	4	c_000000000001	M00726	phosphatidylglycerol lysyltransferase [EC:2.3.2.3]
K08167	Cac_MSK075	Cac_MSK075	1320	c_000000000003	M00714	MFS transporter, DHA2 family, multidrug resistance protein
K02575	Cac_MSK075	Cac_MSK075	1971	c_000000000006	M00615	MFS transporter, NNP family, nitrate/nitrite transporter
K15577	Cac_MSK075	Cac_MSK075	1115	c_000000000002	M00615	nitrate/nitrite transport system permease protein
K10440	Cac_MSK075	Cac_MSK075	867	c_000000000002	None	ribose transport system permease protein
K02050	Cac_MSK075	Cac_MSK075	1115	c_000000000002	None	NitT/TauT family transport system permease protein
K02871	Cac_MSK075	Cac_MSK075	984	c_000000000002	None	large subunit ribosomal protein L13
K03789	Cac_MSK075	Cac_MSK075	969	c_000000000002	None	[ribosomal protein S18]-alanine N-acetyltransferase [EC:2.3.1.266]
K06196	Cac_MSK075	Cac_MSK075	1134	c_000000000002	None	cytochrome c-type biogenesis protein
K02864	Cac_MSK075	Cac_MSK075	1073	c_000000000002	None	large subunit ribosomal protein L10
K10441	Cac_MSK075	Cac_MSK075	866	c_000000000002	None	ribose transport system ATP-binding protein [EC:7.5.2.7]
K02904	Cac_MSK075	Cac_MSK075	1035	c_000000000002	None	large subunit ribosomal protein L29
K02906	Cac_MSK075	Cac_MSK075	1043	c_000000000002	None	large subunit ribosomal protein L3
K03417	Cac_MSK075	Cac_MSK075	901	c_000000000002	None	methylisocitrate lyase [EC:4.1.3.30]
K23842	Cac_MSK075	Cac_MSK075	904	c_000000000002	None	NAD(P)H dehydrogenase (quinone) [EC:1.6.5.2]
K02867	Cac_MSK075	Cac_MSK075	1076	c_000000000002	None	large subunit ribosomal protein L11
K02907	Cac_MSK075	Cac_MSK075	1007	c_000000000002	None	large subunit ribosomal protein L30
K01775	Cac_MSK075	Cac_MSK075	974	c_000000000002	None	alanine racemase [EC:5.1.1.1]
K02863	Cac_MSK075	Cac_MSK075	1075	c_000000000002	None	large subunit ribosomal protein L1
K02876	Cac_MSK075	Cac_MSK075	1006	c_000000000002	None	large subunit ribosomal protein L15
K21471	Cac_MSK075	Cac_MSK075	269	c_000000000001	None	peptidoglycan DL-endopeptidase CwlO [EC:3.4.-.-]
K21471	Cac_MSK075	Cac_MSK075	909	c_000000000002	None	peptidoglycan DL-endopeptidase CwlO [EC:3.4.-.-]
K21471	Cac_MSK075	Cac_MSK075	638	c_000000000001	None	peptidoglycan DL-endopeptidase CwlO [EC:3.4.-.-]
K21471	Cac_MSK075	Cac_MSK075	270	c_000000000001	None	peptidoglycan DL-endopeptidase CwlO [EC:3.4.-.-]
K16785	Cac_MSK075	Cac_MSK075	1840	c_000000000005	None	energy-coupling factor transport system permease protein
K16785	Cac_MSK075	Cac_MSK075	741	c_000000000001	None	energy-coupling factor transport system permease protein
K16785	Cac_MSK075	Cac_MSK075	1061	c_000000000002	None	energy-coupling factor transport system permease protein
K16785	Cac_MSK075	Cac_MSK075	455	c_000000000001	None	energy-coupling factor transport system permease protein
K02874	Cac_MSK075	Cac_MSK075	1020	c_000000000002	None	large subunit ribosomal protein L14
K14743	Cac_MSK075	Cac_MSK075	990	c_000000000002	None	membrane-anchored mycosin MYCP [EC:3.4.21.-]
K14742	Cac_MSK075	Cac_MSK075	970	c_000000000002	None	tRNA threonylcarbamoyladenosine biosynthesis protein TsaB
K07058	Cac_MSK075	Cac_MSK075	914	c_000000000002	None	membrane protein
K07058	Cac_MSK075	Cac_MSK075	1164	c_000000000002	None	membrane protein
K03216	Cac_MSK075	Cac_MSK075	939	c_000000000002	None	tRNA (cytidine/uridine-2'-O-)-methyltransferase [EC:2.1.1.207]
K01575	Cac_MSK075	Cac_MSK075	873	c_000000000002	None	acetolactate decarboxylase [EC:4.1.1.5]
K02518	Cac_MSK075	Cac_MSK075	998	c_000000000002	None	translation initiation factor IF-1
K01011	Cac_MSK075	Cac_MSK075	890	c_000000000002	None	thiosulfate/3-mercaptopyruvate sulfurtransferase [EC:2.8.1.1 2.8.1.2]
K01011	Cac_MSK075	Cac_MSK075	1427	c_000000000003	None	thiosulfate/3-mercaptopyruvate sulfurtransferase [EC:2.8.1.1 2.8.1.2]
K02027	Cac_MSK075	Cac_MSK075	877	c_000000000002	None	multiple sugar transport system substrate-binding protein
K03073	Cac_MSK075	Cac_MSK075	1078	c_000000000002	None	preprotein translocase subunit SecE
K02379	Cac_MSK075	Cac_MSK075	1013	c_000000000002	None	FdhD protein
K03701	Cac_MSK075	Cac_MSK075	2264	c_000000000009	None	excinuclease ABC subunit A
K03701	Cac_MSK075	Cac_MSK075	1100	c_000000000002	None	excinuclease ABC subunit A
K18320	Cac_MSK075	Cac_MSK075	1113	c_000000000002	None	transposase, IS6 family
K09952	Cac_MSK075	Cac_MSK075	1121	c_000000000002	None	CRISPR-associated endonuclease Csn1 [EC:3.1.-.-]
K09167	Cac_MSK075	Cac_MSK075	941	c_000000000002	None	uncharacterized protein
K02032	Cac_MSK075	Cac_MSK075	1054	c_000000000002	None	peptide/nickel transport system ATP-binding protein
K02965	Cac_MSK075	Cac_MSK075	1039	c_000000000002	None	small subunit ribosomal protein S19
K25706	Cac_MSK075	Cac_MSK075	968	c_000000000002	None	tRNA N6-adenosine threonylcarbamoyltransferase [EC:2.3.1.234]
K04078	Cac_MSK075	Cac_MSK075	962	c_000000000002	None	chaperonin GroES
K00020	Cac_MSK075	Cac_MSK075	1296	c_000000000003	None	3-hydroxyisobutyrate dehydrogenase [EC:1.1.1.31]
K00020	Cac_MSK075	Cac_MSK075	1138	c_000000000002	None	3-hydroxyisobutyrate dehydrogenase [EC:1.1.1.31]
K02810	Cac_MSK075	Cac_MSK075	1025	c_000000000002	None	sucrose PTS system EIIBCA or EIIBC component [EC:2.7.1.211]
K02031	Cac_MSK075	Cac_MSK075	138	c_000000000001	None	peptide/nickel transport system ATP-binding protein
K02031	Cac_MSK075	Cac_MSK075	1054	c_000000000002	None	peptide/nickel transport system ATP-binding protein
K21401	Cac_MSK075	Cac_MSK075	1094	c_000000000002	None	menaquinone-9 beta-reductase [EC:1.3.99.38]
K02948	Cac_MSK075	Cac_MSK075	996	c_000000000002	None	small subunit ribosomal protein S11
K12583	Cac_MSK075	Cac_MSK075	1096	c_000000000002	None	phosphatidylinositol alpha 1,6-mannosyltransferase [EC:2.4.1.-]
K02035	Cac_MSK075	Cac_MSK075	141	c_000000000001	None	peptide/nickel transport system substrate-binding protein
K02035	Cac_MSK075	Cac_MSK075	1055	c_000000000002	None	peptide/nickel transport system substrate-binding protein
K13892	Cac_MSK075	Cac_MSK075	1054	c_000000000002	None	glutathione transport system ATP-binding protein
K10237	Cac_MSK075	Cac_MSK075	878	c_000000000002	None	trehalose/maltose transport system permease protein
K10236	Cac_MSK075	Cac_MSK075	877	c_000000000002	None	trehalose/maltose transport system substrate-binding protein
K02034	Cac_MSK075	Cac_MSK075	139	c_000000000001	None	peptide/nickel transport system permease protein
K02034	Cac_MSK075	Cac_MSK075	1053	c_000000000002	None	peptide/nickel transport system permease protein
K02961	Cac_MSK075	Cac_MSK075	1034	c_000000000002	None	small subunit ribosomal protein S17
K07399	Cac_MSK075	Cac_MSK075	1133	c_000000000002	None	cytochrome c biogenesis protein
K06287	Cac_MSK075	Cac_MSK075	887	c_000000000002	None	nucleoside triphosphate pyrophosphatase [EC:3.6.1.-]
K03466	Cac_MSK075	Cac_MSK075	448	c_000000000001	None	DNA segregation ATPase FtsK/SpoIIIE, S-DNA-T family
K03466	Cac_MSK075	Cac_MSK075	988	c_000000000002	None	DNA segregation ATPase FtsK/SpoIIIE, S-DNA-T family
K01265	Cac_MSK075	Cac_MSK075	1000	c_000000000002	None	methionyl aminopeptidase [EC:3.4.11.18]
K01265	Cac_MSK075	Cac_MSK075	412	c_000000000001	None	methionyl aminopeptidase [EC:3.4.11.18]
K02988	Cac_MSK075	Cac_MSK075	1008	c_000000000002	None	small subunit ribosomal protein S5
K03076	Cac_MSK075	Cac_MSK075	1002	c_000000000002	None	preprotein translocase subunit SecY
K02355	Cac_MSK075	Cac_MSK075	1057	c_000000000002	None	elongation factor G
K03088	Cac_MSK075	Cac_MSK075	800	c_000000000002	None	RNA polymerase sigma-70 factor, ECF subfamily
K03088	Cac_MSK075	Cac_MSK075	2113	c_000000000007	None	RNA polymerase sigma-70 factor, ECF subfamily
K03088	Cac_MSK075	Cac_MSK075	1233	c_000000000002	None	RNA polymerase sigma-70 factor, ECF subfamily
K03088	Cac_MSK075	Cac_MSK075	1725	c_000000000004	None	RNA polymerase sigma-70 factor, ECF subfamily
K03088	Cac_MSK075	Cac_MSK075	959	c_000000000002	None	RNA polymerase sigma-70 factor, ECF subfamily
K19577	Cac_MSK075	Cac_MSK075	920	c_000000000002	None	MFS transporter, DHA1 family, inner membrane transport protein
K01489	Cac_MSK075	Cac_MSK075	897	c_000000000002	None	cytidine deaminase [EC:3.5.4.5]
K13890	Cac_MSK075	Cac_MSK075	1052	c_000000000002	None	glutathione transport system permease protein
K00375	Cac_MSK075	Cac_MSK075	927	c_000000000002	None	GntR family transcriptional regulator / MocR family aminotransferase
K13889	Cac_MSK075	Cac_MSK075	1055	c_000000000002	None	glutathione transport system substrate-binding protein
K10238	Cac_MSK075	Cac_MSK075	879	c_000000000002	None	trehalose/maltose transport system permease protein
K03046	Cac_MSK075	Cac_MSK075	1064	c_000000000002	None	DNA-directed RNA polymerase subunit beta' [EC:2.7.7.6]
K02358	Cac_MSK075	Cac_MSK075	1056	c_000000000002	None	elongation factor Tu
K00758	Cac_MSK075	Cac_MSK075	896	c_000000000002	None	thymidine phosphorylase [EC:2.4.2.4]
K02601	Cac_MSK075	Cac_MSK075	1077	c_000000000002	None	transcription termination/antitermination protein NusG
K02013	Cac_MSK075	Cac_MSK075	2305	c_000000000011	None	iron complex transport system ATP-binding protein [EC:7.2.2.-]
K02013	Cac_MSK075	Cac_MSK075	1029	c_000000000002	None	iron complex transport system ATP-binding protein [EC:7.2.2.-]
K02013	Cac_MSK075	Cac_MSK075	1351	c_000000000003	None	iron complex transport system ATP-binding protein [EC:7.2.2.-]
K02013	Cac_MSK075	Cac_MSK075	778	c_000000000002	None	iron complex transport system ATP-binding protein [EC:7.2.2.-]
K02013	Cac_MSK075	Cac_MSK075	1996	c_000000000006	None	iron complex transport system ATP-binding protein [EC:7.2.2.-]
K02013	Cac_MSK075	Cac_MSK075	1261	c_000000000002	None	iron complex transport system ATP-binding protein [EC:7.2.2.-]
K02013	Cac_MSK075	Cac_MSK075	51	c_000000000001	None	iron complex transport system ATP-binding protein [EC:7.2.2.-]
K02013	Cac_MSK075	Cac_MSK075	2046	c_000000000006	None	iron complex transport system ATP-binding protein [EC:7.2.2.-]
K02013	Cac_MSK075	Cac_MSK075	1087	c_000000000002	None	iron complex transport system ATP-binding protein [EC:7.2.2.-]
K02952	Cac_MSK075	Cac_MSK075	997	c_000000000002	None	small subunit ribosomal protein S13
K02946	Cac_MSK075	Cac_MSK075	1044	c_000000000002	None	small subunit ribosomal protein S10
K02950	Cac_MSK075	Cac_MSK075	1059	c_000000000002	None	small subunit ribosomal protein S12
K16925	Cac_MSK075	Cac_MSK075	1063	c_000000000002	None	energy-coupling factor transport system permease protein
K05346	Cac_MSK075	Cac_MSK075	1079	c_000000000002	None	deoxyribonucleoside regulator
K15342	Cac_MSK075	Cac_MSK075	210	c_000000000001	None	CRISP-associated protein Cas1
K15342	Cac_MSK075	Cac_MSK075	1122	c_000000000002	None	CRISP-associated protein Cas1
K14060	Cac_MSK075	Cac_MSK075	1111	c_000000000002	None	putative DNA-invertase from lambdoid prophage Rac
K02986	Cac_MSK075	Cac_MSK075	995	c_000000000002	None	small subunit ribosomal protein S4
K02992	Cac_MSK075	Cac_MSK075	1058	c_000000000002	None	small subunit ribosomal protein S7
K06925	Cac_MSK075	Cac_MSK075	973	c_000000000002	None	tRNA threonylcarbamoyladenosine biosynthesis protein TsaE
K01284	Cac_MSK075	Cac_MSK075	924	c_000000000002	None	peptidyl-dipeptidase Dcp [EC:3.4.15.5]
K02996	Cac_MSK075	Cac_MSK075	983	c_000000000002	None	small subunit ribosomal protein S9
K02982	Cac_MSK075	Cac_MSK075	1037	c_000000000002	None	small subunit ribosomal protein S3
K03524	Cac_MSK075	Cac_MSK075	875	c_000000000002	None	BirA family transcriptional regulator, biotin operon repressor / biotin---[acetyl-CoA-carboxylase] ligase [EC:6.3.4.15]
K03040	Cac_MSK075	Cac_MSK075	994	c_000000000002	None	DNA-directed RNA polymerase subunit alpha [EC:2.7.7.6]
K05343	Cac_MSK075	Cac_MSK075	881	c_000000000002	None	maltose alpha-D-glucosyltransferase / alpha-amylase [EC:5.4.99.16 3.2.1.1]
K00574	Cac_MSK075	Cac_MSK075	1003	c_000000000002	None	cyclopropane-fatty-acyl-phospholipid synthase [EC:2.1.1.79]
K23187	Cac_MSK075	Cac_MSK075	777	c_000000000002	None	iron-siderophore transport system permease protein
K23187	Cac_MSK075	Cac_MSK075	1086	c_000000000002	None	iron-siderophore transport system permease protein
K23187	Cac_MSK075	Cac_MSK075	1030	c_000000000002	None	iron-siderophore transport system permease protein
K10439	Cac_MSK075	Cac_MSK075	868	c_000000000002	None	ribose transport system substrate-binding protein
K18930	Cac_MSK075	Cac_MSK075	976	c_000000000002	None	D-lactate dehydrogenase
K01720	Cac_MSK075	Cac_MSK075	902	c_000000000002	None	2-methylcitrate dehydratase [EC:4.2.1.79]
K02003	Cac_MSK075	Cac_MSK075	946	c_000000000002	None	putative ABC transport system ATP-binding protein
K02003	Cac_MSK075	Cac_MSK075	2	c_000000000001	None	putative ABC transport system ATP-binding protein
K02003	Cac_MSK075	Cac_MSK075	1378	c_000000000003	None	putative ABC transport system ATP-binding protein
K25286	Cac_MSK075	Cac_MSK075	1032	c_000000000002	None	iron-siderophore transport system substrate-binding protein
K25286	Cac_MSK075	Cac_MSK075	1084	c_000000000002	None	iron-siderophore transport system substrate-binding protein
K25286	Cac_MSK075	Cac_MSK075	774	c_000000000002	None	iron-siderophore transport system substrate-binding protein
K25286	Cac_MSK075	Cac_MSK075	775	c_000000000002	None	iron-siderophore transport system substrate-binding protein
K01867	Cac_MSK075	Cac_MSK075	915	c_000000000002	None	tryptophanyl-tRNA synthetase [EC:6.1.1.2]
K03043	Cac_MSK075	Cac_MSK075	1065	c_000000000002	None	DNA-directed RNA polymerase subunit beta [EC:2.7.7.6]
K04077	Cac_MSK075	Cac_MSK075	961	c_000000000002	None	chaperonin GroEL [EC:5.6.1.7]
K04077	Cac_MSK075	Cac_MSK075	1388	c_000000000003	None	chaperonin GroEL [EC:5.6.1.7]
K01669	Cac_MSK075	Cac_MSK075	1074	c_000000000002	None	deoxyribodipyrimidine photo-lyase [EC:4.1.99.3]
K00761	Cac_MSK075	Cac_MSK075	907	c_000000000002	None	uracil phosphoribosyltransferase [EC:2.4.2.9]
K02016	Cac_MSK075	Cac_MSK075	49	c_000000000001	None	iron complex transport system substrate-binding protein
K02016	Cac_MSK075	Cac_MSK075	1084	c_000000000002	None	iron complex transport system substrate-binding protein
K02016	Cac_MSK075	Cac_MSK075	1263	c_000000000002	None	iron complex transport system substrate-binding protein
K02994	Cac_MSK075	Cac_MSK075	1011	c_000000000002	None	small subunit ribosomal protein S8
K02529	Cac_MSK075	Cac_MSK075	865	c_000000000002	None	LacI family transcriptional regulator
K02529	Cac_MSK075	Cac_MSK075	1326	c_000000000003	None	LacI family transcriptional regulator
K14161	Cac_MSK075	Cac_MSK075	950	c_000000000002	None	protein ImuB
K02071	Cac_MSK075	Cac_MSK075	946	c_000000000002	None	D-methionine transport system ATP-binding protein
K02071	Cac_MSK075	Cac_MSK075	1023	c_000000000002	None	D-methionine transport system ATP-binding protein
K02878	Cac_MSK075	Cac_MSK075	1036	c_000000000002	None	large subunit ribosomal protein L16
K07733	Cac_MSK075	Cac_MSK075	1151	c_000000000002	None	prophage regulatory protein
K07727	Cac_MSK075	Cac_MSK075	943	c_000000000002	None	putative transcriptional regulator
K02886	Cac_MSK075	Cac_MSK075	1040	c_000000000002	None	large subunit ribosomal protein L2
K02892	Cac_MSK075	Cac_MSK075	1041	c_000000000002	None	large subunit ribosomal protein L23
K02879	Cac_MSK075	Cac_MSK075	993	c_000000000002	None	large subunit ribosomal protein L17
K02931	Cac_MSK075	Cac_MSK075	1018	c_000000000002	None	large subunit ribosomal protein L5
K18955	Cac_MSK075	Cac_MSK075	960	c_000000000002	None	WhiB family transcriptional regulator, redox-sensing transcriptional regulator
K18955	Cac_MSK075	Cac_MSK075	828	c_000000000002	None	WhiB family transcriptional regulator, redox-sensing transcriptional regulator
K18955	Cac_MSK075	Cac_MSK075	798	c_000000000002	None	WhiB family transcriptional regulator, redox-sensing transcriptional regulator
K18955	Cac_MSK075	Cac_MSK075	1224	c_000000000002	None	WhiB family transcriptional regulator, redox-sensing transcriptional regulator
K02933	Cac_MSK075	Cac_MSK075	1010	c_000000000002	None	large subunit ribosomal protein L6
K02072	Cac_MSK075	Cac_MSK075	1024	c_000000000002	None	D-methionine transport system permease protein
K02072	Cac_MSK075	Cac_MSK075	947	c_000000000002	None	D-methionine transport system permease protein
K14162	Cac_MSK075	Cac_MSK075	944	c_000000000002	None	error-prone DNA polymerase [EC:2.7.7.7]
K02890	Cac_MSK075	Cac_MSK075	1038	c_000000000002	None	large subunit ribosomal protein L22
K01619	Cac_MSK075	Cac_MSK075	1082	c_000000000002	None	deoxyribose-phosphate aldolase [EC:4.1.2.4]
K01619	Cac_MSK075	Cac_MSK075	1170	c_000000000002	None	deoxyribose-phosphate aldolase [EC:4.1.2.4]
K01142	Cac_MSK075	Cac_MSK075	1403	c_000000000003	None	exodeoxyribonuclease III [EC:3.1.11.2]
K01142	Cac_MSK075	Cac_MSK075	919	c_000000000002	None	exodeoxyribonuclease III [EC:3.1.11.2]
K08166	Cac_MSK075	Cac_MSK075	1106	c_000000000002	None	MFS transporter, DHA2 family, methylenomycin A resistance protein
K14956	Cac_MSK075	Cac_MSK075	985	c_000000000002	None	6 kDa early secretory antigenic target
K14956	Cac_MSK075	Cac_MSK075	986	c_000000000002	None	6 kDa early secretory antigenic target
K01552	Cac_MSK075	Cac_MSK075	1839	c_000000000005	None	energy-coupling factor transport system ATP-binding protein [EC:7.-.-.-]
K01552	Cac_MSK075	Cac_MSK075	1062	c_000000000002	None	energy-coupling factor transport system ATP-binding protein [EC:7.-.-.-]
K01552	Cac_MSK075	Cac_MSK075	742	c_000000000001	None	energy-coupling factor transport system ATP-binding protein [EC:7.-.-.-]
K02073	Cac_MSK075	Cac_MSK075	945	c_000000000002	None	D-methionine transport system substrate-binding protein
K02073	Cac_MSK075	Cac_MSK075	1022	c_000000000002	None	D-methionine transport system substrate-binding protein
K02926	Cac_MSK075	Cac_MSK075	1042	c_000000000002	None	large subunit ribosomal protein L4
K01740	Cac_MSK075	Cac_MSK075	934	c_000000000002	None	O-acetylhomoserine (thiol)-lyase [EC:2.5.1.49]
K00847	Cac_MSK075	Cac_MSK075	1027	c_000000000002	None	fructokinase [EC:2.7.1.4]
K21686	Cac_MSK075	Cac_MSK075	1184	c_000000000002	None	XRE family transcriptional regulator, fatty acid utilization regulator
K21686	Cac_MSK075	Cac_MSK075	903	c_000000000002	None	XRE family transcriptional regulator, fatty acid utilization regulator
K02881	Cac_MSK075	Cac_MSK075	1009	c_000000000002	None	large subunit ribosomal protein L18
K02895	Cac_MSK075	Cac_MSK075	1019	c_000000000002	None	large subunit ribosomal protein L24
K06173	Cac_MSK075	Cac_MSK075	992	c_000000000002	None	tRNA pseudouridine38-40 synthase [EC:5.4.99.12]
K07085	Cac_MSK075	Cac_MSK075	1912	c_000000000005	None	putative transport protein
K07085	Cac_MSK075	Cac_MSK075	972	c_000000000002	None	putative transport protein
K00852	Cac_MSK075	Cac_MSK075	869	c_000000000002	None	ribokinase [EC:2.7.1.15]
K08981	Cac_MSK075	Cac_MSK075	940	c_000000000002	None	putative membrane protein
K07483	Cac_MSK075	Cac_MSK075	2244	c_000000000009	None	transposase
K07483	Cac_MSK075	Cac_MSK075	1829	c_000000000005	None	transposase
K07483	Cac_MSK075	Cac_MSK075	1179	c_000000000002	None	transposase
K07483	Cac_MSK075	Cac_MSK075	1102	c_000000000002	None	transposase
K07483	Cac_MSK075	Cac_MSK075	756	c_000000000001	None	transposase
K07483	Cac_MSK075	Cac_MSK075	1595	c_000000000004	None	transposase
K07483	Cac_MSK075	Cac_MSK075	733	c_000000000001	None	transposase
K07497	Cac_MSK075	Cac_MSK075	2309	c_000000000015	None	putative transposase
K07497	Cac_MSK075	Cac_MSK075	1559	c_000000000003	None	putative transposase
K07497	Cac_MSK075	Cac_MSK075	1950	c_000000000005	None	putative transposase
K07497	Cac_MSK075	Cac_MSK075	1569	c_000000000003	None	putative transposase
K07497	Cac_MSK075	Cac_MSK075	1570	c_000000000003	None	putative transposase
K07497	Cac_MSK075	Cac_MSK075	1830	c_000000000005	None	putative transposase
K07497	Cac_MSK075	Cac_MSK075	1833	c_000000000005	None	putative transposase
K07497	Cac_MSK075	Cac_MSK075	1070	c_000000000002	None	putative transposase
K07497	Cac_MSK075	Cac_MSK075	566	c_000000000001	None	putative transposase
K07497	Cac_MSK075	Cac_MSK075	1593	c_000000000004	None	putative transposase
K07497	Cac_MSK075	Cac_MSK075	1594	c_000000000004	None	putative transposase
K07497	Cac_MSK075	Cac_MSK075	2242	c_000000000008	None	putative transposase
K07497	Cac_MSK075	Cac_MSK075	2245	c_000000000009	None	putative transposase
K07497	Cac_MSK075	Cac_MSK075	1355	c_000000000003	None	putative transposase
K07497	Cac_MSK075	Cac_MSK075	1103	c_000000000002	None	putative transposase
K07497	Cac_MSK075	Cac_MSK075	732	c_000000000001	None	putative transposase
K07497	Cac_MSK075	Cac_MSK075	623	c_000000000001	None	putative transposase
K07497	Cac_MSK075	Cac_MSK075	624	c_000000000001	None	putative transposase
K07497	Cac_MSK075	Cac_MSK075	753	c_000000000001	None	putative transposase
K07497	Cac_MSK075	Cac_MSK075	754	c_000000000001	None	putative transposase
K07497	Cac_MSK075	Cac_MSK075	755	c_000000000001	None	putative transposase
K02935	Cac_MSK075	Cac_MSK075	1072	c_000000000002	None	large subunit ribosomal protein L7/L12
K07482	Cac_MSK075	Cac_MSK075	1017	c_000000000002	None	transposase, IS30 family
K05878	Cac_MSK075	Cac_MSK075	1694	c_000000000004	None	phosphoenolpyruvate---glycerone phosphotransferase subunit DhaK [EC:2.7.1.121]
K03574	Cac_MSK075	Cac_MSK075	1734	c_000000000004	None	8-oxo-dGTP diphosphatase [EC:3.6.1.55]
K03574	Cac_MSK075	Cac_MSK075	2059	c_000000000006	None	8-oxo-dGTP diphosphatase [EC:3.6.1.55]
K03574	Cac_MSK075	Cac_MSK075	1583	c_000000000004	None	8-oxo-dGTP diphosphatase [EC:3.6.1.55]
K03574	Cac_MSK075	Cac_MSK075	2097	c_000000000007	None	8-oxo-dGTP diphosphatase [EC:3.6.1.55]
K03574	Cac_MSK075	Cac_MSK075	243	c_000000000001	None	8-oxo-dGTP diphosphatase [EC:3.6.1.55]
K03574	Cac_MSK075	Cac_MSK075	1407	c_000000000003	None	8-oxo-dGTP diphosphatase [EC:3.6.1.55]
K11414	Cac_MSK075	Cac_MSK075	1665	c_000000000004	None	NAD+-dependent protein deacetylase sirtuin 4 [EC:2.3.1.286]
K02469	Cac_MSK075	Cac_MSK075	1706	c_000000000004	None	DNA gyrase subunit A [EC:5.6.2.2]
K01160	Cac_MSK075	Cac_MSK075	1500	c_000000000003	None	crossover junction endodeoxyribonuclease RusA [EC:3.1.21.10]
K07101	Cac_MSK075	Cac_MSK075	1662	c_000000000004	None	uncharacterized protein
K03629	Cac_MSK075	Cac_MSK075	1712	c_000000000004	None	DNA replication and repair protein RecF
K08972	Cac_MSK075	Cac_MSK075	1586	c_000000000004	None	putative membrane protein
K12132	Cac_MSK075	Cac_MSK075	1683	c_000000000004	None	eukaryotic-like serine/threonine-protein kinase [EC:2.7.11.1]
K12132	Cac_MSK075	Cac_MSK075	1684	c_000000000004	None	eukaryotic-like serine/threonine-protein kinase [EC:2.7.11.1]
K12132	Cac_MSK075	Cac_MSK075	278	c_000000000001	None	eukaryotic-like serine/threonine-protein kinase [EC:2.7.11.1]
K02914	Cac_MSK075	Cac_MSK075	1715	c_000000000004	None	large subunit ribosomal protein L34
K03439	Cac_MSK075	Cac_MSK075	1572	c_000000000003	None	tRNA (guanine-N7-)-methyltransferase [EC:2.1.1.33]
K24131	Cac_MSK075	Cac_MSK075	1626	c_000000000004	None	protease PrsW [EC:3.4.-.-]
K03217	Cac_MSK075	Cac_MSK075	1717	c_000000000004	None	YidC/Oxa1 family membrane protein insertase
K03217	Cac_MSK075	Cac_MSK075	2237	c_000000000008	None	YidC/Oxa1 family membrane protein insertase
K07273	Cac_MSK075	Cac_MSK075	1472	c_000000000003	None	lysozyme
K07273	Cac_MSK075	Cac_MSK075	2003	c_000000000006	None	lysozyme
K01207	Cac_MSK075	Cac_MSK075	1540	c_000000000003	None	beta-N-acetylhexosaminidase [EC:3.2.1.52]
K01788	Cac_MSK075	Cac_MSK075	1562	c_000000000003	None	N-acylglucosamine-6-phosphate 2-epimerase [EC:5.1.3.9]
K05364	Cac_MSK075	Cac_MSK075	1682	c_000000000004	None	penicillin-binding protein A
K18888	Cac_MSK075	Cac_MSK075	1456	c_000000000003	None	ATP-binding cassette, subfamily B, multidrug efflux pump
K20468	Cac_MSK075	Cac_MSK075	1575	c_000000000003	None	putative heme transporter
K03919	Cac_MSK075	Cac_MSK075	1650	c_000000000004	None	DNA oxidative demethylase [EC:1.14.11.33]
K06860	Cac_MSK075	Cac_MSK075	1573	c_000000000003	None	putative heme uptake system protein
K03501	Cac_MSK075	Cac_MSK075	1718	c_000000000004	None	16S rRNA (guanine527-N7)-methyltransferase [EC:2.1.1.170]
K20469	Cac_MSK075	Cac_MSK075	1445	c_000000000003	None	putative heme transporter
K20469	Cac_MSK075	Cac_MSK075	2158	c_000000000007	None	putative heme transporter
K02804	Cac_MSK075	Cac_MSK075	1686	c_000000000004	None	N-acetylglucosamine PTS system EIICBA or EIICB component [EC:2.7.1.193]
K03307	Cac_MSK075	Cac_MSK075	1564	c_000000000003	None	solute:Na+ symporter, SSS family
K03307	Cac_MSK075	Cac_MSK075	2085	c_000000000007	None	solute:Na+ symporter, SSS family
K03307	Cac_MSK075	Cac_MSK075	862	c_000000000002	None	solute:Na+ symporter, SSS family
K03111	Cac_MSK075	Cac_MSK075	1522	c_000000000003	None	single-strand DNA-binding protein
K03111	Cac_MSK075	Cac_MSK075	59	c_000000000001	None	single-strand DNA-binding protein
K03111	Cac_MSK075	Cac_MSK075	1783	c_000000000004	None	single-strand DNA-binding protein
K14445	Cac_MSK075	Cac_MSK075	688	c_000000000001	None	solute carrier family 13 (sodium-dependent dicarboxylate transporter), member 2/3/5
K14445	Cac_MSK075	Cac_MSK075	1579	c_000000000004	None	solute carrier family 13 (sodium-dependent dicarboxylate transporter), member 2/3/5
K05835	Cac_MSK075	Cac_MSK075	123	c_000000000001	None	threonine efflux protein
K05835	Cac_MSK075	Cac_MSK075	1643	c_000000000004	None	threonine efflux protein
K05835	Cac_MSK075	Cac_MSK075	1644	c_000000000004	None	threonine efflux protein
K16652	Cac_MSK075	Cac_MSK075	1619	c_000000000004	None	decaprenylphospho-beta-D-erythro-pentofuranosid-2-ulose 2-reductase [EC:1.1.1.333]
K16652	Cac_MSK075	Cac_MSK075	670	c_000000000001	None	decaprenylphospho-beta-D-erythro-pentofuranosid-2-ulose 2-reductase [EC:1.1.1.333]
K01448	Cac_MSK075	Cac_MSK075	1722	c_000000000004	None	N-acetylmuramoyl-L-alanine amidase [EC:3.5.1.28]
K02342	Cac_MSK075	Cac_MSK075	1241	c_000000000002	None	DNA polymerase III subunit epsilon [EC:2.7.7.7]
K02342	Cac_MSK075	Cac_MSK075	2010	c_000000000006	None	DNA polymerase III subunit epsilon [EC:2.7.7.7]
K02342	Cac_MSK075	Cac_MSK075	339	c_000000000001	None	DNA polymerase III subunit epsilon [EC:2.7.7.7]
K02342	Cac_MSK075	Cac_MSK075	1558	c_000000000003	None	DNA polymerase III subunit epsilon [EC:2.7.7.7]
K16653	Cac_MSK075	Cac_MSK075	1618	c_000000000004	None	decaprenylphospho-beta-D-ribofuranose 2-oxidase [EC:1.1.98.3]
K02168	Cac_MSK075	Cac_MSK075	1646	c_000000000004	None	choline/glycine/proline betaine transport protein
K00384	Cac_MSK075	Cac_MSK075	1724	c_000000000004	None	thioredoxin reductase (NADPH) [EC:1.8.1.9]
K04095	Cac_MSK075	Cac_MSK075	1557	c_000000000003	None	cell filamentation protein, protein adenylyltransferase [EC:2.7.7.108]
K22522	Cac_MSK075	Cac_MSK075	1656	c_000000000004	None	cytokinin riboside 5'-monophosphate phosphoribohydrolase [EC:3.2.2.-]
[truncated: 181,722 more rows]

## Sheet: B. OtherEnriched_KOs_4Cor
Table S3. KO metabolic estimations and enrichment analysis by anvi’o. (B) Enriched KOs (other than those part of enriched KEEG modules)
enrichment_score	unadjusted_p_value	adjusted_q_value	associated_groups	accession	function	p_C.accolens	N_C.accolens	p_C.propinquum	N_C.propinquum	p_C.pseudodiphtheriticum	N_C.pseudodiphtheriticum	p_C.tuberculostearicum	N_C.tuberculostearicum
102.009	5.74825e-22	5.04701e-21	C.accolens,C.propinquum,C.pseudodiphtheriticum	K02564	glucosamine-6-phosphate deaminase [EC:3.5.99.6]	1	33	1	19	1	42	0	8
102.009	5.74825e-22	5.04701e-21	C.accolens,C.propinquum,C.pseudodiphtheriticum	K03153	glycine oxidase [EC:1.4.3.19]	1	33	1	19	1	42	0	8
102.009	5.74825e-22	5.04701e-21	C.accolens,C.propinquum,C.pseudodiphtheriticum	K07393	glutathionyl-hydroquinone reductase [EC:1.8.5.7]	1	33	1	19	1	42	0	8
102.009	5.74825e-22	5.04701e-21	C.accolens,C.propinquum,C.pseudodiphtheriticum	K03154	sulfur carrier protein	1	33	1	19	1	42	0	8
102.009	5.74825e-22	5.04701e-21	C.accolens,C.propinquum,C.pseudodiphtheriticum	K01443	N-acetylglucosamine-6-phosphate deacetylase [EC:3.5.1.25]	1	33	1	19	1	42	0	8
102.009	5.74825e-22	5.04701e-21	C.accolens,C.propinquum,C.pseudodiphtheriticum	K15577	nitrate/nitrite transport system permease protein	1	33	1	19	1	42	0	8
102.009	5.74825e-22	5.04701e-21	C.accolens,C.propinquum,C.pseudodiphtheriticum	K00626	acetyl-CoA C-acetyltransferase [EC:2.3.1.9]	1	33	1	19	1	42	0	8
102.009	5.74825e-22	5.04701e-21	C.accolens,C.propinquum,C.pseudodiphtheriticum	K00606	3-methyl-2-oxobutanoate hydroxymethyltransferase [EC:2.1.2.11]	1	33	1	19	1	42	0	8
102.009	5.74825e-22	5.04701e-21	C.accolens,C.propinquum,C.pseudodiphtheriticum	K03149	thiazole synthase [EC:2.8.1.10]	1	33	1	19	1	42	0	8
102.009	5.74825e-22	5.04701e-21	C.tuberculostearicum	K03651	3',5'-cyclic-AMP phosphodiesterase [EC:3.1.4.53]	0	33	0	19	0	42	1	8
102.009	5.74825e-22	5.04701e-21	C.tuberculostearicum	K01975	RNA 2',3'-cyclic 3'-phosphodiesterase [EC:3.1.4.58]	0	33	0	19	0	42	1	8
102.009	5.74825e-22	5.04701e-21	C.tuberculostearicum	K11741	quaternary ammonium compound-resistance protein SugE	0	33	0	19	0	42	1	8
102.009	5.74825e-22	5.04701e-21	C.tuberculostearicum	K00700	1,4-alpha-glucan branching enzyme [EC:2.4.1.18]	0	33	0	19	0	42	1	8
102.009	5.74825e-22	5.04701e-21	C.tuberculostearicum	K05813	sn-glycerol 3-phosphate transport system substrate-binding protein	0	33	0	19	0	42	1	8
102.009	5.74825e-22	5.04701e-21	C.tuberculostearicum	K00705	4-alpha-glucanotransferase [EC:2.4.1.25]	0	33	0	19	0	42	1	8
102.009	5.74825e-22	5.04701e-21	C.tuberculostearicum	K21744	MerR family transcriptional regulator, thiopeptide resistance regulator	0	33	0	19	0	42	1	8
102.009	5.74825e-22	5.04701e-21	C.tuberculostearicum	K09681	LysR family transcriptional regulator, transcription activator of glutamate synthase operon	0	33	0	19	0	42	1	8
102.009	5.74825e-22	5.04701e-21	C.tuberculostearicum	K07653	two-component system, OmpR family, sensor histidine kinase MprB [EC:2.7.13.3]	0	33	0	19	0	42	1	8
102.009	5.74825e-22	5.04701e-21	C.tuberculostearicum	K05814,K05815	sn-glycerol 3-phosphate transport system permease protein	0	33	0	19	0	42	1	8
102.009	5.74825e-22	5.04701e-21	C.tuberculostearicum	K19265	L-glyceraldehyde 3-phosphate reductase [EC:1.1.1.-]	0	33	0	19	0	42	1	8
102.009	5.74825e-22	5.04701e-21	C.tuberculostearicum	K06726	D-ribose pyranase [EC:5.4.99.62]	0	33	0	19	0	42	1	8
102.009	5.74825e-22	5.04701e-21	C.tuberculostearicum	K01214	isoamylase [EC:3.2.1.68]	0	33	0	19	0	42	1	8
102.009	5.74825e-22	5.04701e-21	C.tuberculostearicum	K16147	starch synthase (maltosyl-transferring) [EC:2.4.99.16]	0	33	0	19	0	42	1	8
102.009	5.74825e-22	5.04701e-21	C.tuberculostearicum	K03297	small multidrug resistance pump	0	33	0	19	0	42	1	8
102.009	5.74825e-22	5.04701e-21	C.tuberculostearicum	K16148	alpha-maltose-1-phosphate synthase [EC:2.4.1.342]	0	33	0	19	0	42	1	8
102.009	5.74825e-22	5.04701e-21	C.tuberculostearicum	K00975	glucose-1-phosphate adenylyltransferase [EC:2.7.7.27]	0	33	0	19	0	42	1	8
102.009	5.74825e-22	5.04701e-21	C.tuberculostearicum	K07669	two-component system, OmpR family, response regulator MprA	0	33	0	19	0	42	1	8
102.009	5.74825e-22	5.04701e-21	C.tuberculostearicum	K00688	glycogen phosphorylase [EC:2.4.1.1]	0	33	0	19	0	42	1	8
102.009	5.74825e-22	5.04701e-21	C.tuberculostearicum	K02348	ElaA protein	0	33	0	19	0	42	1	8
102.009	5.74825e-22	5.04701e-21	C.tuberculostearicum	K01791	UDP-N-acetylglucosamine 2-epimerase (non-hydrolysing) [EC:5.1.3.14]	0	33	0	19	0	42	1	8
102.004	5.76174e-22	5.04701e-21	C.accolens	K02051	NitT/TauT family transport system substrate-binding protein	1	33	0	19	0	42	0	8
102.004	5.76174e-22	5.04701e-21	C.accolens	K02804	N-acetylglucosamine PTS system EIICBA or EIICB component [EC:2.7.1.193]	1	33	0	19	0	42	0	8
102.004	5.76174e-22	5.04701e-21	C.accolens	K01489	cytidine deaminase [EC:3.5.4.5]	1	33	0	19	0	42	0	8
102.004	5.76174e-22	5.04701e-21	C.accolens	K05846	osmoprotectant transport system permease protein	1	33	0	19	0	42	0	8
102.004	5.76174e-22	5.04701e-21	C.accolens	K09820	manganese/iron transport system ATP-binding protein	1	33	0	19	0	42	0	8
102.004	5.76174e-22	5.04701e-21	C.accolens	K00758	thymidine phosphorylase [EC:2.4.2.4]	1	33	0	19	0	42	0	8
102.004	5.76174e-22	5.04701e-21	C.accolens	K02160	acetyl-CoA carboxylase biotin carboxyl carrier protein	1	33	0	19	0	42	0	8
102.004	5.76174e-22	5.04701e-21	C.accolens	K01029	3-oxoacid CoA-transferase subunit B [EC:2.8.3.5]	1	33	0	19	0	42	0	8
102.004	5.76174e-22	5.04701e-21	C.accolens	K01961	acetyl-CoA carboxylase, biotin carboxylase subunit [EC:6.4.1.2 6.3.4.14]	1	33	0	19	0	42	0	8
102.004	5.76174e-22	5.04701e-21	C.accolens	K22479	N-acetyltransferase	1	33	0	19	0	42	0	8
102.004	5.76174e-22	5.04701e-21	C.accolens	K05847	osmoprotectant transport system ATP-binding protein [EC:7.6.2.9]	1	33	0	19	0	42	0	8
102.004	5.76174e-22	5.04701e-21	C.accolens	K02624	IclR family transcriptional regulator, pca regulon regulatory protein	1	33	0	19	0	42	0	8
102.004	5.76174e-22	5.04701e-21	C.accolens	K03317	concentrative nucleoside transporter, CNT family	1	33	0	19	0	42	0	8
102.004	5.76174e-22	5.04701e-21	C.accolens	K05346	deoxyribonucleoside regulator	1	33	0	19	0	42	0	8
102.004	5.76174e-22	5.04701e-21	C.accolens	K01028	3-oxoacid CoA-transferase subunit A [EC:2.8.3.5]	1	33	0	19	0	42	0	8
102.004	5.76174e-22	5.04701e-21	C.propinquum,C.pseudodiphtheriticum,C.tuberculostearicum	K23779	XRE family transcriptional regulator, regulator of sulfur utilization	0	33	1	19	1	42	1	8
102.004	5.76174e-22	5.04701e-21	C.propinquum,C.pseudodiphtheriticum,C.tuberculostearicum	K07258	serine-type D-Ala-D-Ala carboxypeptidase (penicillin-binding protein 5/6) [EC:3.4.16.4]	0	33	1	19	1	42	1	8
102.002	5.76806e-22	5.04701e-21	C.propinquum,C.pseudodiphtheriticum	K03449	MFS transporter, CP family, cyanate transporter	0	33	1	19	1	42	0	8
102.002	5.76806e-22	5.04701e-21	C.propinquum,C.pseudodiphtheriticum	K00997	holo-[acyl-carrier protein] synthase [EC:2.7.8.7]	0	33	1	19	1	42	0	8
102.002	5.76806e-22	5.04701e-21	C.propinquum,C.pseudodiphtheriticum	K18369	alcohol dehydrogenase [EC:1.1.1.-]	0	33	1	19	1	42	0	8
102.002	5.76806e-22	5.04701e-21	C.propinquum,C.pseudodiphtheriticum	K07046	L-fucono-1,5-lactonase [EC:3.1.1.120]	0	33	1	19	1	42	0	8
102.002	5.76806e-22	5.04701e-21	C.propinquum,C.pseudodiphtheriticum	K02553	regulator of ribonuclease activity A	0	33	1	19	1	42	0	8
102.002	5.76806e-22	5.04701e-21	C.propinquum,C.pseudodiphtheriticum	K21739	probable pyridine nucleotide-disulfide oxidoreductase	0	33	1	19	1	42	0	8
102.002	5.76806e-22	5.04701e-21	C.propinquum,C.pseudodiphtheriticum	K08177	MFS transporter, OFA family, oxalate/formate antiporter	0	33	1	19	1	42	0	8
102.002	5.76806e-22	5.04701e-21	C.propinquum,C.pseudodiphtheriticum	K05275	pyridoxine 4-dehydrogenase [EC:1.1.1.65]	0	33	1	19	1	42	0	8
102.002	5.76806e-22	5.04701e-21	C.propinquum,C.pseudodiphtheriticum	K15582,K15581	oligopeptide transport system permease protein	0	33	1	19	1	42	0	8
102.002	5.76806e-22	5.04701e-21	C.propinquum,C.pseudodiphtheriticum	K22736	vacuolar iron transporter family protein	0	33	1	19	1	42	0	8
102.002	5.76806e-22	5.04701e-21	C.propinquum,C.pseudodiphtheriticum	K06193	protein PhnA	0	33	1	19	1	42	0	8
102.002	5.76806e-22	5.04701e-21	C.propinquum,C.pseudodiphtheriticum	K01579	aspartate 1-decarboxylase [EC:4.1.1.11]	0	33	1	19	1	42	0	8
102.002	5.76806e-22	5.04701e-21	C.propinquum,C.pseudodiphtheriticum	K00219	2,4-dienoyl-CoA reductase (NADPH2) [EC:1.3.1.34]	0	33	1	19	1	42	0	8
102.002	5.76806e-22	5.04701e-21	C.propinquum,C.pseudodiphtheriticum	K18334	L-fuconate dehydratase [EC:4.2.1.68]	0	33	1	19	1	42	0	8
102.002	5.76806e-22	5.04701e-21	C.propinquum,C.pseudodiphtheriticum	K01644	citrate lyase subunit beta / citryl-CoA lyase [EC:4.1.3.34]	0	33	1	19	1	42	0	8
102.002	5.76806e-22	5.04701e-21	C.propinquum,C.pseudodiphtheriticum	K07182	CBS domain-containing protein	0	33	1	19	1	42	0	8
102.002	5.76806e-22	5.04701e-21	C.propinquum,C.pseudodiphtheriticum	K07322	regulator of cell morphogenesis and NO signaling	0	33	1	19	1	42	0	8
102.002	5.76806e-22	5.04701e-21	C.propinquum,C.pseudodiphtheriticum	K00232	acyl-CoA oxidase [EC:1.3.3.6]	0	33	1	19	1	42	0	8
102.002	5.76806e-22	5.04701e-21	C.propinquum,C.pseudodiphtheriticum	K15580	oligopeptide transport system substrate-binding protein	0	33	1	19	1	42	0	8
102.002	5.76806e-22	5.04701e-21	C.propinquum,C.pseudodiphtheriticum	K07248	lactaldehyde dehydrogenase / glycolaldehyde dehydrogenase [EC:1.2.1.22 1.2.1.21]	0	33	1	19	1	42	0	8
102.002	5.76806e-22	5.04701e-21	C.propinquum,C.pseudodiphtheriticum	K22907	polyprenyl-phospho-N-acetylgalactosaminyl synthase	0	33	1	19	1	42	0	8
102.002	5.76806e-22	5.04701e-21	C.propinquum,C.pseudodiphtheriticum	K18333	L-fucose dehydrogenase [EC:1.1.1.435]	0	33	1	19	1	42	0	8
102.002	5.76806e-22	5.04701e-21	C.propinquum,C.pseudodiphtheriticum	K06902	MFS transporter, UMF1 family	0	33	1	19	1	42	0	8
102.002	5.76806e-22	5.04701e-21	C.propinquum,C.pseudodiphtheriticum	K14683	solute carrier family 34 (sodium-dependent phosphate cotransporter)	0	33	1	19	1	42	0	8
102.002	5.76806e-22	5.04701e-21	C.propinquum,C.pseudodiphtheriticum	K09153	small membrane protein	0	33	1	19	1	42	0	8
102.002	5.76806e-22	5.04701e-21	C.propinquum,C.pseudodiphtheriticum	K22902	D-galactosaminyltransferase	0	33	1	19	1	42	0	8
102.002	5.76806e-22	5.04701e-21	C.propinquum,C.pseudodiphtheriticum	K01725	cyanate lyase [EC:4.2.1.104]	0	33	1	19	1	42	0	8
102.002	5.76806e-22	5.04701e-21	C.propinquum,C.pseudodiphtheriticum	K01637	isocitrate lyase [EC:4.1.3.1]	0	33	1	19	1	42	0	8
102.002	5.76806e-22	5.04701e-21	C.propinquum,C.pseudodiphtheriticum	K02911	large subunit ribosomal protein L32	0	33	1	19	1	42	0	8
102.002	5.76806e-22	5.04701e-21	C.propinquum,C.pseudodiphtheriticum	K22397	2-dehydro-3-deoxy-D-pentonate aldolase [EC:4.1.2.28]	0	33	1	19	1	42	0	8
102.002	5.76806e-22	5.04701e-21	C.propinquum,C.pseudodiphtheriticum	K11939	inner membrane transporter RhtA	0	33	1	19	1	42	0	8
102.002	5.76806e-22	5.04701e-21	C.propinquum,C.pseudodiphtheriticum	K01638	malate synthase [EC:2.3.3.9]	0	33	1	19	1	42	0	8
102.002	5.76806e-22	5.04701e-21	C.accolens,C.tuberculostearicum	K02028	polar amino acid transport system ATP-binding protein [EC:7.4.2.1]	1	33	0	19	0	42	1	8
102.002	5.76806e-22	5.04701e-21	C.accolens,C.tuberculostearicum	K05520	deglycase [EC:3.5.1.124]	1	33	0	19	0	42	1	8
102.002	5.76806e-22	5.04701e-21	C.accolens,C.tuberculostearicum	K07110,K21686	XRE family transcriptional regulator, fatty acid utilization regulator	1	33	0	19	0	42	1	8
102.002	5.76806e-22	5.04701e-21	C.accolens,C.tuberculostearicum	K01372	bleomycin hydrolase [EC:3.4.22.40]	1	33	0	19	0	42	1	8
102.002	5.76806e-22	5.04701e-21	C.accolens,C.tuberculostearicum	K03306	inorganic phosphate transporter, PiT family	1	33	0	19	0	42	1	8
102.002	5.76806e-22	5.04701e-21	C.accolens,C.tuberculostearicum	K16784	biotin transport system ATP-binding protein [EC:7.6.2.-]	1	33	0	19	0	42	1	8
102.002	5.76806e-22	5.04701e-21	C.accolens,C.tuberculostearicum	K24967	GntR family transcriptional regulator, N-acetylglucosamine utilization regulator	1	33	0	19	0	42	1	8
102.002	5.76806e-22	5.04701e-21	C.accolens,C.tuberculostearicum	K06895	L-lysine exporter family protein LysE/ArgO	1	33	0	19	0	42	1	8
102.002	5.76806e-22	5.04701e-21	C.accolens,C.tuberculostearicum	K09828	Delta24-sterol reductase [EC:1.3.1.72 1.3.1.-]	1	33	0	19	0	42	1	8
102.002	5.76806e-22	5.04701e-21	C.accolens,C.tuberculostearicum	K13283	ferrous-iron efflux pump FieF	1	33	0	19	0	42	1	8
102.002	5.76806e-22	5.04701e-21	C.accolens,C.tuberculostearicum	K02566,K01081	5'-nucleotidase [EC:3.1.3.5]	1	33	0	19	0	42	1	8
102.002	5.76806e-22	5.04701e-21	C.accolens,C.tuberculostearicum	K10440	ribose transport system permease protein	1	33	0	19	0	42	1	8
102.002	5.76806e-22	5.04701e-21	C.accolens,C.tuberculostearicum	K09858	SEC-C motif domain protein	1	33	0	19	0	42	1	8
102.002	5.76806e-22	5.04701e-21	C.accolens,C.tuberculostearicum	K00364,K26110	GMP reductase [EC:1.7.1.7]	1	33	0	19	0	42	1	8
102.002	5.76806e-22	5.04701e-21	C.accolens,C.tuberculostearicum	K24126	lipoyl-dependent peroxiredoxin subunit C [EC:1.11.1.28]	1	33	0	19	0	42	1	8
102.002	5.76806e-22	5.04701e-21	C.accolens,C.tuberculostearicum	K14731	epsilon-lactone hydrolase [EC:3.1.1.83]	1	33	0	19	0	42	1	8
102.002	5.76806e-22	5.04701e-21	C.accolens,C.tuberculostearicum	K03975	membrane-associated protein	1	33	0	19	0	42	1	8
102.002	5.76806e-22	5.04701e-21	C.accolens,C.tuberculostearicum	K00299	FMN reductase [EC:1.5.1.38]	1	33	0	19	0	42	1	8
102.002	5.76806e-22	5.04701e-21	C.accolens,C.tuberculostearicum	K22522	cytokinin riboside 5'-monophosphate phosphoribohydrolase [EC:3.2.2.-]	1	33	0	19	0	42	1	8
102.002	5.76806e-22	5.04701e-21	C.accolens,C.tuberculostearicum	K18446	triphosphatase [EC:3.6.1.25]	1	33	0	19	0	42	1	8
102.002	5.76806e-22	5.04701e-21	C.accolens,C.tuberculostearicum	K01304	pyroglutamyl-peptidase [EC:3.4.19.3]	1	33	0	19	0	42	1	8
102.002	5.76806e-22	5.04701e-21	C.accolens,C.tuberculostearicum	K24163	monovalent cation/hydrogen antiporter	1	33	0	19	0	42	1	8
102.002	5.76806e-22	5.04701e-21	C.accolens,C.tuberculostearicum	K00656	formate C-acetyltransferase [EC:2.3.1.54]	1	33	0	19	0	42	1	8
102.002	5.76806e-22	5.04701e-21	C.accolens,C.tuberculostearicum	K00574	cyclopropane-fatty-acyl-phospholipid synthase [EC:2.1.1.79]	1	33	0	19	0	42	1	8
102.002	5.76806e-22	5.04701e-21	C.accolens,C.tuberculostearicum	K03426	NAD+ diphosphatase [EC:3.6.1.22]	1	33	0	19	0	42	1	8
102.002	5.76806e-22	5.04701e-21	C.accolens,C.tuberculostearicum	K05596	LysR family transcriptional regulator, chromosome initiation inhibitor	1	33	0	19	0	42	1	8
102.002	5.76806e-22	5.04701e-21	C.accolens,C.tuberculostearicum	K07443	methylated-DNA-protein-cysteine methyltransferase related protein	1	33	0	19	0	42	1	8
102.002	5.76806e-22	5.04701e-21	C.accolens,C.tuberculostearicum	K00375	GntR family transcriptional regulator / MocR family aminotransferase	1	33	0	19	0	42	1	8
102.002	5.76806e-22	5.04701e-21	C.accolens,C.tuberculostearicum	K04756	lipoyl-dependent peroxiredoxin subunit D [EC:1.11.1.28]	1	33	0	19	0	42	1	8
102.002	5.76806e-22	5.04701e-21	C.accolens,C.tuberculostearicum	K07175	PhoH-like ATPase	1	33	0	19	0	42	1	8
102.002	5.76806e-22	5.04701e-21	C.accolens,C.tuberculostearicum	K02029	polar amino acid transport system permease protein	1	33	0	19	0	42	1	8
102.002	5.76806e-22	5.04701e-21	C.accolens,C.tuberculostearicum	K07273	lysozyme	1	33	0	19	0	42	1	8
102.002	5.76806e-22	5.04701e-21	C.accolens,C.tuberculostearicum	K02598	nitrite transporter	1	33	0	19	0	42	1	8
102.002	5.76806e-22	5.04701e-21	C.accolens,C.tuberculostearicum	K02784	phosphocarrier protein HPr	1	33	0	19	0	42	1	8
102.002	5.76806e-22	5.04701e-21	C.accolens,C.tuberculostearicum	K07085	putative transport protein	1	33	0	19	0	42	1	8
102.002	5.76806e-22	5.04701e-21	C.accolens,C.tuberculostearicum	K04069	pyruvate formate lyase activating enzyme [EC:1.97.1.4]	1	33	0	19	0	42	1	8
102.002	5.76806e-22	5.04701e-21	C.accolens,C.tuberculostearicum	K01167	ribonuclease T1 [EC:4.6.1.24]	1	33	0	19	0	42	1	8
102.002	5.76806e-22	5.04701e-21	C.accolens,C.tuberculostearicum	K00882	1-phosphofructokinase [EC:2.7.1.56]	1	33	0	19	0	42	1	8
102.002	5.76806e-22	5.04701e-21	C.accolens,C.tuberculostearicum	K08992	lipopolysaccharide assembly protein A	1	33	0	19	0	42	1	8
102.002	5.76806e-22	5.04701e-21	C.accolens,C.tuberculostearicum	K02770	fructose PTS system EIIBC or EIIC component [EC:2.7.1.202]	1	33	0	19	0	42	1	8
102.002	5.76806e-22	5.04701e-21	C.accolens,C.tuberculostearicum	K02757	beta-glucoside PTS system EIICBA component [EC:2.7.1.-]	1	33	0	19	0	42	1	8
102.002	5.76806e-22	5.04701e-21	C.accolens,C.tuberculostearicum	K01241	AMP nucleosidase [EC:3.2.2.4]	1	33	0	19	0	42	1	8
102.002	5.76806e-22	5.04701e-21	C.accolens,C.tuberculostearicum	K02440	glycerol uptake facilitator protein	1	33	0	19	0	42	1	8
102.002	5.76806e-22	5.04701e-21	C.accolens,C.tuberculostearicum	K01207	beta-N-acetylhexosaminidase [EC:3.2.1.52]	1	33	0	19	0	42	1	8
102.002	5.76806e-22	5.04701e-21	C.accolens,C.tuberculostearicum	K25589	inosine/uridine nucleosidase [EC:3.2.2.2 3.2.2.3]	1	33	0	19	0	42	1	8
102.002	5.76806e-22	5.04701e-21	C.accolens,C.tuberculostearicum	K00111	glycerol-3-phosphate dehydrogenase [EC:1.1.5.3]	1	33	0	19	0	42	1	8
102.002	5.76806e-22	5.04701e-21	C.accolens,C.tuberculostearicum	K01243	adenosylhomocysteine nucleosidase [EC:3.2.2.9]	1	33	0	19	0	42	1	8
102.002	5.76806e-22	5.04701e-21	C.accolens,C.tuberculostearicum	K00020	3-hydroxyisobutyrate dehydrogenase [EC:1.1.1.31]	1	33	0	19	0	42	1	8
102.002	5.76806e-22	5.04701e-21	C.accolens,C.tuberculostearicum	K00016	L-lactate dehydrogenase [EC:1.1.1.27]	1	33	0	19	0	42	1	8
102.002	5.76806e-22	5.04701e-21	C.accolens,C.tuberculostearicum	K10439	ribose transport system substrate-binding protein	1	33	0	19	0	42	1	8
102.002	5.76806e-22	5.04701e-21	C.accolens,C.tuberculostearicum	K02437	glycine cleavage system H protein	1	33	0	19	0	42	1	8
102.002	5.76806e-22	5.04701e-21	C.accolens,C.tuberculostearicum	K03321	sulfate permease, SulP family	1	33	0	19	0	42	1	8
102.002	5.76806e-22	5.04701e-21	C.accolens,C.tuberculostearicum	K19745	acrylyl-CoA reductase (NADPH) [EC:1.3.1.-]	1	33	0	19	0	42	1	8
102.002	5.76806e-22	5.04701e-21	C.accolens,C.tuberculostearicum	K14347	solute carrier family 10 (sodium/bile acid cotransporter), member 7	1	33	0	19	0	42	1	8
102.002	5.76806e-22	5.04701e-21	C.accolens,C.tuberculostearicum	K07223	porphyrinogen peroxidase [EC:1.11.1.-]	1	33	0	19	0	42	1	8
102.002	5.76806e-22	5.04701e-21	C.accolens,C.tuberculostearicum	K07173	S-ribosylhomocysteine lyase [EC:4.4.1.21]	1	33	0	19	0	42	1	8
102.002	5.76806e-22	5.04701e-21	C.accolens,C.tuberculostearicum	K01073	acyl-CoA hydrolase [EC:3.1.2.20]	1	33	0	19	0	42	1	8
102.002	5.76806e-22	5.04701e-21	C.accolens,C.tuberculostearicum	K24217	L-amino acid N-acyltransferase [EC:2.3.1.-]	1	33	0	19	0	42	1	8
102.002	5.76806e-22	5.04701e-21	C.accolens,C.tuberculostearicum	K24206	uric acid transporter	1	33	0	19	0	42	1	8
102.002	5.76806e-22	5.04701e-21	C.accolens,C.tuberculostearicum	K01740	O-acetylhomoserine (thiol)-lyase [EC:2.5.1.49]	1	33	0	19	0	42	1	8
102.002	5.76806e-22	5.04701e-21	C.accolens,C.tuberculostearicum	K08483	phosphoenolpyruvate-protein phosphotransferase (PTS system enzyme I) [EC:2.7.3.9]	1	33	0	19	0	42	1	8
102.002	5.76806e-22	5.04701e-21	C.accolens,C.tuberculostearicum	K25814	mannose PTS system EIIBCA component [EC:2.7.1.191]	1	33	0	19	0	42	1	8
102.002	5.76806e-22	5.04701e-21	C.accolens,C.tuberculostearicum	K16783	biotin transport system permease protein	1	33	0	19	0	42	1	8
102.002	5.76806e-22	5.04701e-21	C.accolens,C.tuberculostearicum	K03976	Cys-tRNA(Pro)/Cys-tRNA(Cys) deacylase [EC:3.1.1.-]	1	33	0	19	0	42	1	8
102.002	5.76806e-22	5.04701e-21	C.accolens,C.tuberculostearicum	K00852	ribokinase [EC:2.7.1.15]	1	33	0	19	0	42	1	8
102.002	5.76806e-22	5.04701e-21	C.accolens,C.tuberculostearicum	K01512	acylphosphatase [EC:3.6.1.7]	1	33	0	19	0	42	1	8
102.002	5.76806e-22	5.04701e-21	C.accolens,C.tuberculostearicum	K00990	[protein-PII] uridylyltransferase [EC:2.7.7.59]	1	33	0	19	0	42	1	8
102.002	5.76806e-22	5.04701e-21	C.accolens,C.tuberculostearicum	K01575	acetolactate decarboxylase [EC:4.1.1.5]	1	33	0	19	0	42	1	8
102.002	5.76806e-22	5.04701e-21	C.accolens,C.tuberculostearicum	K13687	arabinofuranosyltransferase [EC:2.4.2.-]	1	33	0	19	0	42	1	8
102.002	5.76806e-22	5.04701e-21	C.accolens,C.tuberculostearicum	K00368	nitrite reductase (NO-forming) [EC:1.7.2.1]	1	33	0	19	0	42	1	8
102.002	5.76806e-22	5.04701e-21	C.accolens,C.tuberculostearicum	K03762	MFS transporter, MHS family, proline/betaine transporter	1	33	0	19	0	42	1	8
102.002	5.76806e-22	5.04701e-21	C.accolens,C.tuberculostearicum	K00945	CMP/dCMP kinase [EC:2.7.4.25]	1	33	0	19	0	42	1	8
102.002	5.76806e-22	5.04701e-21	C.accolens,C.tuberculostearicum	K10773	endonuclease III [EC:3.2.2.- 4.2.99.18]	1	33	0	19	0	42	1	8
102.002	5.76806e-22	5.04701e-21	C.accolens,C.tuberculostearicum	K09017	TetR/AcrR family transcriptional regulator	1	33	0	19	0	42	1	8
102.002	5.76806e-22	5.04701e-21	C.accolens,C.tuberculostearicum	K03523	biotin transport system substrate-specific component	1	33	0	19	0	42	1	8
102.002	5.76806e-22	5.04701e-21	C.accolens,C.tuberculostearicum	K06223	DNA adenine methylase [EC:2.1.1.72]	1	33	0	19	0	42	1	8
102	5.77312e-22	5.04701e-21	C.propinquum	K07250	4-aminobutyrate aminotransferase / (S)-3-amino-2-methylpropionate transaminase / 5-aminovalerate transaminase [EC:2.6.1.19 2.6.1.22 2.6.1.48]	0	33	1	19	0	42	0	8
102	5.77312e-22	5.04701e-21	C.propinquum	K22438	trans-aconitate 3-methyltransferase [EC:2.1.1.145]	0	33	1	19	0	42	0	8
102	5.77312e-22	5.04701e-21	C.propinquum	K25272	tyramine oxidase subunit B [EC:1.4.3.-]	0	33	1	19	0	42	0	8
102	5.77312e-22	5.04701e-21	C.accolens,C.pseudodiphtheriticum,C.tuberculostearicum	K10027	phytoene desaturase [EC:1.3.99.26 1.3.99.28 1.3.99.29 1.3.99.31]	1	33	0	19	1	42	1	8
102	5.77312e-22	5.04701e-21	C.accolens,C.pseudodiphtheriticum,C.tuberculostearicum	K03972	phage shock protein E	1	33	0	19	1	42	1	8
102	5.77312e-22	5.04701e-21	C.accolens,C.pseudodiphtheriticum,C.tuberculostearicum	K15525	N-acetyl-1-D-myo-inositol-2-amino-2-deoxy-alpha-D-glucopyranoside deacetylase [EC:3.5.1.103]	1	33	0	19	1	42	1	8
102	5.77321e-22	5.04701e-21	C.pseudodiphtheriticum	K05916	nitric oxide dioxygenase [EC:1.14.12.17]	0	33	0	19	1	42	0	8
102	5.77321e-22	5.04701e-21	C.accolens,C.propinquum,C.tuberculostearicum	K22210	D-glutamate cyclase [EC:4.2.1.48]	1	33	1	19	0	42	1	8
102	5.77321e-22	5.04701e-21	C.accolens,C.propinquum,C.tuberculostearicum	K10805	acyl-CoA thioesterase II [EC:3.1.2.-]	1	33	1	19	0	42	1	8
102	5.77321e-22	5.04701e-21	C.accolens,C.propinquum,C.tuberculostearicum	K05343	maltose alpha-D-glucosyltransferase / alpha-amylase [EC:5.4.99.16 3.2.1.1]	1	33	1	19	0	42	1	8
102	5.77321e-22	5.04701e-21	C.accolens,C.propinquum,C.tuberculostearicum	K16164	acylpyruvate hydrolase [EC:3.7.1.5]	1	33	1	19	0	42	1	8
102	5.77322e-22	5.04701e-21	C.accolens,C.propinquum	K03320	ammonium transporter, Amt family	1	33	1	19	0	42	0	8
102	5.77322e-22	5.04701e-21	C.accolens,C.propinquum	K06016	beta-ureidopropionase / N-carbamoyl-L-amino-acid hydrolase [EC:3.5.1.6 3.5.1.87]	1	33	1	19	0	42	0	8
98.4946	3.27453e-21	2.84764e-20	C.accolens,C.propinquum,C.tuberculostearicum	K11263	acetyl-CoA/propionyl-CoA carboxylase, biotin carboxylase, biotin carboxyl carrier protein [EC:6.4.1.2 6.4.1.3 6.3.4.14]	1	33	1	19	0	42	0.125	8
98.3293	3.55378e-21	3.05846e-20	C.accolens,C.tuberculostearicum	K03783,K03784	purine-nucleoside phosphorylase [EC:2.4.2.1]	1	33	0	19	0	42	0.875	8
98.3293	3.55378e-21	3.05846e-20	C.accolens,C.tuberculostearicum	K08168	MFS transporter, DHA2 family, metal-tetracycline-proton antiporter	1	33	0	19	0	42	0.875	8
98.0908	3.99923e-21	3.40652e-20	C.accolens,C.propinquum,C.tuberculostearicum	K16639	endoribonuclease LACTB2 [EC:3.1.27.-]	1	33	0.0526316	19	0	42	1	8
98.0908	3.99923e-21	3.40652e-20	C.accolens,C.propinquum,C.tuberculostearicum	K06221	2,5-diketo-D-gluconate reductase A [EC:1.1.1.346]	1	33	0.0526316	19	0	42	1	8
97.9697	4.24616e-21	3.52253e-20	C.propinquum,C.pseudodiphtheriticum	K23185	ferric enterobactin transport system substrate-binding protein	0	33	1	19	0.9761904761904762	42	0	8
97.9697	4.24616e-21	3.52253e-20	C.propinquum,C.pseudodiphtheriticum	K14415	tRNA-splicing ligase RtcB (3'-phosphate/5'-hydroxy nucleic acid ligase) [EC:6.5.1.8]	0	33	1	19	0.9761904761904762	42	0	8
97.9697	4.24616e-21	3.52253e-20	C.accolens,C.pseudodiphtheriticum,C.tuberculostearicum	K07052	CAAX protease family protein	1	33	0	19	0.0238095	42	1	8
97.9395	4.31021e-21	3.52253e-20	C.pseudodiphtheriticum	K13771	Rrf2 family transcriptional regulator, nitric oxide-sensitive transcriptional repressor	0	33	0	19	0.9761904761904762	42	0	8
97.932	4.32628e-21	3.52253e-20	C.accolens,C.tuberculostearicum	K13979	alcohol dehydrogenase (NADP+) [EC:1.1.1.2]	0.9696969696969696	33	0	19	0	42	1	8
97.932	4.32628e-21	3.52253e-20	C.accolens,C.tuberculostearicum	K03668	heat shock protein HslJ	0.9696969696969696	33	0	19	0	42	1	8
97.932	4.32628e-21	3.52253e-20	C.accolens,C.tuberculostearicum	K04063	lipoyl-dependent peroxiredoxin [EC:1.11.1.28]	0.9696969696969696	33	0	19	0	42	1	8
97.932	4.32628e-21	3.52253e-20	C.accolens,C.propinquum,C.pseudodiphtheriticum	K00004	(R,R)-butanediol dehydrogenase / meso-butanediol dehydrogenase / diacetyl reductase [EC:1.1.1.4 1.1.1.- 1.1.1.303]	0.030303	33	1	19	1	42	0	8
97.74	4.75751e-21	3.85474e-20	C.accolens,C.propinquum	K03761	MFS transporter, MHS family, alpha-ketoglutarate permease	1	33	0.0526316	19	0	42	0	8
97.4962	5.36765e-21	4.32799e-20	C.accolens	K02445	MFS transporter, OPA family, glycerol-3-phosphate transporter	0.9696969696969696	33	0	19	0	42	0	8
97.012	6.8215e-21	5.47368e-20	C.propinquum,C.tuberculostearicum	K22390	acid phosphatase type 7	0	33	0.9473684210526316	19	0	42	1	8
95.8848	1.19167e-20	9.51617e-20	C.accolens,C.propinquum,C.tuberculostearicum	K11927	ATP-dependent RNA helicase RhlE [EC:3.6.4.13]	1	33	1	19	0	42	0.75	8
95.6484	1.33953e-20	1.05951e-19	C.propinquum,C.pseudodiphtheriticum,C.tuberculostearicum	K21147	sulfur-carrier protein adenylyltransferase/sulfurtransferase [EC:2.7.7.80 2.7.7.- 2.8.1.11 2.8.1.-]	0	33	1	19	1	42	0.25	8
95.6484	1.33953e-20	1.05951e-19	C.accolens,C.tuberculostearicum	K18889,K18888,K18891,K18887,K18890,K18892	ATP-binding cassette, subfamily B, multidrug efflux pump	1	33	0	19	0	42	0.75	8
95.345	1.55656e-20	1.22533e-19	C.propinquum,C.pseudodiphtheriticum,C.tuberculostearicum	K13936	malonate transporter and related proteins	0	33	1	19	1	42	0.75	8
94.6639	2.18046e-20	1.70035e-19	C.propinquum,C.pseudodiphtheriticum	K02431	L-fucose mutarotase [EC:5.1.3.29]	0	33	0.8947368421052632	19	1	42	0	8
94.6639	2.18046e-20	1.70035e-19	C.propinquum,C.pseudodiphtheriticum	K02429	MFS transporter, FHS family, L-fucose permease	0	33	0.8947368421052632	19	1	42	0	8
94.1117	2.8656e-20	2.22419e-19	C.propinquum,C.pseudodiphtheriticum	K09474	acid phosphatase (class A) [EC:3.1.3.2]	0	33	0.9473684210526316	19	0.9761904761904762	42	0	8
94.0592	2.94095e-20	2.27205e-19	C.propinquum,C.pseudodiphtheriticum	K12410	NAD-dependent deacetylase [EC:2.3.1.286]	0	33	0.0526316	19	0.9761904761904762	42	0	8
93.9788	3.06028e-20	2.32106e-19	C.propinquum,C.pseudodiphtheriticum,C.tuberculostearicum	K11708,K11709	manganese/zinc/iron transport system permease protein	0	33	1	19	1	42	0.375	8
93.9788	3.06028e-20	2.32106e-19	C.propinquum,C.pseudodiphtheriticum,C.tuberculostearicum	K21472	peptidoglycan LD-endopeptidase LytH [EC:3.4.-.-]	0	33	1	19	1	42	0.375	8
93.9788	3.06028e-20	2.32106e-19	C.propinquum,C.pseudodiphtheriticum,C.tuberculostearicum	K11707	manganese/zinc/iron transport system substrate-binding protein	0	33	1	19	1	42	0.375	8
93.9788	3.06028e-20	2.32106e-19	C.accolens,C.tuberculostearicum	K04759	ferrous iron transport protein B	1	33	0	19	0	42	0.625	8
93.7935	3.35423e-20	2.52098e-19	C.accolens,C.tuberculostearicum	K05845	osmoprotectant transport system substrate-binding protein	1	33	0	19	0	42	0.375	8
93.5713	3.74399e-20	2.80125e-19	C.accolens,C.tuberculostearicum	K01284	peptidyl-dipeptidase Dcp [EC:3.4.15.5]	0.9696969696969696	33	0	19	0	42	0.125	8
93.348	4.18123e-20	3.03276e-19	C.propinquum,C.pseudodiphtheriticum,C.tuberculostearicum	K16868	tellurite methyltransferase [EC:2.1.1.265]	0	33	1	19	1	42	0.5	8
93.348	4.18123e-20	3.03276e-19	C.accolens,C.tuberculostearicum	K26249	nucleoid-associated protein Lsr2	1	33	0	19	0	42	0.5	8
93.348	4.18123e-20	3.03276e-19	C.accolens,C.tuberculostearicum	K16301	deferrochelatase/peroxidase EfeB [EC:1.11.1.-]	1	33	0	19	0	42	0.5	8
93.348	4.18123e-20	3.03276e-19	C.accolens,C.tuberculostearicum	K00863	triose/dihydroxyacetone kinase / FAD-AMP lyase (cyclizing) [EC:2.7.1.28 2.7.1.29 4.6.1.15]	1	33	0	19	0	42	0.5	8
93.348	4.18123e-20	3.03276e-19	C.accolens,C.tuberculostearicum	K01114	phospholipase C [EC:3.1.4.3]	1	33	0	19	0	42	0.5	8
93.348	4.18123e-20	3.03276e-19	C.accolens,C.tuberculostearicum	K02234	cobalamin biosynthesis protein CobW	1	33	0	19	0	42	0.5	8
93.348	4.18123e-20	3.03276e-19	C.accolens,C.tuberculostearicum	K01091	phosphoglycolate phosphatase [EC:3.1.3.18]	1	33	0	19	0	42	0.5	8
90.6432	1.59368e-19	1.15092e-18	C.propinquum,C.pseudodiphtheriticum	K23723	iron(III)-salmochelin esterase [EC:3.1.1.109]	0	33	1	19	0.9285714285714286	42	0	8
90.6086	1.62121e-19	1.16573e-18	C.accolens,C.propinquum,C.tuberculostearicum	K20490,K20459	lantibiotic transport system ATP-binding protein	0.9696969696969696	33	0.10526315789473684	19	0	42	1	8
89.9486	2.24698e-19	1.60182e-18	C.accolens,C.tuberculostearicum	K07684	two-component system, NarL family, nitrate/nitrite response regulator NarL	0.030303	33	0	19	0	42	1	8
89.9486	2.24698e-19	1.60182e-18	C.accolens,C.tuberculostearicum	K07699	two-component system, response regulator, stage 0 sporulation protein A	0.030303	33	0	19	0	42	1	8
89.2159	3.22824e-19	2.2915e-18	C.accolens,C.tuberculostearicum	K14699	ATP-binding cassette, subfamily B, bacterial IrtB/YbtQ [EC:7.-.-.-]	0.9393939393939394	33	0	19	0	42	0.125	8
88.3114	5.0491e-19	3.55362e-18	C.tuberculostearicum	K02472	UDP-N-acetyl-D-mannosaminuronic acid dehydrogenase [EC:1.1.1.336]	0	33	0	19	0	42	0.875	8
88.3114	5.0491e-19	3.55362e-18	C.tuberculostearicum	K09692	teichoic acid transport system permease protein	0	33	0	19	0	42	0.875	8
87.1719	8.86912e-19	6.21587e-18	C.accolens,C.propinquum,C.tuberculostearicum	K04751	nitrogen regulatory protein P-II 1	1	33	0.7368421052631579	19	0	42	1	8
86.7936	1.06932e-18	7.43158e-18	C.accolens,C.tuberculostearicum	K10441	ribose transport system ATP-binding protein [EC:7.5.2.7]	0.8787878787878788	33	0	19	0	42	1	8
86.7936	1.06932e-18	7.43158e-18	C.accolens,C.tuberculostearicum	K07792	anaerobic C4-dicarboxylate transporter DcuB	0.8787878787878788	33	0	19	0	42	1	8
85.5326	1.99445e-18	1.36892e-17	C.propinquum,C.pseudodiphtheriticum	K03897	lysine N6-hydroxylase [EC:1.14.13.59]	0	33	1	19	0.0714286	42	0	8
85.5326	1.99445e-18	1.36892e-17	C.propinquum,C.pseudodiphtheriticum	K13745	L-2,4-diaminobutyrate decarboxylase [EC:4.1.1.86]	0	33	1	19	0.0714286	42	0	8
85.5326	1.99445e-18	1.36892e-17	C.propinquum,C.pseudodiphtheriticum	K25287	iron-desferrioxamine transport system substrate-binding protein	0	33	1	19	0.0714286	42	0	8
85.4773	2.04974e-18	1.38399e-17	C.propinquum,C.pseudodiphtheriticum	K01430	urease subunit gamma [EC:3.5.1.5]	0	33	0.6842105263157895	19	1	42	0	8
85.4773	2.04974e-18	1.38399e-17	C.propinquum,C.pseudodiphtheriticum	K03188,K03190,K03187,K03189	urease accessory protein	0	33	0.6842105263157895	19	1	42	0	8
85.4773	2.04974e-18	1.38399e-17	C.propinquum,C.pseudodiphtheriticum	K01428	urease subunit alpha [EC:3.5.1.5]	0	33	0.6842105263157895	19	1	42	0	8
85.4773	2.04974e-18	1.38399e-17	C.propinquum,C.pseudodiphtheriticum	K01429	urease subunit beta [EC:3.5.1.5]	0	33	0.6842105263157895	19	1	42	0	8
84.2546	3.75096e-18	2.52241e-17	C.accolens,C.propinquum,C.tuberculostearicum	K00661	maltose O-acetyltransferase [EC:2.3.1.79]	1	33	0.3684210526315789	19	0	42	1	8
82.904	7.31143e-18	4.89689e-17	C.propinquum	K04091	alkanesulfonate monooxygenase [EC:1.14.14.5 1.14.14.34]	0	33	0.8421052631578947	19	0	42	0	8
80.7534	2.11555e-17	1.41122e-16	C.accolens,C.tuberculostearicum	K07025	putative hydrolase of the HAD superfamily	0.0606061	33	0	19	0	42	1	8
79.7494	3.47361e-17	2.30787e-16	C.accolens,C.tuberculostearicum	K04794	peptidyl-tRNA hydrolase, PTH2 family [EC:3.1.1.29]	0.8787878787878788	33	0	19	0	42	0.75	8
79.1389	4.69603e-17	3.10761e-16	C.propinquum,C.pseudodiphtheriticum	K01904	4-coumarate--CoA ligase [EC:6.2.1.12]	0	33	0.47368421052631576	19	0.9761904761904762	42	0	8
78.0859	7.89841e-17	5.20606e-16	C.accolens,C.propinquum,C.tuberculostearicum	K14698	ATP-binding cassette, subfamily B, bacterial IrtA/YbtP [EC:7.-.-.-]	1	33	0.3684210526315789	19	0	42	0.75	8
77.8764	8.75919e-17	5.7506e-16	C.accolens,C.propinquum,C.pseudodiphtheriticum	K18918	RHH-type transcriptional regulator, rel operon repressor / antitoxin RelB	1	33	0.6842105263157895	19	0.047619	42	0	8
77.495	1.05743e-16	6.91494e-16	C.accolens,C.propinquum	K09684	PucR family transcriptional regulator, purine catabolism regulatory protein	0.8787878787878788	33	0.8421052631578947	19	0	42	0	8
76.8006	1.48981e-16	9.70423e-16	C.accolens,C.tuberculostearicum	K01426	amidase [EC:3.5.1.4]	0.8787878787878788	33	0	19	0	42	0.5	8
74.9063	3.79488e-16	2.41506e-15	C.tuberculostearicum	K02011	iron(III) transport system permease protein	0	33	0	19	0	42	0.75	8
74.9063	3.79488e-16	2.41506e-15	C.tuberculostearicum	K03208	putative colanic acid biosynthesis glycosyltransferase WcaI	0	33	0	19	0	42	0.75	8
74.9063	3.79488e-16	2.41506e-15	C.tuberculostearicum	K02012	iron(III) transport system substrate-binding protein	0	33	0	19	0	42	0.75	8
74.9063	3.79488e-16	2.41506e-15	C.tuberculostearicum	K06320	spore maturation protein CgeB	0	33	0	19	0	42	0.75	8
74.9063	3.79488e-16	2.41506e-15	C.tuberculostearicum	K18701	arsenate-mycothiol transferase [EC:2.8.4.2]	0	33	0	19	0	42	0.75	8
74.9063	3.79488e-16	2.41506e-15	C.tuberculostearicum	K03546	DNA repair protein SbcC/Rad50	0	33	0	19	0	42	0.75	8
74.3081	5.09798e-16	3.20748e-15	C.accolens,C.propinquum,C.pseudodiphtheriticum	K02001	glycine betaine/proline transport system permease protein	0.24242424242424243	33	1	19	1	42	0	8
74.3081	5.09798e-16	3.20748e-15	C.accolens,C.propinquum,C.pseudodiphtheriticum	K02000	glycine betaine/proline transport system ATP-binding protein [EC:7.6.2.9]	0.24242424242424243	33	1	19	1	42	0	8
74.3081	5.09798e-16	3.20748e-15	C.accolens,C.propinquum,C.pseudodiphtheriticum	K02002	glycine betaine/proline transport system substrate-binding protein	0.24242424242424243	33	1	19	1	42	0	8
73.0464	9.50038e-16	5.93238e-15	C.accolens,C.propinquum,C.pseudodiphtheriticum	K04561	nitric oxide reductase subunit B [EC:1.7.2.5]	1	33	1	19	0.9285714285714286	42	0	8
72.7158	1.11835e-15	6.93126e-15	C.accolens,C.tuberculostearicum	K08264	heterodisulfide reductase subunit D [EC:1.8.98.1]	0.8181818181818182	33	0	19	0	42	0.75	8
72.7158	1.11835e-15	6.93126e-15	C.accolens,C.tuberculostearicum	K03475	ascorbate PTS system EIIC component	0.8181818181818182	33	0	19	0	42	0.75	8
72.6261	1.16896e-15	7.218e-15	C.accolens,C.propinquum,C.tuberculostearicum	K00123	formate dehydrogenase major subunit [EC:1.17.1.9]	0.0606061	33	0.0526316	19	0	42	1	8
71.51	2.02712e-15	1.24705e-14	C.propinquum,C.pseudodiphtheriticum	K03442	small conductance mechanosensitive channel	0	33	0.8421052631578947	19	0.047619	42	0	8
70.4936	3.34631e-15	2.04347e-14	C.accolens,C.tuberculostearicum	K02821	ascorbate PTS system EIIA or EIIAB component [EC:2.7.1.194]	0.8181818181818182	33	0	19	0	42	0.625	8
69.5114	5.43094e-15	3.30432e-14	C.propinquum,C.pseudodiphtheriticum	K03319	divalent anion:Na+ symporter, DASS family	0	33	1	19	0.7380952380952381	42	0	8
67.0412	1.83503e-14	1.1124e-13	C.propinquum,C.pseudodiphtheriticum,C.tuberculostearicum	K16899	ATP-dependent helicase/nuclease subunit B [EC:5.6.2.4 3.1.-.-]	0	33	0.9473684210526316	19	0.8333333333333334	42	0.375	8
65.0846	4.81138e-14	2.90608e-13	C.propinquum	K02055	putative spermidine/putrescine transport system substrate-binding protein	0	33	0.6842105263157895	19	0	42	0	8
64.4357	6.62315e-14	3.98589e-13	C.accolens,C.pseudodiphtheriticum,C.tuberculostearicum	K16137	TetR/AcrR family transcriptional regulator, transcriptional repressor for nem operon	1	33	0	19	0.3333333333333333	42	1	8
63.9273	8.50704e-14	5.10116e-13	C.propinquum,C.pseudodiphtheriticum	K19159	antitoxin YefM	0	33	0.21052631578947367	19	0.8333333333333334	42	0	8
63.6217	9.88853e-14	5.90822e-13	C.pseudodiphtheriticum	K23183,K23182	ferric citrate transport system permease protein	0	33	0	19	0.7380952380952381	42	0	8
63.0207	1.32934e-13	7.72039e-13	C.propinquum,C.pseudodiphtheriticum	K02610	ring-1,2-phenylacetyl-CoA epoxidase subunit PaaB	0	33	0.8421052631578947	19	0.0952381	42	0	8
63.0207	1.32934e-13	7.72039e-13	C.propinquum,C.pseudodiphtheriticum	K02614	acyl-CoA thioesterase [EC:3.1.2.-]	0	33	0.8421052631578947	19	0.0952381	42	0	8
63.0207	1.32934e-13	7.72039e-13	C.propinquum,C.pseudodiphtheriticum	K02618	oxepin-CoA hydrolase / 3-oxo-5,6-dehydrosuberyl-CoA semialdehyde dehydrogenase [EC:3.3.2.12 1.2.1.91]	0	33	0.8421052631578947	19	0.0952381	42	0	8
63.0207	1.32934e-13	7.72039e-13	C.propinquum,C.pseudodiphtheriticum	K01912	phenylacetate-CoA ligase [EC:6.2.1.30]	0	33	0.8421052631578947	19	0.0952381	42	0	8
63.0207	1.32934e-13	7.72039e-13	C.propinquum,C.pseudodiphtheriticum	K02613	ring-1,2-phenylacetyl-CoA epoxidase subunit PaaE	0	33	0.8421052631578947	19	0.0952381	42	0	8
63.0207	1.32934e-13	7.72039e-13	C.propinquum,C.pseudodiphtheriticum	K02609	ring-1,2-phenylacetyl-CoA epoxidase subunit PaaA [EC:1.14.13.149]	0	33	0.8421052631578947	19	0.0952381	42	0	8
63.0207	1.32934e-13	7.72039e-13	C.propinquum,C.pseudodiphtheriticum	K02611	ring-1,2-phenylacetyl-CoA epoxidase subunit PaaC [EC:1.14.13.149]	0	33	0.8421052631578947	19	0.0952381	42	0	8
63.0207	1.32934e-13	7.72039e-13	C.propinquum,C.pseudodiphtheriticum	K02612	ring-1,2-phenylacetyl-CoA epoxidase subunit PaaD	0	33	0.8421052631578947	19	0.0952381	42	0	8
62.8224	1.46566e-13	8.48243e-13	C.accolens,C.propinquum,C.pseudodiphtheriticum	K01478	arginine deiminase [EC:3.5.3.6]	0.5454545454545454	33	1	19	0.0238095	42	0	8
62.4388	1.77035e-13	1.02102e-12	C.accolens,C.propinquum,C.pseudodiphtheriticum	K01788	N-acylglucosamine-6-phosphate 2-epimerase [EC:5.1.3.9]	0.3939393939393939	33	1	19	1	42	0	8
62.0923	2.09957e-13	1.20671e-12	C.accolens	K03326	C4-dicarboxylate transporter, DcuC family	0.69697	33	0	19	0	42	0	8
61.7784	2.45031e-13	1.37499e-12	C.tuberculostearicum	K07667	two-component system, OmpR family, KDP operon response regulator KdpE	0	33	0	19	0	42	0.625	8
61.7784	2.45031e-13	1.37499e-12	C.tuberculostearicum	K01546	potassium-transporting ATPase potassium-binding subunit	0	33	0	19	0	42	0.625	8
61.7784	2.45031e-13	1.37499e-12	C.tuberculostearicum	K01548	potassium-transporting ATPase KdpC subunit	0	33	0	19	0	42	0.625	8
61.7784	2.45031e-13	1.37499e-12	C.tuberculostearicum	K01547	potassium-transporting ATPase ATP-binding subunit [EC:7.2.2.6]	0	33	0	19	0	42	0.625	8
61.7784	2.45031e-13	1.37499e-12	C.tuberculostearicum	K05995	dipeptidase E [EC:3.4.13.21]	0	33	0	19	0	42	0.625	8
61.7784	2.45031e-13	1.37499e-12	C.tuberculostearicum	K21949	N-(2-amino-2-carboxyethyl)-L-glutamate synthase [EC:2.5.1.140]	0	33	0	19	0	42	0.625	8
61.7784	2.45031e-13	1.37499e-12	C.tuberculostearicum	K07646	two-component system, OmpR family, sensor histidine kinase KdpD [EC:2.7.13.3]	0	33	0	19	0	42	0.625	8
61.6129	2.65826e-13	1.48666e-12	C.accolens,C.propinquum,C.pseudodiphtheriticum	K21481	heme oxygenase (mycobilin-producing) [EC:1.14.99.57]	0.8787878787878788	33	1	19	0.9761904761904762	42	0	8
60.655	4.25886e-13	2.37381e-12	C.accolens,C.propinquum,C.pseudodiphtheriticum	K09814	hemin transport system ATP-binding protein [EC:7.6.2.-]	0.3636363636363637	33	0.9473684210526316	19	1	42	0	8
58.9213	9.99262e-13	5.55108e-12	C.accolens,C.propinquum,C.pseudodiphtheriticum	K07516	3-hydroxyacyl-CoA dehydrogenase [EC:1.1.1.35]	0.4545454545454546	33	1	19	1	42	0	8
58.0558	1.52933e-12	8.4674e-12	C.propinquum,C.pseudodiphtheriticum	K00216	2,3-dihydro-2,3-dihydroxybenzoate dehydrogenase [EC:1.3.1.28]	0	33	1	19	0.380952	42	0	8
57.9508	1.61033e-12	8.88624e-12	C.accolens,C.pseudodiphtheriticum,C.tuberculostearicum	K07316,K07318,K07317	adenine-specific DNA-methyltransferase [EC:2.1.1.72]	1	33	0	19	0.5	42	1	8
57.8507	1.69163e-12	9.30399e-12	C.propinquum,C.pseudodiphtheriticum,C.tuberculostearicum	K09951	CRISPR-associated protein Cas2	0	33	0.8421052631578947	19	0.7619047619047619	42	0.125	8
57.6875	1.83291e-12	1.00477e-11	C.accolens,C.propinquum,C.pseudodiphtheriticum	K00285	D-amino-acid dehydrogenase [EC:1.4.5.1]	0.030303	33	1	19	0.2857142857142857	42	0	8
56.603	3.12353e-12	1.70104e-11	C.accolens,C.propinquum	K12242	pyochelin biosynthesis protein PchC	0.7878787878787878	33	0.3684210526315789	19	0	42	0	8
56.603	3.12353e-12	1.70104e-11	C.accolens,C.propinquum	K05841	sterol 3beta-glucosyltransferase [EC:2.4.1.173]	0.7878787878787878	33	0.3684210526315789	19	0	42	0	8
55.2545	6.05931e-12	3.28906e-11	C.accolens,C.tuberculostearicum	K21498	antitoxin HigA-1	0.0606061	33	0	19	0	42	0.75	8
54.2549	9.90035e-12	5.28358e-11	C.propinquum,C.pseudodiphtheriticum,C.tuberculostearicum	K03367	D-alanine--poly(phosphoribitol) ligase subunit 1 [EC:6.1.1.13]	0	33	1	19	0.42857142857142855	42	0.125	8
54.2499	9.9246e-12	5.28358e-11	C.propinquum,C.pseudodiphtheriticum	K02509	2-oxo-hept-3-ene-1,7-dioate hydratase [EC:4.2.1.-]	0	33	0.9473684210526316	19	0.3333333333333333	42	0	8
54.2499	9.9246e-12	5.28358e-11	C.propinquum,C.pseudodiphtheriticum	K00446,K07104	catechol 2,3-dioxygenase [EC:1.13.11.2]	0	33	0.9473684210526316	19	0.3333333333333333	42	0	8
54.2499	9.9246e-12	5.28358e-11	C.propinquum,C.pseudodiphtheriticum	K02510	4-hydroxy-2-oxoheptanedioate aldolase [EC:4.1.2.52]	0	33	0.9473684210526316	19	0.3333333333333333	42	0	8
54.2499	9.9246e-12	5.28358e-11	C.propinquum,C.pseudodiphtheriticum	K03380	phenol 2-monooxygenase (NADPH) [EC:1.14.13.7]	0	33	0.9473684210526316	19	0.3333333333333333	42	0	8
54.2499	9.9246e-12	5.28358e-11	C.propinquum,C.pseudodiphtheriticum	K00151	5-carboxymethyl-2-hydroxymuconic-semialdehyde dehydrogenase [EC:1.2.1.60]	0	33	0.9473684210526316	19	0.3333333333333333	42	0	8
53.8102	1.23167e-11	6.53611e-11	C.accolens,C.tuberculostearicum	K17879	peroxisomal coenzyme A diphosphatase NUDT7 [EC:3.6.1.-]	0.3939393939393939	33	0	19	0	42	1	8
52.0183	2.96827e-11	1.57016e-10	C.accolens	K22025	D-erythronate 2-dehydrogenase [EC:1.1.1.410]	0.6060606060606061	33	0	19	0	42	0	8
51.3282	4.1645e-11	2.19595e-10	C.accolens,C.tuberculostearicum	K00847	fructokinase [EC:2.7.1.4]	0.5151515151515151	33	0	19	0	42	0.875	8
48.9184	1.35769e-10	7.13647e-10	C.tuberculostearicum	K03322	manganese transport protein	0	33	0	19	0	42	0.5	8
48.8222	1.42324e-10	7.43397e-10	C.accolens	K10947	PadR family transcriptional regulator, regulatory protein PadR	0.5757575757575758	33	0	19	0	42	0	8
48.8222	1.42324e-10	7.43397e-10	C.accolens	K15555	sulfonate transport system ATP-binding protein [EC:7.6.2.14]	0.5757575757575758	33	0	19	0	42	0	8
48.3541	1.7903e-10	9.32191e-10	C.propinquum,C.pseudodiphtheriticum	K16702	amylovoran biosynthesis glycosyltransferase AmsE [EC:2.4.-.-]	0	33	0.3684210526315789	19	0.7380952380952381	42	0	8
47.6237	2.56062e-10	1.32912e-09	C.pseudodiphtheriticum,C.tuberculostearicum	K10680	N-ethylmaleimide reductase [EC:1.-.-.-]	0	33	0	19	0.2857142857142857	42	1	8
45.7022	6.56167e-10	3.37428e-09	C.accolens	K00854	xylulokinase [EC:2.7.1.17]	0.5454545454545454	33	0	19	0	42	0	8
45.7022	6.56167e-10	3.37428e-09	C.accolens	K00045	mannitol 2-dehydrogenase [EC:1.1.1.67]	0.5454545454545454	33	0	19	0	42	0	8
45.7022	6.56167e-10	3.37428e-09	C.accolens	K03077	L-ribulose-5-phosphate 4-epimerase [EC:5.1.3.4]	0.5454545454545454	33	0	19	0	42	0	8
45.4283	7.50285e-10	3.84637e-09	C.propinquum,C.pseudodiphtheriticum,C.tuberculostearicum	K00520	mercuric reductase [EC:1.16.1.1]	0	33	0.15789473684210523	19	0.0238095	42	0.75	8
42.3661	3.35489e-09	1.7146e-08	C.accolens,C.pseudodiphtheriticum,C.tuberculostearicum	K00558	DNA (cytosine-5)-methyltransferase 1 [EC:2.1.1.37]	0.6060606060606061	33	0	19	0.0238095	42	0.375	8
39.3534	1.4608e-08	7.42016e-08	C.accolens,C.tuberculostearicum	K01193	beta-fructofuranosidase [EC:3.2.1.26]	0.5151515151515151	33	0	19	0	42	0.5	8
39.3534	1.4608e-08	7.42016e-08	C.accolens,C.tuberculostearicum	K02810	sucrose PTS system EIIBCA or EIIBC component [EC:2.7.1.211]	0.5151515151515151	33	0	19	0	42	0.5	8
39.3289	1.4784e-08	7.48663e-08	C.propinquum,C.pseudodiphtheriticum,C.tuberculostearicum	K03973	phage shock protein C	0	33	0.631579	19	0.6428571428571429	42	0.125	8
37.7779	3.14972e-08	1.59018e-07	C.pseudodiphtheriticum	K23448	MFS transporter, DHA1 family, staphyloferrin A biosynthesis exporter	0	33	0	19	0.5	42	0	8
36.7723	5.14108e-08	2.58767e-07	C.accolens	K01027	3-oxoacid CoA-transferase [EC:2.8.3.5]	0.4545454545454546	33	0	19	0	42	0	8
36.3182	6.41364e-08	3.20875e-07	C.tuberculostearicum	K06118	UDP-sulfoquinovose synthase [EC:3.13.1.1]	0	33	0	19	0	42	0.375	8
36.3182	6.41364e-08	3.20875e-07	C.tuberculostearicum	K09693	teichoic acid transport system ATP-binding protein [EC:7.5.2.4]	0	33	0	19	0	42	0.375	8
35.8338	8.11958e-08	4.05004e-07	C.accolens,C.propinquum	K08166	MFS transporter, DHA2 family, methylenomycin A resistance protein	0.48484848484848486	33	0.0526316	19	0	42	0	8
34.6061	1.4755e-07	7.33775e-07	C.propinquum,C.pseudodiphtheriticum	K23778	TetR/AcrR family transcriptional regulator, regulator of biofilm formation and stress response	0	33	0.6842105263157895	19	0.4523809523809524	42	0	8
34.3283	1.68891e-07	8.37399e-07	C.accolens,C.pseudodiphtheriticum,C.tuberculostearicum	K02116	ATP synthase protein I	0.5151515151515151	33	0	19	0.7142857142857143	42	1	8
33.5185	2.50353e-07	1.23761e-06	C.accolens,C.tuberculostearicum	K14205	phosphatidylglycerol lysyltransferase [EC:2.3.2.3]	0.3636363636363637	33	0	19	0	42	0.625	8
33.3564	2.7087e-07	1.33111e-06	C.pseudodiphtheriticum	K23446	D-ornithine---citrate ligase [EC:6.3.2.58]	0	33	0	19	0.4523809523809524	42	0	8
33.3564	2.7087e-07	1.33111e-06	C.pseudodiphtheriticum	K15255	ATP-dependent DNA helicase PIF1 [EC:5.6.2.3]	0	33	0	19	0.4523809523809524	42	0	8
32.8321	3.49423e-07	1.71207e-06	C.propinquum	K23673	L-gamma-glutamyl-L-propargylglycine hydroxylase [EC:1.14.11.-]	0	33	0.3684210526315789	19	0	42	0	8
29.8436	1.48865e-06	7.2725e-06	C.propinquum,C.pseudodiphtheriticum,C.tuberculostearicum	K18230	macrolide transport system ATP-binding/permease protein	0	33	0.42105263157894735	19	0.5714285714285714	42	0.125	8
29.4899	1.76669e-06	8.53045e-06	C.accolens,C.propinquum	K04784	yersiniabactin nonribosomal peptide synthetase	0.48484848484848486	33	0.3684210526315789	19	0	42	0	8
29.4899	1.76669e-06	8.53045e-06	C.accolens,C.propinquum	K12240	L-cysteine---[L-cysteinyl-carrier protein] ligase PchF [EC:6.2.1.69]	0.48484848484848486	33	0.3684210526315789	19	0	42	0	8
29.4899	1.76669e-06	8.53045e-06	C.accolens,C.propinquum	K12241	pyochelin biosynthesis protein PchG	0.48484848484848486	33	0.3684210526315789	19	0	42	0	8
29.4899	1.76669e-06	8.53045e-06	C.accolens,C.propinquum	K04783	yersiniabactin salicyl-AMP ligase [EC:6.3.2.-]	0.48484848484848486	33	0.3684210526315789	19	0	42	0	8
29.143	2.08974e-06	1.00319e-05	C.pseudodiphtheriticum	K05375	MbtH protein	0	33	0	19	0.4047619047619048	42	0	8
29.143	2.08974e-06	1.00319e-05	C.pseudodiphtheriticum	K10531	L-ornithine N5-monooxygenase [EC:1.14.13.195 1.14.13.196]	0	33	0	19	0.4047619047619048	42	0	8
28.3768	3.02719e-06	1.44904e-05	C.accolens,C.propinquum	K08217	MFS transporter, DHA3 family, macrolide efflux protein	0.0606061	33	0.42105263157894735	19	0	42	0	8
27.4217	4.80275e-06	2.29235e-05	C.accolens,C.propinquum,C.pseudodiphtheriticum	K07147	methionine sulfoxide reductase catalytic subunit [EC:1.8.-.-]	0.42424242424242425	33	1	19	0.5476190476190477	42	0	8
24.9076	1.61424e-05	7.68269e-05	C.propinquum,C.pseudodiphtheriticum	K01047	secretory phospholipase A2 [EC:3.1.1.4]	0	33	0.42105263157894735	19	0.0714286	42	0	8
23.97	2.53428e-05	0.000119247	C.tuberculostearicum	K23775	MarR family transcriptional regulator, organic hydroperoxide resistance regulator	0	33	0	19	0	42	0.25	8
23.97	2.53428e-05	0.000119247	C.tuberculostearicum	K03802	cyanophycin synthetase [EC:6.3.2.29 6.3.2.30]	0	33	0	19	0	42	0.25	8
23.97	2.53428e-05	0.000119247	C.tuberculostearicum	K06919	putative DNA primase/helicase	0	33	0	19	0	42	0.25	8
23.97	2.53428e-05	0.000119247	C.tuberculostearicum	K04750	PhnB protein	0	33	0	19	0	42	0.25	8
21.0207	0.000104238	0.000489092	C.accolens,C.propinquum,C.pseudodiphtheriticum	K13953	alcohol dehydrogenase, propanol-preferring [EC:1.1.1.1]	0.7575757575757576	33	0.2631578947368421	19	0.5	42	0	8
20.484	0.000134718	0.000628558	C.propinquum,C.pseudodiphtheriticum	K18923	antitoxin StbD	0	33	0.47368421052631576	19	0.23809523809523808	42	0	8
20.484	0.000134718	0.000628558	C.propinquum,C.pseudodiphtheriticum	K18974	dihydropteroate synthase type 1 [EC:2.5.1.15]	0	33	0.47368421052631576	19	0.23809523809523808	42	0	8
18.7473	0.00030834	0.0014346	C.accolens,C.propinquum,C.pseudodiphtheriticum	K06218	mRNA interferase RelE/StbE	0.42424242424242425	33	0.21052631578947367	19	0.047619	42	0	8
18.1869	0.000402484	0.00186739	C.propinquum	K00681	gamma-glutamyltranspeptidase / glutathione hydrolase [EC:2.3.2.2 3.4.19.13]	0	33	0.21052631578947367	19	0	42	0	8
17.8707	0.000467706	0.00216396	C.accolens,C.propinquum,C.pseudodiphtheriticum	K07741	anti-repressor protein	0.12121212121212122	33	0.3684210526315789	19	0.5238095238095238	42	0	8
15.8386	0.00122376	0.00564627	C.pseudodiphtheriticum	K02050	NitT/TauT family transport system permease protein	0	33	0	19	0.23809523809523808	42	0	8
15.7152	0.0012971	0.00595161	C.accolens	K00009	mannitol-1-phosphate 5-dehydrogenase [EC:1.1.1.17]	0.21212121212121213	33	0	19	0	42	0	8
15.7152	0.0012971	0.00595161	C.accolens	K02800	mannitol PTS system EIICBA or EIICB component [EC:2.7.1.197]	0.21212121212121213	33	0	19	0	42	0	8
13.5043	0.00366369	0.0167641	C.propinquum	K03719	Lrp/AsnC family transcriptional regulator, leucine-responsive regulatory protein	0	33	0.15789473684210523	19	0	42	0	8
13.3298	0.00397513	0.0181393	C.accolens	K08172	MFS transporter, MHS family, shikimate and dehydroshikimate transport protein	0.18181818181818185	33	0	19	0	42	0	8
13.1322	0.00435935	0.0197838	C.accolens,C.pseudodiphtheriticum,C.tuberculostearicum	K19147	5-methylcytosine-specific restriction enzyme subunit McrC	0.3636363636363637	33	0	19	0.2857142857142857	42	0.625	8
13.1322	0.00435935	0.0197838	C.accolens,C.pseudodiphtheriticum,C.tuberculostearicum	K07452	5-methylcytosine-specific restriction enzyme B [EC:3.1.21.-]	0.3636363636363637	33	0	19	0.2857142857142857	42	0.625	8
12.964	0.004715	0.0213395	C.propinquum,C.pseudodiphtheriticum	K19158	toxin YoeB [EC:3.1.-.-]	0	33	0.0526316	19	0.23809523809523808	42	0	8
12.9098	0.00483584	0.021827	C.propinquum,C.pseudodiphtheriticum	K03673	protein dithiol oxidoreductase (disulfide-forming) [EC:1.8.4.15]	0	33	0.3157894736842105	19	0.14285714285714285	42	0	8
12.4012	0.00612776	0.0275832	C.pseudodiphtheriticum	K04565	superoxide dismutase, Cu-Zn family [EC:1.15.1.1]	0	33	0	19	0.1904761904761905	42	0	8
12.3244	0.00635062	0.0285091	C.accolens,C.tuberculostearicum	K14623	DNA-damage-inducible protein D	0.0606061	33	0	19	0	42	0.25	8
12.1652	0.00683817	0.0306151	C.accolens,C.propinquum,C.pseudodiphtheriticum	K09952	CRISPR-associated endonuclease Csn1 [EC:3.1.-.-]	0.42424242424242425	33	0.0526316	19	0.35714285714285715	42	0	8
12.1593	0.00685704	0.0306171	C.accolens,C.tuberculostearicum	K18199	cyclohexyl-isocyanide hydratase [EC:4.2.1.103]	0.15151515151515152	33	0	19	0	42	0.25	8
11.8663	0.00785533	0.0338902	C.tuberculostearicum	K07114	Ca-activated chloride channel homolog	0	33	0	19	0	42	0.125	8
11.8663	0.00785533	0.0338902	C.tuberculostearicum	K19975,K11601	manganese transport system substrate-binding protein	0	33	0	19	0	42	0.125	8
11.8663	0.00785533	0.0338902	C.tuberculostearicum	K21757	LysR family transcriptional regulator, benzoate and cis,cis-muconate-responsive activator of ben and cat genes	0	33	0	19	0	42	0.125	8
11.8663	0.00785533	0.0338902	C.tuberculostearicum	K00221	alkylmercury lyase [EC:4.99.1.2]	0	33	0	19	0	42	0.125	8
11.8663	0.00785533	0.0338902	C.tuberculostearicum	K01607	4-carboxymuconolactone decarboxylase [EC:4.1.1.44]	0	33	0	19	0	42	0.125	8
11.8663	0.00785533	0.0338902	C.tuberculostearicum	K11603	manganese transport system ATP-binding protein [EC:7.2.2.5]	0	33	0	19	0	42	0.125	8
11.8663	0.00785533	0.0338902	C.tuberculostearicum	K11602,K19976	manganese transport system permease protein	0	33	0	19	0	42	0.125	8
11.8663	0.00785533	0.0338902	C.tuberculostearicum	K08744	cardiolipin synthase (CMP-forming) [EC:2.7.8.41]	0	33	0	19	0	42	0.125	8
11.8663	0.00785533	0.0338902	C.tuberculostearicum	K01545	potassium-transporting ATPase KdpF subunit	0	33	0	19	0	42	0.125	8
11.8663	0.00785533	0.0338902	C.tuberculostearicum	K22708	poly(ribitol-phosphate) beta-N-acetylglucosaminyltransferase [EC:2.4.1.355]	0	33	0	19	0	42	0.125	8
11.8663	0.00785533	0.0338902	C.tuberculostearicum	K07504	predicted type IV restriction endonuclease	0	33	0	19	0	42	0.125	8
11.8663	0.00785533	0.0338902	C.tuberculostearicum	K14338	cytochrome P450 / NADPH-cytochrome P450 reductase [EC:1.14.14.1 1.6.2.4]	0	33	0	19	0	42	0.125	8
11.5074	0.00927615	0.0399163	C.accolens,C.tuberculostearicum	K07334	toxin HigB-1	0.18181818181818185	33	0	19	0	42	0.125	8
11.2197	0.0105952	0.0454745	C.propinquum,C.pseudodiphtheriticum	K07245	copper resistance protein D	0	33	0.2631578947368421	19	0.0952381	42	0	8
10.9936	0.0117607	0.0503469	C.accolens	K20866	glucose-1-phosphatase [EC:3.1.3.10]	0.15151515151515152	33	0	19	0	42	0	8
10.088	0.017833	0.0761456	C.accolens,C.pseudodiphtheriticum,C.tuberculostearicum	K01156	type III restriction enzyme [EC:3.1.21.5]	0.18181818181818185	33	0	19	0.35714285714285715	42	0.25	8
10.0548	0.0181058	0.077112	C.accolens,C.pseudodiphtheriticum	K24914	probable SapB synthase	0.24242424242424243	33	0	19	0.0714286	42	0	8
