# Supplementary material for: Metabolic capabilities are highly conserved among human nasal-associated Corynebacterium species in pangenomic analyses
Source: mSystems. 2024 Nov 7;9(12):e01132-24. doi: 10.1128/msystems.01132-24 (PMC11651106; doi:10.1128/msystems.01132-24)
Supplement: Table S4 — KEGG module estimations and enrichment analysis by anvi'o. [file msystems.01132-24-s0010.xlsx]

## Sheet: A. KEEG modules
Table S4. KEGG module estimations and enrichment analysis by anvi’o. (A) KEEG module stimation (long format)
module	genome_name	db_name	module_name	module_class	module_category	module_subcategory	module_definition	stepwise_module_completeness	stepwise_module_is_complete	pathwise_module_completeness	pathwise_module_is_complete	proportion_unique_enzymes_present	enzymes_unique_to_module	unique_enzymes_hit_counts	enzyme_hits_in_module	gene_caller_ids_in_module	warnings	pathwise_copy_number	stepwise_copy_number	per_step_copy_numbers
M00001	Cac_ATCC_49725	Cac_ATCC_49725	Glycolysis (Embden-Meyerhof pathway), glucose => pyruvate	Pathway modules	Carbohydrate metabolism	Central carbohydrate metabolism	(K00844,K12407,K00845,K25026,K00886,K08074,K00918) (K01810,K06859,K13810,K15916) (K00850,K16370,K21071,K00918) (K01623,K01624,K11645,K16305,K16306) K01803 ((K00134,K00150) K00927,K11389) (K01834,K15633,K15634,K15635) K01689 (K00873,K12406)	1	TRUE	1	TRUE	NA	No enzymes unique to module	NA	K00134,K00134,K00873,K00886,K00927,K01624,K01689,K01803,K01810,K01834,K21071,K25026,K25026	1344,134,1105,1249,1345,602,164,1346,66,1826,348,1030,528	K01834 is present in multiple modules: M00001/M00002/M00003,K00873 is present in multiple modules: M00001/M00002,K25026 is present in multiple modules: M00001/M00549/M00909,K00886 is present in multiple modules: M00001/M00549,K01803 is present in multiple modules: M00001/M00002/M00003,K01810 is present in multiple modules: M00001/M00004/M00892/M00909,K00134 is present in multiple modules: M00001/…	1	1	3,1,1,1,1,1,1,1,1
M00002	Cac_ATCC_49725	Cac_ATCC_49725	Glycolysis, core module involving three-carbon compounds	Pathway modules	Carbohydrate metabolism	Central carbohydrate metabolism	K01803 ((K00134,K00150) K00927,K11389) (K01834,K15633,K15634,K15635) K01689 (K00873,K12406)	1	TRUE	1	TRUE	NA	No enzymes unique to module	NA	K00134,K00134,K00873,K00927,K01689,K01803,K01834	1.34413e+25	K01834 is present in multiple modules: M00001/M00002/M00003,K00873 is present in multiple modules: M00001/M00002,K01803 is present in multiple modules: M00001/M00002/M00003,K00134 is present in multiple modules: M00001/M00002/M00003/M00308/M00552/M00165/M00166/M00611/M00612,K01689 is present in multiple modules: M00001/M00002/M00003/M00346,K00927 is present in multiple modules: M00001/M00002/M000…	1	1	1,1,1,1,1
M00003	Cac_ATCC_49725	Cac_ATCC_49725	Gluconeogenesis, oxaloacetate => fructose-6P	Pathway modules	Carbohydrate metabolism	Central carbohydrate metabolism	(K01596,K01610) K01689 (K01834,K15633,K15634,K15635) K00927 (K00134,K00150) K01803 ((K01623,K01624,K11645) (K03841,K02446,K11532,K01086,K04041),K01622)	1	TRUE	1	TRUE	1	K01596	1	K00134,K00134,K00927,K01596,K01624,K01689,K01803,K01834,K02446	1.34413e+30	K01834 is present in multiple modules: M00001/M00002/M00003,K02446 is present in multiple modules: M00003/M00165/M00167/M00611/M00612,K01803 is present in multiple modules: M00001/M00002/M00003,K00134 is present in multiple modules: M00001/M00002/M00003/M00308/M00552/M00165/M00166/M00611/M00612,K01689 is present in multiple modules: M00001/M00002/M00003/M00346,K00927 is present in multiple module…	1	1	1,1,1,1,2,1,1
M00307	Cac_ATCC_49725	Cac_ATCC_49725	Pyruvate oxidation, pyruvate => acetyl-CoA	Pathway modules	Carbohydrate metabolism	Central carbohydrate metabolism	((K00163,K00161+K00162)+K00627+K00382-K13997),K00169+K00170+K00171+(K00172,K00189),K03737	1	TRUE	1	TRUE	1	K00163,K00627	1,1	K00163,K00382,K00627	97817931012	K00382 is present in multiple modules: M00307/M00009/M00011/M00532/M00621/M00036/M00032	1	1	1
M00009	Cac_ATCC_49725	Cac_ATCC_49725	Citrate cycle (TCA cycle, Krebs cycle)	Pathway modules	Carbohydrate metabolism	Central carbohydrate metabolism	(K01647,K05942) (K01681,K01682) (K00031,K00030) ((K00164+K00658,K01616)+K00382,K00174+K00175-K00177-K00176) (K01902+K01903,K01899+K01900,K18118) (K00234+K00235+K00236+(K00237,K25801),K00239+K00240+K00241-(K00242,K18859,K18860),K00244+K00245+K00246-K00247) (K01676,K01679,K01677+K01678) (K00026,K00025,K00024,K00116)	1	TRUE	1	TRUE	NA	No enzymes unique to module	NA	K00024,K00031,K00116,K00239,K00240,K00241,K00382,K01616,K01647,K01679,K01681,K18118	840,2057,1163,1796,1797,1795,1793,246,32,187,1376,747	K00024 is present in multiple modules: M00009/M00011/M00012/M00740/M00168/M00173/M00374/M00620/M00346/M00614,K01679 is present in multiple modules: M00009/M00011/M00173/M00376/M00613/M00614,K01616 is present in multiple modules: M00009/M00011,K00116 is present in multiple modules: M00009/M00011,K01647 is present in multiple modules: M00009/M00010/M00012/M00740,K00382 is present in multiple module…	1	1	1,1,1,1,1,1,1,2
M00010	Cac_ATCC_49725	Cac_ATCC_49725	Citrate cycle, first carbon oxidation, oxaloacetate => 2-oxoglutarate	Pathway modules	Carbohydrate metabolism	Central carbohydrate metabolism	(K01647,K05942) (K01681,K01682) (K00031,K00030)	1	TRUE	1	TRUE	NA	No enzymes unique to module	NA	K00031,K01647,K01681	2057,32,1376	K00031 is present in multiple modules: M00009/M00010/M00740/M00173/M00614,K01681 is present in multiple modules: M00009/M00010/M00012/M00740/M00173/M00614,K01647 is present in multiple modules: M00009/M00010/M00012/M00740	1	1	1,1,1
M00011	Cac_ATCC_49725	Cac_ATCC_49725	Citrate cycle, second carbon oxidation, 2-oxoglutarate => oxaloacetate	Pathway modules	Carbohydrate metabolism	Central carbohydrate metabolism	((K00164+K00658,K01616)+K00382,K00174+K00175-K00177-K00176) (K01902+K01903,K01899+K01900,K18118) (K00234+K00235+K00236+(K00237,K25801),K00239+K00240+K00241-(K00242,K18859,K18860),K00244+K00245+K00246-K00247) (K01676,K01679,K01677+K01678) (K00026,K00025,K00024,K00116)	1	TRUE	1	TRUE	NA	No enzymes unique to module	NA	K00024,K00116,K00239,K00240,K00241,K00382,K01616,K01679,K18118	8.40116e+31	K00024 is present in multiple modules: M00009/M00011/M00012/M00740/M00168/M00173/M00374/M00620/M00346/M00614,K01679 is present in multiple modules: M00009/M00011/M00173/M00376/M00613/M00614,K01616 is present in multiple modules: M00009/M00011,K00116 is present in multiple modules: M00009/M00011,K00382 is present in multiple modules: M00307/M00009/M00011/M00532/M00621/M00036/M00032,K00240 is prese…	1	1	1,1,1,1,2
M00004	Cac_ATCC_49725	Cac_ATCC_49725	Pentose phosphate pathway (Pentose phosphate cycle)	Pathway modules	Carbohydrate metabolism	Central carbohydrate metabolism	(K13937,((K00036,K19243) (K01057,K07404))) K00033 K01783 (K01807,K01808) K00615 ((K00616 (K01810,K06859,K15916)),K13810)	1	TRUE	1	TRUE	NA	No enzymes unique to module	NA	K00033,K00036,K00615,K00616,K01057,K01783,K01808,K01810	1428,1350,1352,1351,1348,1333,826,66	K00036 is present in multiple modules: M00004/M00006/M00008,K01810 is present in multiple modules: M00001/M00004/M00892/M00909,K01808 is present in multiple modules: M00004/M00007/M00165/M00167/M00611/M00612,K00616 is present in multiple modules: M00004/M00007,K01783 is present in multiple modules: M00004/M00007,K00033 is present in multiple modules: M00004/M00006,K00615 is present in multiple mo…	1	1	1,1,1,1,1,1
M00006	Cac_ATCC_49725	Cac_ATCC_49725	Pentose phosphate pathway, oxidative phase, glucose 6P => ribulose 5P	Pathway modules	Carbohydrate metabolism	Central carbohydrate metabolism	(K13937,((K00036,K19243) (K01057,K07404))) K00033	1	TRUE	1	TRUE	NA	No enzymes unique to module	NA	K00033,K00036,K01057	142813501348	K00033 is present in multiple modules: M00004/M00006,K01057 is present in multiple modules: M00004/M00006/M00008,K00036 is present in multiple modules: M00004/M00006/M00008	1	1	1,1
M00007	Cac_ATCC_49725	Cac_ATCC_49725	Pentose phosphate pathway, non-oxidative phase, fructose 6P => ribose 5P	Pathway modules	Carbohydrate metabolism	Central carbohydrate metabolism	K00615 (K00616,K13810) K01783 (K01807,K01808)	1	TRUE	1	TRUE	NA	No enzymes unique to module	NA	K00615,K00616,K01783,K01808	135213511333826	K00615 is present in multiple modules: M00004/M00007/M00165/M00167/M00611/M00612,K01808 is present in multiple modules: M00004/M00007/M00165/M00167/M00611/M00612,K00616 is present in multiple modules: M00004/M00007,K01783 is present in multiple modules: M00004/M00007	1	1	1,1,1,1
M00005	Cac_ATCC_49725	Cac_ATCC_49725	PRPP biosynthesis, ribose 5P => PRPP	Pathway modules	Carbohydrate metabolism	Central carbohydrate metabolism	K00948	1	TRUE	1	TRUE	1	K00948	1	K00948	146	None	1	1	1
M00008	Cac_ATCC_49725	Cac_ATCC_49725	Entner-Doudoroff pathway, glucose-6P => glyceraldehyde-3P + pyruvate	Pathway modules	Carbohydrate metabolism	Central carbohydrate metabolism	K00036 (K01057,K07404) K01690 K01625	0.5	FALSE	0.5	FALSE	NA	No enzymes unique to module	NA	K00036,K01057	13501348	K01057 is present in multiple modules: M00004/M00006/M00008,K00036 is present in multiple modules: M00004/M00006/M00008	0	0	1,1,0,0
M00308	Cac_ATCC_49725	Cac_ATCC_49725	Semi-phosphorylative Entner-Doudoroff pathway, gluconate => glycerate-3P	Pathway modules	Carbohydrate metabolism	Central carbohydrate metabolism	K05308 K00874 K01625 (K00134 K00927,K00131,K18978)	0.25	FALSE	0.4	FALSE	NA	No enzymes unique to module	NA	K00134,K00134,K00927	13441341345	K00927 is present in multiple modules: M00001/M00002/M00003/M00308/M00552/M00165/M00166/M00611/M00612,K00134 is present in multiple modules: M00001/M00002/M00003/M00308/M00552/M00165/M00166/M00611/M00612	0	0	0,0,0,1
M00014	Cac_ATCC_49725	Cac_ATCC_49725	Glucuronate pathway (uronate pathway)	Pathway modules	Carbohydrate metabolism	Other carbohydrate metabolism	K00012 ((K12447 K16190),(K00699 (K01195,K14756))) K00002 K13247 -- K03331 (K05351,K00008) K00854	0.125	FALSE	0.111111	FALSE	NA	No enzymes unique to module	NA	K00012	554	K00012 is present in multiple modules: M00014/M00129,'--' steps are assumed incomplete	0	0	1,0,0,0,0,0,0,0
M00632	Cac_ATCC_49725	Cac_ATCC_49725	Galactose degradation, Leloir pathway, galactose => alpha-D-glucose-1P	Pathway modules	Carbohydrate metabolism	Other carbohydrate metabolism	K01785 K00849 K00965 K01784	1	TRUE	1	TRUE	1	K01784,K01785	2,1	K00849,K00965,K01784,K01784,K01785	2.12021e+19	K00965 is present in multiple modules: M00632/M00554,K00849 is present in multiple modules: M00632/M00554	1	1	1,1,1,2
M00552	Cac_ATCC_49725	Cac_ATCC_49725	D-galactonate degradation, De Ley-Doudoroff pathway, D-galactonate => glycerate-3P	Pathway modules	Carbohydrate metabolism	Other carbohydrate metabolism	K01684 K00883 K01631 K00134 K00927	0.4	FALSE	0.4	FALSE	NA	No enzymes unique to module	NA	K00134,K00134,K00927	13441341345	K00927 is present in multiple modules: M00001/M00002/M00003/M00308/M00552/M00165/M00166/M00611/M00612,K00134 is present in multiple modules: M00001/M00002/M00003/M00308/M00552/M00165/M00166/M00611/M00612	0	0	0,0,0,2,1
M00129	Cac_ATCC_49725	Cac_ATCC_49725	Ascorbate biosynthesis, animals, glucose-1P => ascorbate	Pathway modules	Carbohydrate metabolism	Other carbohydrate metabolism	K00963 K00012 K00699 K01195 K00002 K01053 K00103	0.285714	FALSE	0.285714	FALSE	NA	No enzymes unique to module	NA	K00012,K00963	554,95	K00012 is present in multiple modules: M00014/M00129,K00963 is present in multiple modules: M00129/M00854/M00549	0	0	1,1,0,0,0,0,0
M00114	Cac_ATCC_49725	Cac_ATCC_49725	Ascorbate biosynthesis, plants, fructose-6P => ascorbate	Pathway modules	Carbohydrate metabolism	Other carbohydrate metabolism	K01809 K17497 K00966 K10046 K14190 K10047 K17744 K00225	0.125	FALSE	0.125	FALSE	1	K01809	1	K01809	2162	None	0	0	1,0,0,0,0,0,0,0
M00550	Cac_ATCC_49725	Cac_ATCC_49725	Ascorbate degradation, ascorbate => D-xylulose-5P	Pathway modules	Carbohydrate metabolism	Other carbohydrate metabolism	K02821+K02822+K03475 K03476 K03078 K03079 K03077	0	FALSE	0.133333	FALSE	1	K02821,K03475	1,1	K02821,K03475	533534	None	0	0	0,0,0,0,0
M00854	Cac_ATCC_49725	Cac_ATCC_49725	Glycogen biosynthesis, glucose-1P => glycogen/starch	Pathway modules	Carbohydrate metabolism	Other carbohydrate metabolism	(K00963 (K00693+K00750,K16150,K16153,K13679,K20812)),(K00975 (K00703,K13679,K20812)) (K00700,K16149)	0	FALSE	0.333333	FALSE	NA	No enzymes unique to module	NA	K00963	95	K00963 is present in multiple modules: M00129/M00854/M00549	0	0	0,0
M00549	Cac_ATCC_49725	Cac_ATCC_49725	Nucleotide sugar biosynthesis, glucose => UDP-glucose	Pathway modules	Carbohydrate metabolism	Other carbohydrate metabolism	(K00844,K00845,K25026,K12407,K00886) (K01835,K15779,K15778) (K00963,K12447)	0.666667	FALSE	0.666667	FALSE	NA	No enzymes unique to module	NA	K00886,K00963,K25026,K25026	1249,95,1030,528	K00886 is present in multiple modules: M00001/M00549,K25026 is present in multiple modules: M00001/M00549/M00909,K00963 is present in multiple modules: M00129/M00854/M00549	0	0	3,0,1
M00554	Cac_ATCC_49725	Cac_ATCC_49725	Nucleotide sugar biosynthesis, galactose => UDP-galactose	Pathway modules	Carbohydrate metabolism	Other carbohydrate metabolism	K00849 K00965	1	TRUE	1	TRUE	NA	No enzymes unique to module	NA	K00849,K00965	21202119	K00965 is present in multiple modules: M00632/M00554,K00849 is present in multiple modules: M00632/M00554	1	1	1,1
M00892	Cac_ATCC_49725	Cac_ATCC_49725	UDP-N-acetyl-D-glucosamine biosynthesis, eukaryotes, glucose => UDP-GlcNAc	Pathway modules	Carbohydrate metabolism	Other carbohydrate metabolism	(K00844,K12407,K00845) K01810 K00820 K00621 K01836 K00972	0.333333	FALSE	0.333333	FALSE	NA	No enzymes unique to module	NA	K00820,K01810	1998,66	K01810 is present in multiple modules: M00001/M00004/M00892/M00909,K00820 is present in multiple modules: M00892/M00909	0	0	0,1,1,0,0,0
M00909	Cac_ATCC_49725	Cac_ATCC_49725	UDP-N-acetyl-D-glucosamine biosynthesis, prokaryotes, glucose => UDP-GlcNAc	Pathway modules	Carbohydrate metabolism	Other carbohydrate metabolism	(K00845,K25026) (K01810,K13810,K15916) K00820 K03431 K04042	1	TRUE	1	TRUE	1	K03431,K04042	1,1	K00820,K01810,K03431,K04042,K25026,K25026	1998,66,1992,147,1030,528	K01810 is present in multiple modules: M00001/M00004/M00892/M00909,K00820 is present in multiple modules: M00892/M00909,K25026 is present in multiple modules: M00001/M00549/M00909	1	1	2,1,1,1,1
M00012	Cac_ATCC_49725	Cac_ATCC_49725	Glyoxylate cycle	Pathway modules	Carbohydrate metabolism	Other carbohydrate metabolism	K01647 (K01681,K01682) K01637 (K01638,K19282) (K00026,K00025,K00024)	0.6	FALSE	0.6	FALSE	NA	No enzymes unique to module	NA	K00024,K01647,K01681	840,32,1376	K01681 is present in multiple modules: M00009/M00010/M00012/M00740/M00173/M00614,K00024 is present in multiple modules: M00009/M00011/M00012/M00740/M00168/M00173/M00374/M00620/M00346/M00614,K01647 is present in multiple modules: M00009/M00010/M00012/M00740	0	0	1,1,0,0,1
M00373	Cac_ATCC_49725	Cac_ATCC_49725	Ethylmalonyl pathway	Pathway modules	Carbohydrate metabolism	Other carbohydrate metabolism	K00626 K00023 K17865 K14446 K14447 K14448 K14449 K08691 K14451 K01965+K01966 K05606 K01847	0.0833333	FALSE	0.0833333	FALSE	NA	No enzymes unique to module	NA	K00626	935	K00626 is present in multiple modules: M00373/M00375/M00374/M00088/M00957/M00095/M00849	0	0	1,0,0,0,0,0,0,0,0,0,0,0
M00740	Cac_ATCC_49725	Cac_ATCC_49725	Methylaspartate cycle	Pathway modules	Carbohydrate metabolism	Other carbohydrate metabolism	K01647 K01681 K00031 K00261 K19268+K01846 K04835 K19280 K14449 K19281 K19282 K00024	0.363636	FALSE	0.363636	FALSE	NA	No enzymes unique to module	NA	K00024,K00031,K01647,K01681	840,2057,32,1376	K00031 is present in multiple modules: M00009/M00010/M00740/M00173/M00614,K01681 is present in multiple modules: M00009/M00010/M00012/M00740/M00173/M00614,K00024 is present in multiple modules: M00009/M00011/M00012/M00740/M00168/M00173/M00374/M00620/M00346/M00614,K01647 is present in multiple modules: M00009/M00010/M00012/M00740	0	0	1,1,1,0,0,0,0,0,0,0,1
M00532	Cac_ATCC_49725	Cac_ATCC_49725	Photorespiration	Pathway modules	Carbohydrate metabolism	Other carbohydrate metabolism	(K01601-K01602) K19269 K11517 K03781 K14272 K00600 K00830 (K15893,K15919) K15918 K00281+K00605+K00382+K02437	0.3	FALSE	0.3	FALSE	1	K02437,K03781	1,1	K00281,K00382,K00600,K00605,K02437,K03781	1.01118e+22	K00600 is present in multiple modules: M00532/M00346/M00140/M00141,K00281 is present in multiple modules: M00532/M00621,K00605 is present in multiple modules: M00532/M00621,K00382 is present in multiple modules: M00307/M00009/M00011/M00532/M00621/M00036/M00032	0	0	0,0,0,1,0,1,0,0,0,1
M00741	Cac_ATCC_49725	Cac_ATCC_49725	Propanoyl-CoA metabolism, propanoyl-CoA => succinyl-CoA	Pathway modules	Carbohydrate metabolism	Other carbohydrate metabolism	(K01965+K01966,K11263+(K18472,K19312+K22568),K01964+K15036+K15037) K05606 (K01847,K01848+K01849)	0	FALSE	0.166667	FALSE	NA	No enzymes unique to module	NA	K11263	2088	K11263 is present in multiple modules: M00741/M00082	0	0	0,0,0
M00131	Cac_ATCC_49725	Cac_ATCC_49725	Inositol phosphate metabolism, Ins(1,3,4,5)P4 => Ins(1,3,4)P3 => myo-inositol	Pathway modules	Carbohydrate metabolism	Other carbohydrate metabolism	K01106 K01107 K01109 K01092	0.25	FALSE	0.25	FALSE	1	K01092	2	K01092,K01092	12501099	None	0	0	0,0,0,2
M00165	Cac_ATCC_49725	Cac_ATCC_49725	Reductive pentose phosphate cycle (Calvin cycle)	Pathway modules	Energy metabolism	Carbon fixation	K00855 (K01601-K01602) K00927 (K05298,K00150,K00134) (K01623,K01624) (K03841,K02446,K11532,K01086) K00615 (K01623,K01624) (K01100,K11532,K01086) K00615 (K01807,K01808)	0.727273	FALSE	0.727273	FALSE	NA	No enzymes unique to module	NA	K00134,K00134,K00615,K00927,K01624,K01808,K02446	1.34413e+23	K02446 is present in multiple modules: M00003/M00165/M00167/M00611/M00612,K00134 is present in multiple modules: M00001/M00002/M00003/M00308/M00552/M00165/M00166/M00611/M00612,K01624 is present in multiple modules: M00001/M00003/M00165/M00167/M00345/M00344/M00611/M00612,K01808 is present in multiple modules: M00004/M00007/M00165/M00167/M00611/M00612,K00927 is present in multiple modules: M00001/M…	0	0	0,0,1,2,1,1,1,1,0,1,1
M00166	Cac_ATCC_49725	Cac_ATCC_49725	Reductive pentose phosphate cycle, ribulose-5P => glyceraldehyde-3P	Pathway modules	Energy metabolism	Carbon fixation	K00855 (K01601-K01602) K00927 (K05298,K00150,K00134)	0.5	FALSE	0.5	FALSE	NA	No enzymes unique to module	NA	K00134,K00134,K00927	13441341345	K00927 is present in multiple modules: M00001/M00002/M00003/M00308/M00552/M00165/M00166/M00611/M00612,K00134 is present in multiple modules: M00001/M00002/M00003/M00308/M00552/M00165/M00166/M00611/M00612	0	0	0,0,1,2
M00167	Cac_ATCC_49725	Cac_ATCC_49725	Reductive pentose phosphate cycle, glyceraldehyde-3P => ribulose-5P	Pathway modules	Energy metabolism	Carbon fixation	(K01623,K01624) (K03841,K02446,K11532,K01086) K00615 (K01623,K01624) (K01100,K11532,K01086) K00615 (K01807,K01808)	0.857143	TRUE	0.857143	TRUE	NA	No enzymes unique to module	NA	K00615,K01624,K01808,K02446	1352602826188	K01624 is present in multiple modules: M00001/M00003/M00165/M00167/M00345/M00344/M00611/M00612,K02446 is present in multiple modules: M00003/M00165/M00167/M00611/M00612,K01808 is present in multiple modules: M00004/M00007/M00165/M00167/M00611/M00612,K00615 is present in multiple modules: M00004/M00007/M00165/M00167/M00611/M00612	1	0	1,1,1,1,0,1,1
M00168	Cac_ATCC_49725	Cac_ATCC_49725	CAM (Crassulacean acid metabolism), dark	Pathway modules	Energy metabolism	Carbon fixation	K01595 (K00025,K00026,K00024)	0.5	FALSE	0.5	FALSE	NA	No enzymes unique to module	NA	K00024	840	K00024 is present in multiple modules: M00009/M00011/M00012/M00740/M00168/M00173/M00374/M00620/M00346/M00614	0	0	0,1
M00173	Cac_ATCC_49725	Cac_ATCC_49725	Reductive citrate cycle (Arnon-Buchanan cycle)	Pathway modules	Energy metabolism	Carbon fixation	(K00169+K00170+K00171+K00172,K03737) ((K01007,K01006) K01595,K01959+K01960,K01958) K00024 (K01676,K01679,K01677+K01678) (K00239+K00240-K00241-K00242,K00244+K00245-K00246-K00247,K18556+K18557+K18558+K18559+K18560) (K01902+K01903) (K00174+K00175-K00177-K00176) K00031 (K01681,K01682) (K15230+K15231,K15232+K15233 K15234)	0.6	FALSE	0.6	FALSE	NA	No enzymes unique to module	NA	K00024,K00031,K00239,K00240,K00241,K01679,K01681,K01958	8.40206e+29	K00024 is present in multiple modules: M00009/M00011/M00012/M00740/M00168/M00173/M00374/M00620/M00346/M00614,K01679 is present in multiple modules: M00009/M00011/M00173/M00376/M00613/M00614,K01958 is present in multiple modules: M00173/M00614,K00240 is present in multiple modules: M00009/M00011/M00173/M00376/M00374/M00149/M00613/M00614,K00031 is present in multiple modules: M00009/M00010/M00740/M…	0	0	0,1,1,1,1,0,0,1,1,0
M00376	Cac_ATCC_49725	Cac_ATCC_49725	3-Hydroxypropionate bi-cycle	Pathway modules	Energy metabolism	Carbon fixation	(K02160+K01961+K01962+K01963) K14468 K14469 K15052 K05606 (K01847,K01848+K01849) (K14471+K14472) (K00239+K00240+K00241) K01679 K08691 K14449 K14470 K09709	0.153846	FALSE	0.192308	FALSE	NA	No enzymes unique to module	NA	K00239,K00240,K00241,K01679,K01961,K02160	1.79618e+20	K01679 is present in multiple modules: M00009/M00011/M00173/M00376/M00613/M00614,K01961 is present in multiple modules: M00376/M00082/M00613,K00240 is present in multiple modules: M00009/M00011/M00173/M00376/M00374/M00149/M00613/M00614,K00239 is present in multiple modules: M00009/M00011/M00173/M00376/M00374/M00149/M00613/M00614,K00241 is present in multiple modules: M00009/M00011/M00173/M00376/M…	0	0	0,0,0,0,0,0,0,1,1,0,0,0,0
M00375	Cac_ATCC_49725	Cac_ATCC_49725	Hydroxypropionate-hydroxybutylate cycle	Pathway modules	Energy metabolism	Carbon fixation	(K01964+K15037+K15036) K15017 K15039 K15018 K15019 K15020 K05606 (K01848+K01849) (K15038,K15017) K14465 (K14466,K18861) K14534 K15016 K00626	0.0714286	FALSE	0.0714286	FALSE	NA	No enzymes unique to module	NA	K00626	935	K00626 is present in multiple modules: M00373/M00375/M00374/M00088/M00957/M00095/M00849	0	0	0,0,0,0,0,0,0,0,0,0,0,0,0,1
M00374	Cac_ATCC_49725	Cac_ATCC_49725	Dicarboxylate-hydroxybutyrate cycle	Pathway modules	Energy metabolism	Carbon fixation	(K00169+K00170+K00171+K00172) K01007 K01595 K00024 (K01677+K01678) (K00239+K00240-K00241-K18860) (K01902+K01903) (K15038,K15017) K14465 (K14467,K18861) K14534 K15016 K00626	0.230769	FALSE	0.230769	FALSE	NA	No enzymes unique to module	NA	K00024,K00239,K00240,K00241,K00626	8.4018e+17	K00024 is present in multiple modules: M00009/M00011/M00012/M00740/M00168/M00173/M00374/M00620/M00346/M00614,K00240 is present in multiple modules: M00009/M00011/M00173/M00376/M00374/M00149/M00613/M00614,K00626 is present in multiple modules: M00373/M00375/M00374/M00088/M00957/M00095/M00849,K00239 is present in multiple modules: M00009/M00011/M00173/M00376/M00374/M00149/M00613/M00614,K00241 is pr…	0	0	0,0,0,1,0,1,0,0,0,0,0,0,1
M00377	Cac_ATCC_49725	Cac_ATCC_49725	Reductive acetyl-CoA pathway (Wood-Ljungdahl pathway)	Pathway modules	Energy metabolism	Carbon fixation	K00198 (K05299-K15022,K22015+K25123+K25124) K01938 K01491-K01500 K00297-K25007-K25008 K15023 K14138+K00197+K00194	0.428571	FALSE	0.428571	FALSE	NA	No enzymes unique to module	NA	K00297,K01491,K01938	157120361397	K01491 is present in multiple modules: M00377/M00140/M00618,K00297 is present in multiple modules: M00377/M00618,K01938 is present in multiple modules: M00377/M00140/M00618	0	0	0,0,1,1,1,0,0
M00579	Cac_ATCC_49725	Cac_ATCC_49725	Phosphate acetyltransferase-acetate kinase pathway, acetyl-CoA => acetate	Pathway modules	Energy metabolism	Carbon fixation	(K00625,K13788,K15024) K00925	1	TRUE	1	TRUE	NA	No enzymes unique to module	NA	K00925,K13788	613612	K00925 is present in multiple modules: M00579/M00357/M00617/M00618,K13788 is present in multiple modules: M00579/M00617/M00618	1	1	1,1
M00620	Cac_ATCC_49725	Cac_ATCC_49725	Incomplete reductive citrate cycle, acetyl-CoA => oxoglutarate	Pathway modules	Energy metabolism	Carbon fixation	(K00169+K00170+K00171+K00172) (K01959+K01960) K00024 (K01677+K01678) (K18209+K18210) (K01902+K01903) (K00174+K00175+K00176+K00177)	0.142857	FALSE	0.142857	FALSE	NA	No enzymes unique to module	NA	K00024	840	K00024 is present in multiple modules: M00009/M00011/M00012/M00740/M00168/M00173/M00374/M00620/M00346/M00614	0	0	0,0,1,0,0,0,0
M00567	Cac_ATCC_49725	Cac_ATCC_49725	Methanogenesis, CO2 => methane	Pathway modules	Energy metabolism	Methane metabolism	(K00200+K00201+K00202+K00203-K11261+(K00205,K11260,K00204)) K00672 K01499 (K00319,K13942) K00320 (K00577+K00578+K00579+K00580+K00581-K00582-K00583+K00584) (K00399+K00401+K00402) (K22480+K22481+K22482,K03388+K03389+K03390,K08264+K08265,K03388+K03389+K03390+K14127+(K14126+K14128,K22516+K00125))	0	FALSE	0.0625	FALSE	NA	No enzymes unique to module	NA	K08264	559	K08264 is present in multiple modules: M00567/M00357/M00356/M00563	0	0	0,0,0,0,0,0,0,0
M00357	Cac_ATCC_49725	Cac_ATCC_49725	Methanogenesis, acetate => methane	Pathway modules	Energy metabolism	Methane metabolism	((K00925 K00625),K01895) (K00193+K00197+K00194) (K00577+K00578+K00579+K00580+K00581-K00582-K00583+K00584) (K00399+K00401+K00402) (K22480+K22481+K22482,K03388+K03389+K03390,K08264+K08265,K03388+K03389+K03390+K14127+(K14126+K14128,K22516+K00125))	0	FALSE	0.25	FALSE	NA	No enzymes unique to module	NA	K00925,K08264	613559	K08264 is present in multiple modules: M00567/M00357/M00356/M00563,K00925 is present in multiple modules: M00579/M00357/M00617/M00618	0	0	0,0,0,0,0
M00356	Cac_ATCC_49725	Cac_ATCC_49725	Methanogenesis, methanol => methane	Pathway modules	Energy metabolism	Methane metabolism	K14080+K04480+K14081 K00399+K00401+K00402 (K22480+K22481+K22482,K03388+K03389+K03390,K08264+K08265,K03388+K03389+K03390+K14127+(K14126+K14128,K22516+K00125))	0	FALSE	0.166667	FALSE	NA	No enzymes unique to module	NA	K08264	559	K08264 is present in multiple modules: M00567/M00357/M00356/M00563	0	0	0,0,0
M00563	Cac_ATCC_49725	Cac_ATCC_49725	Methanogenesis, methylamine/dimethylamine/trimethylamine => methane	Pathway modules	Energy metabolism	Methane metabolism	K14082 ((K16177-K16176),(K16179-K16178),(K14084-K14083)) K00399+K00401+K00402 (K22480+K22481+K22482,K03388+K03389+K03390,K08264+K08265,K03388+K03389+K03390+K14127+(K14126+K14128,K22516+K00125))	0	FALSE	0.125	FALSE	NA	No enzymes unique to module	NA	K08264	559	K08264 is present in multiple modules: M00567/M00357/M00356/M00563	0	0	0,0,0,0
M00346	Cac_ATCC_49725	Cac_ATCC_49725	Formaldehyde assimilation, serine pathway	Pathway modules	Energy metabolism	Methane metabolism	K00600 K00830 K00018 K11529 K01689 K01595 K00024 K08692+K14067 K08691	0.333333	FALSE	0.333333	FALSE	NA	No enzymes unique to module	NA	K00024,K00600,K01689	840178164	K01689 is present in multiple modules: M00001/M00002/M00003/M00346,K00600 is present in multiple modules: M00532/M00346/M00140/M00141,K00024 is present in multiple modules: M00009/M00011/M00012/M00740/M00168/M00173/M00374/M00620/M00346/M00614	0	0	1,0,0,0,1,0,1,0,0
M00345	Cac_ATCC_49725	Cac_ATCC_49725	Formaldehyde assimilation, ribulose monophosphate pathway	Pathway modules	Energy metabolism	Methane metabolism	(((K08093,K13812) K08094),K13831) (K00850,K16370,K21071) K01624	0.666667	FALSE	0.666667	FALSE	NA	No enzymes unique to module	NA	K01624,K21071	602348	K01624 is present in multiple modules: M00001/M00003/M00165/M00167/M00345/M00344/M00611/M00612,K21071 is present in multiple modules: M00001/M00345	0	0	0,1,1
M00344	Cac_ATCC_49725	Cac_ATCC_49725	Formaldehyde assimilation, xylulose monophosphate pathway	Pathway modules	Energy metabolism	Methane metabolism	K17100 K00863 K01624 K03841	0.5	FALSE	0.5	FALSE	1	K00863	1	K00863,K01624	1573602	K01624 is present in multiple modules: M00001/M00003/M00165/M00167/M00345/M00344/M00611/M00612	0	0	0,1,1,0
M00530	Cac_ATCC_49725	Cac_ATCC_49725	Dissimilatory nitrate reduction, nitrate => ammonia	Pathway modules	Energy metabolism	Nitrogen metabolism	(K00370+K00371+K00374,K02567+K02568) (K00362+K00363,K03385+K15876)	0.5	FALSE	0.5	FALSE	NA	No enzymes unique to module	NA	K00370,K00371,K00374	298297295	K00371 is present in multiple modules: M00530/M00529/M00804,K00370 is present in multiple modules: M00530/M00529/M00804,K00374 is present in multiple modules: M00530/M00529	0	0	1,0
M00529	Cac_ATCC_49725	Cac_ATCC_49725	Denitrification, nitrate => nitrogen	Pathway modules	Energy metabolism	Nitrogen metabolism	(K00370+K00371+K00374,K02567+K02568) (K00368,K15864) (K04561+K02305) K00376	0.5	FALSE	0.625	FALSE	1	K04561	1	K00368,K00370,K00371,K00374,K04561	2942982972952040	K00371 is present in multiple modules: M00530/M00529/M00804,K00370 is present in multiple modules: M00530/M00529/M00804,K00374 is present in multiple modules: M00530/M00529,K00368 is present in multiple modules: M00529/M00973	0	0	1,1,0,0
M00804	Cac_ATCC_49725	Cac_ATCC_49725	Complete nitrification, comammox, ammonia => nitrite => nitrate	Pathway modules	Energy metabolism	Nitrogen metabolism	K10944+K10945+K10946 K10535 K00370+K00371	0.333333	FALSE	0.333333	FALSE	NA	No enzymes unique to module	NA	K00370,K00371	298297	K00371 is present in multiple modules: M00530/M00529/M00804,K00370 is present in multiple modules: M00530/M00529/M00804	0	0	0,0,1
M00973	Cac_ATCC_49725	Cac_ATCC_49725	Anammox, nitrite + ammonia => nitrogen	Pathway modules	Energy metabolism	Nitrogen metabolism	(K00368,K15864) (K20932+K20933+K20934) K20935	0.333333	FALSE	0.333333	FALSE	NA	No enzymes unique to module	NA	K00368	294	K00368 is present in multiple modules: M00529/M00973	0	0	1,0,0
M00176	Cac_ATCC_49725	Cac_ATCC_49725	Assimilatory sulfate reduction, sulfate => H2S	Pathway modules	Energy metabolism	Sulfur metabolism	(((K13811,K00958+K00860,K00955+K00957,K00956+K00957+K00860) K00390),(K13811 K05907)) (K00380+K00381,K00392)	0.5	FALSE	0.888889	TRUE	NA	No enzymes unique to module	NA	K00390,K00392,K00956,K00957	5702156572571	K00392 is present in multiple modules: M00176/M00616,K00956 is present in multiple modules: M00176/M00616,K00957 is present in multiple modules: M00176/M00616,K00390 is present in multiple modules: M00176/M00616	0	0	0,1
M00149	Cac_ATCC_49725	Cac_ATCC_49725	Succinate dehydrogenase, prokaryotes	Pathway modules	Energy metabolism	ATP synthesis	K00241+(K00242,K18859,K18860)+K00239+K00240	0	FALSE	0.75	TRUE	NA	No enzymes unique to module	NA	K00239,K00240,K00241	179617971795	K00240 is present in multiple modules: M00009/M00011/M00173/M00376/M00374/M00149/M00613/M00614,K00241 is present in multiple modules: M00009/M00011/M00173/M00376/M00374/M00149/M00613/M00614,K00239 is present in multiple modules: M00009/M00011/M00173/M00376/M00374/M00149/M00613/M00614	0	0	0
M00151	Cac_ATCC_49725	Cac_ATCC_49725	Cytochrome bc1 complex respiratory unit	Pathway modules	Energy metabolism	ATP synthesis	((K00412+K00413,K00410)+K00411),K03886+K03887+K03888,K03890+K03891+K03889	1	TRUE	1	TRUE	1	K03889,K03890,K03891	1,1,1	K03889,K03890,K03891	102410251026	None	1	1	1
M00154	Cac_ATCC_49725	Cac_ATCC_49725	Cytochrome c oxidase	Pathway modules	Energy metabolism	ATP synthesis	(K02257+K02262+K02256+K02261+K02263+K02264+K02265+K02266+K02267+K02268+K02270-K02271+K02272-K02273+K02258+K02259+K02260)	0	FALSE	0.133333	FALSE	1	K02257,K02259	1,1	K02257,K02259	13531355	None	0	0	0
M00155	Cac_ATCC_49725	Cac_ATCC_49725	Cytochrome c oxidase, prokaryotes	Pathway modules	Energy metabolism	ATP synthesis	K02275+(K02274+K02276,K15408)-K02277	1	TRUE	1	TRUE	1	K02274,K02275,K02276	1,1,1	K02274,K02275,K02276	77410211023	None	1	1	1
M00157	Cac_ATCC_49725	Cac_ATCC_49725	F-type ATPase, prokaryotes and chloroplasts	Pathway modules	Energy metabolism	ATP synthesis	K02111+K02112+K02113+K02114+K02115+K02108+K02109+K02110	1	TRUE	1	TRUE	1	K02108,K02109,K02110,K02111,K02112,K02113,K02114,K02115	1,1,1,1,1,1,1,1	K02108,K02109,K02110,K02111,K02112,K02113,K02114,K02115	3.12314e+23	None	1	1	1
M00082	Cac_ATCC_49725	Cac_ATCC_49725	Fatty acid biosynthesis, initiation	Pathway modules	Lipid metabolism	Fatty acid metabolism	(K11262,(K02160+K01961,K11263)+(K01962+K01963,K18472)) (K00665,K00667+K00668,K11533,(K00645 (K00648,K18473)))	0	FALSE	0.333333	FALSE	NA	No enzymes unique to module	NA	K01961,K02160,K11263	9429412088	K01961 is present in multiple modules: M00376/M00082/M00613,K02160 is present in multiple modules: M00376/M00082/M00613,K11263 is present in multiple modules: M00741/M00082	0	0	0,0
M00083	Cac_ATCC_49725	Cac_ATCC_49725	Fatty acid biosynthesis, elongation	Pathway modules	Lipid metabolism	Fatty acid metabolism	K00665,(K00667 K00668),K11533,((K00647,K09458) K00059 (K02372,K01716,K16363) (K00208,K02371,K10780,K00209))	0	FALSE	0.25	FALSE	NA	No enzymes unique to module	NA	K00059	837	K00059 is present in multiple modules: M00083/M00874/M00572	0	0	0
M00874	Cac_ATCC_49725	Cac_ATCC_49725	Fatty acid biosynthesis in mitochondria, fungi	Pathway modules	Lipid metabolism	Fatty acid metabolism	K11262 K03955+K00645 K09458 K00059 K22541 K07512	0.166667	FALSE	0.166667	FALSE	NA	No enzymes unique to module	NA	K00059	837	K00059 is present in multiple modules: M00083/M00874/M00572	0	0	0,0,0,1,0,0
M00086	Cac_ATCC_49725	Cac_ATCC_49725	beta-Oxidation, acyl-CoA synthesis	Pathway modules	Lipid metabolism	Fatty acid metabolism	K01897,K15013	1	TRUE	1	TRUE	1	K01897	4	K01897,K01897,K01897,K01897	904182218211824	None	4	4	4
M00087	Cac_ATCC_49725	Cac_ATCC_49725	beta-Oxidation	Pathway modules	Lipid metabolism	Fatty acid metabolism	(K00232,K00249,K00255,K06445,K09479) (((K01692,K07511,K13767) (K00022,K07516)),K01825,K01782,K07514,K07515,K10527) (K00632,K07508,K07509,K07513)	0	FALSE	0.25	FALSE	NA	No enzymes unique to module	NA	K01692	119	K01692 is present in multiple modules: M00087/M00957/M00878	0	0	0,0,0
M00101	Cac_ATCC_49725	Cac_ATCC_49725	Cholesterol biosynthesis, squalene 2,3-epoxide => cholesterol	Pathway modules	Lipid metabolism	Sterol biosynthesis	K01852 K05917 (K00222,K19532) K07750 K07748 K13373 K09828 K01824 K00227 K00213	0.1	FALSE	0.1	FALSE	NA	No enzymes unique to module	NA	K09828	1968	K09828 is present in multiple modules: M00101/M00917	0	0	0,0,0,0,0,0,1,0,0,0
M00917	Cac_ATCC_49725	Cac_ATCC_49725	Phytosterol biosynthesis, squalene 2,3-epoxide => campesterol/sitosterol	Pathway modules	Lipid metabolism	Sterol biosynthesis	K01853 K00559 K14423 K23558 -- K08246 K05917 K00222 K01824 K08242 K14424 K00227 K00213 K09828	0.0714286	FALSE	0.0714286	FALSE	NA	No enzymes unique to module	NA	K09828	1968	K09828 is present in multiple modules: M00101/M00917,'--' steps are assumed incomplete	0	0	0,0,0,0,0,0,0,0,0,0,0,0,0,1
M00088	Cac_ATCC_49725	Cac_ATCC_49725	Ketone body biosynthesis, acetyl-CoA => acetoacetate/3-hydroxybutyrate/acetone	Pathway modules	Lipid metabolism	Lipid metabolism	K00626 K01641 K01640 K00019 K01574	0.2	FALSE	0.2	FALSE	NA	No enzymes unique to module	NA	K00626	935	K00626 is present in multiple modules: M00373/M00375/M00374/M00088/M00957/M00095/M00849	0	0	1,0,0,0,0
M00089	Cac_ATCC_49725	Cac_ATCC_49725	Triacylglycerol biosynthesis	Pathway modules	Lipid metabolism	Lipid metabolism	(K00629,K13506,K13507,K00630,K13508) (K00655,K13509,K13523,K19007,K13513,K13517,K13519,K14674,K22831) (K01080,K15728,K18693) (K11155,K11160,K14456,K22848,K22849)	0.25	FALSE	0.25	FALSE	1	K00655	2	K00655,K00655	4851031	None	0	0	0,2,0,0
M00098	Cac_ATCC_49725	Cac_ATCC_49725	Acylglycerol degradation	Pathway modules	Lipid metabolism	Lipid metabolism	(K01046,K12298,K16816,K13534,K14073,K14074,K14075,K14076,K22283,K14452,K22284,K14674,K14675,K17900) (K01054,K25824)	0.5	FALSE	0.5	FALSE	1	K01046	1	K01046	1609	None	0	0	1,0
M00093	Cac_ATCC_49725	Cac_ATCC_49725	Phosphatidylethanolamine (PE) biosynthesis, PA => PS => PE	Pathway modules	Lipid metabolism	Lipid metabolism	K00981 (K00998,K17103) K01613	0.333333	FALSE	0.333333	FALSE	1	K00981	1	K00981	1152	None	0	0	1,0,0
M00048	Cac_ATCC_49725	Cac_ATCC_49725	De novo purine biosynthesis, PRPP + glutamine => IMP	Pathway modules	Nucleotide metabolism	Purine metabolism	K00764 (K01945,K11787,K11788,K13713) (K00601,K11175,K08289,K11787,K01492) (K01952,(K23269+K23264+K23265),(K23270+K23265)) (K01933,K11787,K11788 (K01587,K11808,K01589 K01588)) (K01923,K01587,K13713) K01756 (K00602,(K01492,K06863 K11176))	1	TRUE	1	TRUE	1	K00602,K00764,K01588,K01589,K01923,K01933,K01945,K08289,K11175,K23264,K23265,K23269	1,1,1,1,1,1,1,1,1,1,1,1	K00602,K00764,K01588,K01589,K01756,K01923,K01933,K01945,K08289,K11175,K23264,K23265,K23269	74,732,2108,2107,709,710,733,708,610,73,715,716,717	K01756 is present in multiple modules: M00048/M00049	1	1	1,1,2,1,1,1,1,1
M00049	Cac_ATCC_49725	Cac_ATCC_49725	Adenine ribonucleotide biosynthesis, IMP => ADP,ATP	Pathway modules	Nucleotide metabolism	Purine metabolism	K01939 K01756 (K00939,K18532,K18533,K00944) K00940	1	TRUE	1	TRUE	1	K00939,K01939	1,1	K00939,K00940,K01756,K01939	1971847709606	K00940 is present in multiple modules: M00049/M00050/M00053/M00052/M00938,K01756 is present in multiple modules: M00048/M00049	1	1	1,1,1,1
M00050	Cac_ATCC_49725	Cac_ATCC_49725	Guanine ribonucleotide biosynthesis, IMP => GDP,GTP	Pathway modules	Nucleotide metabolism	Purine metabolism	K00088 K01951 K00942 (K00940,K18533)	1	TRUE	1	TRUE	1	K00088,K00942,K01951	1,1,1	K00088,K00940,K00942,K01951	201884713252020	K00940 is present in multiple modules: M00049/M00050/M00053/M00052/M00938	1	1	1,1,1,1
M00053	Cac_ATCC_49725	Cac_ATCC_49725	Deoxyribonucleotide biosynthesis, ADP/GDP/CDP/UDP => dATP/dGTP/dCTP/dUTP	Pathway modules	Nucleotide metabolism	Purine metabolism	(K00525+K00526,K10807+K10808) (K00940,K18533)	1	TRUE	1	TRUE	NA	No enzymes unique to module	NA	K00525,K00526,K00526,K00940	7711505773847	K00525 is present in multiple modules: M00053/M00938,K00940 is present in multiple modules: M00049/M00050/M00053/M00052/M00938,K00526 is present in multiple modules: M00053/M00938	1	1	1,1
M00958	Cac_ATCC_49725	Cac_ATCC_49725	Adenine ribonucleotide degradation, AMP => Urate	Pathway modules	Nucleotide metabolism	Purine metabolism	((K01490 (K01081,K19970,K03787,K18550)),((K01081,K19970,K11751,K03787,K02566,K08693) (K01488,K19572,K05810))) (K03783,K03784,K09913,K05810) (K00106,K00087+K13479+K13480,K13481+K13482,K11177+K11178+K13483)	0.666667	FALSE	0.75	TRUE	NA	No enzymes unique to module	NA	K01081,K02566,K03784,K05810	128797618951056	K05810 is present in multiple modules: M00958/M00959/M00034,K02566 is present in multiple modules: M00958/M00959,K01081 is present in multiple modules: M00958/M00959,K03784 is present in multiple modules: M00958/M00959	1	0	1,2,0
M00959	Cac_ATCC_49725	Cac_ATCC_49725	Guanine ribonucleotide degradation, GMP => Urate	Pathway modules	Nucleotide metabolism	Purine metabolism	(K01081,K19970,K11751,K03787,K02566,K08693,K20881) (K03783,K03784,K09913,K05810) K01487 (K00106,K00087+K13479+K13480,K13481+K13482,K11177+K11178+K13483)	0.5	FALSE	0.5	FALSE	NA	No enzymes unique to module	NA	K01081,K02566,K03784,K05810	128797618951056	K05810 is present in multiple modules: M00958/M00959/M00034,K02566 is present in multiple modules: M00958/M00959,K01081 is present in multiple modules: M00958/M00959,K03784 is present in multiple modules: M00958/M00959	0	0	2,2,0,0
M00051	Cac_ATCC_49725	Cac_ATCC_49725	De novo pyrimidine biosynthesis, glutamine (+ PRPP) => UMP	Pathway modules	Nucleotide metabolism	Pyrimidine metabolism	(K11540,(K11541 K01465),((K01954,K01955+K01956) (K00609+K00610,K00608) K01465)) (K00226,K00254,K17828) (K13421,K00762 K01591)	0.666667	FALSE	0.916667	TRUE	1	K00254,K00609,K00762,K01465,K01591,K01955,K01956	1,1,1,1,1,1,1	K00254,K00609,K00762,K01465,K01591,K01955,K01956	1.38713e+26	None	1	0	0,1,1
M00052	Cac_ATCC_49725	Cac_ATCC_49725	Pyrimidine ribonucleotide biosynthesis, UMP => UDP/UTP,CDP/CTP	Pathway modules	Nucleotide metabolism	Pyrimidine metabolism	(K13800,K13809,K09903) (K00940,K18533) K01937	0.666667	FALSE	0.666667	FALSE	1	K09903	1	K00940,K09903	8471150	K00940 is present in multiple modules: M00049/M00050/M00053/M00052/M00938	0	0	1,1,0
M00938	Cac_ATCC_49725	Cac_ATCC_49725	Pyrimidine deoxyribonucleotide biosynthesis, UDP => dTTP	Pathway modules	Nucleotide metabolism	Pyrimidine metabolism	(K00525+K00526,K10807+K10808) (K00940,K18533) K01520 (K00560,K13998,K03465) K00943	1	TRUE	1	TRUE	1	K00560,K00943,K01520,K03465	1,1,1,1	K00525,K00526,K00526,K00560,K00940,K00943,K01520,K03465	771,1505,773,59,847,2165,1254,1192	K00525 is present in multiple modules: M00053/M00938,K00940 is present in multiple modules: M00049/M00050/M00053/M00052/M00938,K00526 is present in multiple modules: M00053/M00938	1	1	1,1,1,2,1
M00046	Cac_ATCC_49725	Cac_ATCC_49725	Pyrimidine degradation, uracil => beta-alanine, thymine => 3-aminoisobutanoate	Pathway modules	Nucleotide metabolism	Pyrimidine metabolism	(K00207,K17722+K17723) K01464 (K01431,K06016)	0.333333	FALSE	0.333333	FALSE	1	K06016	1	K06016	1650	None	0	0	0,0,1
M00020	Cac_ATCC_49725	Cac_ATCC_49725	Serine biosynthesis, glycerate-3P => serine	Pathway modules	Amino acid metabolism	Serine and threonine metabolism	K00058 K00831 (K01079,K02203,K22305,K25528)	1	TRUE	1	TRUE	1	K00058,K01079	1,1	K00058,K00831,K01079	368,31,775	K00831 is present in multiple modules: M00020/M00124	1	1	1,1,1
M00018	Cac_ATCC_49725	Cac_ATCC_49725	Threonine biosynthesis, aspartate => homoserine => threonine	Pathway modules	Amino acid metabolism	Serine and threonine metabolism	(K00928,K12524,K12525,K12526) K00133 (K00003,K12524,K12525) (K00872,K02204,K02203) K01733	1	TRUE	1	TRUE	1	K00872,K01733	1,1	K00003,K00133,K00872,K00928,K01733	2.86174e+16	K00133 is present in multiple modules: M00018/M00033/M00017/M00016/M00525/M00526/M00527,K00928 is present in multiple modules: M00018/M00033/M00017/M00016/M00525/M00526/M00527,K00003 is present in multiple modules: M00018/M00017	1	1	1,1,1,1,1
M00621	Cac_ATCC_49725	Cac_ATCC_49725	Glycine cleavage system	Pathway modules	Amino acid metabolism	Serine and threonine metabolism	(K00281,K00282+K00283) K00605 K00382	1	TRUE	1	TRUE	NA	No enzymes unique to module	NA	K00281,K00382,K00605	101117931010	K00281 is present in multiple modules: M00532/M00621,K00605 is present in multiple modules: M00532/M00621,K00382 is present in multiple modules: M00307/M00009/M00011/M00532/M00621/M00036/M00032	1	1	1,1,1
M00555	Cac_ATCC_49725	Cac_ATCC_49725	Betaine biosynthesis, choline => betaine	Pathway modules	Amino acid metabolism	Serine and threonine metabolism	(K17755,((K00108,K11440,K00499) (K00130,K14085)))	0	FALSE	0.5	FALSE	1	K00108	1	K00108	1628	None	0	0	0
M00033	Cac_ATCC_49725	Cac_ATCC_49725	Ectoine biosynthesis, aspartate => ectoine	Pathway modules	Amino acid metabolism	Serine and threonine metabolism	K00928 K00133 K00836 K06718 K06720	0.4	FALSE	0.4	FALSE	NA	No enzymes unique to module	NA	K00133,K00928	17441743	K00928 is present in multiple modules: M00018/M00033/M00017/M00016/M00525/M00526/M00527,K00133 is present in multiple modules: M00018/M00033/M00017/M00016/M00525/M00526/M00527	0	0	1,1,0,0,0
M00021	Cac_ATCC_49725	Cac_ATCC_49725	Cysteine biosynthesis, serine => cysteine	Pathway modules	Amino acid metabolism	Cysteine and methionine metabolism	(K00640,K23304) (K01738,K13034,K17069)	1	TRUE	1	TRUE	1	K00640,K01738	1,1	K00640,K01738	750751	None	1	1	1,1
M00609	Cac_ATCC_49725	Cac_ATCC_49725	Cysteine biosynthesis, methionine => cysteine	Pathway modules	Amino acid metabolism	Cysteine and methionine metabolism	K00789 K17462 K01243 K07173 K17216 K17217	0.5	FALSE	0.5	FALSE	1	K07173	1	K00789,K01243,K07173	13285731819	K00789 is present in multiple modules: M00609/M00034/M00035/M00368/M00953,K01243 is present in multiple modules: M00609/M00034	0	0	1,0,1,1,0,0
M00017	Cac_ATCC_49725	Cac_ATCC_49725	Methionine biosynthesis, aspartate => homoserine => methionine	Pathway modules	Amino acid metabolism	Cysteine and methionine metabolism	(K00928,K12524,K12525) K00133 (K00003,K12524,K12525) (K00651,K00641) K01739 (K01760,K14155) (K00548,K24042,K00549)	1	TRUE	1	TRUE	1	K00549,K00641,K01739,K14155	1,1,1,1	K00003,K00133,K00549,K00641,K00928,K01739,K14155	2.86174e+24	K00133 is present in multiple modules: M00018/M00033/M00017/M00016/M00525/M00526/M00527,K00928 is present in multiple modules: M00018/M00033/M00017/M00016/M00525/M00526/M00527,K00003 is present in multiple modules: M00018/M00017	1	1	1,1,1,1,1,1,1
M00034	Cac_ATCC_49725	Cac_ATCC_49725	Methionine salvage pathway	Pathway modules	Amino acid metabolism	Cysteine and methionine metabolism	K00789 K01611 K00797 ((K01243,K01244) K00899,(K00772,K05810)) K08963 (K16054,K08964 (K09880,K08965 K08966)) K08967 (K00815,K08969,K23977,K00832,K00838)	0.25	FALSE	0.25	FALSE	NA	No enzymes unique to module	NA	K00789,K01243,K05810	13285731056	K05810 is present in multiple modules: M00958/M00959/M00034,K00789 is present in multiple modules: M00609/M00034/M00035/M00368/M00953,K01243 is present in multiple modules: M00609/M00034	0	0	1,0,0,1,0,0,0,0
M00035	Cac_ATCC_49725	Cac_ATCC_49725	Methionine degradation	Pathway modules	Amino acid metabolism	Cysteine and methionine metabolism	K00789 (K00552,K00558,K17398,K17399) K01251 (K01697,K10150)	0.25	FALSE	0.25	FALSE	NA	No enzymes unique to module	NA	K00789	1328	K00789 is present in multiple modules: M00609/M00034/M00035/M00368/M00953	0	0	1,0,0,0
M00368	Cac_ATCC_49725	Cac_ATCC_49725	Ethylene biosynthesis, methionine => ethylene	Pathway modules	Amino acid metabolism	Cysteine and methionine metabolism	K00789 (K01762,K20772) K05933	0.333333	FALSE	0.333333	FALSE	NA	No enzymes unique to module	NA	K00789	1328	K00789 is present in multiple modules: M00609/M00034/M00035/M00368/M00953	0	0	1,0,0
M00019	Cac_ATCC_49725	Cac_ATCC_49725	Valine/isoleucine biosynthesis, pyruvate => valine / 2-oxobutanoate => isoleucine	Pathway modules	Amino acid metabolism	Branched-chain amino acid metabolism	K01652+(K01653,K11258) K00053 K01687 K00826	1	TRUE	1	TRUE	NA	No enzymes unique to module	NA	K00053,K00826,K01652,K01652,K01653,K01687	3.65102e+19	K01652 is present in multiple modules: M00019/M00570,K01687 is present in multiple modules: M00019/M00570,K00053 is present in multiple modules: M00019/M00570,K01653 is present in multiple modules: M00019/M00570,K00826 is present in multiple modules: M00019/M00570/M00036/M00119	1	1	1,1,1,1
M00535	Cac_ATCC_49725	Cac_ATCC_49725	Isoleucine biosynthesis, pyruvate => 2-oxobutanoate	Pathway modules	Amino acid metabolism	Branched-chain amino acid metabolism	K09011 K01703+K01704 K00052	0.666667	FALSE	0.666667	FALSE	NA	No enzymes unique to module	NA	K00052,K01703,K01704	369389390	K01704 is present in multiple modules: M00535/M00432,K00052 is present in multiple modules: M00535/M00432,K01703 is present in multiple modules: M00535/M00432	0	0	0,1,1
M00570	Cac_ATCC_49725	Cac_ATCC_49725	Isoleucine biosynthesis, threonine => 2-oxobutanoate => isoleucine	Pathway modules	Amino acid metabolism	Branched-chain amino acid metabolism	(K17989,K01754) K01652+(K01653,K11258) K00053 K01687 K00826	1	TRUE	1	TRUE	1	K01754	1	K00053,K00826,K01652,K01652,K01653,K01687,K01754	3.65102e+23	K01652 is present in multiple modules: M00019/M00570,K01687 is present in multiple modules: M00019/M00570,K00053 is present in multiple modules: M00019/M00570,K01653 is present in multiple modules: M00019/M00570,K00826 is present in multiple modules: M00019/M00570/M00036/M00119	1	1	1,1,1,1,1
M00432	Cac_ATCC_49725	Cac_ATCC_49725	Leucine biosynthesis, 2-oxoisovalerate => 2-oxoisocaproate	Pathway modules	Amino acid metabolism	Branched-chain amino acid metabolism	K01649 (K01702,K01703+K01704) K00052	1	TRUE	1	TRUE	1	K01649	1	K00052,K01649,K01703,K01704	3691740389390	K01704 is present in multiple modules: M00535/M00432,K00052 is present in multiple modules: M00535/M00432,K01703 is present in multiple modules: M00535/M00432	1	1	1,1,1
M00036	Cac_ATCC_49725	Cac_ATCC_49725	Leucine degradation, leucine => acetoacetate + acetyl-CoA	Pathway modules	Amino acid metabolism	Branched-chain amino acid metabolism	K00826 ((K00166+K00167,K11381)+K09699+K00382) (K00253,K00249) (K01968+K01969) (K05607,K13766) K01640	0.166667	FALSE	0.222222	FALSE	NA	No enzymes unique to module	NA	K00382,K00826	17931016	K00826 is present in multiple modules: M00019/M00570/M00036/M00119,K00382 is present in multiple modules: M00307/M00009/M00011/M00532/M00621/M00036/M00032	0	0	1,0,0,0,0,0
M00016	Cac_ATCC_49725	Cac_ATCC_49725	Lysine biosynthesis, succinyl-DAP pathway, aspartate => lysine	Pathway modules	Amino acid metabolism	Lysine metabolism	(K00928,K12524,K12525,K12526) K00133 K01714 K00215 K00674 (K00821,K14267) K01439 K01778 (K01586,K12526)	1	TRUE	1	TRUE	1	K00674,K01439	1,1	K00133,K00215,K00674,K00821,K00928,K01439,K01586,K01714,K01714,K01778	1.74412e+34	K01778 is present in multiple modules: M00016/M00525/M00527,K00215 is present in multiple modules: M00016/M00525/M00526/M00527,K00133 is present in multiple modules: M00018/M00033/M00017/M00016/M00525/M00526/M00527,K01714 is present in multiple modules: M00016/M00525/M00526/M00527,K00821 is present in multiple modules: M00016/M00028/M00845,K01586 is present in multiple modules: M00016/M00525/M005…	1	1	1,1,2,1,1,1,1,1,1
M00525	Cac_ATCC_49725	Cac_ATCC_49725	Lysine biosynthesis, acetyl-DAP pathway, aspartate => lysine	Pathway modules	Amino acid metabolism	Lysine metabolism	K00928 K00133 K01714 K00215 K05822 K00841 K05823 K01778 K01586	0.777778	TRUE	0.777778	TRUE	1	K05823	1	K00133,K00215,K00928,K01586,K01714,K01714,K01778,K05823	1.74412e+29	K01778 is present in multiple modules: M00016/M00525/M00527,K00215 is present in multiple modules: M00016/M00525/M00526/M00527,K00133 is present in multiple modules: M00018/M00033/M00017/M00016/M00525/M00526/M00527,K01714 is present in multiple modules: M00016/M00525/M00526/M00527,K01586 is present in multiple modules: M00016/M00525/M00526/M00527,K00928 is present in multiple modules: M00018/M000…	1	0	1,1,2,1,0,0,1,1,1
M00526	Cac_ATCC_49725	Cac_ATCC_49725	Lysine biosynthesis, DAP dehydrogenase pathway, aspartate => lysine	Pathway modules	Amino acid metabolism	Lysine metabolism	(K00928,K12524,K12525,K12526) K00133 K01714 K00215 K03340 (K01586,K12526)	0.833333	TRUE	0.833333	TRUE	NA	No enzymes unique to module	NA	K00133,K00215,K00928,K01586,K01714,K01714	1.74412e+21	K00215 is present in multiple modules: M00016/M00525/M00526/M00527,K00133 is present in multiple modules: M00018/M00033/M00017/M00016/M00525/M00526/M00527,K01714 is present in multiple modules: M00016/M00525/M00526/M00527,K01586 is present in multiple modules: M00016/M00525/M00526/M00527,K00928 is present in multiple modules: M00018/M00033/M00017/M00016/M00525/M00526/M00527	1	0	1,1,2,1,0,1
M00527	Cac_ATCC_49725	Cac_ATCC_49725	Lysine biosynthesis, DAP aminotransferase pathway, aspartate => lysine	Pathway modules	Amino acid metabolism	Lysine metabolism	(K00928,K12524,K12525,K12526) K00133 K01714 K00215 K10206 K01778 (K01586,K12526)	0.857143	TRUE	0.857143	TRUE	NA	No enzymes unique to module	NA	K00133,K00215,K00928,K01586,K01714,K01714,K01778	1.74412e+25	K01778 is present in multiple modules: M00016/M00525/M00527,K00215 is present in multiple modules: M00016/M00525/M00526/M00527,K00133 is present in multiple modules: M00018/M00033/M00017/M00016/M00525/M00526/M00527,K01714 is present in multiple modules: M00016/M00525/M00526/M00527,K01586 is present in multiple modules: M00016/M00525/M00526/M00527,K00928 is present in multiple modules: M00018/M000…	1	0	1,1,2,1,0,1,1
M00032	Cac_ATCC_49725	Cac_ATCC_49725	Lysine degradation, lysine => saccharopine => acetoacetyl-CoA	Pathway modules	Amino acid metabolism	Lysine metabolism	K14157 K14085 K00825 (K15791+K00658+K00382) K00252 (K07514,(K07515,K07511) K00022)	0	FALSE	0.0555556	FALSE	NA	No enzymes unique to module	NA	K00382	1793	K00382 is present in multiple modules: M00307/M00009/M00011/M00532/M00621/M00036/M00032	0	0	0,0,0,0,0,0
M00956	Cac_ATCC_49725	Cac_ATCC_49725	Lysine degradation, bacteria, L-lysine => succinate	Pathway modules	Amino acid metabolism	Lysine metabolism	K01582 K09251 K00137 K07250 K00135 K15737 K15736	0.142857	FALSE	0.142857	FALSE	NA	No enzymes unique to module	NA	K00135,K00135,K00135	1513562947	K00135 is present in multiple modules: M00956/M00957/M00027	0	0	0,0,0,0,3,0,0
M00957	Cac_ATCC_49725	Cac_ATCC_49725	Lysine degradation, bacteria, L-lysine => glutarate => succinate/acetyl-CoA	Pathway modules	Amino acid metabolism	Lysine metabolism	K00468 K01506 (K14268,K07250) K00135 ((K15737 K15736),(K01041 K00252 (K01692,K01825,K01782) (K01825,K01782) K00626))	0.2	FALSE	0.333333	FALSE	NA	No enzymes unique to module	NA	K00135,K00135,K00135,K00626,K01692	1513562947935110	K00135 is present in multiple modules: M00956/M00957/M00027,K00626 is present in multiple modules: M00373/M00375/M00374/M00088/M00957/M00095/M00849,K01692 is present in multiple modules: M00087/M00957/M00878	0	0	0,0,0,3,0
M00028	Cac_ATCC_49725	Cac_ATCC_49725	Ornithine biosynthesis, glutamate => ornithine	Pathway modules	Amino acid metabolism	Arginine and proline metabolism	(K00618,K00619,K14681,K14682,K00620,K22477,K22478) ((K00930,K22478) K00145,K12659) (K00818,K00821) (K01438,K14677,K00620)	1	TRUE	1	TRUE	1	K00620,K00930	1,1	K00145,K00620,K00821,K00930	432433435434	K00821 is present in multiple modules: M00016/M00028/M00845,K00145 is present in multiple modules: M00028/M00845	1	1	1,1,1,1
M00844	Cac_ATCC_49725	Cac_ATCC_49725	Arginine biosynthesis, ornithine => arginine	Pathway modules	Amino acid metabolism	Arginine and proline metabolism	K00611 K01940 (K01755,K14681)	1	TRUE	1	TRUE	NA	No enzymes unique to module	NA	K00611,K01755,K01940	436439438	K00611 is present in multiple modules: M00844/M00029,K01940 is present in multiple modules: M00844/M00845/M00029,K01755 is present in multiple modules: M00844/M00845/M00029	1	1	1,1,1
M00845	Cac_ATCC_49725	Cac_ATCC_49725	Arginine biosynthesis, glutamate => acetylcitrulline => arginine	Pathway modules	Amino acid metabolism	Arginine and proline metabolism	K22478 K00145 K00821 K09065 K01438 K01940 K01755	0.571429	FALSE	0.571429	FALSE	NA	No enzymes unique to module	NA	K00145,K00821,K01755,K01940	432435439438	K01940 is present in multiple modules: M00844/M00845/M00029,K00821 is present in multiple modules: M00016/M00028/M00845,K00145 is present in multiple modules: M00028/M00845,K01755 is present in multiple modules: M00844/M00845/M00029	0	0	0,1,1,0,0,1,1
M00029	Cac_ATCC_49725	Cac_ATCC_49725	Urea cycle	Pathway modules	Amino acid metabolism	Arginine and proline metabolism	K01948 K00611 K01940 (K01755,K14681) K01476	0.6	FALSE	0.6	FALSE	NA	No enzymes unique to module	NA	K00611,K01755,K01940	436439438	K00611 is present in multiple modules: M00844/M00029,K01940 is present in multiple modules: M00844/M00845/M00029,K01755 is present in multiple modules: M00844/M00845/M00029	0	0	0,1,1,1,0
M00015	Cac_ATCC_49725	Cac_ATCC_49725	Proline biosynthesis, glutamate => proline	Pathway modules	Amino acid metabolism	Arginine and proline metabolism	((K00931 K00147),K12657) K00286	1	TRUE	1	TRUE	1	K00147,K00931	1,1	K00147,K00286,K00931	8651832858	K00286 is present in multiple modules: M00015/M00972	1	1	1,1
M00970	Cac_ATCC_49725	Cac_ATCC_49725	Proline degradation, proline => glutamate	Pathway modules	Amino acid metabolism	Arginine and proline metabolism	((K00318 K00294),K13821)	1	TRUE	1	TRUE	1	K13821	1	K13821	579	None	1	1	1
M00972	Cac_ATCC_49725	Cac_ATCC_49725	Proline metabolism	Pathway modules	Amino acid metabolism	Arginine and proline metabolism	K00819 K00286 K00318	0.333333	FALSE	0.333333	FALSE	NA	No enzymes unique to module	NA	K00286	1832	K00286 is present in multiple modules: M00015/M00972	0	0	0,1,0
M00026	Cac_ATCC_49725	Cac_ATCC_49725	Histidine biosynthesis, PRPP => histidine	Pathway modules	Amino acid metabolism	Histidine metabolism	(K00765-K02502) (K01523 K01496,K11755,K14152) (K01814,K24017) (K02501+K02500,K01663) ((K01693 K00817 (K04486,K05602,K18649)),(K01089 K00817)) (K00013,K14152)	1	TRUE	1	TRUE	1	K00013,K00765,K00817,K01496,K01523,K01693,K02500,K02501,K05602	1,1,3,1,1,1,1,1,1	K00013,K00765,K00817,K00817,K00817,K01496,K01523,K01693,K02500,K02501,K05602,K24017	1.09214e+47	K24017 is present in multiple modules: M00026/M00023	1	1	1,1,1,1,1,1
M00045	Cac_ATCC_49725	Cac_ATCC_49725	Histidine degradation, histidine => N-formiminoglutamate => glutamate	Pathway modules	Amino acid metabolism	Histidine metabolism	K01745 K01712 K01468 (K01479,K00603,K13990,(K05603 K01458))	1	TRUE	1	TRUE	1	K01468,K01479,K01712,K01745	1,1,1,1	K01468,K01479,K01712,K01745	263258262260	None	1	1	1,1,1,1
M00022	Cac_ATCC_49725	Cac_ATCC_49725	Shikimate pathway, phosphoenolpyruvate + erythrose-4P => chorismate	Pathway modules	Amino acid metabolism	Aromatic amino acid metabolism	(K01626,K03856,K13853) (((K01735,K13829) ((K03785,K03786) K00014,K13832)),K13830) ((K00891,K13829) (K00800,K24018),K13830) K01736	1	TRUE	1	TRUE	1	K00014,K00800,K00891,K01626,K01735,K01736,K03786	1,1,1,1,1,1,1	K00014,K00800,K00891,K01626,K01735,K01736,K03786	1.30522e+27	None	1	1	1,1,1,1
M00023	Cac_ATCC_49725	Cac_ATCC_49725	Tryptophan biosynthesis, chorismate => tryptophan	Pathway modules	Amino acid metabolism	Aromatic amino acid metabolism	(((K01657+K01658,K13503,K13501,K01656) K00766),K13497) (((K01817,K24017) (K01656,K01609)),K13498,K13501) (K01695+(K01696,K06001),K01694)	1	TRUE	1	TRUE	1	K00766,K01609,K01657,K01658,K01695,K01696,K13498	1,1,1,1,1,1,1	K00766,K01609,K01657,K01658,K01695,K01696,K13498,K24017	1.51611e+31	K24017 is present in multiple modules: M00026/M00023	1	1	1,2,1
M00024	Cac_ATCC_49725	Cac_ATCC_49725	Phenylalanine biosynthesis, chorismate => phenylpyruvate => phenylalanine	Pathway modules	Amino acid metabolism	Aromatic amino acid metabolism	((K01850,K04092,K14187,K04093,K04516,K06208,K06209) (K01713,K04518,K05359),K14170) (K00832,K00838)	0.5	FALSE	0.666667	FALSE	1	K04518	1	K04093,K04518	68479	K04093 is present in multiple modules: M00024/M00025	0	0	1,0
M00025	Cac_ATCC_49725	Cac_ATCC_49725	Tyrosine biosynthesis, chorismate => HPP => tyrosine	Pathway modules	Amino acid metabolism	Aromatic amino acid metabolism	(((K01850,K04092,K14170,K04093,K04516,K06208,K06209) (K04517,K00211)),K14187) (K00832,K00838)	0.5	FALSE	0.666667	FALSE	1	K04517	1	K04093,K04517	681710	K04093 is present in multiple modules: M00024/M00025	0	0	1,0
M00533	Cac_ATCC_49725	Cac_ATCC_49725	Homoprotocatechuate degradation, homoprotocatechuate => 2-oxohept-3-enedioate	Pathway modules	Amino acid metabolism	Aromatic amino acid metabolism	K00455 K00151 K01826 K05921	0.25	FALSE	0.25	FALSE	1	K05921	1	K05921	370	None	0	0	0,0,0,1
M00027	Cac_ATCC_49725	Cac_ATCC_49725	GABA (gamma-Aminobutyrate) shunt	Pathway modules	Amino acid metabolism	Other amino acid metabolism	K01580 (K13524,K07250,K00823,K16871) (K00135,K00139,K17761)	0.333333	FALSE	0.333333	FALSE	NA	No enzymes unique to module	NA	K00135,K00135,K00135	1513562947	K00135 is present in multiple modules: M00956/M00957/M00027	0	0	0,0,3
M00872	Cac_ATCC_49725	Cac_ATCC_49725	O-glycan biosynthesis, mannose type (core M3)	Pathway modules	Glycan metabolism	Glycan biosynthesis	K00728 K18207 K09654 K17547 K21031 K19872 K19873 K21052 K21032 K09668	0.1	FALSE	0.1	FALSE	1	K00728	1	K00728	102	None	0	0	1,0,0,0,0,0,0,0,0,0
M00127	Cac_ATCC_49725	Cac_ATCC_49725	Thiamine biosynthesis, prokaryotes, AIR (+ DXP/tyrosine) => TMP/TPP	Pathway modules	Metabolism of cofactors and vitamins	Cofactor and vitamin metabolism	K03148+K03154 K03151 K03150 K03149 K03147 ((K00941 K00788),K14153,K21219) K00946	0.571429	FALSE	0.6875	FALSE	NA	No enzymes unique to module	NA	K00788,K00788,K00941,K00946,K03147,K03149,K03154	1.42345e+22	K00946 is present in multiple modules: M00127/M00895/M00896,K03154 is present in multiple modules: M00127/M00895,K03147 is present in multiple modules: M00127/M00895/M00896/M00897,K03149 is present in multiple modules: M00127/M00895,K00941 is present in multiple modules: M00127/M00895/M00896/M00899,K00788 is present in multiple modules: M00127/M00895/M00896/M00899	0	0	0,0,0,1,1,1,1
M00895	Cac_ATCC_49725	Cac_ATCC_49725	Thiamine biosynthesis, prokaryotes, AIR (+ DXP/glycine) => TMP/TPP	Pathway modules	Metabolism of cofactors and vitamins	Cofactor and vitamin metabolism	K03148+K03154 K03151 K03153 K03149 K10810 K03147 K00941 K00788 K00946	0.666667	FALSE	0.722222	FALSE	1	K03153	1	K00788,K00788,K00941,K00946,K03147,K03149,K03153,K03154	1.42345e+25	K00946 is present in multiple modules: M00127/M00895/M00896,K03154 is present in multiple modules: M00127/M00895,K03147 is present in multiple modules: M00127/M00895/M00896/M00897,K03149 is present in multiple modules: M00127/M00895,K00941 is present in multiple modules: M00127/M00895/M00896/M00899,K00788 is present in multiple modules: M00127/M00895/M00896/M00899	0	0	0,0,1,1,0,1,1,2,1
M00896	Cac_ATCC_49725	Cac_ATCC_49725	Thiamine biosynthesis, archaea, AIR (+ NAD+) => TMP/TPP	Pathway modules	Metabolism of cofactors and vitamins	Cofactor and vitamin metabolism	K22699 K03147 (K00941 (K00788,K21220),K21219) K00946	0.75	TRUE	0.8	TRUE	NA	No enzymes unique to module	NA	K00788,K00788,K00941,K00946,K03147	1.42345e+16	K00946 is present in multiple modules: M00127/M00895/M00896,K03147 is present in multiple modules: M00127/M00895/M00896/M00897,K00788 is present in multiple modules: M00127/M00895/M00896/M00899,K00941 is present in multiple modules: M00127/M00895/M00896/M00899	1	0	0,1,1,1
M00897	Cac_ATCC_49725	Cac_ATCC_49725	Thiamine biosynthesis, plants, AIR (+ NAD+) => TMP/thiamine/TPP	Pathway modules	Metabolism of cofactors and vitamins	Cofactor and vitamin metabolism	K03146 K03147 K14153 K22911 K00949	0.2	FALSE	0.2	FALSE	NA	No enzymes unique to module	NA	K03147	447	K03147 is present in multiple modules: M00127/M00895/M00896/M00897	0	0	0,1,0,0,0
M00899	Cac_ATCC_49725	Cac_ATCC_49725	Thiamine salvage pathway, HMP/HET => TMP	Pathway modules	Metabolism of cofactors and vitamins	Cofactor and vitamin metabolism	K00878 ((K00941 K00788),K14153,K21219)	1	TRUE	1	TRUE	1	K00878	1	K00788,K00788,K00878,K00941	142344614221424	K00788 is present in multiple modules: M00127/M00895/M00896/M00899,K00941 is present in multiple modules: M00127/M00895/M00896/M00899	1	1	1,1
M00125	Cac_ATCC_49725	Cac_ATCC_49725	Riboflavin biosynthesis, plants and bacteria, GTP => riboflavin/FMN/FAD	Pathway modules	Metabolism of cofactors and vitamins	Cofactor and vitamin metabolism	(K01497,K14652) (K01498 K00082,K11752) (K22912,K20860,K20861,K20862,K21063,K21064) (K02858,K14652) K00794 K00793 (K20884 K22949,K11753)	1	TRUE	1	TRUE	1	K11752,K11753,K21064	1,1,2	K00793,K00794,K11752,K11753,K14652,K21064,K21064	1.33513e+25	K14652 is present in multiple modules: M00125/M00840,K00794 is present in multiple modules: M00125/M00911,K00793 is present in multiple modules: M00125/M00911	1	1	1,1,2,1,1,1,1
M00911	Cac_ATCC_49725	Cac_ATCC_49725	Riboflavin biosynthesis, fungi, GTP => riboflavin/FMN/FAD	Pathway modules	Metabolism of cofactors and vitamins	Cofactor and vitamin metabolism	K01497 K14654 K14655 -- K02858 K00794 K00793 K00861 K00953	0.222222	FALSE	0.222222	FALSE	NA	No enzymes unique to module	NA	K00793,K00794	13351337	'--' steps are assumed incomplete,K00794 is present in multiple modules: M00125/M00911,K00793 is present in multiple modules: M00125/M00911	0	0	0,0,0,0,0,1,1,0,0
M00124	Cac_ATCC_49725	Cac_ATCC_49725	Pyridoxal-P biosynthesis, erythrose-4P => pyridoxal-P	Pathway modules	Metabolism of cofactors and vitamins	Cofactor and vitamin metabolism	K03472 K03473 K00831 K00097 K03474 K00275	0.166667	FALSE	0.166667	FALSE	NA	No enzymes unique to module	NA	K00831	31	K00831 is present in multiple modules: M00020/M00124	0	0	0,0,1,0,0,0
M00916	Cac_ATCC_49725	Cac_ATCC_49725	Pyridoxal-P biosynthesis, R5P + glyceraldehyde-3P + glutamine => pyridoxal-P	Pathway modules	Metabolism of cofactors and vitamins	Cofactor and vitamin metabolism	K06215+K08681	1	TRUE	1	TRUE	1	K06215,K08681	1,1	K06215,K08681	20522053	None	1	1	1
M00115	Cac_ATCC_49725	Cac_ATCC_49725	NAD biosynthesis, aspartate => quinolinate => NAD	Pathway modules	Metabolism of cofactors and vitamins	Cofactor and vitamin metabolism	(K00278,K06989) K03517 K00767 (K00969,K06210) (K01916,K01950)	0.8	TRUE	0.8	TRUE	1	K03517	1	K00767,K00969,K01916,K03517	159867766160	K01916 is present in multiple modules: M00115/M00912,K00969 is present in multiple modules: M00115/M00912,K00767 is present in multiple modules: M00115/M00912	1	0	0,1,1,1,1
M00912	Cac_ATCC_49725	Cac_ATCC_49725	NAD biosynthesis, tryptophan => quinolinate => NAD	Pathway modules	Metabolism of cofactors and vitamins	Cofactor and vitamin metabolism	(K00453,K00463) (K01432,K14263,K07130) K00486 K01556 K00452 K00767 (K00969,K06210) (K01916,K01950)	0.375	FALSE	0.375	FALSE	NA	No enzymes unique to module	NA	K00767,K00969,K01916	159867766	K01916 is present in multiple modules: M00115/M00912,K00969 is present in multiple modules: M00115/M00912,K00767 is present in multiple modules: M00115/M00912	0	0	0,0,0,0,0,1,1,1
M00119	Cac_ATCC_49725	Cac_ATCC_49725	Pantothenate biosynthesis, valine/L-aspartate => pantothenate	Pathway modules	Metabolism of cofactors and vitamins	Cofactor and vitamin metabolism	K00826 K00606 K00077 K01579 (K01918,K13799)	0.6	FALSE	0.6	FALSE	NA	No enzymes unique to module	NA	K00606,K00826,K01918,K01918	8421016841664	K00606 is present in multiple modules: M00119/M00913/M00914,K01918 is present in multiple modules: M00119/M00913,K00826 is present in multiple modules: M00019/M00570/M00036/M00119	0	0	1,1,0,0,2
M00913	Cac_ATCC_49725	Cac_ATCC_49725	Pantothenate biosynthesis, 2-oxoisovalerate/spermine => pantothenate	Pathway modules	Metabolism of cofactors and vitamins	Cofactor and vitamin metabolism	K00606 K00077 K13367 K00128 K01918	0.4	FALSE	0.4	FALSE	NA	No enzymes unique to module	NA	K00606,K01918,K01918	842841664	K00606 is present in multiple modules: M00119/M00913/M00914,K01918 is present in multiple modules: M00119/M00913	0	0	1,0,0,0,2
M00120	Cac_ATCC_49725	Cac_ATCC_49725	Coenzyme A biosynthesis, pantothenate => CoA	Pathway modules	Metabolism of cofactors and vitamins	Cofactor and vitamin metabolism	(K00867,K03525,K01947,K09680) ((K01922,K21977) K01598,K13038) (K02318,(K00954,K02201) K00859)	1	TRUE	1	TRUE	1	K00859,K00867,K00954	1,1,1	K00859,K00867,K00954,K13038	4151774021327	K13038 is present in multiple modules: M00120/M00914	1	1	1,1,1
M00914	Cac_ATCC_49725	Cac_ATCC_49725	Coenzyme A biosynthesis, archaea, 2-oxoisovalerate => 4-phosphopantoate => CoA	Pathway modules	Metabolism of cofactors and vitamins	Cofactor and vitamin metabolism	K00606 K00077 K06982 K09722 K13038 K02201 K09735	0.285714	FALSE	0.285714	FALSE	NA	No enzymes unique to module	NA	K00606,K13038	8421327	K13038 is present in multiple modules: M00120/M00914,K00606 is present in multiple modules: M00119/M00913/M00914	0	0	1,0,0,0,1,0,0
M00572	Cac_ATCC_49725	Cac_ATCC_49725	Pimeloyl-ACP biosynthesis, BioC-BioH pathway, malonyl-ACP => pimeloyl-ACP	Pathway modules	Metabolism of cofactors and vitamins	Cofactor and vitamin metabolism	K02169 (K00647,K09458) K00059 K02372 K00208 (K02170,K09789,K19560,K19561)	0.166667	FALSE	0.166667	FALSE	NA	No enzymes unique to module	NA	K00059	837	K00059 is present in multiple modules: M00083/M00874/M00572	0	0	0,0,1,0,0,0
M00123	Cac_ATCC_49725	Cac_ATCC_49725	Biotin biosynthesis, pimeloyl-ACP/CoA => biotin	Pathway modules	Metabolism of cofactors and vitamins	Cofactor and vitamin metabolism	K00652 ((K00833,K19563) K01935,K19562) K01012	1	TRUE	1	TRUE	NA	No enzymes unique to module	NA	K00652,K00833,K01012,K01935	9547961605797	K01935 is present in multiple modules: M00123/M00950/M00573/M00577,K00833 is present in multiple modules: M00123/M00577,K01012 is present in multiple modules: M00123/M00950/M00573/M00577,K00652 is present in multiple modules: M00123/M00950/M00573/M00577	1	1	1,1,1
M00950	Cac_ATCC_49725	Cac_ATCC_49725	Biotin biosynthesis, BioU pathway, pimeloyl-ACP/CoA => biotin	Pathway modules	Metabolism of cofactors and vitamins	Cofactor and vitamin metabolism	K00652 K25570 K01935 K01012	0.75	TRUE	0.75	TRUE	NA	No enzymes unique to module	NA	K00652,K01012,K01935	9541605797	K01935 is present in multiple modules: M00123/M00950/M00573/M00577,K01012 is present in multiple modules: M00123/M00950/M00573/M00577,K00652 is present in multiple modules: M00123/M00950/M00573/M00577	1	0	1,0,1,1
M00573	Cac_ATCC_49725	Cac_ATCC_49725	Biotin biosynthesis, BioI pathway, long-chain-acyl-ACP => pimeloyl-ACP => biotin	Pathway modules	Metabolism of cofactors and vitamins	Cofactor and vitamin metabolism	K16593 K00652 K19563 K01935 K01012	0.6	FALSE	0.6	FALSE	NA	No enzymes unique to module	NA	K00652,K01012,K01935	9541605797	K01935 is present in multiple modules: M00123/M00950/M00573/M00577,K01012 is present in multiple modules: M00123/M00950/M00573/M00577,K00652 is present in multiple modules: M00123/M00950/M00573/M00577	0	0	0,1,0,1,1
M00577	Cac_ATCC_49725	Cac_ATCC_49725	Biotin biosynthesis, BioW pathway, pimelate => pimeloyl-CoA => biotin	Pathway modules	Metabolism of cofactors and vitamins	Cofactor and vitamin metabolism	K01906 K00652 (K00833,K19563) K01935 K01012	1	TRUE	1	TRUE	1	K01906	1	K00652,K00833,K01012,K01906,K01935	9547961605953790	K01935 is present in multiple modules: M00123/M00950/M00573/M00577,K00833 is present in multiple modules: M00123/M00577,K01012 is present in multiple modules: M00123/M00950/M00573/M00577,K00652 is present in multiple modules: M00123/M00950/M00573/M00577	1	1	1,1,1,1,1
M00881	Cac_ATCC_49725	Cac_ATCC_49725	Lipoic acid biosynthesis, plants and bacteria, octanoyl-ACP => dihydrolipoyl-E2/H	Pathway modules	Metabolism of cofactors and vitamins	Cofactor and vitamin metabolism	K03801 K03644	1	TRUE	1	TRUE	1	K03801	1	K03644,K03801	10071008	K03644 is present in multiple modules: M00881/M00882/M00883/M00884	1	1	1,1
M00882	Cac_ATCC_49725	Cac_ATCC_49725	Lipoic acid biosynthesis, eukaryotes, octanoyl-ACP => dihydrolipoyl-H	Pathway modules	Metabolism of cofactors and vitamins	Cofactor and vitamin metabolism	K23735 K03644	0.5	FALSE	0.5	FALSE	NA	No enzymes unique to module	NA	K03644	1007	K03644 is present in multiple modules: M00881/M00882/M00883/M00884	0	0	0,1
M00883	Cac_ATCC_49725	Cac_ATCC_49725	Lipoic acid biosynthesis, animals and bacteria, octanoyl-ACP => dihydrolipoyl-H => dihydrolipoyl-E2	Pathway modules	Metabolism of cofactors and vitamins	Cofactor and vitamin metabolism	(K23735,K23734) K03644 (K10105,K16869)	0.333333	FALSE	0.333333	FALSE	NA	No enzymes unique to module	NA	K03644	1007	K03644 is present in multiple modules: M00881/M00882/M00883/M00884	0	0	0,1,0
M00884	Cac_ATCC_49725	Cac_ATCC_49725	Lipoic acid biosynthesis, octanoyl-CoA => dihydrolipoyl-E2	Pathway modules	Metabolism of cofactors and vitamins	Cofactor and vitamin metabolism	K23750 K03644	0.5	FALSE	0.5	FALSE	NA	No enzymes unique to module	NA	K03644	1007	K03644 is present in multiple modules: M00881/M00882/M00883/M00884	0	0	0,1
M00126	Cac_ATCC_49725	Cac_ATCC_49725	Tetrahydrofolate biosynthesis, GTP => THF	Pathway modules	Metabolism of cofactors and vitamins	Cofactor and vitamin metabolism	(K01495,K09007,K22391) (K01077,K01113,(K08310,K19965)) ((K13939,(K13940,K01633 K00950) K00796),(K01633 K13941)) (K11754,K20457) (K00287,K13998)	1	TRUE	1	TRUE	1	K00796,K00950,K01077,K22391	2,1,1,1	K00287,K00796,K00796,K00950,K01077,K01495,K01633,K11754,K22391	5.82347e+26	K01495 is present in multiple modules: M00126/M00841/M00842/M00843,K01633 is present in multiple modules: M00126/M00840,K11754 is present in multiple modules: M00126/M00841,K00287 is present in multiple modules: M00126/M00840	1	1	2,1,1,1,1
M00840	Cac_ATCC_49725	Cac_ATCC_49725	Tetrahydrofolate biosynthesis, mediated by ribA and trpF, GTP => THF	Pathway modules	Metabolism of cofactors and vitamins	Cofactor and vitamin metabolism	K14652 K22100 -- K01633 K13941 K22099 K00287	0.428571	FALSE	0.428571	FALSE	NA	No enzymes unique to module	NA	K00287,K01633,K14652	586591336	K14652 is present in multiple modules: M00125/M00840,K01633 is present in multiple modules: M00126/M00840,'--' steps are assumed incomplete,K00287 is present in multiple modules: M00126/M00840	0	0	1,0,0,1,0,0,1
M00841	Cac_ATCC_49725	Cac_ATCC_49725	Tetrahydrofolate biosynthesis, mediated by PTPS, GTP => THF	Pathway modules	Metabolism of cofactors and vitamins	Cofactor and vitamin metabolism	K01495 K22101 K13941 K11754 K13998	0.4	FALSE	0.4	FALSE	NA	No enzymes unique to module	NA	K01495,K11754	657844	K01495 is present in multiple modules: M00126/M00841/M00842/M00843,K11754 is present in multiple modules: M00126/M00841	0	0	1,0,0,1,0
M00842	Cac_ATCC_49725	Cac_ATCC_49725	Tetrahydrobiopterin biosynthesis, GTP => BH4	Pathway modules	Metabolism of cofactors and vitamins	Cofactor and vitamin metabolism	K01495 K01737 K00072	0.333333	FALSE	0.333333	FALSE	NA	No enzymes unique to module	NA	K01495	657	K01495 is present in multiple modules: M00126/M00841/M00842/M00843	0	0	1,0,0
M00843	Cac_ATCC_49725	Cac_ATCC_49725	L-threo-Tetrahydrobiopterin biosynthesis, GTP => L-threo-BH4	Pathway modules	Metabolism of cofactors and vitamins	Cofactor and vitamin metabolism	K01495 K01737 K17745	0.333333	FALSE	0.333333	FALSE	NA	No enzymes unique to module	NA	K01495	657	K01495 is present in multiple modules: M00126/M00841/M00842/M00843	0	0	1,0,0
M00880	Cac_ATCC_49725	Cac_ATCC_49725	Molybdenum cofactor biosynthesis, GTP => molybdenum cofactor	Pathway modules	Metabolism of cofactors and vitamins	Cofactor and vitamin metabolism	((K03639 K03637),K20967) (K03635,K21142) (((K03831,K03638) K03750),K15376)	0.666667	FALSE	0.8	TRUE	1	K03635,K03637,K03639,K03750	1,1,1,3	K03635,K03637,K03639,K03750,K03750,K03750	1686,302,304,303,96,1688	None	1	0	1,1,0
M00140	Cac_ATCC_49725	Cac_ATCC_49725	C1-unit interconversion, prokaryotes	Pathway modules	Metabolism of cofactors and vitamins	Cofactor and vitamin metabolism	K00600 (K01491,(K00300 K01500)) K01938	1	TRUE	1	TRUE	NA	No enzymes unique to module	NA	K00600,K01491,K01938	17820361397	K00600 is present in multiple modules: M00532/M00346/M00140/M00141,K01491 is present in multiple modules: M00377/M00140/M00618,K01938 is present in multiple modules: M00377/M00140/M00618	1	1	1,1,1
M00141	Cac_ATCC_49725	Cac_ATCC_49725	C1-unit interconversion, eukaryotes	Pathway modules	Metabolism of cofactors and vitamins	Cofactor and vitamin metabolism	K00600 (K00288,(K13403 K13402))	0.5	FALSE	0.5	FALSE	NA	No enzymes unique to module	NA	K00600	178	K00600 is present in multiple modules: M00532/M00346/M00140/M00141	0	0	1,0
M00846	Cac_ATCC_49725	Cac_ATCC_49725	Siroheme biosynthesis, glutamyl-tRNA => siroheme	Pathway modules	Metabolism of cofactors and vitamins	Cofactor and vitamin metabolism	K02492 K01845 K01698 K01749 (K01719,K13542,K13543) (K02302,(K00589,K02303,K02496,K13542,K13543)+(K02304,(K24866+K03794)))	0.833333	TRUE	0.916667	TRUE	NA	No enzymes unique to module	NA	K01698,K01719,K01749,K01845,K02303,K02492,K13542	1.84118e+27	K01749 is present in multiple modules: M00846/M00868/M00121/M00926,K01719 is present in multiple modules: M00846/M00868/M00121/M00926,K01845 is present in multiple modules: M00846/M00121/M00926,K01698 is present in multiple modules: M00846/M00868/M00121/M00926,K13542 is present in multiple modules: M00846/M00121/M00926/M00924/M00925,K02303 is present in multiple modules: M00846/M00924/M00925,K024…	1	0	1,1,1,1,1,0
M00868	Cac_ATCC_49725	Cac_ATCC_49725	Heme biosynthesis, animals and fungi, glycine => heme	Pathway modules	Metabolism of cofactors and vitamins	Cofactor and vitamin metabolism	K00643 K01698 K01749 K01719 K01599 K00228 K00231 K01772	0.75	TRUE	0.75	TRUE	NA	No enzymes unique to module	NA	K00231,K01599,K01698,K01719,K01749,K01772	1.84518e+23	K01599 is present in multiple modules: M00868/M00121/M00926,K01749 is present in multiple modules: M00846/M00868/M00121/M00926,K01719 is present in multiple modules: M00846/M00868/M00121/M00926,K01698 is present in multiple modules: M00846/M00868/M00121/M00926,K00231 is present in multiple modules: M00868/M00121/M00926,K01772 is present in multiple modules: M00868/M00121/M00926	1	0	0,1,1,1,1,0,1,1
M00121	Cac_ATCC_49725	Cac_ATCC_49725	Heme biosynthesis, plants and bacteria, glutamate => heme	Pathway modules	Metabolism of cofactors and vitamins	Cofactor and vitamin metabolism	K01885 K02492 K01845 K01698 K01749 (K01719,K13542,K13543) K01599 (K00228,K02495) (K00230,K00231,K08973) K01772	1	TRUE	1	TRUE	1	K01885,K02495	1,1	K00231,K01599,K01698,K01719,K01749,K01772,K01845,K01885,K02492,K02495,K13542	1.84518e+41	K01599 is present in multiple modules: M00868/M00121/M00926,K01772 is present in multiple modules: M00868/M00121/M00926,K01749 is present in multiple modules: M00846/M00868/M00121/M00926,K01719 is present in multiple modules: M00846/M00868/M00121/M00926,K01845 is present in multiple modules: M00846/M00121/M00926,K01698 is present in multiple modules: M00846/M00868/M00121/M00926,K13542 is present …	1	1	1,1,1,1,1,1,1,1,1,1
M00926	Cac_ATCC_49725	Cac_ATCC_49725	Heme biosynthesis, bacteria, glutamyl-tRNA => coproporphyrin III => heme	Pathway modules	Metabolism of cofactors and vitamins	Cofactor and vitamin metabolism	K02492 K01845 K01698 K01749 (K01719,K13542) K01599 K00231 K01772 K00435	1	TRUE	1	TRUE	1	K00435	1	K00231,K00435,K01599,K01698,K01719,K01749,K01772,K01845,K02492,K13542	1.84513e+39	K01599 is present in multiple modules: M00868/M00121/M00926,K01772 is present in multiple modules: M00868/M00121/M00926,K01749 is present in multiple modules: M00846/M00868/M00121/M00926,K01719 is present in multiple modules: M00846/M00868/M00121/M00926,K01845 is present in multiple modules: M00846/M00121/M00926,K01698 is present in multiple modules: M00846/M00868/M00121/M00926,K13542 is present …	1	1	1,1,1,1,1,1,1,1,1
M00924	Cac_ATCC_49725	Cac_ATCC_49725	Cobalamin biosynthesis, anaerobic, uroporphyrinogen III => sirohydrochlorin => cobyrinate a,c-diamide	Pathway modules	Metabolism of cofactors and vitamins	Cofactor and vitamin metabolism	(K02302,(K02303,K13542) (K02304,K24866)) (K02190,K03795,K22011) K03394 (K05934,K13541,K21479) K05936 (K02189,K13541) K02188 K05895 (K02191 K03399,K00595) K06042 K02224	0.0909091	FALSE	0.166667	FALSE	1	K03795	1	K02303,K03795,K13542	216021581840	K13542 is present in multiple modules: M00846/M00121/M00926/M00924/M00925,K02303 is present in multiple modules: M00846/M00924/M00925	0	0	0,1,0,0,0,0,0,0,0,0,0
M00925	Cac_ATCC_49725	Cac_ATCC_49725	Cobalamin biosynthesis, aerobic, uroporphyrinogen III => precorrin 2 => cobyrinate a,c-diamide	Pathway modules	Metabolism of cofactors and vitamins	Cofactor and vitamin metabolism	(K02303,K13542) (K03394,K13540) K02229 (K05934,K13540,K13541) K05936 K02228 K05895 K00595 K06042 K02224 K02230+K09882+K09883	0.0909091	FALSE	0.0909091	FALSE	NA	No enzymes unique to module	NA	K02303,K13542	21601840	K13542 is present in multiple modules: M00846/M00121/M00926/M00924/M00925,K02303 is present in multiple modules: M00846/M00924/M00925	0	0	2,0,0,0,0,0,0,0,0,0,0
M00122	Cac_ATCC_49725	Cac_ATCC_49725	Cobalamin biosynthesis, cobyrinate a,c-diamide => cobalamin	Pathway modules	Metabolism of cofactors and vitamins	Cofactor and vitamin metabolism	(K00798,K19221) K02232 (K02225,K02227) K02231 K00768 (K02226,K22316) K02233	0.285714	FALSE	0.285714	FALSE	1	K00768,K02226,K22316	1,1,1	K00768,K02226,K22316	1017984984	None	0	0	0,0,0,0,1,1,0
M00117	Cac_ATCC_49725	Cac_ATCC_49725	Ubiquinone biosynthesis, prokaryotes, chorismate (+ polyprenyl-PP) => ubiquinol	Pathway modules	Metabolism of cofactors and vitamins	Cofactor and vitamin metabolism	(K03181,K18240) K03179 (K03182+K03186) K18800 K00568 K03185 K03183 (K03184,K06134) K00568	0.111111	FALSE	0.111111	FALSE	NA	No enzymes unique to module	NA	K03183	1880	K03183 is present in multiple modules: M00117/M00116	0	0	0,0,0,0,0,0,1,0,0
M00116	Cac_ATCC_49725	Cac_ATCC_49725	Menaquinone biosynthesis, chorismate (+ polyprenyl-PP) => menaquinol	Pathway modules	Metabolism of cofactors and vitamins	Cofactor and vitamin metabolism	K02552 K02551 K08680 K02549 K01911 K01661 K19222 K02548 K03183	0.777778	TRUE	0.777778	TRUE	1	K02548	1	K01661,K01911,K02548,K02549,K02551,K03183,K19222	1.86019e+27	K03183 is present in multiple modules: M00117/M00116,K02549 is present in multiple modules: M00116/M00932,K02551 is present in multiple modules: M00116/M00932,K19222 is present in multiple modules: M00116/M00932,K01661 is present in multiple modules: M00116/M00932,K01911 is present in multiple modules: M00116/M00932	1	0	0,1,0,1,1,1,1,1,1
M00932	Cac_ATCC_49725	Cac_ATCC_49725	Phylloquinone biosynthesis, chorismate (+ phytyl-PP) => phylloquinol	Pathway modules	Metabolism of cofactors and vitamins	Cofactor and vitamin metabolism	(K02552 K02551 K08680 K02549,K14759) (K01911,K14760) K01661 (K19222,K12073) K23094 K17872 K23095	0.428571	FALSE	0.5	FALSE	NA	No enzymes unique to module	NA	K01661,K01911,K02549,K02551,K19222	1.86019e+19	K02549 is present in multiple modules: M00116/M00932,K02551 is present in multiple modules: M00116/M00932,K19222 is present in multiple modules: M00116/M00932,K01661 is present in multiple modules: M00116/M00932,K01911 is present in multiple modules: M00116/M00932	0	0	0,1,1,1,0,0,0
M00095	Cac_ATCC_49725	Cac_ATCC_49725	C5 isoprenoid biosynthesis, mevalonate pathway	Pathway modules	Biosynthesis of terpenoids and polyketides	Terpenoid backbone biosynthesis	K00626 K01641 K00021 K00869 (K00938,K13273) K01597 K01823	0.285714	FALSE	0.285714	FALSE	NA	No enzymes unique to module	NA	K00626,K01823	935900	K00626 is present in multiple modules: M00373/M00375/M00374/M00088/M00957/M00095/M00849,K01823 is present in multiple modules: M00095/M00849/M00096/M00364/M00365/M00366/M00367	0	0	1,0,0,0,0,0,1
M00849	Cac_ATCC_49725	Cac_ATCC_49725	C5 isoprenoid biosynthesis, mevalonate pathway, archaea	Pathway modules	Biosynthesis of terpenoids and polyketides	Terpenoid backbone biosynthesis	K00626 K01641 (K00021,K00054) ((K00869 (K17942,(K25517+K09128 K25518+K03186))),(K18689 K18690 K22813)) K06981 K01823	0.333333	FALSE	0.285714	FALSE	NA	No enzymes unique to module	NA	K00626,K01823	935900	K00626 is present in multiple modules: M00373/M00375/M00374/M00088/M00957/M00095/M00849,K01823 is present in multiple modules: M00095/M00849/M00096/M00364/M00365/M00366/M00367	0	0	1,0,0,0,0,1
M00096	Cac_ATCC_49725	Cac_ATCC_49725	C5 isoprenoid biosynthesis, non-mevalonate pathway	Pathway modules	Biosynthesis of terpenoids and polyketides	Terpenoid backbone biosynthesis	K01662 K00099 (K00991,K12506) K00919 (K01770,K12506) K03526 K03527 K01823	1	TRUE	1	TRUE	1	K00099,K00919,K00991,K01662,K01770,K03526,K03527	1,1,1,1,1,1,1	K00099,K00919,K00991,K01662,K01770,K01823,K03526,K03527	1.15611e+26	K01823 is present in multiple modules: M00095/M00849/M00096/M00364/M00365/M00366/M00367	1	1	1,1,1,1,1,1,1,1
M00364	Cac_ATCC_49725	Cac_ATCC_49725	C10-C20 isoprenoid biosynthesis, bacteria	Pathway modules	Biosynthesis of terpenoids and polyketides	Terpenoid backbone biosynthesis	K01823 (K00795,K13789,K13787)	1	TRUE	1	TRUE	NA	No enzymes unique to module	NA	K01823,K13787	9001039	K01823 is present in multiple modules: M00095/M00849/M00096/M00364/M00365/M00366/M00367,K13787 is present in multiple modules: M00364/M00365/M00921	1	1	1,1
M00365	Cac_ATCC_49725	Cac_ATCC_49725	C10-C20 isoprenoid biosynthesis, archaea	Pathway modules	Biosynthesis of terpenoids and polyketides	Terpenoid backbone biosynthesis	K01823 K13787	1	TRUE	1	TRUE	NA	No enzymes unique to module	NA	K01823,K13787	9001039	K01823 is present in multiple modules: M00095/M00849/M00096/M00364/M00365/M00366/M00367,K13787 is present in multiple modules: M00364/M00365/M00921	1	1	1,1
M00366	Cac_ATCC_49725	Cac_ATCC_49725	C10-C20 isoprenoid biosynthesis, plants	Pathway modules	Biosynthesis of terpenoids and polyketides	Terpenoid backbone biosynthesis	K01823 K14066 K00787 K13789	0.25	FALSE	0.25	FALSE	NA	No enzymes unique to module	NA	K01823	900	K01823 is present in multiple modules: M00095/M00849/M00096/M00364/M00365/M00366/M00367	0	0	1,0,0,0
M00367	Cac_ATCC_49725	Cac_ATCC_49725	C10-C20 isoprenoid biosynthesis, non-plant eukaryotes	Pathway modules	Biosynthesis of terpenoids and polyketides	Terpenoid backbone biosynthesis	K01823 K00787 K00804	0.333333	FALSE	0.333333	FALSE	NA	No enzymes unique to module	NA	K01823	900	K01823 is present in multiple modules: M00095/M00849/M00096/M00364/M00365/M00366/M00367	0	0	1,0,0
M00097	Cac_ATCC_49725	Cac_ATCC_49725	beta-Carotene biosynthesis, GGAP => beta-carotene	Pathway modules	Biosynthesis of terpenoids and polyketides	Plant terpenoid biosynthesis	K02291 K02293 K15744 K00514 K09835 K06443	0.166667	FALSE	0.166667	FALSE	1	K02291	1	K02291	674	None	0	0	1,0,0,0,0,0
M00780	Cac_ATCC_49725	Cac_ATCC_49725	Tetracycline/oxytetracycline biosynthesis, pretetramide => tetracycline/oxytetracycline	Pathway modules	Biosynthesis of terpenoids and polyketides	Type II polyketide biosynthesis	K14251 K14252 K14253 K14254 K14255 K14256 K21301	0.142857	FALSE	0.142857	FALSE	NA	No enzymes unique to module	NA	K14254	223	K14254 is present in multiple modules: M00780/M00823	0	0	0,0,0,1,0,0,0
M00823	Cac_ATCC_49725	Cac_ATCC_49725	Chlortetracycline biosynthesis, pretetramide => chlortetracycline	Pathway modules	Biosynthesis of terpenoids and polyketides	Type II polyketide biosynthesis	K14251 K14252 K14253 K14254 K14255 K14256 K21301 K14257+K21297	0.125	FALSE	0.125	FALSE	NA	No enzymes unique to module	NA	K14254	223	K14254 is present in multiple modules: M00780/M00823	0	0	0,0,0,1,0,0,0,0
M00793	Cac_ATCC_49725	Cac_ATCC_49725	dTDP-L-rhamnose biosynthesis	Pathway modules	Biosynthesis of terpenoids and polyketides	Polyketide sugar unit biosynthesis	K00973 K01710 (K01790 K00067,K23987)	1	TRUE	1	TRUE	1	K00067,K00973,K01710,K23987	1,1,1,1	K00067,K00973,K01710,K23987	1787178617881780	None	1	1	1,1,1
M00953	Cac_ATCC_49725	Cac_ATCC_49725	Mugineic acid biosynthesis, methionine => 3-epihydroxymugineic acid	Pathway modules	Biosynthesis of other secondary metabolites	Biosynthesis of phytochemical compounds	K00789 K05953 K14271 K22374 K18054	0.2	FALSE	0.2	FALSE	NA	No enzymes unique to module	NA	K00789	1328	K00789 is present in multiple modules: M00609/M00034/M00035/M00368/M00953	0	0	1,0,0,0,0
M00848	Cac_ATCC_49725	Cac_ATCC_49725	Aurachin biosynthesis, anthranilate => aurachin A	Pathway modules	Biosynthesis of other secondary metabolites	Biosynthesis of other antibiotics	K09460 K02078+K14245+K14246+K22798 K22799 K22800 K21272 K21271 K22801 K22802	0	FALSE	0.03125	FALSE	1	K02078	1	K02078	977	No KOfam profile for K21271,No KOfam profile for K09460,No KOfam profile for K22800,No KOfam profile for K14245,No KOfam profile for K22799,No KOfam profile for K22801,No KOfam profile for K21272,No KOfam profile for K14246,No KOfam profile for K22802,No KOfam profile for K22798	0	0	0,0,0,0,0,0,0,0
M00951	Cac_ATCC_49725	Cac_ATCC_49725	Cremeomycin biosynthesis, aspartate/3,4-AHBA => cremeomycin	Pathway modules	Biosynthesis of other secondary metabolites	Biosynthesis of other antibiotics	K25562 K25597 K25563 K25594 K25598	0.2	FALSE	0.2	FALSE	1	K25562	2	K25562,K25562	8211874	No KOfam profile for K25598	0	0	2,0,0,0,0
M00835	Cac_ATCC_49725	Cac_ATCC_49725	Pyocyanine biosynthesis, chorismate => pyocyanine	Pathway modules	Biosynthesis of other secondary metabolites	Biosynthesis of other bacterial compounds	K13063 K20261 K06998 K20260 K20262 K21103 K20940	0.142857	FALSE	0.142857	FALSE	1	K06998	1	K06998	1165	None	0	0	0,0,1,0,0,0,0
M00921	Cac_ATCC_49725	Cac_ATCC_49725	Cyclooctatin biosynthesis, dimethylallyl-PP + isopentenyl-PP => cyclooctatin	Pathway modules	Biosynthesis of other secondary metabolites	Biosynthesis of other bacterial compounds	K13787 K18686 K22997 K22998	0.25	FALSE	0.25	FALSE	NA	No enzymes unique to module	NA	K13787	1039	K13787 is present in multiple modules: M00364/M00365/M00921	0	0	1,0,0,0
M00878	Cac_ATCC_49725	Cac_ATCC_49725	Phenylacetate degradation, phenylaxetate => acetyl-CoA/succinyl-CoA	Pathway modules	Xenobiotics biodegradation	Aromatics degradation	K01912 K02609+K02610+K02611+K02612+K02613 K15866 K02618 K02615 K01692 K00074	0.142857	FALSE	0.142857	FALSE	NA	No enzymes unique to module	NA	K01692	119	K01692 is present in multiple modules: M00087/M00957/M00878	0	0	0,0,0,0,0,1,0
M00651	Cac_ATCC_49725	Cac_ATCC_49725	Vancomycin resistance, D-Ala-D-Lac type	Signature modules	Gene set	Drug resistance	(K18345 K18344 K07260 K18346),(K18351 K18352 K18354 K18353) (K18347 K15739 K08641)	0	FALSE	0.142857	FALSE	1	K18346	1	K18346	550	None	0	0	0,0
M00704	Cac_ATCC_49725	Cac_ATCC_49725	Tetracycline resistance, efflux pump Tet38	Signature modules	Gene set	Drug resistance	K18906 K08168	0.5	FALSE	0.5	FALSE	1	K08168	1	K08168	1894	None	0	0	0,1
M00714	Cac_ATCC_49725	Cac_ATCC_49725	Multidrug resistance, efflux pump QacA	Signature modules	Gene set	Drug resistance	K18938 K08167	0.5	FALSE	0.5	FALSE	1	K08167	1	K08167	703	None	0	0	0,1
M00611	Cac_ATCC_49725	Cac_ATCC_49725	Oxygenic photosynthesis in plants and cyanobacteria	Signature modules	Module set	Metabolic capacity	(M00161,M00163) M00165	0	FALSE	0.363636	FALSE	NA	No enzymes unique to module	NA	K00134,K00134,K00615,K00927,K01624,K01808,K02446	1.34413e+23	K02446 is present in multiple modules: M00003/M00165/M00167/M00611/M00612,K00134 is present in multiple modules: M00001/M00002/M00003/M00308/M00552/M00165/M00166/M00611/M00612,K01624 is present in multiple modules: M00001/M00003/M00165/M00167/M00345/M00344/M00611/M00612,K01808 is present in multiple modules: M00004/M00007/M00165/M00167/M00611/M00612,K00927 is present in multiple modules: M00001/M…	NA	0	0,0
M00612	Cac_ATCC_49725	Cac_ATCC_49725	Anoxygenic photosynthesis in purple bacteria	Signature modules	Module set	Metabolic capacity	M00597 M00165	0	FALSE	0.363636	FALSE	NA	No enzymes unique to module	NA	K00134,K00134,K00615,K00927,K01624,K01808,K02446	1.34413e+23	K02446 is present in multiple modules: M00003/M00165/M00167/M00611/M00612,K00134 is present in multiple modules: M00001/M00002/M00003/M00308/M00552/M00165/M00166/M00611/M00612,K01624 is present in multiple modules: M00001/M00003/M00165/M00167/M00345/M00344/M00611/M00612,K01808 is present in multiple modules: M00004/M00007/M00165/M00167/M00611/M00612,K00927 is present in multiple modules: M00001/M…	NA	0	0,0
M00613	Cac_ATCC_49725	Cac_ATCC_49725	Anoxygenic photosynthesis in green nonsulfur bacteria	Signature modules	Module set	Metabolic capacity	M00597 M00376	0	FALSE	0.0961538	FALSE	NA	No enzymes unique to module	NA	K00239,K00240,K00241,K01679,K01961,K02160	1.79618e+20	K01679 is present in multiple modules: M00009/M00011/M00173/M00376/M00613/M00614,K01961 is present in multiple modules: M00376/M00082/M00613,K00240 is present in multiple modules: M00009/M00011/M00173/M00376/M00374/M00149/M00613/M00614,K00239 is present in multiple modules: M00009/M00011/M00173/M00376/M00374/M00149/M00613/M00614,K00241 is present in multiple modules: M00009/M00011/M00173/M00376/M…	NA	0	0,0
M00614	Cac_ATCC_49725	Cac_ATCC_49725	Anoxygenic photosynthesis in green sulfur bacteria	Signature modules	Module set	Metabolic capacity	M00598 M00173	0	FALSE	0.3	FALSE	NA	No enzymes unique to module	NA	K00024,K00031,K00239,K00240,K00241,K01679,K01681,K01958	8.40206e+29	K00024 is present in multiple modules: M00009/M00011/M00012/M00740/M00168/M00173/M00374/M00620/M00346/M00614,K01679 is present in multiple modules: M00009/M00011/M00173/M00376/M00613/M00614,K01958 is present in multiple modules: M00173/M00614,K00240 is present in multiple modules: M00009/M00011/M00173/M00376/M00374/M00149/M00613/M00614,K00031 is present in multiple modules: M00009/M00010/M00740/M…	NA	0	0,0
M00617	Cac_ATCC_49725	Cac_ATCC_49725	Methanogen	Signature modules	Module set	Metabolic capacity	M00567,M00357,M00356,M00563	0	FALSE	0.25	FALSE	NA	No enzymes unique to module	NA	K00925,K13788	613612	K00925 is present in multiple modules: M00579/M00357/M00617/M00618,K13788 is present in multiple modules: M00579/M00617/M00618	NA	0	0
M00618	Cac_ATCC_49725	Cac_ATCC_49725	Acetogen	Signature modules	Module set	Metabolic capacity	M00377 M00579	0.5	FALSE	0.714286	FALSE	NA	No enzymes unique to module	NA	K00297,K00925,K01491,K01938,K13788	1.57161e+17	K01938 is present in multiple modules: M00377/M00140/M00618,K01491 is present in multiple modules: M00377/M00140/M00618,K00297 is present in multiple modules: M00377/M00618,K00925 is present in multiple modules: M00579/M00357/M00617/M00618,K13788 is present in multiple modules: M00579/M00617/M00618	NA	0	0,1
M00615	Cac_ATCC_49725	Cac_ATCC_49725	Nitrate assimilation	Signature modules	Module set	Metabolic capacity	(K02575,K15576+K15577+K15578-K15579) M00531	0.5	FALSE	0.5	FALSE	1	K02575,K15577	1,1	K02575,K15577	2991868	None	NA	0	1,0
M00616	Cac_ATCC_49725	Cac_ATCC_49725	Sulfate-sulfur assimilation	Signature modules	Module set	Metabolic capacity	(K02048,K23163)+K02046+K02047+K02045 M00176	0	FALSE	0.444444	FALSE	NA	No enzymes unique to module	NA	K00390,K00392,K00956,K00957	5702156572571	K00392 is present in multiple modules: M00176/M00616,K00956 is present in multiple modules: M00176/M00616,K00957 is present in multiple modules: M00176/M00616,K00390 is present in multiple modules: M00176/M00616	NA	0	0,0
M00001	Cac_MSK075	Cac_MSK075	Glycolysis (Embden-Meyerhof pathway), glucose => pyruvate	Pathway modules	Carbohydrate metabolism	Central carbohydrate metabolism	(K00844,K12407,K00845,K25026,K00886,K08074,K00918) (K01810,K06859,K13810,K15916) (K00850,K16370,K21071,K00918) (K01623,K01624,K11645,K16305,K16306) K01803 ((K00134,K00150) K00927,K11389) (K01834,K15633,K15634,K15635) K01689 (K00873,K12406)	1	TRUE	1	TRUE	NA	No enzymes unique to module	NA	K00134,K00134,K00873,K00886,K00927,K01624,K01689,K01803,K01810,K01834,K21071,K25026,K25026	5.96192e+45	K01834 is present in multiple modules: M00001/M00002/M00003,K00873 is present in multiple modules: M00001/M00002,K25026 is present in multiple modules: M00001/M00549/M00909,K00886 is present in multiple modules: M00001/M00549,K01803 is present in multiple modules: M00001/M00002/M00003,K01810 is present in multiple modules: M00001/M00004/M00892/M00909,K00134 is present in multiple modules: M00001/…	1	1	3,1,1,1,1,1,1,1,1
M00002	Cac_MSK075	Cac_MSK075	Glycolysis, core module involving three-carbon compounds	Pathway modules	Carbohydrate metabolism	Central carbohydrate metabolism	K01803 ((K00134,K00150) K00927,K11389) (K01834,K15633,K15634,K15635) K01689 (K00873,K12406)	1	TRUE	1	TRUE	NA	No enzymes unique to module	NA	K00134,K00134,K00873,K00927,K01689,K01803,K01834	5.96192e+23	K01834 is present in multiple modules: M00001/M00002/M00003,K00873 is present in multiple modules: M00001/M00002,K01803 is present in multiple modules: M00001/M00002/M00003,K00134 is present in multiple modules: M00001/M00002/M00003/M00308/M00552/M00165/M00166/M00611/M00612,K01689 is present in multiple modules: M00001/M00002/M00003/M00346,K00927 is present in multiple modules: M00001/M00002/M000…	1	1	1,1,1,1,1
M00003	Cac_MSK075	Cac_MSK075	Gluconeogenesis, oxaloacetate => fructose-6P	Pathway modules	Carbohydrate metabolism	Central carbohydrate metabolism	(K01596,K01610) K01689 (K01834,K15633,K15634,K15635) K00927 (K00134,K00150) K01803 ((K01623,K01624,K11645) (K03841,K02446,K11532,K01086,K04041),K01622)	1	TRUE	1	TRUE	1	K01596	1	K00134,K00134,K00927,K01596,K01624,K01689,K01803,K01834,K02446	5.96192e+32	K01834 is present in multiple modules: M00001/M00002/M00003,K02446 is present in multiple modules: M00003/M00165/M00167/M00611/M00612,K01803 is present in multiple modules: M00001/M00002/M00003,K00134 is present in multiple modules: M00001/M00002/M00003/M00308/M00552/M00165/M00166/M00611/M00612,K01689 is present in multiple modules: M00001/M00002/M00003/M00346,K00927 is present in multiple module…	1	1	1,1,1,1,2,1,1
M00307	Cac_MSK075	Cac_MSK075	Pyruvate oxidation, pyruvate => acetyl-CoA	Pathway modules	Carbohydrate metabolism	Central carbohydrate metabolism	((K00163,K00161+K00162)+K00627+K00382-K13997),K00169+K00170+K00171+(K00172,K00189),K03737	1	TRUE	1	TRUE	1	K00163,K00627	1,1	K00163,K00382,K00627	2211185254	K00382 is present in multiple modules: M00307/M00009/M00011/M00532/M00621/M00036/M00032	1	1	1
M00009	Cac_MSK075	Cac_MSK075	Citrate cycle (TCA cycle, Krebs cycle)	Pathway modules	Carbohydrate metabolism	Central carbohydrate metabolism	(K01647,K05942) (K01681,K01682) (K00031,K00030) ((K00164+K00658,K01616)+K00382,K00174+K00175-K00177-K00176) (K01902+K01903,K01899+K01900,K18118) (K00234+K00235+K00236+(K00237,K25801),K00239+K00240+K00241-(K00242,K18859,K18860),K00244+K00245+K00246-K00247) (K01676,K01679,K01677+K01678) (K00026,K00025,K00024,K00116)	1	TRUE	1	TRUE	NA	No enzymes unique to module	NA	K00024,K00031,K00116,K00239,K00240,K00241,K00382,K01616,K01647,K01679,K01681,K18118	8.79214e+42	K00024 is present in multiple modules: M00009/M00011/M00012/M00740/M00168/M00173/M00374/M00620/M00346/M00614,K01679 is present in multiple modules: M00009/M00011/M00173/M00376/M00613/M00614,K01616 is present in multiple modules: M00009/M00011,K01647 is present in multiple modules: M00009/M00010/M00012/M00740,K00116 is present in multiple modules: M00009/M00011,K00382 is present in multiple module…	1	1	1,1,1,1,1,1,1,2
M00010	Cac_MSK075	Cac_MSK075	Citrate cycle, first carbon oxidation, oxaloacetate => 2-oxoglutarate	Pathway modules	Carbohydrate metabolism	Central carbohydrate metabolism	(K01647,K05942) (K01681,K01682) (K00031,K00030)	1	TRUE	1	TRUE	NA	No enzymes unique to module	NA	K00031,K01647,K01681	9211812635	K00031 is present in multiple modules: M00009/M00010/M00740/M00173/M00614,K01681 is present in multiple modules: M00009/M00010/M00012/M00740/M00173/M00614,K01647 is present in multiple modules: M00009/M00010/M00012/M00740	1	1	1,1,1
M00011	Cac_MSK075	Cac_MSK075	Citrate cycle, second carbon oxidation, 2-oxoglutarate => oxaloacetate	Pathway modules	Carbohydrate metabolism	Central carbohydrate metabolism	((K00164+K00658,K01616)+K00382,K00174+K00175-K00177-K00176) (K01902+K01903,K01899+K01900,K18118) (K00234+K00235+K00236+(K00237,K25801),K00239+K00240+K00241-(K00242,K18859,K18860),K00244+K00245+K00246-K00247) (K01676,K01679,K01677+K01678) (K00026,K00025,K00024,K00116)	1	TRUE	1	TRUE	NA	No enzymes unique to module	NA	K00024,K00116,K00239,K00240,K00241,K00382,K01616,K01679,K18118	8.74151e+32	K00024 is present in multiple modules: M00009/M00011/M00012/M00740/M00168/M00173/M00374/M00620/M00346/M00614,K01679 is present in multiple modules: M00009/M00011/M00173/M00376/M00613/M00614,K01616 is present in multiple modules: M00009/M00011,K00116 is present in multiple modules: M00009/M00011,K00382 is present in multiple modules: M00307/M00009/M00011/M00532/M00621/M00036/M00032,K00240 is prese…	1	1	1,1,1,1,2
M00004	Cac_MSK075	Cac_MSK075	Pentose phosphate pathway (Pentose phosphate cycle)	Pathway modules	Carbohydrate metabolism	Central carbohydrate metabolism	(K13937,((K00036,K19243) (K01057,K07404))) K00033 K01783 (K01807,K01808) K00615 ((K00616 (K01810,K06859,K15916)),K13810)	1	TRUE	1	TRUE	NA	No enzymes unique to module	NA	K00033,K00036,K00615,K00616,K01057,K01783,K01808,K01810	687,602,604,603,600,585,72,1852	K00036 is present in multiple modules: M00004/M00006/M00008,K01810 is present in multiple modules: M00001/M00004/M00892/M00909,K01808 is present in multiple modules: M00004/M00007/M00165/M00167/M00611/M00612,K00616 is present in multiple modules: M00004/M00007,K01783 is present in multiple modules: M00004/M00007,K00033 is present in multiple modules: M00004/M00006,K00615 is present in multiple mo…	1	1	1,1,1,1,1,1
M00006	Cac_MSK075	Cac_MSK075	Pentose phosphate pathway, oxidative phase, glucose 6P => ribulose 5P	Pathway modules	Carbohydrate metabolism	Central carbohydrate metabolism	(K13937,((K00036,K19243) (K01057,K07404))) K00033	1	TRUE	1	TRUE	NA	No enzymes unique to module	NA	K00033,K00036,K01057	687602600	K00033 is present in multiple modules: M00004/M00006,K01057 is present in multiple modules: M00004/M00006/M00008,K00036 is present in multiple modules: M00004/M00006/M00008	1	1	1,1
M00007	Cac_MSK075	Cac_MSK075	Pentose phosphate pathway, non-oxidative phase, fructose 6P => ribose 5P	Pathway modules	Carbohydrate metabolism	Central carbohydrate metabolism	K00615 (K00616,K13810) K01783 (K01807,K01808)	1	TRUE	1	TRUE	NA	No enzymes unique to module	NA	K00615,K00616,K01783,K01808	604,603,585,72	K00615 is present in multiple modules: M00004/M00007/M00165/M00167/M00611/M00612,K01808 is present in multiple modules: M00004/M00007/M00165/M00167/M00611/M00612,K00616 is present in multiple modules: M00004/M00007,K01783 is present in multiple modules: M00004/M00007	1	1	1,1,1,1
M00005	Cac_MSK075	Cac_MSK075	PRPP biosynthesis, ribose 5P => PRPP	Pathway modules	Carbohydrate metabolism	Central carbohydrate metabolism	K00948	1	TRUE	1	TRUE	1	K00948	1	K00948	1929	None	1	1	1
M00008	Cac_MSK075	Cac_MSK075	Entner-Doudoroff pathway, glucose-6P => glyceraldehyde-3P + pyruvate	Pathway modules	Carbohydrate metabolism	Central carbohydrate metabolism	K00036 (K01057,K07404) K01690 K01625	0.5	FALSE	0.5	FALSE	NA	No enzymes unique to module	NA	K00036,K01057	602600	K01057 is present in multiple modules: M00004/M00006/M00008,K00036 is present in multiple modules: M00004/M00006/M00008	0	0	1,1,0,0
M00308	Cac_MSK075	Cac_MSK075	Semi-phosphorylative Entner-Doudoroff pathway, gluconate => glycerate-3P	Pathway modules	Carbohydrate metabolism	Central carbohydrate metabolism	K05308 K00874 K01625 (K00134 K00927,K00131,K18978)	0.25	FALSE	0.4	FALSE	NA	No enzymes unique to module	NA	K00134,K00134,K00927	5961919597	K00927 is present in multiple modules: M00001/M00002/M00003/M00308/M00552/M00165/M00166/M00611/M00612,K00134 is present in multiple modules: M00001/M00002/M00003/M00308/M00552/M00165/M00166/M00611/M00612	0	0	0,0,0,1
M00014	Cac_MSK075	Cac_MSK075	Glucuronate pathway (uronate pathway)	Pathway modules	Carbohydrate metabolism	Other carbohydrate metabolism	K00012 ((K12447 K16190),(K00699 (K01195,K14756))) K00002 K13247 -- K03331 (K05351,K00008) K00854	0.25	FALSE	0.222222	FALSE	1	K00854	1	K00012,K00854	1463318	K00012 is present in multiple modules: M00014/M00129,'--' steps are assumed incomplete	0	0	1,0,0,0,0,0,0,1
M00632	Cac_MSK075	Cac_MSK075	Galactose degradation, Leloir pathway, galactose => alpha-D-glucose-1P	Pathway modules	Carbohydrate metabolism	Other carbohydrate metabolism	K01785 K00849 K00965 K01784	1	TRUE	1	TRUE	1	K01784,K01785	2,1	K00849,K00965,K01784,K01784,K01785	8598601730489860	K00965 is present in multiple modules: M00632/M00554,K00849 is present in multiple modules: M00632/M00554	1	1	1,1,1,2
M00552	Cac_MSK075	Cac_MSK075	D-galactonate degradation, De Ley-Doudoroff pathway, D-galactonate => glycerate-3P	Pathway modules	Carbohydrate metabolism	Other carbohydrate metabolism	K01684 K00883 K01631 K00134 K00927	0.4	FALSE	0.4	FALSE	NA	No enzymes unique to module	NA	K00134,K00134,K00927	5961919597	K00927 is present in multiple modules: M00001/M00002/M00003/M00308/M00552/M00165/M00166/M00611/M00612,K00134 is present in multiple modules: M00001/M00002/M00003/M00308/M00552/M00165/M00166/M00611/M00612	0	0	0,0,0,2,1
M00129	Cac_MSK075	Cac_MSK075	Ascorbate biosynthesis, animals, glucose-1P => ascorbate	Pathway modules	Carbohydrate metabolism	Other carbohydrate metabolism	K00963 K00012 K00699 K01195 K00002 K01053 K00103	0.285714	FALSE	0.285714	FALSE	NA	No enzymes unique to module	NA	K00012,K00963	14631880	K00012 is present in multiple modules: M00014/M00129,K00963 is present in multiple modules: M00129/M00854/M00549	0	0	1,1,0,0,0,0,0
M00114	Cac_MSK075	Cac_MSK075	Ascorbate biosynthesis, plants, fructose-6P => ascorbate	Pathway modules	Carbohydrate metabolism	Other carbohydrate metabolism	K01809 K17497 K00966 K10046 K14190 K10047 K17744 K00225	0.125	FALSE	0.125	FALSE	1	K01809	1	K01809	817	None	0	0	1,0,0,0,0,0,0,0
M00550	Cac_MSK075	Cac_MSK075	Ascorbate degradation, ascorbate => D-xylulose-5P	Pathway modules	Carbohydrate metabolism	Other carbohydrate metabolism	K02821+K02822+K03475 K03476 K03078 K03079 K03077	0.2	FALSE	0.333333	FALSE	1	K02821,K03077,K03475	1,1,1	K02821,K03077,K03475	15563131555	None	0	0	0,0,0,0,1
M00854	Cac_MSK075	Cac_MSK075	Glycogen biosynthesis, glucose-1P => glycogen/starch	Pathway modules	Carbohydrate metabolism	Other carbohydrate metabolism	(K00963 (K00693+K00750,K16150,K16153,K13679,K20812)),(K00975 (K00703,K13679,K20812)) (K00700,K16149)	0	FALSE	0.333333	FALSE	NA	No enzymes unique to module	NA	K00963	1880	K00963 is present in multiple modules: M00129/M00854/M00549	0	0	0,0
M00549	Cac_MSK075	Cac_MSK075	Nucleotide sugar biosynthesis, glucose => UDP-glucose	Pathway modules	Carbohydrate metabolism	Other carbohydrate metabolism	(K00844,K00845,K25026,K12407,K00886) (K01835,K15779,K15778) (K00963,K12447)	0.666667	FALSE	0.666667	FALSE	NA	No enzymes unique to module	NA	K00886,K00963,K25026,K25026	50118802721561	K00886 is present in multiple modules: M00001/M00549,K25026 is present in multiple modules: M00001/M00549/M00909,K00963 is present in multiple modules: M00129/M00854/M00549	0	0	3,0,1
M00554	Cac_MSK075	Cac_MSK075	Nucleotide sugar biosynthesis, galactose => UDP-galactose	Pathway modules	Carbohydrate metabolism	Other carbohydrate metabolism	K00849 K00965	1	TRUE	1	TRUE	NA	No enzymes unique to module	NA	K00849,K00965	859860	K00965 is present in multiple modules: M00632/M00554,K00849 is present in multiple modules: M00632/M00554	1	1	1,1
M00892	Cac_MSK075	Cac_MSK075	UDP-N-acetyl-D-glucosamine biosynthesis, eukaryotes, glucose => UDP-GlcNAc	Pathway modules	Carbohydrate metabolism	Other carbohydrate metabolism	(K00844,K12407,K00845) K01810 K00820 K00621 K01836 K00972	0.333333	FALSE	0.333333	FALSE	NA	No enzymes unique to module	NA	K00820,K01810	9751852	K01810 is present in multiple modules: M00001/M00004/M00892/M00909,K00820 is present in multiple modules: M00892/M00909	0	0	0,1,1,0,0,0
M00909	Cac_MSK075	Cac_MSK075	UDP-N-acetyl-D-glucosamine biosynthesis, prokaryotes, glucose => UDP-GlcNAc	Pathway modules	Carbohydrate metabolism	Other carbohydrate metabolism	(K00845,K25026) (K01810,K13810,K15916) K00820 K03431 K04042	1	TRUE	1	TRUE	1	K03431,K04042	1,1	K00820,K01810,K03431,K04042,K25026,K25026	9.75185e+20	K01810 is present in multiple modules: M00001/M00004/M00892/M00909,K00820 is present in multiple modules: M00892/M00909,K25026 is present in multiple modules: M00001/M00549/M00909	1	1	2,1,1,1,1
M00012	Cac_MSK075	Cac_MSK075	Glyoxylate cycle	Pathway modules	Carbohydrate metabolism	Other carbohydrate metabolism	K01647 (K01681,K01682) K01637 (K01638,K19282) (K00026,K00025,K00024)	0.6	FALSE	0.6	FALSE	NA	No enzymes unique to module	NA	K00024,K01647,K01681	871812635	K01681 is present in multiple modules: M00009/M00010/M00012/M00740/M00173/M00614,K00024 is present in multiple modules: M00009/M00011/M00012/M00740/M00168/M00173/M00374/M00620/M00346/M00614,K01647 is present in multiple modules: M00009/M00010/M00012/M00740	0	0	1,1,0,0,1
M00373	Cac_MSK075	Cac_MSK075	Ethylmalonyl pathway	Pathway modules	Carbohydrate metabolism	Other carbohydrate metabolism	K00626 K00023 K17865 K14446 K14447 K14448 K14449 K08691 K14451 K01965+K01966 K05606 K01847	0.0833333	FALSE	0.0833333	FALSE	NA	No enzymes unique to module	NA	K00626	181	K00626 is present in multiple modules: M00373/M00375/M00374/M00088/M00957/M00095/M00849	0	0	1,0,0,0,0,0,0,0,0,0,0,0
M00740	Cac_MSK075	Cac_MSK075	Methylaspartate cycle	Pathway modules	Carbohydrate metabolism	Other carbohydrate metabolism	K01647 K01681 K00031 K00261 K19268+K01846 K04835 K19280 K14449 K19281 K19282 K00024	0.363636	FALSE	0.363636	FALSE	NA	No enzymes unique to module	NA	K00024,K00031,K01647,K01681	879211812635	K00031 is present in multiple modules: M00009/M00010/M00740/M00173/M00614,K01681 is present in multiple modules: M00009/M00010/M00012/M00740/M00173/M00614,K00024 is present in multiple modules: M00009/M00011/M00012/M00740/M00168/M00173/M00374/M00620/M00346/M00614,K01647 is present in multiple modules: M00009/M00010/M00012/M00740	0	0	1,1,1,0,0,0,0,0,0,0,1
M00532	Cac_MSK075	Cac_MSK075	Photorespiration	Pathway modules	Carbohydrate metabolism	Other carbohydrate metabolism	(K01601-K01602) K19269 K11517 K03781 K14272 K00600 K00830 (K15893,K15919) K15918 K00281+K00605+K00382+K02437	0.3	FALSE	0.3	FALSE	1	K02437,K03781	1,1	K00281,K00382,K00600,K00605,K02437,K03781	2.53119e+20	K00600 is present in multiple modules: M00532/M00346/M00140/M00141,K00281 is present in multiple modules: M00532/M00621,K00605 is present in multiple modules: M00532/M00621,K00382 is present in multiple modules: M00307/M00009/M00011/M00532/M00621/M00036/M00032	0	0	0,0,0,1,0,1,0,0,0,1
M00741	Cac_MSK075	Cac_MSK075	Propanoyl-CoA metabolism, propanoyl-CoA => succinyl-CoA	Pathway modules	Carbohydrate metabolism	Other carbohydrate metabolism	(K01965+K01966,K11263+(K18472,K19312+K22568),K01964+K15036+K15037) K05606 (K01847,K01848+K01849)	0	FALSE	0.166667	FALSE	NA	No enzymes unique to module	NA	K11263	891	K11263 is present in multiple modules: M00741/M00082	0	0	0,0,0
M00131	Cac_MSK075	Cac_MSK075	Inositol phosphate metabolism, Ins(1,3,4,5)P4 => Ins(1,3,4)P3 => myo-inositol	Pathway modules	Carbohydrate metabolism	Other carbohydrate metabolism	K01106 K01107 K01109 K01092	0.25	FALSE	0.25	FALSE	1	K01092	2	K01092,K01092	502351	None	0	0	0,0,0,2
M00165	Cac_MSK075	Cac_MSK075	Reductive pentose phosphate cycle (Calvin cycle)	Pathway modules	Energy metabolism	Carbon fixation	K00855 (K01601-K01602) K00927 (K05298,K00150,K00134) (K01623,K01624) (K03841,K02446,K11532,K01086) K00615 (K01623,K01624) (K01100,K11532,K01086) K00615 (K01807,K01808)	0.727273	FALSE	0.727273	FALSE	NA	No enzymes unique to module	NA	K00134,K00134,K00615,K00927,K01624,K01808,K02446	596,1919,604,597,1422,72,2166	K02446 is present in multiple modules: M00003/M00165/M00167/M00611/M00612,K00134 is present in multiple modules: M00001/M00002/M00003/M00308/M00552/M00165/M00166/M00611/M00612,K01624 is present in multiple modules: M00001/M00003/M00165/M00167/M00345/M00344/M00611/M00612,K01808 is present in multiple modules: M00004/M00007/M00165/M00167/M00611/M00612,K00927 is present in multiple modules: M00001/M…	0	0	0,0,1,2,1,1,1,1,0,1,1
M00166	Cac_MSK075	Cac_MSK075	Reductive pentose phosphate cycle, ribulose-5P => glyceraldehyde-3P	Pathway modules	Energy metabolism	Carbon fixation	K00855 (K01601-K01602) K00927 (K05298,K00150,K00134)	0.5	FALSE	0.5	FALSE	NA	No enzymes unique to module	NA	K00134,K00134,K00927	5961919597	K00927 is present in multiple modules: M00001/M00002/M00003/M00308/M00552/M00165/M00166/M00611/M00612,K00134 is present in multiple modules: M00001/M00002/M00003/M00308/M00552/M00165/M00166/M00611/M00612	0	0	0,0,1,2
M00167	Cac_MSK075	Cac_MSK075	Reductive pentose phosphate cycle, glyceraldehyde-3P => ribulose-5P	Pathway modules	Energy metabolism	Carbon fixation	(K01623,K01624) (K03841,K02446,K11532,K01086) K00615 (K01623,K01624) (K01100,K11532,K01086) K00615 (K01807,K01808)	0.857143	TRUE	0.857143	TRUE	NA	No enzymes unique to module	NA	K00615,K01624,K01808,K02446	604,1422,72,2166	K01624 is present in multiple modules: M00001/M00003/M00165/M00167/M00345/M00344/M00611/M00612,K02446 is present in multiple modules: M00003/M00165/M00167/M00611/M00612,K01808 is present in multiple modules: M00004/M00007/M00165/M00167/M00611/M00612,K00615 is present in multiple modules: M00004/M00007/M00165/M00167/M00611/M00612	1	0	1,1,1,1,0,1,1
M00168	Cac_MSK075	Cac_MSK075	CAM (Crassulacean acid metabolism), dark	Pathway modules	Energy metabolism	Carbon fixation	K01595 (K00025,K00026,K00024)	0.5	FALSE	0.5	FALSE	NA	No enzymes unique to module	NA	K00024	87	K00024 is present in multiple modules: M00009/M00011/M00012/M00740/M00168/M00173/M00374/M00620/M00346/M00614	0	0	0,1
M00173	Cac_MSK075	Cac_MSK075	Reductive citrate cycle (Arnon-Buchanan cycle)	Pathway modules	Energy metabolism	Carbon fixation	(K00169+K00170+K00171+K00172,K03737) ((K01007,K01006) K01595,K01959+K01960,K01958) K00024 (K01676,K01679,K01677+K01678) (K00239+K00240-K00241-K00242,K00244+K00245-K00246-K00247,K18556+K18557+K18558+K18559+K18560) (K01902+K01903) (K00174+K00175-K00177-K00176) K00031 (K01681,K01682) (K15230+K15231,K15232+K15233 K15234)	0.6	FALSE	0.6	FALSE	NA	No enzymes unique to module	NA	K00024,K00031,K00239,K00240,K00241,K01679,K01681,K01958	8.79211e+26	K00024 is present in multiple modules: M00009/M00011/M00012/M00740/M00168/M00173/M00374/M00620/M00346/M00614,K01679 is present in multiple modules: M00009/M00011/M00173/M00376/M00613/M00614,K01958 is present in multiple modules: M00173/M00614,K00240 is present in multiple modules: M00009/M00011/M00173/M00376/M00374/M00149/M00613/M00614,K00031 is present in multiple modules: M00009/M00010/M00740/M…	0	0	0,1,1,1,1,0,0,1,1,0
M00376	Cac_MSK075	Cac_MSK075	3-Hydroxypropionate bi-cycle	Pathway modules	Energy metabolism	Carbon fixation	(K02160+K01961+K01962+K01963) K14468 K14469 K15052 K05606 (K01847,K01848+K01849) (K14471+K14472) (K00239+K00240+K00241) K01679 K08691 K14449 K14470 K09709	0.153846	FALSE	0.192308	FALSE	NA	No enzymes unique to module	NA	K00239,K00240,K00241,K01679,K01961,K02160	1.18212e+21	K01679 is present in multiple modules: M00009/M00011/M00173/M00376/M00613/M00614,K01961 is present in multiple modules: M00376/M00082/M00613,K00240 is present in multiple modules: M00009/M00011/M00173/M00376/M00374/M00149/M00613/M00614,K00239 is present in multiple modules: M00009/M00011/M00173/M00376/M00374/M00149/M00613/M00614,K00241 is present in multiple modules: M00009/M00011/M00173/M00376/M…	0	0	0,0,0,0,0,0,0,1,1,0,0,0,0
M00375	Cac_MSK075	Cac_MSK075	Hydroxypropionate-hydroxybutylate cycle	Pathway modules	Energy metabolism	Carbon fixation	(K01964+K15037+K15036) K15017 K15039 K15018 K15019 K15020 K05606 (K01848+K01849) (K15038,K15017) K14465 (K14466,K18861) K14534 K15016 K00626	0.0714286	FALSE	0.0714286	FALSE	NA	No enzymes unique to module	NA	K00626	181	K00626 is present in multiple modules: M00373/M00375/M00374/M00088/M00957/M00095/M00849	0	0	0,0,0,0,0,0,0,0,0,0,0,0,0,1
M00374	Cac_MSK075	Cac_MSK075	Dicarboxylate-hydroxybutyrate cycle	Pathway modules	Energy metabolism	Carbon fixation	(K00169+K00170+K00171+K00172) K01007 K01595 K00024 (K01677+K01678) (K00239+K00240-K00241-K18860) (K01902+K01903) (K15038,K15017) K14465 (K14467,K18861) K14534 K15016 K00626	0.230769	FALSE	0.230769	FALSE	NA	No enzymes unique to module	NA	K00024,K00239,K00240,K00241,K00626	8.71182e+16	K00024 is present in multiple modules: M00009/M00011/M00012/M00740/M00168/M00173/M00374/M00620/M00346/M00614,K00240 is present in multiple modules: M00009/M00011/M00173/M00376/M00374/M00149/M00613/M00614,K00626 is present in multiple modules: M00373/M00375/M00374/M00088/M00957/M00095/M00849,K00239 is present in multiple modules: M00009/M00011/M00173/M00376/M00374/M00149/M00613/M00614,K00241 is pr…	0	0	0,0,0,1,0,1,0,0,0,0,0,0,1
M00377	Cac_MSK075	Cac_MSK075	Reductive acetyl-CoA pathway (Wood-Ljungdahl pathway)	Pathway modules	Energy metabolism	Carbon fixation	K00198 (K05299-K15022,K22015+K25123+K25124) K01938 K01491-K01500 K00297-K25007-K25008 K15023 K14138+K00197+K00194	0.428571	FALSE	0.428571	FALSE	NA	No enzymes unique to module	NA	K00297,K01491,K01938	1696938656	K01491 is present in multiple modules: M00377/M00140/M00618,K00297 is present in multiple modules: M00377/M00618,K01938 is present in multiple modules: M00377/M00140/M00618	0	0	0,0,1,1,1,0,0
M00579	Cac_MSK075	Cac_MSK075	Phosphate acetyltransferase-acetate kinase pathway, acetyl-CoA => acetate	Pathway modules	Energy metabolism	Carbon fixation	(K00625,K13788,K15024) K00925	1	TRUE	1	TRUE	NA	No enzymes unique to module	NA	K00925,K13788	14111412	K00925 is present in multiple modules: M00579/M00357/M00617/M00618,K13788 is present in multiple modules: M00579/M00617/M00618	1	1	1,1
M00620	Cac_MSK075	Cac_MSK075	Incomplete reductive citrate cycle, acetyl-CoA => oxoglutarate	Pathway modules	Energy metabolism	Carbon fixation	(K00169+K00170+K00171+K00172) (K01959+K01960) K00024 (K01677+K01678) (K18209+K18210) (K01902+K01903) (K00174+K00175+K00176+K00177)	0.142857	FALSE	0.142857	FALSE	NA	No enzymes unique to module	NA	K00024	87	K00024 is present in multiple modules: M00009/M00011/M00012/M00740/M00168/M00173/M00374/M00620/M00346/M00614	0	0	0,0,1,0,0,0,0
M00567	Cac_MSK075	Cac_MSK075	Methanogenesis, CO2 => methane	Pathway modules	Energy metabolism	Methane metabolism	(K00200+K00201+K00202+K00203-K11261+(K00205,K11260,K00204)) K00672 K01499 (K00319,K13942) K00320 (K00577+K00578+K00579+K00580+K00581-K00582-K00583+K00584) (K00399+K00401+K00402) (K22480+K22481+K22482,K03388+K03389+K03390,K08264+K08265,K03388+K03389+K03390+K14127+(K14126+K14128,K22516+K00125))	0	FALSE	0.0625	FALSE	NA	No enzymes unique to module	NA	K08264	1458	K08264 is present in multiple modules: M00567/M00357/M00356/M00563	0	0	0,0,0,0,0,0,0,0
M00357	Cac_MSK075	Cac_MSK075	Methanogenesis, acetate => methane	Pathway modules	Energy metabolism	Methane metabolism	((K00925 K00625),K01895) (K00193+K00197+K00194) (K00577+K00578+K00579+K00580+K00581-K00582-K00583+K00584) (K00399+K00401+K00402) (K22480+K22481+K22482,K03388+K03389+K03390,K08264+K08265,K03388+K03389+K03390+K14127+(K14126+K14128,K22516+K00125))	0	FALSE	0.25	FALSE	NA	No enzymes unique to module	NA	K00925,K08264	14111458	K08264 is present in multiple modules: M00567/M00357/M00356/M00563,K00925 is present in multiple modules: M00579/M00357/M00617/M00618	0	0	0,0,0,0,0
M00356	Cac_MSK075	Cac_MSK075	Methanogenesis, methanol => methane	Pathway modules	Energy metabolism	Methane metabolism	K14080+K04480+K14081 K00399+K00401+K00402 (K22480+K22481+K22482,K03388+K03389+K03390,K08264+K08265,K03388+K03389+K03390+K14127+(K14126+K14128,K22516+K00125))	0	FALSE	0.166667	FALSE	NA	No enzymes unique to module	NA	K08264	1458	K08264 is present in multiple modules: M00567/M00357/M00356/M00563	0	0	0,0,0
M00563	Cac_MSK075	Cac_MSK075	Methanogenesis, methylamine/dimethylamine/trimethylamine => methane	Pathway modules	Energy metabolism	Methane metabolism	K14082 ((K16177-K16176),(K16179-K16178),(K14084-K14083)) K00399+K00401+K00402 (K22480+K22481+K22482,K03388+K03389+K03390,K08264+K08265,K03388+K03389+K03390+K14127+(K14126+K14128,K22516+K00125))	0	FALSE	0.125	FALSE	NA	No enzymes unique to module	NA	K08264	1458	K08264 is present in multiple modules: M00567/M00357/M00356/M00563	0	0	0,0,0,0
M00346	Cac_MSK075	Cac_MSK075	Formaldehyde assimilation, serine pathway	Pathway modules	Energy metabolism	Methane metabolism	K00600 K00830 K00018 K11529 K01689 K01595 K00024 K08692+K14067 K08691	0.333333	FALSE	0.333333	FALSE	NA	No enzymes unique to module	NA	K00024,K00600,K01689	8721751944	K00600 is present in multiple modules: M00532/M00346/M00140/M00141,K00024 is present in multiple modules: M00009/M00011/M00012/M00740/M00168/M00173/M00374/M00620/M00346/M00614,K01689 is present in multiple modules: M00001/M00002/M00003/M00346	0	0	1,0,0,0,1,0,1,0,0
M00345	Cac_MSK075	Cac_MSK075	Formaldehyde assimilation, ribulose monophosphate pathway	Pathway modules	Energy metabolism	Methane metabolism	(((K08093,K13812) K08094),K13831) (K00850,K16370,K21071) K01624	0.666667	FALSE	0.666667	FALSE	NA	No enzymes unique to module	NA	K01624,K21071	14222018	K01624 is present in multiple modules: M00001/M00003/M00165/M00167/M00345/M00344/M00611/M00612,K21071 is present in multiple modules: M00001/M00345	0	0	0,1,1
M00344	Cac_MSK075	Cac_MSK075	Formaldehyde assimilation, xylulose monophosphate pathway	Pathway modules	Energy metabolism	Methane metabolism	K17100 K00863 K01624 K03841	0.5	FALSE	0.5	FALSE	1	K00863	1	K00863,K01624	16941422	K01624 is present in multiple modules: M00001/M00003/M00165/M00167/M00345/M00344/M00611/M00612	0	0	0,1,1,0
M00530	Cac_MSK075	Cac_MSK075	Dissimilatory nitrate reduction, nitrate => ammonia	Pathway modules	Energy metabolism	Nitrogen metabolism	(K00370+K00371+K00374,K02567+K02568) (K00362+K00363,K03385+K15876)	0.5	FALSE	0.5	FALSE	NA	No enzymes unique to module	NA	K00370,K00371,K00374	197019691967	K00371 is present in multiple modules: M00530/M00529/M00804,K00370 is present in multiple modules: M00530/M00529/M00804,K00374 is present in multiple modules: M00530/M00529	0	0	1,0
M00529	Cac_MSK075	Cac_MSK075	Denitrification, nitrate => nitrogen	Pathway modules	Energy metabolism	Nitrogen metabolism	(K00370+K00371+K00374,K02567+K02568) (K00368,K15864) (K04561+K02305) K00376	0.5	FALSE	0.625	FALSE	1	K04561	1	K00368,K00370,K00371,K00374,K04561	1.9662e+18	K00371 is present in multiple modules: M00530/M00529/M00804,K00370 is present in multiple modules: M00530/M00529/M00804,K00374 is present in multiple modules: M00530/M00529,K00368 is present in multiple modules: M00529/M00973	0	0	1,1,0,0
M00804	Cac_MSK075	Cac_MSK075	Complete nitrification, comammox, ammonia => nitrite => nitrate	Pathway modules	Energy metabolism	Nitrogen metabolism	K10944+K10945+K10946 K10535 K00370+K00371	0.333333	FALSE	0.333333	FALSE	NA	No enzymes unique to module	NA	K00370,K00371	19701969	K00371 is present in multiple modules: M00530/M00529/M00804,K00370 is present in multiple modules: M00530/M00529/M00804	0	0	0,0,1
M00973	Cac_MSK075	Cac_MSK075	Anammox, nitrite + ammonia => nitrogen	Pathway modules	Energy metabolism	Nitrogen metabolism	(K00368,K15864) (K20932+K20933+K20934) K20935	0.333333	FALSE	0.333333	FALSE	NA	No enzymes unique to module	NA	K00368	1966	K00368 is present in multiple modules: M00529/M00973	0	0	1,0,0
M00176	Cac_MSK075	Cac_MSK075	Assimilatory sulfate reduction, sulfate => H2S	Pathway modules	Energy metabolism	Sulfur metabolism	(((K13811,K00958+K00860,K00955+K00957,K00956+K00957+K00860) K00390),(K13811 K05907)) (K00380+K00381,K00392)	0.5	FALSE	0.888889	TRUE	NA	No enzymes unique to module	NA	K00390,K00392,K00956,K00957	145382314511452	K00957 is present in multiple modules: M00176/M00616,K00956 is present in multiple modules: M00176/M00616,K00392 is present in multiple modules: M00176/M00616,K00390 is present in multiple modules: M00176/M00616	0	0	0,1
M00149	Cac_MSK075	Cac_MSK075	Succinate dehydrogenase, prokaryotes	Pathway modules	Energy metabolism	ATP synthesis	K00241+(K00242,K18859,K18860)+K00239+K00240	0	FALSE	0.75	TRUE	NA	No enzymes unique to module	NA	K00239,K00240,K00241	118211811183	K00240 is present in multiple modules: M00009/M00011/M00173/M00376/M00374/M00149/M00613/M00614,K00241 is present in multiple modules: M00009/M00011/M00173/M00376/M00374/M00149/M00613/M00614,K00239 is present in multiple modules: M00009/M00011/M00173/M00376/M00374/M00149/M00613/M00614	0	0	0
M00151	Cac_MSK075	Cac_MSK075	Cytochrome bc1 complex respiratory unit	Pathway modules	Energy metabolism	ATP synthesis	((K00412+K00413,K00410)+K00411),K03886+K03887+K03888,K03890+K03891+K03889	1	TRUE	1	TRUE	1	K03889,K03890,K03891	1,1,1	K03889,K03890,K03891	266267268	None	1	1	1
M00154	Cac_MSK075	Cac_MSK075	Cytochrome c oxidase	Pathway modules	Energy metabolism	ATP synthesis	(K02257+K02262+K02256+K02261+K02263+K02264+K02265+K02266+K02267+K02268+K02270-K02271+K02272-K02273+K02258+K02259+K02260)	0	FALSE	0.133333	FALSE	1	K02257,K02259	1,1	K02257,K02259	605607	None	0	0	0
M00155	Cac_MSK075	Cac_MSK075	Cytochrome c oxidase, prokaryotes	Pathway modules	Energy metabolism	ATP synthesis	K02275+(K02274+K02276,K15408)-K02277	1	TRUE	1	TRUE	1	K02274,K02275,K02276	1,1,1	K02274,K02275,K02276	20263265	None	1	1	1
M00157	Cac_MSK075	Cac_MSK075	F-type ATPase, prokaryotes and chloroplasts	Pathway modules	Energy metabolism	ATP synthesis	K02111+K02112+K02113+K02114+K02115+K02108+K02109+K02110	1	TRUE	1	TRUE	1	K02108,K02109,K02110,K02111,K02112,K02113,K02114,K02115	1,1,1,1,1,1,1,1	K02108,K02109,K02110,K02111,K02112,K02113,K02114,K02115	1.9842e+31	None	1	1	1
M00082	Cac_MSK075	Cac_MSK075	Fatty acid biosynthesis, initiation	Pathway modules	Lipid metabolism	Fatty acid metabolism	(K11262,(K02160+K01961,K11263)+(K01962+K01963,K18472)) (K00665,K00667+K00668,K11533,(K00645 (K00648,K18473)))	0	FALSE	0.333333	FALSE	NA	No enzymes unique to module	NA	K01961,K02160,K11263	188187891	K01961 is present in multiple modules: M00376/M00082/M00613,K02160 is present in multiple modules: M00376/M00082/M00613,K11263 is present in multiple modules: M00741/M00082	0	0	0,0
M00083	Cac_MSK075	Cac_MSK075	Fatty acid biosynthesis, elongation	Pathway modules	Lipid metabolism	Fatty acid metabolism	K00665,(K00667 K00668),K11533,((K00647,K09458) K00059 (K02372,K01716,K16363) (K00208,K02371,K10780,K00209))	0	FALSE	0.25	FALSE	NA	No enzymes unique to module	NA	K00059	84	K00059 is present in multiple modules: M00083/M00874/M00572	0	0	0
M00874	Cac_MSK075	Cac_MSK075	Fatty acid biosynthesis in mitochondria, fungi	Pathway modules	Lipid metabolism	Fatty acid metabolism	K11262 K03955+K00645 K09458 K00059 K22541 K07512	0.166667	FALSE	0.166667	FALSE	NA	No enzymes unique to module	NA	K00059	84	K00059 is present in multiple modules: M00083/M00874/M00572	0	0	0,0,0,1,0,0
M00086	Cac_MSK075	Cac_MSK075	beta-Oxidation, acyl-CoA synthesis	Pathway modules	Lipid metabolism	Fatty acid metabolism	K01897,K15013	1	TRUE	1	TRUE	1	K01897	4	K01897,K01897,K01897,K01897	151116211631160	None	4	4	4
M00087	Cac_MSK075	Cac_MSK075	beta-Oxidation	Pathway modules	Lipid metabolism	Fatty acid metabolism	(K00232,K00249,K00255,K06445,K09479) (((K01692,K07511,K13767) (K00022,K07516)),K01825,K01782,K07514,K07515,K10527) (K00632,K07508,K07509,K07513)	0	FALSE	0.25	FALSE	NA	No enzymes unique to module	NA	K01692	1904	K01692 is present in multiple modules: M00087/M00957/M00878	0	0	0,0,0
M00101	Cac_MSK075	Cac_MSK075	Cholesterol biosynthesis, squalene 2,3-epoxide => cholesterol	Pathway modules	Lipid metabolism	Sterol biosynthesis	K01852 K05917 (K00222,K19532) K07750 K07748 K13373 K09828 K01824 K00227 K00213	0.1	FALSE	0.1	FALSE	NA	No enzymes unique to module	NA	K09828	1004	K09828 is present in multiple modules: M00101/M00917	0	0	0,0,0,0,0,0,1,0,0,0
M00917	Cac_MSK075	Cac_MSK075	Phytosterol biosynthesis, squalene 2,3-epoxide => campesterol/sitosterol	Pathway modules	Lipid metabolism	Sterol biosynthesis	K01853 K00559 K14423 K23558 -- K08246 K05917 K00222 K01824 K08242 K14424 K00227 K00213 K09828	0.0714286	FALSE	0.0714286	FALSE	NA	No enzymes unique to module	NA	K09828	1004	K09828 is present in multiple modules: M00101/M00917,'--' steps are assumed incomplete	0	0	0,0,0,0,0,0,0,0,0,0,0,0,0,1
M00088	Cac_MSK075	Cac_MSK075	Ketone body biosynthesis, acetyl-CoA => acetoacetate/3-hydroxybutyrate/acetone	Pathway modules	Lipid metabolism	Lipid metabolism	K00626 K01641 K01640 K00019 K01574	0.2	FALSE	0.2	FALSE	NA	No enzymes unique to module	NA	K00626	181	K00626 is present in multiple modules: M00373/M00375/M00374/M00088/M00957/M00095/M00849	0	0	1,0,0,0,0
M00089	Cac_MSK075	Cac_MSK075	Triacylglycerol biosynthesis	Pathway modules	Lipid metabolism	Lipid metabolism	(K00629,K13506,K13507,K00630,K13508) (K00655,K13509,K13523,K19007,K13513,K13517,K13519,K14674,K22831) (K01080,K15728,K18693) (K11155,K11160,K14456,K22848,K22849)	0.25	FALSE	0.25	FALSE	1	K00655	2	K00655,K00655	2211273	None	0	0	0,2,0,0
M00098	Cac_MSK075	Cac_MSK075	Acylglycerol degradation	Pathway modules	Lipid metabolism	Lipid metabolism	(K01046,K12298,K16816,K13534,K14073,K14074,K14075,K14076,K22283,K14452,K22284,K14674,K14675,K17900) (K01054,K25824)	0.5	FALSE	0.5	FALSE	1	K01046	1	K01046	1664	None	0	0	1,0
M00093	Cac_MSK075	Cac_MSK075	Phosphatidylethanolamine (PE) biosynthesis, PA => PS => PE	Pathway modules	Lipid metabolism	Lipid metabolism	K00981 (K00998,K17103) K01613	0.333333	FALSE	0.333333	FALSE	1	K00981	1	K00981	404	None	0	0	1,0,0
M00048	Cac_MSK075	Cac_MSK075	De novo purine biosynthesis, PRPP + glutamine => IMP	Pathway modules	Nucleotide metabolism	Purine metabolism	K00764 (K01945,K11787,K11788,K13713) (K00601,K11175,K08289,K11787,K01492) (K01952,(K23269+K23264+K23265),(K23270+K23265)) (K01933,K11787,K11788 (K01587,K11808,K01589 K01588)) (K01923,K01587,K13713) K01756 (K00602,(K01492,K06863 K11176))	1	TRUE	1	TRUE	1	K00602,K00764,K01588,K01589,K01923,K01933,K01945,K08289,K11175,K23264,K23265,K23269	1,1,1,1,1,1,1,1,1,1,1,1	K00602,K00764,K01588,K01589,K01756,K01923,K01933,K01945,K08289,K11175,K23264,K23265,K23269	1.86013e+49	K01756 is present in multiple modules: M00048/M00049	1	1	1,1,2,1,1,1,1,1
M00049	Cac_MSK075	Cac_MSK075	Adenine ribonucleotide biosynthesis, IMP => ADP,ATP	Pathway modules	Nucleotide metabolism	Purine metabolism	K01939 K01756 (K00939,K18532,K18533,K00944) K00940	1	TRUE	1	TRUE	1	K00939,K01939	1,1	K00939,K00940,K01756,K01939	1001,94,1314,1418	K00940 is present in multiple modules: M00049/M00050/M00053/M00052/M00938,K01756 is present in multiple modules: M00048/M00049	1	1	1,1,1,1
M00050	Cac_MSK075	Cac_MSK075	Guanine ribonucleotide biosynthesis, IMP => GDP,GTP	Pathway modules	Nucleotide metabolism	Purine metabolism	K00088 K01951 K00942 (K00940,K18533)	1	TRUE	1	TRUE	1	K00088,K00942,K01951	1,1,1	K00088,K00940,K00942,K01951	956,94,577,954	K00940 is present in multiple modules: M00049/M00050/M00053/M00052/M00938	1	1	1,1,1,1
M00053	Cac_MSK075	Cac_MSK075	Deoxyribonucleotide biosynthesis, ADP/GDP/CDP/UDP => dATP/dGTP/dCTP/dUTP	Pathway modules	Nucleotide metabolism	Purine metabolism	(K00525+K00526,K10807+K10808) (K00940,K18533)	1	TRUE	1	TRUE	NA	No enzymes unique to module	NA	K00525,K00526,K00526,K00526,K00940	17,1498,1759,19,94	K00940 is present in multiple modules: M00049/M00050/M00053/M00052/M00938,K00525 is present in multiple modules: M00053/M00938,K00526 is present in multiple modules: M00053/M00938	1	1	1,1
M00958	Cac_MSK075	Cac_MSK075	Adenine ribonucleotide degradation, AMP => Urate	Pathway modules	Nucleotide metabolism	Purine metabolism	((K01490 (K01081,K19970,K03787,K18550)),((K01081,K19970,K11751,K03787,K02566,K08693) (K01488,K19572,K05810))) (K03783,K03784,K09913,K05810) (K00106,K00087+K13479+K13480,K13481+K13482,K11177+K11178+K13483)	0.666667	FALSE	0.75	TRUE	NA	No enzymes unique to module	NA	K01081,K02566,K03784,K05810	5392191080298	K03784 is present in multiple modules: M00958/M00959,K02566 is present in multiple modules: M00958/M00959,K01081 is present in multiple modules: M00958/M00959,K05810 is present in multiple modules: M00958/M00959/M00034	1	0	1,2,0
M00959	Cac_MSK075	Cac_MSK075	Guanine ribonucleotide degradation, GMP => Urate	Pathway modules	Nucleotide metabolism	Purine metabolism	(K01081,K19970,K11751,K03787,K02566,K08693,K20881) (K03783,K03784,K09913,K05810) K01487 (K00106,K00087+K13479+K13480,K13481+K13482,K11177+K11178+K13483)	0.5	FALSE	0.5	FALSE	NA	No enzymes unique to module	NA	K01081,K02566,K03784,K05810	5392191080298	K03784 is present in multiple modules: M00958/M00959,K02566 is present in multiple modules: M00958/M00959,K01081 is present in multiple modules: M00958/M00959,K05810 is present in multiple modules: M00958/M00959/M00034	0	0	2,2,0,0
M00051	Cac_MSK075	Cac_MSK075	De novo pyrimidine biosynthesis, glutamine (+ PRPP) => UMP	Pathway modules	Nucleotide metabolism	Pyrimidine metabolism	(K11540,(K11541 K01465),((K01954,K01955+K01956) (K00609+K00610,K00608) K01465)) (K00226,K00254,K17828) (K13421,K00762 K01591)	0.666667	FALSE	0.916667	TRUE	1	K00254,K00609,K00762,K01465,K01591,K01955,K01956	1,1,1,1,1,1,1	K00254,K00609,K00762,K01465,K01591,K01955,K01956	6.46571e+21	None	1	0	0,1,1
M00052	Cac_MSK075	Cac_MSK075	Pyrimidine ribonucleotide biosynthesis, UMP => UDP/UTP,CDP/CTP	Pathway modules	Nucleotide metabolism	Pyrimidine metabolism	(K13800,K13809,K09903) (K00940,K18533) K01937	0.666667	FALSE	0.666667	FALSE	1	K09903	1	K00940,K09903	94402	K00940 is present in multiple modules: M00049/M00050/M00053/M00052/M00938	0	0	1,1,0
M00938	Cac_MSK075	Cac_MSK075	Pyrimidine deoxyribonucleotide biosynthesis, UDP => dTTP	Pathway modules	Nucleotide metabolism	Pyrimidine metabolism	(K00525+K00526,K10807+K10808) (K00940,K18533) K01520 (K00560,K13998,K03465) K00943	1	TRUE	1	TRUE	1	K00560,K00943,K01520,K03465	1,1,2,2	K00525,K00526,K00526,K00526,K00560,K00940,K00943,K01520,K01520,K03465,K03465	17,1498,1759,19,1845,94,814,1499,506,1524,444	K00940 is present in multiple modules: M00049/M00050/M00053/M00052/M00938,K00525 is present in multiple modules: M00053/M00938,K00526 is present in multiple modules: M00053/M00938	1	1	1,1,2,3,1
M00046	Cac_MSK075	Cac_MSK075	Pyrimidine degradation, uracil => beta-alanine, thymine => 3-aminoisobutanoate	Pathway modules	Nucleotide metabolism	Pyrimidine metabolism	(K00207,K17722+K17723) K01464 (K01431,K06016)	0.333333	FALSE	0.333333	FALSE	1	K06016	1	K06016	1632	None	0	0	0,0,1
M00020	Cac_MSK075	Cac_MSK075	Serine biosynthesis, glycerate-3P => serine	Pathway modules	Amino acid metabolism	Serine and threonine metabolism	K00058 K00831 (K01079,K02203,K22305,K25528)	1	TRUE	1	TRUE	1	K00058,K01079	1,1	K00058,K00831,K01079	2038,1811,21	K00831 is present in multiple modules: M00020/M00124	1	1	1,1,1
M00018	Cac_MSK075	Cac_MSK075	Threonine biosynthesis, aspartate => homoserine => threonine	Pathway modules	Amino acid metabolism	Serine and threonine metabolism	(K00928,K12524,K12525,K12526) K00133 (K00003,K12524,K12525) (K00872,K02204,K02203) K01733	1	TRUE	1	TRUE	1	K00872,K01733	1,1	K00003,K00133,K00872,K00928,K01733	1.95812e+18	K00133 is present in multiple modules: M00018/M00033/M00017/M00016/M00525/M00526/M00527,K00928 is present in multiple modules: M00018/M00033/M00017/M00016/M00525/M00526/M00527,K00003 is present in multiple modules: M00018/M00017	1	1	1,1,1,1,1
M00621	Cac_MSK075	Cac_MSK075	Glycine cleavage system	Pathway modules	Amino acid metabolism	Serine and threonine metabolism	(K00281,K00282+K00283) K00605 K00382	1	TRUE	1	TRUE	NA	No enzymes unique to module	NA	K00281,K00382,K00605	2531185252	K00281 is present in multiple modules: M00532/M00621,K00605 is present in multiple modules: M00532/M00621,K00382 is present in multiple modules: M00307/M00009/M00011/M00532/M00621/M00036/M00032	1	1	1,1,1
M00555	Cac_MSK075	Cac_MSK075	Betaine biosynthesis, choline => betaine	Pathway modules	Amino acid metabolism	Serine and threonine metabolism	(K17755,((K00108,K11440,K00499) (K00130,K14085)))	0	FALSE	0.5	FALSE	1	K00108	1	K00108	1645	None	0	0	0
M00033	Cac_MSK075	Cac_MSK075	Ectoine biosynthesis, aspartate => ectoine	Pathway modules	Amino acid metabolism	Serine and threonine metabolism	K00928 K00133 K00836 K06718 K06720	0.4	FALSE	0.4	FALSE	NA	No enzymes unique to module	NA	K00133,K00928	12351236	K00928 is present in multiple modules: M00018/M00033/M00017/M00016/M00525/M00526/M00527,K00133 is present in multiple modules: M00018/M00033/M00017/M00016/M00525/M00526/M00527	0	0	1,1,0,0,0
M00021	Cac_MSK075	Cac_MSK075	Cysteine biosynthesis, serine => cysteine	Pathway modules	Amino acid metabolism	Cysteine and methionine metabolism	(K00640,K23304) (K01738,K13034,K17069)	1	TRUE	1	TRUE	1	K00640,K01738	1,1	K00640,K01738	12691268	None	1	1	1,1
M00609	Cac_MSK075	Cac_MSK075	Cysteine biosynthesis, methionine => cysteine	Pathway modules	Amino acid metabolism	Cysteine and methionine metabolism	K00789 K17462 K01243 K07173 K17216 K17217	0.5	FALSE	0.5	FALSE	1	K07173	1	K00789,K01243,K07173	58014501165	K00789 is present in multiple modules: M00609/M00034/M00035/M00368/M00953,K01243 is present in multiple modules: M00609/M00034	0	0	1,0,1,1,0,0
M00017	Cac_MSK075	Cac_MSK075	Methionine biosynthesis, aspartate => homoserine => methionine	Pathway modules	Amino acid metabolism	Cysteine and methionine metabolism	(K00928,K12524,K12525) K00133 (K00003,K12524,K12525) (K00651,K00641) K01739 (K01760,K14155) (K00548,K24042,K00549)	1	TRUE	1	TRUE	1	K00549,K00641,K01739,K14155	1,1,1,1	K00003,K00133,K00549,K00641,K00928,K01739,K14155	1958,1235,1695,935,1236,66,144	K00133 is present in multiple modules: M00018/M00033/M00017/M00016/M00525/M00526/M00527,K00928 is present in multiple modules: M00018/M00033/M00017/M00016/M00525/M00526/M00527,K00003 is present in multiple modules: M00018/M00017	1	1	1,1,1,1,1,1,1
M00034	Cac_MSK075	Cac_MSK075	Methionine salvage pathway	Pathway modules	Amino acid metabolism	Cysteine and methionine metabolism	K00789 K01611 K00797 ((K01243,K01244) K00899,(K00772,K05810)) K08963 (K16054,K08964 (K09880,K08965 K08966)) K08967 (K00815,K08969,K23977,K00832,K00838)	0.25	FALSE	0.25	FALSE	NA	No enzymes unique to module	NA	K00789,K01243,K05810	5801450298	K05810 is present in multiple modules: M00958/M00959/M00034,K00789 is present in multiple modules: M00609/M00034/M00035/M00368/M00953,K01243 is present in multiple modules: M00609/M00034	0	0	1,0,0,1,0,0,0,0
M00035	Cac_MSK075	Cac_MSK075	Methionine degradation	Pathway modules	Amino acid metabolism	Cysteine and methionine metabolism	K00789 (K00552,K00558,K17398,K17399) K01251 (K01697,K10150)	0.5	FALSE	0.5	FALSE	1	K00558	2	K00558,K00558,K00789	15011823580	K00789 is present in multiple modules: M00609/M00034/M00035/M00368/M00953	0	0	1,2,0,0
M00368	Cac_MSK075	Cac_MSK075	Ethylene biosynthesis, methionine => ethylene	Pathway modules	Amino acid metabolism	Cysteine and methionine metabolism	K00789 (K01762,K20772) K05933	0.333333	FALSE	0.333333	FALSE	NA	No enzymes unique to module	NA	K00789	580	K00789 is present in multiple modules: M00609/M00034/M00035/M00368/M00953	0	0	1,0,0
M00019	Cac_MSK075	Cac_MSK075	Valine/isoleucine biosynthesis, pyruvate => valine / 2-oxobutanoate => isoleucine	Pathway modules	Amino acid metabolism	Branched-chain amino acid metabolism	K01652+(K01653,K11258) K00053 K01687 K00826	1	TRUE	1	TRUE	NA	No enzymes unique to module	NA	K00053,K00826,K01652,K01652,K01653,K01687	2.03526e+22	K01652 is present in multiple modules: M00019/M00570,K01687 is present in multiple modules: M00019/M00570,K00053 is present in multiple modules: M00019/M00570,K01653 is present in multiple modules: M00019/M00570,K00826 is present in multiple modules: M00019/M00570/M00036/M00119	1	1	1,1,1,1
M00535	Cac_MSK075	Cac_MSK075	Isoleucine biosynthesis, pyruvate => 2-oxobutanoate	Pathway modules	Amino acid metabolism	Branched-chain amino acid metabolism	K09011 K01703+K01704 K00052	0.666667	FALSE	0.666667	FALSE	NA	No enzymes unique to module	NA	K00052,K01703,K01704	203920562057	K01704 is present in multiple modules: M00535/M00432,K00052 is present in multiple modules: M00535/M00432,K01703 is present in multiple modules: M00535/M00432	0	0	0,1,1
M00570	Cac_MSK075	Cac_MSK075	Isoleucine biosynthesis, threonine => 2-oxobutanoate => isoleucine	Pathway modules	Amino acid metabolism	Branched-chain amino acid metabolism	(K17989,K01754) K01652+(K01653,K11258) K00053 K01687 K00826	1	TRUE	1	TRUE	1	K01754	1	K00053,K00826,K01652,K01652,K01653,K01687,K01754	2.03526e+25	K01652 is present in multiple modules: M00019/M00570,K01687 is present in multiple modules: M00019/M00570,K00053 is present in multiple modules: M00019/M00570,K01653 is present in multiple modules: M00019/M00570,K00826 is present in multiple modules: M00019/M00570/M00036/M00119	1	1	1,1,1,1,1
M00432	Cac_MSK075	Cac_MSK075	Leucine biosynthesis, 2-oxoisovalerate => 2-oxoisocaproate	Pathway modules	Amino acid metabolism	Branched-chain amino acid metabolism	K01649 (K01702,K01703+K01704) K00052	1	TRUE	1	TRUE	1	K01649	1	K00052,K01649,K01703,K01704	2039123920562050	K01704 is present in multiple modules: M00535/M00432,K00052 is present in multiple modules: M00535/M00432,K01703 is present in multiple modules: M00535/M00432	1	1	1,1,1
M00036	Cac_MSK075	Cac_MSK075	Leucine degradation, leucine => acetoacetate + acetyl-CoA	Pathway modules	Amino acid metabolism	Branched-chain amino acid metabolism	K00826 ((K00166+K00167,K11381)+K09699+K00382) (K00253,K00249) (K01968+K01969) (K05607,K13766) K01640	0.166667	FALSE	0.222222	FALSE	NA	No enzymes unique to module	NA	K00382,K00826	1185258	K00826 is present in multiple modules: M00019/M00570/M00036/M00119,K00382 is present in multiple modules: M00307/M00009/M00011/M00532/M00621/M00036/M00032	0	0	1,0,0,0,0,0
M00016	Cac_MSK075	Cac_MSK075	Lysine biosynthesis, succinyl-DAP pathway, aspartate => lysine	Pathway modules	Amino acid metabolism	Lysine metabolism	(K00928,K12524,K12525,K12526) K00133 K01714 K00215 K00674 (K00821,K14267) K01439 K01778 (K01586,K12526)	1	TRUE	1	TRUE	1	K00674,K01439	1,1	K00133,K00215,K00674,K00821,K00928,K01439,K01586,K01714,K01714,K01778	1.23544e+36	K01778 is present in multiple modules: M00016/M00525/M00527,K00215 is present in multiple modules: M00016/M00525/M00526/M00527,K00133 is present in multiple modules: M00018/M00033/M00017/M00016/M00525/M00526/M00527,K01714 is present in multiple modules: M00016/M00525/M00526/M00527,K00821 is present in multiple modules: M00016/M00028/M00845,K01586 is present in multiple modules: M00016/M00525/M005…	1	1	1,1,2,1,1,1,1,1,1
M00525	Cac_MSK075	Cac_MSK075	Lysine biosynthesis, acetyl-DAP pathway, aspartate => lysine	Pathway modules	Amino acid metabolism	Lysine metabolism	K00928 K00133 K01714 K00215 K05822 K00841 K05823 K01778 K01586	0.777778	TRUE	0.777778	TRUE	1	K05823	1	K00133,K00215,K00928,K01586,K01714,K01714,K01778,K05823	1.23544e+27	K01778 is present in multiple modules: M00016/M00525/M00527,K00215 is present in multiple modules: M00016/M00525/M00526/M00527,K00133 is present in multiple modules: M00018/M00033/M00017/M00016/M00525/M00526/M00527,K01714 is present in multiple modules: M00016/M00525/M00526/M00527,K01586 is present in multiple modules: M00016/M00525/M00526/M00527,K00928 is present in multiple modules: M00018/M000…	1	0	1,1,2,1,0,0,1,1,1
M00526	Cac_MSK075	Cac_MSK075	Lysine biosynthesis, DAP dehydrogenase pathway, aspartate => lysine	Pathway modules	Amino acid metabolism	Lysine metabolism	(K00928,K12524,K12525,K12526) K00133 K01714 K00215 K03340 (K01586,K12526)	0.833333	TRUE	0.833333	TRUE	NA	No enzymes unique to module	NA	K00133,K00215,K00928,K01586,K01714,K01714	1.23544e+21	K00215 is present in multiple modules: M00016/M00525/M00526/M00527,K00133 is present in multiple modules: M00018/M00033/M00017/M00016/M00525/M00526/M00527,K01714 is present in multiple modules: M00016/M00525/M00526/M00527,K01586 is present in multiple modules: M00016/M00525/M00526/M00527,K00928 is present in multiple modules: M00018/M00033/M00017/M00016/M00525/M00526/M00527	1	0	1,1,2,1,0,1
M00527	Cac_MSK075	Cac_MSK075	Lysine biosynthesis, DAP aminotransferase pathway, aspartate => lysine	Pathway modules	Amino acid metabolism	Lysine metabolism	(K00928,K12524,K12525,K12526) K00133 K01714 K00215 K10206 K01778 (K01586,K12526)	0.857143	TRUE	0.857143	TRUE	NA	No enzymes unique to module	NA	K00133,K00215,K00928,K01586,K01714,K01714,K01778	1.23544e+24	K01778 is present in multiple modules: M00016/M00525/M00527,K00215 is present in multiple modules: M00016/M00525/M00526/M00527,K00133 is present in multiple modules: M00018/M00033/M00017/M00016/M00525/M00526/M00527,K01714 is present in multiple modules: M00016/M00525/M00526/M00527,K01586 is present in multiple modules: M00016/M00525/M00526/M00527,K00928 is present in multiple modules: M00018/M000…	1	0	1,1,2,1,0,1,1
M00032	Cac_MSK075	Cac_MSK075	Lysine degradation, lysine => saccharopine => acetoacetyl-CoA	Pathway modules	Amino acid metabolism	Lysine metabolism	K14157 K14085 K00825 (K15791+K00658+K00382) K00252 (K07514,(K07515,K07511) K00022)	0	FALSE	0.0555556	FALSE	NA	No enzymes unique to module	NA	K00382	1185	K00382 is present in multiple modules: M00307/M00009/M00011/M00532/M00621/M00036/M00032	0	0	0,0,0,0,0,0
M00956	Cac_MSK075	Cac_MSK075	Lysine degradation, bacteria, L-lysine => succinate	Pathway modules	Amino acid metabolism	Lysine metabolism	K01582 K09251 K00137 K07250 K00135 K15737 K15736	0.142857	FALSE	0.142857	FALSE	NA	No enzymes unique to module	NA	K00135	1751	K00135 is present in multiple modules: M00956/M00957/M00027	0	0	0,0,0,0,1,0,0
M00957	Cac_MSK075	Cac_MSK075	Lysine degradation, bacteria, L-lysine => glutarate => succinate/acetyl-CoA	Pathway modules	Amino acid metabolism	Lysine metabolism	K00468 K01506 (K14268,K07250) K00135 ((K15737 K15736),(K01041 K00252 (K01692,K01825,K01782) (K01825,K01782) K00626))	0.2	FALSE	0.333333	FALSE	NA	No enzymes unique to module	NA	K00135,K00626,K01692	17511811904	K00135 is present in multiple modules: M00956/M00957/M00027,K00626 is present in multiple modules: M00373/M00375/M00374/M00088/M00957/M00095/M00849,K01692 is present in multiple modules: M00087/M00957/M00878	0	0	0,0,0,1,0
M00028	Cac_MSK075	Cac_MSK075	Ornithine biosynthesis, glutamate => ornithine	Pathway modules	Amino acid metabolism	Arginine and proline metabolism	(K00618,K00619,K14681,K14682,K00620,K22477,K22478) ((K00930,K22478) K00145,K12659) (K00818,K00821) (K01438,K14677,K00620)	1	TRUE	1	TRUE	1	K00620,K00930	1,1	K00145,K00620,K00821,K00930	2273227422762270	K00821 is present in multiple modules: M00016/M00028/M00845,K00145 is present in multiple modules: M00028/M00845	1	1	1,1,1,1
M00844	Cac_MSK075	Cac_MSK075	Arginine biosynthesis, ornithine => arginine	Pathway modules	Amino acid metabolism	Arginine and proline metabolism	K00611 K01940 (K01755,K14681)	1	TRUE	1	TRUE	NA	No enzymes unique to module	NA	K00611,K01755,K01940	227722802279	K00611 is present in multiple modules: M00844/M00029,K01940 is present in multiple modules: M00844/M00845/M00029,K01755 is present in multiple modules: M00844/M00845/M00029	1	1	1,1,1
M00845	Cac_MSK075	Cac_MSK075	Arginine biosynthesis, glutamate => acetylcitrulline => arginine	Pathway modules	Amino acid metabolism	Arginine and proline metabolism	K22478 K00145 K00821 K09065 K01438 K01940 K01755	0.571429	FALSE	0.571429	FALSE	NA	No enzymes unique to module	NA	K00145,K00821,K01755,K01940	2273227622802270	K01940 is present in multiple modules: M00844/M00845/M00029,K00821 is present in multiple modules: M00016/M00028/M00845,K00145 is present in multiple modules: M00028/M00845,K01755 is present in multiple modules: M00844/M00845/M00029	0	0	0,1,1,0,0,1,1
M00029	Cac_MSK075	Cac_MSK075	Urea cycle	Pathway modules	Amino acid metabolism	Arginine and proline metabolism	K01948 K00611 K01940 (K01755,K14681) K01476	0.6	FALSE	0.6	FALSE	NA	No enzymes unique to module	NA	K00611,K01755,K01940	227722802279	K00611 is present in multiple modules: M00844/M00029,K01940 is present in multiple modules: M00844/M00845/M00029,K01755 is present in multiple modules: M00844/M00845/M00029	0	0	0,1,1,1,0
M00015	Cac_MSK075	Cac_MSK075	Proline biosynthesis, glutamate => proline	Pathway modules	Amino acid metabolism	Arginine and proline metabolism	((K00931 K00147),K12657) K00286	1	TRUE	1	TRUE	1	K00147,K00931	1,1	K00147,K00286,K00931	1131152106	K00286 is present in multiple modules: M00015/M00972	1	1	1,1
M00970	Cac_MSK075	Cac_MSK075	Proline degradation, proline => glutamate	Pathway modules	Amino acid metabolism	Arginine and proline metabolism	((K00318 K00294),K13821)	1	TRUE	1	TRUE	1	K13821	1	K13821	1444	None	1	1	1
M00972	Cac_MSK075	Cac_MSK075	Proline metabolism	Pathway modules	Amino acid metabolism	Arginine and proline metabolism	K00819 K00286 K00318	0.333333	FALSE	0.333333	FALSE	NA	No enzymes unique to module	NA	K00286	1152	K00286 is present in multiple modules: M00015/M00972	0	0	0,1,0
M00026	Cac_MSK075	Cac_MSK075	Histidine biosynthesis, PRPP => histidine	Pathway modules	Amino acid metabolism	Histidine metabolism	(K00765-K02502) (K01523 K01496,K11755,K14152) (K01814,K24017) (K02501+K02500,K01663) ((K01693 K00817 (K04486,K05602,K18649)),(K01089 K00817)) (K00013,K14152)	1	TRUE	1	TRUE	1	K00013,K00765,K00817,K01496,K01523,K01693,K02500,K02501,K05602	1,1,3,1,1,1,1,1,1	K00013,K00765,K00817,K00817,K00817,K01496,K01523,K01693,K02500,K02501,K05602,K24017	3.44653e+37	K24017 is present in multiple modules: M00026/M00023	1	1	1,1,1,1,1,1
M00045	Cac_MSK075	Cac_MSK075	Histidine degradation, histidine => N-formiminoglutamate => glutamate	Pathway modules	Amino acid metabolism	Histidine metabolism	K01745 K01712 K01468 (K01479,K00603,K13990,(K05603 K01458))	1	TRUE	1	TRUE	1	K01468,K01479,K01712,K01745	1,1,1,1	K01468,K01479,K01712,K01745	2090209520912090	None	1	1	1,1,1,1
M00022	Cac_MSK075	Cac_MSK075	Shikimate pathway, phosphoenolpyruvate + erythrose-4P => chorismate	Pathway modules	Amino acid metabolism	Aromatic amino acid metabolism	(K01626,K03856,K13853) (((K01735,K13829) ((K03785,K03786) K00014,K13832)),K13830) ((K00891,K13829) (K00800,K24018),K13830) K01736	1	TRUE	1	TRUE	1	K00014,K00800,K00891,K01626,K01735,K01736,K03786	1,1,1,1,1,1,1	K00014,K00800,K00891,K01626,K01735,K01736,K03786	5.56804e+20	None	1	1	1,1,1,1
M00023	Cac_MSK075	Cac_MSK075	Tryptophan biosynthesis, chorismate => tryptophan	Pathway modules	Amino acid metabolism	Aromatic amino acid metabolism	(((K01657+K01658,K13503,K13501,K01656) K00766),K13497) (((K01817,K24017) (K01656,K01609)),K13498,K13501) (K01695+(K01696,K06001),K01694)	1	TRUE	1	TRUE	1	K00766,K01609,K01657,K01658,K01695,K01696,K13498	1,1,1,1,1,1,1	K00766,K01609,K01657,K01658,K01695,K01696,K13498,K24017	1.74836e+29	K24017 is present in multiple modules: M00026/M00023	1	1	1,2,1
M00024	Cac_MSK075	Cac_MSK075	Phenylalanine biosynthesis, chorismate => phenylpyruvate => phenylalanine	Pathway modules	Amino acid metabolism	Aromatic amino acid metabolism	((K01850,K04092,K14187,K04093,K04516,K06208,K06209) (K01713,K04518,K05359),K14170) (K00832,K00838)	0.5	FALSE	0.666667	FALSE	1	K04518	1	K04093,K04518	18542217	K04093 is present in multiple modules: M00024/M00025	0	0	1,0
M00025	Cac_MSK075	Cac_MSK075	Tyrosine biosynthesis, chorismate => HPP => tyrosine	Pathway modules	Amino acid metabolism	Aromatic amino acid metabolism	(((K01850,K04092,K14170,K04093,K04516,K06208,K06209) (K04517,K00211)),K14187) (K00832,K00838)	0.5	FALSE	0.666667	FALSE	1	K04517	1	K04093,K04517	18542297	K04093 is present in multiple modules: M00024/M00025	0	0	1,0
M00533	Cac_MSK075	Cac_MSK075	Homoprotocatechuate degradation, homoprotocatechuate => 2-oxohept-3-enedioate	Pathway modules	Amino acid metabolism	Aromatic amino acid metabolism	K00455 K00151 K01826 K05921	0.25	FALSE	0.25	FALSE	1	K05921	1	K05921	2040	None	0	0	0,0,0,1
M00027	Cac_MSK075	Cac_MSK075	GABA (gamma-Aminobutyrate) shunt	Pathway modules	Amino acid metabolism	Other amino acid metabolism	K01580 (K13524,K07250,K00823,K16871) (K00135,K00139,K17761)	0.333333	FALSE	0.333333	FALSE	NA	No enzymes unique to module	NA	K00135	1751	K00135 is present in multiple modules: M00956/M00957/M00027	0	0	0,0,1
M00872	Cac_MSK075	Cac_MSK075	O-glycan biosynthesis, mannose type (core M3)	Pathway modules	Glycan metabolism	Glycan biosynthesis	K00728 K18207 K09654 K17547 K21031 K19872 K19873 K21052 K21032 K09668	0.1	FALSE	0.1	FALSE	1	K00728	1	K00728	1887	None	0	0	1,0,0,0,0,0,0,0,0,0
M00127	Cac_MSK075	Cac_MSK075	Thiamine biosynthesis, prokaryotes, AIR (+ DXP/tyrosine) => TMP/TPP	Pathway modules	Metabolism of cofactors and vitamins	Cofactor and vitamin metabolism	K03148+K03154 K03151 K03150 K03149 K03147 ((K00941 K00788),K14153,K21219) K00946	0.571429	FALSE	0.6875	FALSE	NA	No enzymes unique to module	NA	K00788,K00788,K00941,K00946,K03147,K03149,K03154	6.82229e+25	K00946 is present in multiple modules: M00127/M00895/M00896,K03154 is present in multiple modules: M00127/M00895,K03147 is present in multiple modules: M00127/M00895/M00896/M00897,K03149 is present in multiple modules: M00127/M00895,K00941 is present in multiple modules: M00127/M00895/M00896/M00899,K00788 is present in multiple modules: M00127/M00895/M00896/M00899	0	0	0,0,0,1,1,1,1
M00895	Cac_MSK075	Cac_MSK075	Thiamine biosynthesis, prokaryotes, AIR (+ DXP/glycine) => TMP/TPP	Pathway modules	Metabolism of cofactors and vitamins	Cofactor and vitamin metabolism	K03148+K03154 K03151 K03153 K03149 K10810 K03147 K00941 K00788 K00946	0.666667	FALSE	0.722222	FALSE	1	K03153	1	K00788,K00788,K00941,K00946,K03147,K03149,K03153,K03154	6.82229e+29	K00946 is present in multiple modules: M00127/M00895/M00896,K03154 is present in multiple modules: M00127/M00895,K03147 is present in multiple modules: M00127/M00895/M00896/M00897,K03149 is present in multiple modules: M00127/M00895,K00941 is present in multiple modules: M00127/M00895/M00896/M00899,K00788 is present in multiple modules: M00127/M00895/M00896/M00899	0	0	0,0,1,1,0,1,1,2,1
M00896	Cac_MSK075	Cac_MSK075	Thiamine biosynthesis, archaea, AIR (+ NAD+) => TMP/TPP	Pathway modules	Metabolism of cofactors and vitamins	Cofactor and vitamin metabolism	K22699 K03147 (K00941 (K00788,K21220),K21219) K00946	0.75	TRUE	0.8	TRUE	NA	No enzymes unique to module	NA	K00788,K00788,K00941,K00946,K03147	6.82229e+17	K00946 is present in multiple modules: M00127/M00895/M00896,K03147 is present in multiple modules: M00127/M00895/M00896/M00897,K00788 is present in multiple modules: M00127/M00895/M00896/M00899,K00941 is present in multiple modules: M00127/M00895/M00896/M00899	1	0	0,1,1,1
M00897	Cac_MSK075	Cac_MSK075	Thiamine biosynthesis, plants, AIR (+ NAD+) => TMP/thiamine/TPP	Pathway modules	Metabolism of cofactors and vitamins	Cofactor and vitamin metabolism	K03146 K03147 K14153 K22911 K00949	0.2	FALSE	0.2	FALSE	NA	No enzymes unique to module	NA	K03147	2288	K03147 is present in multiple modules: M00127/M00895/M00896/M00897	0	0	0,1,0,0,0
M00899	Cac_MSK075	Cac_MSK075	Thiamine salvage pathway, HMP/HET => TMP	Pathway modules	Metabolism of cofactors and vitamins	Cofactor and vitamin metabolism	K00878 ((K00941 K00788),K14153,K21219)	1	TRUE	1	TRUE	1	K00878	1	K00788,K00788,K00878,K00941	6822287681683	K00788 is present in multiple modules: M00127/M00895/M00896/M00899,K00941 is present in multiple modules: M00127/M00895/M00896/M00899	1	1	1,1
M00125	Cac_MSK075	Cac_MSK075	Riboflavin biosynthesis, plants and bacteria, GTP => riboflavin/FMN/FAD	Pathway modules	Metabolism of cofactors and vitamins	Cofactor and vitamin metabolism	(K01497,K14652) (K01498 K00082,K11752) (K22912,K20860,K20861,K20862,K21063,K21064) (K02858,K14652) K00794 K00793 (K20884 K22949,K11753)	1	TRUE	1	TRUE	1	K11752,K11753,K21064	1,1,2	K00793,K00794,K11752,K11753,K14652,K21064,K21064	5.8759e+22	K14652 is present in multiple modules: M00125/M00840,K00794 is present in multiple modules: M00125/M00911,K00793 is present in multiple modules: M00125/M00911	1	1	1,1,2,1,1,1,1
M00911	Cac_MSK075	Cac_MSK075	Riboflavin biosynthesis, fungi, GTP => riboflavin/FMN/FAD	Pathway modules	Metabolism of cofactors and vitamins	Cofactor and vitamin metabolism	K01497 K14654 K14655 -- K02858 K00794 K00793 K00861 K00953	0.222222	FALSE	0.222222	FALSE	NA	No enzymes unique to module	NA	K00793,K00794	587589	'--' steps are assumed incomplete,K00794 is present in multiple modules: M00125/M00911,K00793 is present in multiple modules: M00125/M00911	0	0	0,0,0,0,0,1,1,0,0
M00124	Cac_MSK075	Cac_MSK075	Pyridoxal-P biosynthesis, erythrose-4P => pyridoxal-P	Pathway modules	Metabolism of cofactors and vitamins	Cofactor and vitamin metabolism	K03472 K03473 K00831 K00097 K03474 K00275	0.166667	FALSE	0.166667	FALSE	NA	No enzymes unique to module	NA	K00831	1811	K00831 is present in multiple modules: M00020/M00124	0	0	0,0,1,0,0,0
M00916	Cac_MSK075	Cac_MSK075	Pyridoxal-P biosynthesis, R5P + glyceraldehyde-3P + glutamine => pyridoxal-P	Pathway modules	Metabolism of cofactors and vitamins	Cofactor and vitamin metabolism	K06215+K08681	1	TRUE	1	TRUE	1	K06215,K08681	1,1	K06215,K08681	926925	None	1	1	1
M00115	Cac_MSK075	Cac_MSK075	NAD biosynthesis, aspartate => quinolinate => NAD	Pathway modules	Metabolism of cofactors and vitamins	Cofactor and vitamin metabolism	(K00278,K06989) K03517 K00767 (K00969,K06210) (K01916,K01950)	0.8	TRUE	0.8	TRUE	1	K03517	1	K00767,K00969,K01916,K03517	1939,115,12,1940	K00969 is present in multiple modules: M00115/M00912,K01916 is present in multiple modules: M00115/M00912,K00767 is present in multiple modules: M00115/M00912	1	0	0,1,1,1,1
M00912	Cac_MSK075	Cac_MSK075	NAD biosynthesis, tryptophan => quinolinate => NAD	Pathway modules	Metabolism of cofactors and vitamins	Cofactor and vitamin metabolism	(K00453,K00463) (K01432,K14263,K07130) K00486 K01556 K00452 K00767 (K00969,K06210) (K01916,K01950)	0.375	FALSE	0.375	FALSE	NA	No enzymes unique to module	NA	K00767,K00969,K01916	1939,115,12	K00969 is present in multiple modules: M00115/M00912,K01916 is present in multiple modules: M00115/M00912,K00767 is present in multiple modules: M00115/M00912	0	0	0,0,0,0,0,1,1,1
M00119	Cac_MSK075	Cac_MSK075	Pantothenate biosynthesis, valine/L-aspartate => pantothenate	Pathway modules	Metabolism of cofactors and vitamins	Cofactor and vitamin metabolism	K00826 K00606 K00077 K01579 (K01918,K13799)	0.6	FALSE	0.6	FALSE	NA	No enzymes unique to module	NA	K00606,K00826,K01918,K01918	89,258,88,1363	K00606 is present in multiple modules: M00119/M00913/M00914,K01918 is present in multiple modules: M00119/M00913,K00826 is present in multiple modules: M00019/M00570/M00036/M00119	0	0	1,1,0,0,2
M00913	Cac_MSK075	Cac_MSK075	Pantothenate biosynthesis, 2-oxoisovalerate/spermine => pantothenate	Pathway modules	Metabolism of cofactors and vitamins	Cofactor and vitamin metabolism	K00606 K00077 K13367 K00128 K01918	0.4	FALSE	0.4	FALSE	NA	No enzymes unique to module	NA	K00606,K01918,K01918	89,88,1363	K00606 is present in multiple modules: M00119/M00913/M00914,K01918 is present in multiple modules: M00119/M00913	0	0	1,0,0,0,2
M00120	Cac_MSK075	Cac_MSK075	Coenzyme A biosynthesis, pantothenate => CoA	Pathway modules	Metabolism of cofactors and vitamins	Cofactor and vitamin metabolism	(K00867,K03525,K01947,K09680) ((K01922,K21977) K01598,K13038) (K02318,(K00954,K02201) K00859)	1	TRUE	1	TRUE	1	K00859,K00867,K00954	1,1,1	K00859,K00867,K00954,K13038	225621762069579	K13038 is present in multiple modules: M00120/M00914	1	1	1,1,1
M00914	Cac_MSK075	Cac_MSK075	Coenzyme A biosynthesis, archaea, 2-oxoisovalerate => 4-phosphopantoate => CoA	Pathway modules	Metabolism of cofactors and vitamins	Cofactor and vitamin metabolism	K00606 K00077 K06982 K09722 K13038 K02201 K09735	0.285714	FALSE	0.285714	FALSE	NA	No enzymes unique to module	NA	K00606,K13038	89579	K13038 is present in multiple modules: M00120/M00914,K00606 is present in multiple modules: M00119/M00913/M00914	0	0	1,0,0,0,1,0,0
M00572	Cac_MSK075	Cac_MSK075	Pimeloyl-ACP biosynthesis, BioC-BioH pathway, malonyl-ACP => pimeloyl-ACP	Pathway modules	Metabolism of cofactors and vitamins	Cofactor and vitamin metabolism	K02169 (K00647,K09458) K00059 K02372 K00208 (K02170,K09789,K19560,K19561)	0.166667	FALSE	0.166667	FALSE	NA	No enzymes unique to module	NA	K00059	84	K00059 is present in multiple modules: M00083/M00874/M00572	0	0	0,0,1,0,0,0
M00123	Cac_MSK075	Cac_MSK075	Biotin biosynthesis, pimeloyl-ACP/CoA => biotin	Pathway modules	Metabolism of cofactors and vitamins	Cofactor and vitamin metabolism	K00652 ((K00833,K19563) K01935,K19562) K01012	1	TRUE	1	TRUE	NA	No enzymes unique to module	NA	K00652,K00833,K01012,K01935	196,42,1667,43	K01935 is present in multiple modules: M00123/M00950/M00573/M00577,K00833 is present in multiple modules: M00123/M00577,K01012 is present in multiple modules: M00123/M00950/M00573/M00577,K00652 is present in multiple modules: M00123/M00950/M00573/M00577	1	1	1,1,1
M00950	Cac_MSK075	Cac_MSK075	Biotin biosynthesis, BioU pathway, pimeloyl-ACP/CoA => biotin	Pathway modules	Metabolism of cofactors and vitamins	Cofactor and vitamin metabolism	K00652 K25570 K01935 K01012	0.75	TRUE	0.75	TRUE	NA	No enzymes unique to module	NA	K00652,K01012,K01935	196,1667,43	K01935 is present in multiple modules: M00123/M00950/M00573/M00577,K01012 is present in multiple modules: M00123/M00950/M00573/M00577,K00652 is present in multiple modules: M00123/M00950/M00573/M00577	1	0	1,0,1,1
M00573	Cac_MSK075	Cac_MSK075	Biotin biosynthesis, BioI pathway, long-chain-acyl-ACP => pimeloyl-ACP => biotin	Pathway modules	Metabolism of cofactors and vitamins	Cofactor and vitamin metabolism	K16593 K00652 K19563 K01935 K01012	0.6	FALSE	0.6	FALSE	NA	No enzymes unique to module	NA	K00652,K01012,K01935	196,1667,43	K01935 is present in multiple modules: M00123/M00950/M00573/M00577,K01012 is present in multiple modules: M00123/M00950/M00573/M00577,K00652 is present in multiple modules: M00123/M00950/M00573/M00577	0	0	0,1,0,1,1
M00577	Cac_MSK075	Cac_MSK075	Biotin biosynthesis, BioW pathway, pimelate => pimeloyl-CoA => biotin	Pathway modules	Metabolism of cofactors and vitamins	Cofactor and vitamin metabolism	K01906 K00652 (K00833,K19563) K01935 K01012	1	TRUE	1	TRUE	1	K01906	1	K00652,K00833,K01012,K01906,K01935	196,42,1667,195,43	K01935 is present in multiple modules: M00123/M00950/M00573/M00577,K00833 is present in multiple modules: M00123/M00577,K01012 is present in multiple modules: M00123/M00950/M00573/M00577,K00652 is present in multiple modules: M00123/M00950/M00573/M00577	1	1	1,1,1,1,1
M00881	Cac_MSK075	Cac_MSK075	Lipoic acid biosynthesis, plants and bacteria, octanoyl-ACP => dihydrolipoyl-E2/H	Pathway modules	Metabolism of cofactors and vitamins	Cofactor and vitamin metabolism	K03801 K03644	1	TRUE	1	TRUE	1	K03801	1	K03644,K03801	249250	K03644 is present in multiple modules: M00881/M00882/M00883/M00884	1	1	1,1
M00882	Cac_MSK075	Cac_MSK075	Lipoic acid biosynthesis, eukaryotes, octanoyl-ACP => dihydrolipoyl-H	Pathway modules	Metabolism of cofactors and vitamins	Cofactor and vitamin metabolism	K23735 K03644	0.5	FALSE	0.5	FALSE	NA	No enzymes unique to module	NA	K03644	249	K03644 is present in multiple modules: M00881/M00882/M00883/M00884	0	0	0,1
M00883	Cac_MSK075	Cac_MSK075	Lipoic acid biosynthesis, animals and bacteria, octanoyl-ACP => dihydrolipoyl-H => dihydrolipoyl-E2	Pathway modules	Metabolism of cofactors and vitamins	Cofactor and vitamin metabolism	(K23735,K23734) K03644 (K10105,K16869)	0.333333	FALSE	0.333333	FALSE	NA	No enzymes unique to module	NA	K03644	249	K03644 is present in multiple modules: M00881/M00882/M00883/M00884	0	0	0,1,0
M00884	Cac_MSK075	Cac_MSK075	Lipoic acid biosynthesis, octanoyl-CoA => dihydrolipoyl-E2	Pathway modules	Metabolism of cofactors and vitamins	Cofactor and vitamin metabolism	K23750 K03644	0.5	FALSE	0.5	FALSE	NA	No enzymes unique to module	NA	K03644	249	K03644 is present in multiple modules: M00881/M00882/M00883/M00884	0	0	0,1
M00126	Cac_MSK075	Cac_MSK075	Tetrahydrofolate biosynthesis, GTP => THF	Pathway modules	Metabolism of cofactors and vitamins	Cofactor and vitamin metabolism	(K01495,K09007,K22391) (K01077,K01113,(K08310,K19965)) ((K13939,(K13940,K01633 K00950) K00796),(K01633 K13941)) (K11754,K20457) (K00287,K13998)	1	TRUE	1	TRUE	1	K00796,K00950,K01077,K22391	2,1,1,1	K00287,K00796,K00796,K00950,K01077,K01495,K01633,K11754,K22391	1844,2120,1369,1367,1755,1370,1368,91,226	K01495 is present in multiple modules: M00126/M00841/M00842/M00843,K01633 is present in multiple modules: M00126/M00840,K11754 is present in multiple modules: M00126/M00841,K00287 is present in multiple modules: M00126/M00840	1	1	2,1,1,1,1
M00840	Cac_MSK075	Cac_MSK075	Tetrahydrofolate biosynthesis, mediated by ribA and trpF, GTP => THF	Pathway modules	Metabolism of cofactors and vitamins	Cofactor and vitamin metabolism	K14652 K22100 -- K01633 K13941 K22099 K00287	0.428571	FALSE	0.428571	FALSE	NA	No enzymes unique to module	NA	K00287,K01633,K14652	18441368588	K14652 is present in multiple modules: M00125/M00840,K01633 is present in multiple modules: M00126/M00840,'--' steps are assumed incomplete,K00287 is present in multiple modules: M00126/M00840	0	0	1,0,0,1,0,0,1
M00841	Cac_MSK075	Cac_MSK075	Tetrahydrofolate biosynthesis, mediated by PTPS, GTP => THF	Pathway modules	Metabolism of cofactors and vitamins	Cofactor and vitamin metabolism	K01495 K22101 K13941 K11754 K13998	0.4	FALSE	0.4	FALSE	NA	No enzymes unique to module	NA	K01495,K11754	1370,91	K01495 is present in multiple modules: M00126/M00841/M00842/M00843,K11754 is present in multiple modules: M00126/M00841	0	0	1,0,0,1,0
M00842	Cac_MSK075	Cac_MSK075	Tetrahydrobiopterin biosynthesis, GTP => BH4	Pathway modules	Metabolism of cofactors and vitamins	Cofactor and vitamin metabolism	K01495 K01737 K00072	0.333333	FALSE	0.333333	FALSE	NA	No enzymes unique to module	NA	K01495	1370	K01495 is present in multiple modules: M00126/M00841/M00842/M00843	0	0	1,0,0
M00843	Cac_MSK075	Cac_MSK075	L-threo-Tetrahydrobiopterin biosynthesis, GTP => L-threo-BH4	Pathway modules	Metabolism of cofactors and vitamins	Cofactor and vitamin metabolism	K01495 K01737 K17745	0.333333	FALSE	0.333333	FALSE	NA	No enzymes unique to module	NA	K01495	1370	K01495 is present in multiple modules: M00126/M00841/M00842/M00843	0	0	1,0,0
M00880	Cac_MSK075	Cac_MSK075	Molybdenum cofactor biosynthesis, GTP => molybdenum cofactor	Pathway modules	Metabolism of cofactors and vitamins	Cofactor and vitamin metabolism	((K03639 K03637),K20967) (K03635,K21142) (((K03831,K03638) K03750),K15376)	0.666667	FALSE	0.8	TRUE	1	K03635,K03637,K03639,K03750	1,1,1,3	K03635,K03637,K03639,K03750,K03750,K03750	1.5902e+23	None	1	0	1,1,0
M00140	Cac_MSK075	Cac_MSK075	C1-unit interconversion, prokaryotes	Pathway modules	Metabolism of cofactors and vitamins	Cofactor and vitamin metabolism	K00600 (K01491,(K00300 K01500)) K01938	1	TRUE	1	TRUE	NA	No enzymes unique to module	NA	K00600,K01491,K01938	2175938656	K00600 is present in multiple modules: M00532/M00346/M00140/M00141,K01491 is present in multiple modules: M00377/M00140/M00618,K01938 is present in multiple modules: M00377/M00140/M00618	1	1	1,1,1
M00141	Cac_MSK075	Cac_MSK075	C1-unit interconversion, eukaryotes	Pathway modules	Metabolism of cofactors and vitamins	Cofactor and vitamin metabolism	K00600 (K00288,(K13403 K13402))	0.5	FALSE	0.5	FALSE	NA	No enzymes unique to module	NA	K00600	2175	K00600 is present in multiple modules: M00532/M00346/M00140/M00141	0	0	1,0
M00846	Cac_MSK075	Cac_MSK075	Siroheme biosynthesis, glutamyl-tRNA => siroheme	Pathway modules	Metabolism of cofactors and vitamins	Cofactor and vitamin metabolism	K02492 K01845 K01698 K01749 (K01719,K13542,K13543) (K02302,(K00589,K02303,K02496,K13542,K13543)+(K02304,(K24866+K03794)))	0.833333	TRUE	0.916667	TRUE	NA	No enzymes unique to module	NA	K01698,K01719,K01749,K01845,K02303,K02492,K13542	1.14411e+26	K01749 is present in multiple modules: M00846/M00868/M00121/M00926,K01719 is present in multiple modules: M00846/M00868/M00121/M00926,K01845 is present in multiple modules: M00846/M00121/M00926,K01698 is present in multiple modules: M00846/M00868/M00121/M00926,K13542 is present in multiple modules: M00846/M00121/M00926/M00924/M00925,K02303 is present in multiple modules: M00846/M00924/M00925,K024…	1	0	1,1,1,1,1,0
M00868	Cac_MSK075	Cac_MSK075	Heme biosynthesis, animals and fungi, glycine => heme	Pathway modules	Metabolism of cofactors and vitamins	Cofactor and vitamin metabolism	K00643 K01698 K01749 K01719 K01599 K00228 K00231 K01772	0.75	TRUE	0.75	TRUE	NA	No enzymes unique to module	NA	K00231,K01599,K01698,K01719,K01749,K01772	1.14011e+22	K01599 is present in multiple modules: M00868/M00121/M00926,K01749 is present in multiple modules: M00846/M00868/M00121/M00926,K01719 is present in multiple modules: M00846/M00868/M00121/M00926,K01698 is present in multiple modules: M00846/M00868/M00121/M00926,K00231 is present in multiple modules: M00868/M00121/M00926,K01772 is present in multiple modules: M00868/M00121/M00926	1	0	0,1,1,1,1,0,1,1
M00121	Cac_MSK075	Cac_MSK075	Heme biosynthesis, plants and bacteria, glutamate => heme	Pathway modules	Metabolism of cofactors and vitamins	Cofactor and vitamin metabolism	K01885 K02492 K01845 K01698 K01749 (K01719,K13542,K13543) K01599 (K00228,K02495) (K00230,K00231,K08973) K01772	1	TRUE	1	TRUE	1	K01885,K02495	1,1	K00231,K01599,K01698,K01719,K01749,K01772,K01845,K01885,K02492,K02495,K13542	1.14011e+41	K01599 is present in multiple modules: M00868/M00121/M00926,K01749 is present in multiple modules: M00846/M00868/M00121/M00926,K01772 is present in multiple modules: M00868/M00121/M00926,K01719 is present in multiple modules: M00846/M00868/M00121/M00926,K01845 is present in multiple modules: M00846/M00121/M00926,K01698 is present in multiple modules: M00846/M00868/M00121/M00926,K13542 is present …	1	1	1,1,1,1,1,1,1,1,1,1
M00926	Cac_MSK075	Cac_MSK075	Heme biosynthesis, bacteria, glutamyl-tRNA => coproporphyrin III => heme	Pathway modules	Metabolism of cofactors and vitamins	Cofactor and vitamin metabolism	K02492 K01845 K01698 K01749 (K01719,K13542) K01599 K00231 K01772 K00435	1	TRUE	1	TRUE	1	K00435	1	K00231,K00435,K01599,K01698,K01719,K01749,K01772,K01845,K02492,K13542	1.14051e+37	K01599 is present in multiple modules: M00868/M00121/M00926,K01749 is present in multiple modules: M00846/M00868/M00121/M00926,K01772 is present in multiple modules: M00868/M00121/M00926,K01719 is present in multiple modules: M00846/M00868/M00121/M00926,K01845 is present in multiple modules: M00846/M00121/M00926,K01698 is present in multiple modules: M00846/M00868/M00121/M00926,K13542 is present …	1	1	1,1,1,1,1,1,1,1,1
M00924	Cac_MSK075	Cac_MSK075	Cobalamin biosynthesis, anaerobic, uroporphyrinogen III => sirohydrochlorin => cobyrinate a,c-diamide	Pathway modules	Metabolism of cofactors and vitamins	Cofactor and vitamin metabolism	(K02302,(K02303,K13542) (K02304,K24866)) (K02190,K03795,K22011) K03394 (K05934,K13541,K21479) K05936 (K02189,K13541) K02188 K05895 (K02191 K03399,K00595) K06042 K02224	0.0909091	FALSE	0.166667	FALSE	1	K03795	1	K02303,K03795,K13542	8198211145	K13542 is present in multiple modules: M00846/M00121/M00926/M00924/M00925,K02303 is present in multiple modules: M00846/M00924/M00925	0	0	0,1,0,0,0,0,0,0,0,0,0
M00925	Cac_MSK075	Cac_MSK075	Cobalamin biosynthesis, aerobic, uroporphyrinogen III => precorrin 2 => cobyrinate a,c-diamide	Pathway modules	Metabolism of cofactors and vitamins	Cofactor and vitamin metabolism	(K02303,K13542) (K03394,K13540) K02229 (K05934,K13540,K13541) K05936 K02228 K05895 K00595 K06042 K02224 K02230+K09882+K09883	0.0909091	FALSE	0.0909091	FALSE	NA	No enzymes unique to module	NA	K02303,K13542	8191145	K13542 is present in multiple modules: M00846/M00121/M00926/M00924/M00925,K02303 is present in multiple modules: M00846/M00924/M00925	0	0	2,0,0,0,0,0,0,0,0,0,0
M00122	Cac_MSK075	Cac_MSK075	Cobalamin biosynthesis, cobyrinate a,c-diamide => cobalamin	Pathway modules	Metabolism of cofactors and vitamins	Cofactor and vitamin metabolism	(K00798,K19221) K02232 (K02225,K02227) K02231 K00768 (K02226,K22316) K02233	0.285714	FALSE	0.285714	FALSE	1	K00768,K22316	1,1	K00768,K22316	259228	None	0	0	0,0,0,0,1,1,0
M00117	Cac_MSK075	Cac_MSK075	Ubiquinone biosynthesis, prokaryotes, chorismate (+ polyprenyl-PP) => ubiquinol	Pathway modules	Metabolism of cofactors and vitamins	Cofactor and vitamin metabolism	(K03181,K18240) K03179 (K03182+K03186) K18800 K00568 K03185 K03183 (K03184,K06134) K00568	0.111111	FALSE	0.111111	FALSE	NA	No enzymes unique to module	NA	K03183	1095	K03183 is present in multiple modules: M00117/M00116	0	0	0,0,0,0,0,0,1,0,0
M00116	Cac_MSK075	Cac_MSK075	Menaquinone biosynthesis, chorismate (+ polyprenyl-PP) => menaquinol	Pathway modules	Metabolism of cofactors and vitamins	Cofactor and vitamin metabolism	K02552 K02551 K08680 K02549 K01911 K01661 K19222 K02548 K03183	0.777778	TRUE	0.777778	TRUE	1	K02548	1	K01661,K01911,K02548,K02549,K02551,K03183,K19222	1.12511e+26	K03183 is present in multiple modules: M00117/M00116,K02549 is present in multiple modules: M00116/M00932,K02551 is present in multiple modules: M00116/M00932,K19222 is present in multiple modules: M00116/M00932,K01661 is present in multiple modules: M00116/M00932,K01911 is present in multiple modules: M00116/M00932	1	0	0,1,0,1,1,1,1,1,1
M00932	Cac_MSK075	Cac_MSK075	Phylloquinone biosynthesis, chorismate (+ phytyl-PP) => phylloquinol	Pathway modules	Metabolism of cofactors and vitamins	Cofactor and vitamin metabolism	(K02552 K02551 K08680 K02549,K14759) (K01911,K14760) K01661 (K19222,K12073) K23094 K17872 K23095	0.428571	FALSE	0.5	FALSE	NA	No enzymes unique to module	NA	K01661,K01911,K02549,K02551,K19222	1.12511e+18	K02549 is present in multiple modules: M00116/M00932,K02551 is present in multiple modules: M00116/M00932,K19222 is present in multiple modules: M00116/M00932,K01661 is present in multiple modules: M00116/M00932,K01911 is present in multiple modules: M00116/M00932	0	0	0,1,1,1,0,0,0
M00095	Cac_MSK075	Cac_MSK075	C5 isoprenoid biosynthesis, mevalonate pathway	Pathway modules	Biosynthesis of terpenoids and polyketides	Terpenoid backbone biosynthesis	K00626 K01641 K00021 K00869 (K00938,K13273) K01597 K01823	0.285714	FALSE	0.285714	FALSE	NA	No enzymes unique to module	NA	K00626,K01823	181147	K00626 is present in multiple modules: M00373/M00375/M00374/M00088/M00957/M00095/M00849,K01823 is present in multiple modules: M00095/M00849/M00096/M00364/M00365/M00366/M00367	0	0	1,0,0,0,0,0,1
M00849	Cac_MSK075	Cac_MSK075	C5 isoprenoid biosynthesis, mevalonate pathway, archaea	Pathway modules	Biosynthesis of terpenoids and polyketides	Terpenoid backbone biosynthesis	K00626 K01641 (K00021,K00054) ((K00869 (K17942,(K25517+K09128 K25518+K03186))),(K18689 K18690 K22813)) K06981 K01823	0.333333	FALSE	0.285714	FALSE	NA	No enzymes unique to module	NA	K00626,K01823	181147	K00626 is present in multiple modules: M00373/M00375/M00374/M00088/M00957/M00095/M00849,K01823 is present in multiple modules: M00095/M00849/M00096/M00364/M00365/M00366/M00367	0	0	1,0,0,0,0,1
M00096	Cac_MSK075	Cac_MSK075	C5 isoprenoid biosynthesis, non-mevalonate pathway	Pathway modules	Biosynthesis of terpenoids and polyketides	Terpenoid backbone biosynthesis	K01662 K00099 (K00991,K12506) K00919 (K01770,K12506) K03526 K03527 K01823	1	TRUE	1	TRUE	1	K00099,K00919,K00991,K01662,K01770,K03526,K03527	1,1,1,1,1,1,1	K00099,K00919,K00991,K01662,K01770,K01823,K03526,K03527	4.0819e+27	K01823 is present in multiple modules: M00095/M00849/M00096/M00364/M00365/M00366/M00367	1	1	1,1,1,1,1,1,1,1
M00364	Cac_MSK075	Cac_MSK075	C10-C20 isoprenoid biosynthesis, bacteria	Pathway modules	Biosynthesis of terpenoids and polyketides	Terpenoid backbone biosynthesis	K01823 (K00795,K13789,K13787)	1	TRUE	1	TRUE	NA	No enzymes unique to module	NA	K01823,K13787	147281	K01823 is present in multiple modules: M00095/M00849/M00096/M00364/M00365/M00366/M00367,K13787 is present in multiple modules: M00364/M00365/M00921	1	1	1,1
M00365	Cac_MSK075	Cac_MSK075	C10-C20 isoprenoid biosynthesis, archaea	Pathway modules	Biosynthesis of terpenoids and polyketides	Terpenoid backbone biosynthesis	K01823 K13787	1	TRUE	1	TRUE	NA	No enzymes unique to module	NA	K01823,K13787	147281	K01823 is present in multiple modules: M00095/M00849/M00096/M00364/M00365/M00366/M00367,K13787 is present in multiple modules: M00364/M00365/M00921	1	1	1,1
M00366	Cac_MSK075	Cac_MSK075	C10-C20 isoprenoid biosynthesis, plants	Pathway modules	Biosynthesis of terpenoids and polyketides	Terpenoid backbone biosynthesis	K01823 K14066 K00787 K13789	0.25	FALSE	0.25	FALSE	NA	No enzymes unique to module	NA	K01823	147	K01823 is present in multiple modules: M00095/M00849/M00096/M00364/M00365/M00366/M00367	0	0	1,0,0,0
M00367	Cac_MSK075	Cac_MSK075	C10-C20 isoprenoid biosynthesis, non-plant eukaryotes	Pathway modules	Biosynthesis of terpenoids and polyketides	Terpenoid backbone biosynthesis	K01823 K00787 K00804	0.333333	FALSE	0.333333	FALSE	NA	No enzymes unique to module	NA	K01823	147	K01823 is present in multiple modules: M00095/M00849/M00096/M00364/M00365/M00366/M00367	0	0	1,0,0
M00097	Cac_MSK075	Cac_MSK075	beta-Carotene biosynthesis, GGAP => beta-carotene	Pathway modules	Biosynthesis of terpenoids and polyketides	Plant terpenoid biosynthesis	K02291 K02293 K15744 K00514 K09835 K06443	0.166667	FALSE	0.166667	FALSE	1	K02291	1	K02291	1347	None	0	0	1,0,0,0,0,0
M00780	Cac_MSK075	Cac_MSK075	Tetracycline/oxytetracycline biosynthesis, pretetramide => tetracycline/oxytetracycline	Pathway modules	Biosynthesis of terpenoids and polyketides	Type II polyketide biosynthesis	K14251 K14252 K14253 K14254 K14255 K14256 K21301	0.142857	FALSE	0.142857	FALSE	NA	No enzymes unique to module	NA	K14254	2131	K14254 is present in multiple modules: M00780/M00823	0	0	0,0,0,1,0,0,0
M00823	Cac_MSK075	Cac_MSK075	Chlortetracycline biosynthesis, pretetramide => chlortetracycline	Pathway modules	Biosynthesis of terpenoids and polyketides	Type II polyketide biosynthesis	K14251 K14252 K14253 K14254 K14255 K14256 K21301 K14257+K21297	0.125	FALSE	0.125	FALSE	NA	No enzymes unique to module	NA	K14254	2131	K14254 is present in multiple modules: M00780/M00823	0	0	0,0,0,1,0,0,0,0
M00793	Cac_MSK075	Cac_MSK075	dTDP-L-rhamnose biosynthesis	Pathway modules	Biosynthesis of terpenoids and polyketides	Polyketide sugar unit biosynthesis	K00973 K01710 (K01790 K00067,K23987)	1	TRUE	1	TRUE	1	K00067,K00973,K01710,K23987	1,1,1,1	K00067,K00973,K01710,K23987	1191119211901190	None	1	1	1,1,1
M00953	Cac_MSK075	Cac_MSK075	Mugineic acid biosynthesis, methionine => 3-epihydroxymugineic acid	Pathway modules	Biosynthesis of other secondary metabolites	Biosynthesis of phytochemical compounds	K00789 K05953 K14271 K22374 K18054	0.2	FALSE	0.2	FALSE	NA	No enzymes unique to module	NA	K00789	580	K00789 is present in multiple modules: M00609/M00034/M00035/M00368/M00953	0	0	1,0,0,0,0
M00848	Cac_MSK075	Cac_MSK075	Aurachin biosynthesis, anthranilate => aurachin A	Pathway modules	Biosynthesis of other secondary metabolites	Biosynthesis of other antibiotics	K09460 K02078+K14245+K14246+K22798 K22799 K22800 K21272 K21271 K22801 K22802	0	FALSE	0.03125	FALSE	1	K02078	1	K02078	220	No KOfam profile for K21271,No KOfam profile for K09460,No KOfam profile for K22800,No KOfam profile for K14245,No KOfam profile for K22799,No KOfam profile for K22801,No KOfam profile for K21272,No KOfam profile for K14246,No KOfam profile for K22802,No KOfam profile for K22798	0	0	0,0,0,0,0,0,0,0
M00951	Cac_MSK075	Cac_MSK075	Cremeomycin biosynthesis, aspartate/3,4-AHBA => cremeomycin	Pathway modules	Biosynthesis of other secondary metabolites	Biosynthesis of other antibiotics	K25562 K25597 K25563 K25594 K25598	0.2	FALSE	0.2	FALSE	1	K25562	2	K25562,K25562	671101	No KOfam profile for K25598	0	0	2,0,0,0,0
M00835	Cac_MSK075	Cac_MSK075	Pyocyanine biosynthesis, chorismate => pyocyanine	Pathway modules	Biosynthesis of other secondary metabolites	Biosynthesis of other bacterial compounds	K13063 K20261 K06998 K20260 K20262 K21103 K20940	0.142857	FALSE	0.142857	FALSE	1	K06998	1	K06998	417	None	0	0	0,0,1,0,0,0,0
M00921	Cac_MSK075	Cac_MSK075	Cyclooctatin biosynthesis, dimethylallyl-PP + isopentenyl-PP => cyclooctatin	Pathway modules	Biosynthesis of other secondary metabolites	Biosynthesis of other bacterial compounds	K13787 K18686 K22997 K22998	0.25	FALSE	0.25	FALSE	NA	No enzymes unique to module	NA	K13787	281	K13787 is present in multiple modules: M00364/M00365/M00921	0	0	1,0,0,0
M00878	Cac_MSK075	Cac_MSK075	Phenylacetate degradation, phenylaxetate => acetyl-CoA/succinyl-CoA	Pathway modules	Xenobiotics biodegradation	Aromatics degradation	K01912 K02609+K02610+K02611+K02612+K02613 K15866 K02618 K02615 K01692 K00074	0.142857	FALSE	0.142857	FALSE	NA	No enzymes unique to module	NA	K01692	1904	K01692 is present in multiple modules: M00087/M00957/M00878	0	0	0,0,0,0,0,1,0
M00651	Cac_MSK075	Cac_MSK075	Vancomycin resistance, D-Ala-D-Lac type	Signature modules	Gene set	Drug resistance	(K18345 K18344 K07260 K18346),(K18351 K18352 K18354 K18353) (K18347 K15739 K08641)	0	FALSE	0.142857	FALSE	1	K18346	1	K18346	1539	None	0	0	0,0
M00704	Cac_MSK075	Cac_MSK075	Tetracycline resistance, efflux pump Tet38	Signature modules	Gene set	Drug resistance	K18906 K08168	0.5	FALSE	0.5	FALSE	1	K08168	1	K08168	1081	None	0	0	0,1
M00726	Cac_MSK075	Cac_MSK075	Cationic antimicrobial peptide (CAMP) resistance, lysyl-phosphatidylglycerol (L-PG) synthase MprF	Signature modules	Gene set	Drug resistance	K19077 K19078 K14205	0.333333	FALSE	0.333333	FALSE	1	K14205	1	K14205	4	None	0	0	0,0,1
M00714	Cac_MSK075	Cac_MSK075	Multidrug resistance, efflux pump QacA	Signature modules	Gene set	Drug resistance	K18938 K08167	0.5	FALSE	0.5	FALSE	1	K08167	1	K08167	1320	None	0	0	0,1
M00611	Cac_MSK075	Cac_MSK075	Oxygenic photosynthesis in plants and cyanobacteria	Signature modules	Module set	Metabolic capacity	(M00161,M00163) M00165	0	FALSE	0.363636	FALSE	NA	No enzymes unique to module	NA	K00134,K00134,K00615,K00927,K01624,K01808,K02446	596,1919,604,597,1422,72,2166	K02446 is present in multiple modules: M00003/M00165/M00167/M00611/M00612,K00134 is present in multiple modules: M00001/M00002/M00003/M00308/M00552/M00165/M00166/M00611/M00612,K01624 is present in multiple modules: M00001/M00003/M00165/M00167/M00345/M00344/M00611/M00612,K01808 is present in multiple modules: M00004/M00007/M00165/M00167/M00611/M00612,K00927 is present in multiple modules: M00001/M…	NA	0	0,0
M00612	Cac_MSK075	Cac_MSK075	Anoxygenic photosynthesis in purple bacteria	Signature modules	Module set	Metabolic capacity	M00597 M00165	0	FALSE	0.363636	FALSE	NA	No enzymes unique to module	NA	K00134,K00134,K00615,K00927,K01624,K01808,K02446	596,1919,604,597,1422,72,2166	K02446 is present in multiple modules: M00003/M00165/M00167/M00611/M00612,K00134 is present in multiple modules: M00001/M00002/M00003/M00308/M00552/M00165/M00166/M00611/M00612,K01624 is present in multiple modules: M00001/M00003/M00165/M00167/M00345/M00344/M00611/M00612,K01808 is present in multiple modules: M00004/M00007/M00165/M00167/M00611/M00612,K00927 is present in multiple modules: M00001/M…	NA	0	0,0
M00613	Cac_MSK075	Cac_MSK075	Anoxygenic photosynthesis in green nonsulfur bacteria	Signature modules	Module set	Metabolic capacity	M00597 M00376	0	FALSE	0.0961538	FALSE	NA	No enzymes unique to module	NA	K00239,K00240,K00241,K01679,K01961,K02160	1.18212e+21	K01679 is present in multiple modules: M00009/M00011/M00173/M00376/M00613/M00614,K01961 is present in multiple modules: M00376/M00082/M00613,K00240 is present in multiple modules: M00009/M00011/M00173/M00376/M00374/M00149/M00613/M00614,K00239 is present in multiple modules: M00009/M00011/M00173/M00376/M00374/M00149/M00613/M00614,K00241 is present in multiple modules: M00009/M00011/M00173/M00376/M…	NA	0	0,0
M00614	Cac_MSK075	Cac_MSK075	Anoxygenic photosynthesis in green sulfur bacteria	Signature modules	Module set	Metabolic capacity	M00598 M00173	0	FALSE	0.3	FALSE	NA	No enzymes unique to module	NA	K00024,K00031,K00239,K00240,K00241,K01679,K01681,K01958	8.79211e+26	K00024 is present in multiple modules: M00009/M00011/M00012/M00740/M00168/M00173/M00374/M00620/M00346/M00614,K01679 is present in multiple modules: M00009/M00011/M00173/M00376/M00613/M00614,K01958 is present in multiple modules: M00173/M00614,K00240 is present in multiple modules: M00009/M00011/M00173/M00376/M00374/M00149/M00613/M00614,K00031 is present in multiple modules: M00009/M00010/M00740/M…	NA	0	0,0
M00617	Cac_MSK075	Cac_MSK075	Methanogen	Signature modules	Module set	Metabolic capacity	M00567,M00357,M00356,M00563	0	FALSE	0.25	FALSE	NA	No enzymes unique to module	NA	K00925,K13788	14111412	K00925 is present in multiple modules: M00579/M00357/M00617/M00618,K13788 is present in multiple modules: M00579/M00617/M00618	NA	0	0
M00618	Cac_MSK075	Cac_MSK075	Acetogen	Signature modules	Module set	Metabolic capacity	M00377 M00579	0.5	FALSE	0.714286	FALSE	NA	No enzymes unique to module	NA	K00297,K00925,K01491,K01938,K13788	1.69614e+17	K01938 is present in multiple modules: M00377/M00140/M00618,K01491 is present in multiple modules: M00377/M00140/M00618,K00297 is present in multiple modules: M00377/M00618,K00925 is present in multiple modules: M00579/M00357/M00617/M00618,K13788 is present in multiple modules: M00579/M00617/M00618	NA	0	0,1
M00615	Cac_MSK075	Cac_MSK075	Nitrate assimilation	Signature modules	Module set	Metabolic capacity	(K02575,K15576+K15577+K15578-K15579) M00531	0.5	FALSE	0.5	FALSE	1	K02575,K15577	1,1	K02575,K15577	19711115	None	NA	0	1,0
M00616	Cac_MSK075	Cac_MSK075	Sulfate-sulfur assimilation	Signature modules	Module set	Metabolic capacity	(K02048,K23163)+K02046+K02047+K02045 M00176	0	FALSE	0.444444	FALSE	NA	No enzymes unique to module	NA	K00390,K00392,K00956,K00957	145382314511452	K00957 is present in multiple modules: M00176/M00616,K00956 is present in multiple modules: M00176/M00616,K00392 is present in multiple modules: M00176/M00616,K00390 is present in multiple modules: M00176/M00616	NA	0	0,0
M00001	Cac_MSK076	Cac_MSK076	Glycolysis (Embden-Meyerhof pathway), glucose => pyruvate	Pathway modules	Carbohydrate metabolism	Central carbohydrate metabolism	(K00844,K12407,K00845,K25026,K00886,K08074,K00918) (K01810,K06859,K13810,K15916) (K00850,K16370,K21071,K00918) (K01623,K01624,K11645,K16305,K16306) K01803 ((K00134,K00150) K00927,K11389) (K01834,K15633,K15634,K15635) K01689 (K00873,K12406)	1	TRUE	1	TRUE	NA	No enzymes unique to module	NA	K00134,K00134,K00873,K00886,K00927,K01624,K01689,K01803,K01810,K01834,K21071,K25026	4.94141e+41	K01834 is present in multiple modules: M00001/M00002/M00003,K00873 is present in multiple modules: M00001/M00002,K25026 is present in multiple modules: M00001/M00549/M00909,K01689 is present in multiple modules: M00001/M00002/M00003/M00346,K01803 is present in multiple modules: M00001/M00002/M00003,K01810 is present in multiple modules: M00001/M00004/M00892/M00909,K00134 is present in multiple mo…	1	1	2,1,1,1,1,1,1,1,1
M00002	Cac_MSK076	Cac_MSK076	Glycolysis, core module involving three-carbon compounds	Pathway modules	Carbohydrate metabolism	Central carbohydrate metabolism	K01803 ((K00134,K00150) K00927,K11389) (K01834,K15633,K15634,K15635) K01689 (K00873,K12406)	1	TRUE	1	TRUE	NA	No enzymes unique to module	NA	K00134,K00134,K00873,K00927,K01689,K01803,K01834	4.94141e+23	K01834 is present in multiple modules: M00001/M00002/M00003,K00873 is present in multiple modules: M00001/M00002,K01803 is present in multiple modules: M00001/M00002/M00003,K00134 is present in multiple modules: M00001/M00002/M00003/M00308/M00552/M00165/M00166/M00611/M00612,K01689 is present in multiple modules: M00001/M00002/M00003/M00346,K00927 is present in multiple modules: M00001/M00002/M000…	1	1	1,1,1,1,1
M00003	Cac_MSK076	Cac_MSK076	Gluconeogenesis, oxaloacetate => fructose-6P	Pathway modules	Carbohydrate metabolism	Central carbohydrate metabolism	(K01596,K01610) K01689 (K01834,K15633,K15634,K15635) K00927 (K00134,K00150) K01803 ((K01623,K01624,K11645) (K03841,K02446,K11532,K01086,K04041),K01622)	1	TRUE	1	TRUE	1	K01596	1	K00134,K00134,K00927,K01596,K01624,K01689,K01803,K01834,K02446	4.94141e+32	K01834 is present in multiple modules: M00001/M00002/M00003,K02446 is present in multiple modules: M00003/M00165/M00167/M00611/M00612,K01803 is present in multiple modules: M00001/M00002/M00003,K00134 is present in multiple modules: M00001/M00002/M00003/M00308/M00552/M00165/M00166/M00611/M00612,K01689 is present in multiple modules: M00001/M00002/M00003/M00346,K00927 is present in multiple module…	1	1	1,1,1,1,2,1,1
M00307	Cac_MSK076	Cac_MSK076	Pyruvate oxidation, pyruvate => acetyl-CoA	Pathway modules	Carbohydrate metabolism	Central carbohydrate metabolism	((K00163,K00161+K00162)+K00627+K00382-K13997),K00169+K00170+K00171+(K00172,K00189),K03737	1	TRUE	1	TRUE	1	K00163,K00627	1,1	K00163,K00382,K00627	1311591164	K00382 is present in multiple modules: M00307/M00009/M00011/M00532/M00621/M00036/M00032	1	1	1
M00009	Cac_MSK076	Cac_MSK076	Citrate cycle (TCA cycle, Krebs cycle)	Pathway modules	Carbohydrate metabolism	Central carbohydrate metabolism	(K01647,K05942) (K01681,K01682) (K00031,K00030) ((K00164+K00658,K01616)+K00382,K00174+K00175-K00177-K00176) (K01902+K01903,K01899+K01900,K18118) (K00234+K00235+K00236+(K00237,K25801),K00239+K00240+K00241-(K00242,K18859,K18860),K00244+K00245+K00246-K00247) (K01676,K01679,K01677+K01678) (K00026,K00025,K00024,K00116)	1	TRUE	1	TRUE	NA	No enzymes unique to module	NA	K00024,K00031,K00116,K00239,K00240,K00241,K00382,K01616,K01647,K01679,K01681,K18118	2.79931e+41	K00024 is present in multiple modules: M00009/M00011/M00012/M00740/M00168/M00173/M00374/M00620/M00346/M00614,K01616 is present in multiple modules: M00009/M00011,K01647 is present in multiple modules: M00009/M00010/M00012/M00740,K00116 is present in multiple modules: M00009/M00011,K01679 is present in multiple modules: M00009/M00011/M00173/M00376/M00613/M00614,K00382 is present in multiple module…	1	1	1,1,1,1,1,1,1,2
M00010	Cac_MSK076	Cac_MSK076	Citrate cycle, first carbon oxidation, oxaloacetate => 2-oxoglutarate	Pathway modules	Carbohydrate metabolism	Central carbohydrate metabolism	(K01647,K05942) (K01681,K01682) (K00031,K00030)	1	TRUE	1	TRUE	NA	No enzymes unique to module	NA	K00031,K01647,K01681	7991517526	K00031 is present in multiple modules: M00009/M00010/M00740/M00173/M00614,K01681 is present in multiple modules: M00009/M00010/M00012/M00740/M00173/M00614,K01647 is present in multiple modules: M00009/M00010/M00012/M00740	1	1	1,1,1
M00011	Cac_MSK076	Cac_MSK076	Citrate cycle, second carbon oxidation, 2-oxoglutarate => oxaloacetate	Pathway modules	Carbohydrate metabolism	Central carbohydrate metabolism	((K00164+K00658,K01616)+K00382,K00174+K00175-K00177-K00176) (K01902+K01903,K01899+K01900,K18118) (K00234+K00235+K00236+(K00237,K25801),K00239+K00240+K00241-(K00242,K18859,K18860),K00244+K00245+K00246-K00247) (K01676,K01679,K01677+K01678) (K00026,K00025,K00024,K00116)	1	TRUE	1	TRUE	NA	No enzymes unique to module	NA	K00024,K00116,K00239,K00240,K00241,K00382,K01616,K01679,K18118	2.31416e+31	K00024 is present in multiple modules: M00009/M00011/M00012/M00740/M00168/M00173/M00374/M00620/M00346/M00614,K01616 is present in multiple modules: M00009/M00011,K01679 is present in multiple modules: M00009/M00011/M00173/M00376/M00613/M00614,K00116 is present in multiple modules: M00009/M00011,K00382 is present in multiple modules: M00307/M00009/M00011/M00532/M00621/M00036/M00032,K00240 is prese…	1	1	1,1,1,1,2
M00004	Cac_MSK076	Cac_MSK076	Pentose phosphate pathway (Pentose phosphate cycle)	Pathway modules	Carbohydrate metabolism	Central carbohydrate metabolism	(K13937,((K00036,K19243) (K01057,K07404))) K00033 K01783 (K01807,K01808) K00615 ((K00616 (K01810,K06859,K15916)),K13810)	1	TRUE	1	TRUE	NA	No enzymes unique to module	NA	K00033,K00036,K00615,K00616,K01057,K01783,K01808,K01810	5.78501e+25	K00036 is present in multiple modules: M00004/M00006/M00008,K01810 is present in multiple modules: M00001/M00004/M00892/M00909,K01808 is present in multiple modules: M00004/M00007/M00165/M00167/M00611/M00612,K01783 is present in multiple modules: M00004/M00007,K00616 is present in multiple modules: M00004/M00007,K00033 is present in multiple modules: M00004/M00006,K00615 is present in multiple mo…	1	1	1,1,1,1,1,1
M00006	Cac_MSK076	Cac_MSK076	Pentose phosphate pathway, oxidative phase, glucose 6P => ribulose 5P	Pathway modules	Carbohydrate metabolism	Central carbohydrate metabolism	(K13937,((K00036,K19243) (K01057,K07404))) K00033	1	TRUE	1	TRUE	NA	No enzymes unique to module	NA	K00033,K00036,K01057	578500498	K00033 is present in multiple modules: M00004/M00006,K01057 is present in multiple modules: M00004/M00006/M00008,K00036 is present in multiple modules: M00004/M00006/M00008	1	1	1,1
M00007	Cac_MSK076	Cac_MSK076	Pentose phosphate pathway, non-oxidative phase, fructose 6P => ribose 5P	Pathway modules	Carbohydrate metabolism	Central carbohydrate metabolism	K00615 (K00616,K13810) K01783 (K01807,K01808)	1	TRUE	1	TRUE	NA	No enzymes unique to module	NA	K00615,K00616,K01783,K01808	5025014831811	K00615 is present in multiple modules: M00004/M00007/M00165/M00167/M00611/M00612,K01808 is present in multiple modules: M00004/M00007/M00165/M00167/M00611/M00612,K00616 is present in multiple modules: M00004/M00007,K01783 is present in multiple modules: M00004/M00007	1	1	1,1,1,1
M00005	Cac_MSK076	Cac_MSK076	PRPP biosynthesis, ribose 5P => PRPP	Pathway modules	Carbohydrate metabolism	Central carbohydrate metabolism	K00948	1	TRUE	1	TRUE	1	K00948	1	K00948	1401	None	1	1	1
M00008	Cac_MSK076	Cac_MSK076	Entner-Doudoroff pathway, glucose-6P => glyceraldehyde-3P + pyruvate	Pathway modules	Carbohydrate metabolism	Central carbohydrate metabolism	K00036 (K01057,K07404) K01690 K01625	0.5	FALSE	0.5	FALSE	NA	No enzymes unique to module	NA	K00036,K01057	500498	K01057 is present in multiple modules: M00004/M00006/M00008,K00036 is present in multiple modules: M00004/M00006/M00008	0	0	1,1,0,0
M00308	Cac_MSK076	Cac_MSK076	Semi-phosphorylative Entner-Doudoroff pathway, gluconate => glycerate-3P	Pathway modules	Carbohydrate metabolism	Central carbohydrate metabolism	K05308 K00874 K01625 (K00134 K00927,K00131,K18978)	0.25	FALSE	0.4	FALSE	NA	No enzymes unique to module	NA	K00134,K00134,K00927	4941411495	K00927 is present in multiple modules: M00001/M00002/M00003/M00308/M00552/M00165/M00166/M00611/M00612,K00134 is present in multiple modules: M00001/M00002/M00003/M00308/M00552/M00165/M00166/M00611/M00612	0	0	0,0,0,1
M00014	Cac_MSK076	Cac_MSK076	Glucuronate pathway (uronate pathway)	Pathway modules	Carbohydrate metabolism	Other carbohydrate metabolism	K00012 ((K12447 K16190),(K00699 (K01195,K14756))) K00002 K13247 -- K03331 (K05351,K00008) K00854	0.125	FALSE	0.111111	FALSE	NA	No enzymes unique to module	NA	K00012	1919	K00012 is present in multiple modules: M00014/M00129,'--' steps are assumed incomplete	0	0	1,0,0,0,0,0,0,0
M00632	Cac_MSK076	Cac_MSK076	Galactose degradation, Leloir pathway, galactose => alpha-D-glucose-1P	Pathway modules	Carbohydrate metabolism	Other carbohydrate metabolism	K01785 K00849 K00965 K01784	1	TRUE	1	TRUE	1	K01784,K01785	1,1	K00849,K00965,K01784,K01785	737738388741	K00965 is present in multiple modules: M00632/M00554,K00849 is present in multiple modules: M00632/M00554	1	1	1,1,1,1
M00552	Cac_MSK076	Cac_MSK076	D-galactonate degradation, De Ley-Doudoroff pathway, D-galactonate => glycerate-3P	Pathway modules	Carbohydrate metabolism	Other carbohydrate metabolism	K01684 K00883 K01631 K00134 K00927	0.4	FALSE	0.4	FALSE	NA	No enzymes unique to module	NA	K00134,K00134,K00927	4941411495	K00927 is present in multiple modules: M00001/M00002/M00003/M00308/M00552/M00165/M00166/M00611/M00612,K00134 is present in multiple modules: M00001/M00002/M00003/M00308/M00552/M00165/M00166/M00611/M00612	0	0	0,0,0,2,1
M00129	Cac_MSK076	Cac_MSK076	Ascorbate biosynthesis, animals, glucose-1P => ascorbate	Pathway modules	Carbohydrate metabolism	Other carbohydrate metabolism	K00963 K00012 K00699 K01195 K00002 K01053 K00103	0.285714	FALSE	0.285714	FALSE	NA	No enzymes unique to module	NA	K00012,K00963	19191452	K00012 is present in multiple modules: M00014/M00129,K00963 is present in multiple modules: M00129/M00854/M00549	0	0	1,1,0,0,0,0,0
M00114	Cac_MSK076	Cac_MSK076	Ascorbate biosynthesis, plants, fructose-6P => ascorbate	Pathway modules	Carbohydrate metabolism	Other carbohydrate metabolism	K01809 K17497 K00966 K10046 K14190 K10047 K17744 K00225	0.125	FALSE	0.125	FALSE	1	K01809	1	K01809	691	None	0	0	1,0,0,0,0,0,0,0
M00550	Cac_MSK076	Cac_MSK076	Ascorbate degradation, ascorbate => D-xylulose-5P	Pathway modules	Carbohydrate metabolism	Other carbohydrate metabolism	K02821+K02822+K03475 K03476 K03078 K03079 K03077	0	FALSE	0.133333	FALSE	1	K02821,K03475	1,1	K02821,K03475	120119	None	0	0	0,0,0,0,0
M00854	Cac_MSK076	Cac_MSK076	Glycogen biosynthesis, glucose-1P => glycogen/starch	Pathway modules	Carbohydrate metabolism	Other carbohydrate metabolism	(K00963 (K00693+K00750,K16150,K16153,K13679,K20812)),(K00975 (K00703,K13679,K20812)) (K00700,K16149)	0	FALSE	0.333333	FALSE	NA	No enzymes unique to module	NA	K00963	1452	K00963 is present in multiple modules: M00129/M00854/M00549	0	0	0,0
M00549	Cac_MSK076	Cac_MSK076	Nucleotide sugar biosynthesis, glucose => UDP-glucose	Pathway modules	Carbohydrate metabolism	Other carbohydrate metabolism	(K00844,K00845,K25026,K12407,K00886) (K01835,K15779,K15778) (K00963,K12447)	0.666667	FALSE	0.666667	FALSE	NA	No enzymes unique to module	NA	K00886,K00963,K25026	4001452182	K00886 is present in multiple modules: M00001/M00549,K25026 is present in multiple modules: M00001/M00549/M00909,K00963 is present in multiple modules: M00129/M00854/M00549	0	0	2,0,1
M00554	Cac_MSK076	Cac_MSK076	Nucleotide sugar biosynthesis, galactose => UDP-galactose	Pathway modules	Carbohydrate metabolism	Other carbohydrate metabolism	K00849 K00965	1	TRUE	1	TRUE	NA	No enzymes unique to module	NA	K00849,K00965	737738	K00965 is present in multiple modules: M00632/M00554,K00849 is present in multiple modules: M00632/M00554	1	1	1,1
M00892	Cac_MSK076	Cac_MSK076	UDP-N-acetyl-D-glucosamine biosynthesis, eukaryotes, glucose => UDP-GlcNAc	Pathway modules	Carbohydrate metabolism	Other carbohydrate metabolism	(K00844,K12407,K00845) K01810 K00820 K00621 K01836 K00972	0.333333	FALSE	0.333333	FALSE	NA	No enzymes unique to module	NA	K00820,K01810	8561480	K01810 is present in multiple modules: M00001/M00004/M00892/M00909,K00820 is present in multiple modules: M00892/M00909	0	0	0,1,1,0,0,0
M00909	Cac_MSK076	Cac_MSK076	UDP-N-acetyl-D-glucosamine biosynthesis, prokaryotes, glucose => UDP-GlcNAc	Pathway modules	Carbohydrate metabolism	Other carbohydrate metabolism	(K00845,K25026) (K01810,K13810,K15916) K00820 K03431 K04042	1	TRUE	1	TRUE	1	K03431,K04042	1,1	K00820,K01810,K03431,K04042,K25026	8.56148e+16	K01810 is present in multiple modules: M00001/M00004/M00892/M00909,K00820 is present in multiple modules: M00892/M00909,K25026 is present in multiple modules: M00001/M00549/M00909	1	1	1,1,1,1,1
M00012	Cac_MSK076	Cac_MSK076	Glyoxylate cycle	Pathway modules	Carbohydrate metabolism	Other carbohydrate metabolism	K01647 (K01681,K01682) K01637 (K01638,K19282) (K00026,K00025,K00024)	0.6	FALSE	0.6	FALSE	NA	No enzymes unique to module	NA	K00024,K01647,K01681	21517526	K01681 is present in multiple modules: M00009/M00010/M00012/M00740/M00173/M00614,K00024 is present in multiple modules: M00009/M00011/M00012/M00740/M00168/M00173/M00374/M00620/M00346/M00614,K01647 is present in multiple modules: M00009/M00010/M00012/M00740	0	0	1,1,0,0,1
M00373	Cac_MSK076	Cac_MSK076	Ethylmalonyl pathway	Pathway modules	Carbohydrate metabolism	Other carbohydrate metabolism	K00626 K00023 K17865 K14446 K14447 K14448 K14449 K08691 K14451 K01965+K01966 K05606 K01847	0.0833333	FALSE	0.0833333	FALSE	NA	No enzymes unique to module	NA	K00626,K00626	731,96	K00626 is present in multiple modules: M00373/M00375/M00374/M00088/M00957/M00095/M00849	0	0	2,0,0,0,0,0,0,0,0,0,0,0
M00740	Cac_MSK076	Cac_MSK076	Methylaspartate cycle	Pathway modules	Carbohydrate metabolism	Other carbohydrate metabolism	K01647 K01681 K00031 K00261 K19268+K01846 K04835 K19280 K14449 K19281 K19282 K00024	0.363636	FALSE	0.363636	FALSE	NA	No enzymes unique to module	NA	K00024,K00031,K01647,K01681	27991517526	K00031 is present in multiple modules: M00009/M00010/M00740/M00173/M00614,K01681 is present in multiple modules: M00009/M00010/M00012/M00740/M00173/M00614,K00024 is present in multiple modules: M00009/M00011/M00012/M00740/M00168/M00173/M00374/M00620/M00346/M00614,K01647 is present in multiple modules: M00009/M00010/M00012/M00740	0	0	1,1,1,0,0,0,0,0,0,0,1
M00532	Cac_MSK076	Cac_MSK076	Photorespiration	Pathway modules	Carbohydrate metabolism	Other carbohydrate metabolism	(K01601-K01602) K19269 K11517 K03781 K14272 K00600 K00830 (K15893,K15919) K15918 K00281+K00605+K00382+K02437	0.3	FALSE	0.3	FALSE	1	K02437,K03781	1,1	K00281,K00382,K00600,K00605,K02437,K03781	1.63159e+20	K00600 is present in multiple modules: M00532/M00346/M00140/M00141,K00281 is present in multiple modules: M00532/M00621,K00605 is present in multiple modules: M00532/M00621,K00382 is present in multiple modules: M00307/M00009/M00011/M00532/M00621/M00036/M00032	0	0	0,0,0,1,0,1,0,0,0,1
M00741	Cac_MSK076	Cac_MSK076	Propanoyl-CoA metabolism, propanoyl-CoA => succinyl-CoA	Pathway modules	Carbohydrate metabolism	Other carbohydrate metabolism	(K01965+K01966,K11263+(K18472,K19312+K22568),K01964+K15036+K15037) K05606 (K01847,K01848+K01849)	0	FALSE	0.166667	FALSE	NA	No enzymes unique to module	NA	K11263	769	K11263 is present in multiple modules: M00741/M00082	0	0	0,0,0
M00131	Cac_MSK076	Cac_MSK076	Inositol phosphate metabolism, Ins(1,3,4,5)P4 => Ins(1,3,4)P3 => myo-inositol	Pathway modules	Carbohydrate metabolism	Other carbohydrate metabolism	K01106 K01107 K01109 K01092	0.25	FALSE	0.25	FALSE	1	K01092	3	K01092,K01092,K01092	401250636	None	0	0	0,0,0,3
M00165	Cac_MSK076	Cac_MSK076	Reductive pentose phosphate cycle (Calvin cycle)	Pathway modules	Energy metabolism	Carbon fixation	K00855 (K01601-K01602) K00927 (K05298,K00150,K00134) (K01623,K01624) (K03841,K02446,K11532,K01086) K00615 (K01623,K01624) (K01100,K11532,K01086) K00615 (K01807,K01808)	0.727273	FALSE	0.727273	FALSE	NA	No enzymes unique to module	NA	K00134,K00134,K00615,K00927,K01624,K01808,K02446	4.94141e+24	K02446 is present in multiple modules: M00003/M00165/M00167/M00611/M00612,K00134 is present in multiple modules: M00001/M00002/M00003/M00308/M00552/M00165/M00166/M00611/M00612,K01624 is present in multiple modules: M00001/M00003/M00165/M00167/M00345/M00344/M00611/M00612,K01808 is present in multiple modules: M00004/M00007/M00165/M00167/M00611/M00612,K00927 is present in multiple modules: M00001/M…	0	0	0,0,1,2,1,1,1,1,0,1,1
M00166	Cac_MSK076	Cac_MSK076	Reductive pentose phosphate cycle, ribulose-5P => glyceraldehyde-3P	Pathway modules	Energy metabolism	Carbon fixation	K00855 (K01601-K01602) K00927 (K05298,K00150,K00134)	0.5	FALSE	0.5	FALSE	NA	No enzymes unique to module	NA	K00134,K00134,K00927	4941411495	K00927 is present in multiple modules: M00001/M00002/M00003/M00308/M00552/M00165/M00166/M00611/M00612,K00134 is present in multiple modules: M00001/M00002/M00003/M00308/M00552/M00165/M00166/M00611/M00612	0	0	0,0,1,2
M00167	Cac_MSK076	Cac_MSK076	Reductive pentose phosphate cycle, glyceraldehyde-3P => ribulose-5P	Pathway modules	Energy metabolism	Carbon fixation	(K01623,K01624) (K03841,K02446,K11532,K01086) K00615 (K01623,K01624) (K01100,K11532,K01086) K00615 (K01807,K01808)	0.857143	TRUE	0.857143	TRUE	NA	No enzymes unique to module	NA	K00615,K01624,K01808,K02446	502186518111926	K01624 is present in multiple modules: M00001/M00003/M00165/M00167/M00345/M00344/M00611/M00612,K02446 is present in multiple modules: M00003/M00165/M00167/M00611/M00612,K01808 is present in multiple modules: M00004/M00007/M00165/M00167/M00611/M00612,K00615 is present in multiple modules: M00004/M00007/M00165/M00167/M00611/M00612	1	0	1,1,1,1,0,1,1
M00168	Cac_MSK076	Cac_MSK076	CAM (Crassulacean acid metabolism), dark	Pathway modules	Energy metabolism	Carbon fixation	K01595 (K00025,K00026,K00024)	0.5	FALSE	0.5	FALSE	NA	No enzymes unique to module	NA	K00024	2	K00024 is present in multiple modules: M00009/M00011/M00012/M00740/M00168/M00173/M00374/M00620/M00346/M00614	0	0	0,1
M00173	Cac_MSK076	Cac_MSK076	Reductive citrate cycle (Arnon-Buchanan cycle)	Pathway modules	Energy metabolism	Carbon fixation	(K00169+K00170+K00171+K00172,K03737) ((K01007,K01006) K01595,K01959+K01960,K01958) K00024 (K01676,K01679,K01677+K01678) (K00239+K00240-K00241-K00242,K00244+K00245-K00246-K00247,K18556+K18557+K18558+K18559+K18560) (K01902+K01903) (K00174+K00175-K00177-K00176) K00031 (K01681,K01682) (K15230+K15231,K15232+K15233 K15234)	0.6	FALSE	0.6	FALSE	NA	No enzymes unique to module	NA	K00024,K00031,K00239,K00240,K00241,K01679,K01681,K01958	2.79916e+25	K00024 is present in multiple modules: M00009/M00011/M00012/M00740/M00168/M00173/M00374/M00620/M00346/M00614,K01679 is present in multiple modules: M00009/M00011/M00173/M00376/M00613/M00614,K01958 is present in multiple modules: M00173/M00614,K00240 is present in multiple modules: M00009/M00011/M00173/M00376/M00374/M00149/M00613/M00614,K00031 is present in multiple modules: M00009/M00010/M00740/M…	0	0	0,1,1,1,1,0,0,1,1,0
M00376	Cac_MSK076	Cac_MSK076	3-Hydroxypropionate bi-cycle	Pathway modules	Energy metabolism	Carbon fixation	(K02160+K01961+K01962+K01963) K14468 K14469 K15052 K05606 (K01847,K01848+K01849) (K14471+K14472) (K00239+K00240+K00241) K01679 K08691 K14449 K14470 K09709	0.153846	FALSE	0.192308	FALSE	NA	No enzymes unique to module	NA	K00239,K00240,K00241,K01679,K01961,K02160	1.58816e+21	K01679 is present in multiple modules: M00009/M00011/M00173/M00376/M00613/M00614,K00240 is present in multiple modules: M00009/M00011/M00173/M00376/M00374/M00149/M00613/M00614,K01961 is present in multiple modules: M00376/M00082/M00613,K00239 is present in multiple modules: M00009/M00011/M00173/M00376/M00374/M00149/M00613/M00614,K00241 is present in multiple modules: M00009/M00011/M00173/M00376/M…	0	0	0,0,0,0,0,0,0,1,1,0,0,0,0
M00375	Cac_MSK076	Cac_MSK076	Hydroxypropionate-hydroxybutylate cycle	Pathway modules	Energy metabolism	Carbon fixation	(K01964+K15037+K15036) K15017 K15039 K15018 K15019 K15020 K05606 (K01848+K01849) (K15038,K15017) K14465 (K14466,K18861) K14534 K15016 K00626	0.0714286	FALSE	0.0714286	FALSE	NA	No enzymes unique to module	NA	K00626,K00626	731,96	K00626 is present in multiple modules: M00373/M00375/M00374/M00088/M00957/M00095/M00849	0	0	0,0,0,0,0,0,0,0,0,0,0,0,0,2
M00374	Cac_MSK076	Cac_MSK076	Dicarboxylate-hydroxybutyrate cycle	Pathway modules	Energy metabolism	Carbon fixation	(K00169+K00170+K00171+K00172) K01007 K01595 K00024 (K01677+K01678) (K00239+K00240-K00241-K18860) (K01902+K01903) (K15038,K15017) K14465 (K14467,K18861) K14534 K15016 K00626	0.230769	FALSE	0.230769	FALSE	NA	No enzymes unique to module	NA	K00024,K00239,K00240,K00241,K00626,K00626	2,1588,1587,1589,731,96	K00024 is present in multiple modules: M00009/M00011/M00012/M00740/M00168/M00173/M00374/M00620/M00346/M00614,K00240 is present in multiple modules: M00009/M00011/M00173/M00376/M00374/M00149/M00613/M00614,K00626 is present in multiple modules: M00373/M00375/M00374/M00088/M00957/M00095/M00849,K00239 is present in multiple modules: M00009/M00011/M00173/M00376/M00374/M00149/M00613/M00614,K00241 is pr…	0	0	0,0,0,1,0,1,0,0,0,0,0,0,2
M00377	Cac_MSK076	Cac_MSK076	Reductive acetyl-CoA pathway (Wood-Ljungdahl pathway)	Pathway modules	Energy metabolism	Carbon fixation	K00198 (K05299-K15022,K22015+K25123+K25124) K01938 K01491-K01500 K00297-K25007-K25008 K15023 K14138+K00197+K00194	0.428571	FALSE	0.428571	FALSE	NA	No enzymes unique to module	NA	K00297,K01491,K01938	1268819547	K01491 is present in multiple modules: M00377/M00140/M00618,K00297 is present in multiple modules: M00377/M00618,K01938 is present in multiple modules: M00377/M00140/M00618	0	0	0,0,1,1,1,0,0
M00579	Cac_MSK076	Cac_MSK076	Phosphate acetyltransferase-acetate kinase pathway, acetyl-CoA => acetate	Pathway modules	Energy metabolism	Carbon fixation	(K00625,K13788,K15024) K00925	1	TRUE	1	TRUE	NA	No enzymes unique to module	NA	K00925,K13788	18521853	K00925 is present in multiple modules: M00579/M00357/M00617/M00618,K13788 is present in multiple modules: M00579/M00617/M00618	1	1	1,1
M00620	Cac_MSK076	Cac_MSK076	Incomplete reductive citrate cycle, acetyl-CoA => oxoglutarate	Pathway modules	Energy metabolism	Carbon fixation	(K00169+K00170+K00171+K00172) (K01959+K01960) K00024 (K01677+K01678) (K18209+K18210) (K01902+K01903) (K00174+K00175+K00176+K00177)	0.142857	FALSE	0.142857	FALSE	NA	No enzymes unique to module	NA	K00024	2	K00024 is present in multiple modules: M00009/M00011/M00012/M00740/M00168/M00173/M00374/M00620/M00346/M00614	0	0	0,0,1,0,0,0,0
M00567	Cac_MSK076	Cac_MSK076	Methanogenesis, CO2 => methane	Pathway modules	Energy metabolism	Methane metabolism	(K00200+K00201+K00202+K00203-K11261+(K00205,K11260,K00204)) K00672 K01499 (K00319,K13942) K00320 (K00577+K00578+K00579+K00580+K00581-K00582-K00583+K00584) (K00399+K00401+K00402) (K22480+K22481+K22482,K03388+K03389+K03390,K08264+K08265,K03388+K03389+K03390+K14127+(K14126+K14128,K22516+K00125))	0	FALSE	0.0625	FALSE	NA	No enzymes unique to module	NA	K08264	1914	K08264 is present in multiple modules: M00567/M00357/M00356/M00563	0	0	0,0,0,0,0,0,0,0
M00357	Cac_MSK076	Cac_MSK076	Methanogenesis, acetate => methane	Pathway modules	Energy metabolism	Methane metabolism	((K00925 K00625),K01895) (K00193+K00197+K00194) (K00577+K00578+K00579+K00580+K00581-K00582-K00583+K00584) (K00399+K00401+K00402) (K22480+K22481+K22482,K03388+K03389+K03390,K08264+K08265,K03388+K03389+K03390+K14127+(K14126+K14128,K22516+K00125))	0	FALSE	0.25	FALSE	NA	No enzymes unique to module	NA	K00925,K08264	18521914	K08264 is present in multiple modules: M00567/M00357/M00356/M00563,K00925 is present in multiple modules: M00579/M00357/M00617/M00618	0	0	0,0,0,0,0
M00356	Cac_MSK076	Cac_MSK076	Methanogenesis, methanol => methane	Pathway modules	Energy metabolism	Methane metabolism	K14080+K04480+K14081 K00399+K00401+K00402 (K22480+K22481+K22482,K03388+K03389+K03390,K08264+K08265,K03388+K03389+K03390+K14127+(K14126+K14128,K22516+K00125))	0	FALSE	0.166667	FALSE	NA	No enzymes unique to module	NA	K08264	1914	K08264 is present in multiple modules: M00567/M00357/M00356/M00563	0	0	0,0,0
M00563	Cac_MSK076	Cac_MSK076	Methanogenesis, methylamine/dimethylamine/trimethylamine => methane	Pathway modules	Energy metabolism	Methane metabolism	K14082 ((K16177-K16176),(K16179-K16178),(K14084-K14083)) K00399+K00401+K00402 (K22480+K22481+K22482,K03388+K03389+K03390,K08264+K08265,K03388+K03389+K03390+K14127+(K14126+K14128,K22516+K00125))	0	FALSE	0.125	FALSE	NA	No enzymes unique to module	NA	K08264	1914	K08264 is present in multiple modules: M00567/M00357/M00356/M00563	0	0	0,0,0,0
M00346	Cac_MSK076	Cac_MSK076	Formaldehyde assimilation, serine pathway	Pathway modules	Energy metabolism	Methane metabolism	K00600 K00830 K00018 K11529 K01689 K01595 K00024 K08692+K14067 K08691	0.333333	FALSE	0.333333	FALSE	NA	No enzymes unique to module	NA	K00024,K00600,K01689	213721386	K01689 is present in multiple modules: M00001/M00002/M00003/M00346,K00600 is present in multiple modules: M00532/M00346/M00140/M00141,K00024 is present in multiple modules: M00009/M00011/M00012/M00740/M00168/M00173/M00374/M00620/M00346/M00614	0	0	1,0,0,0,1,0,1,0,0
M00345	Cac_MSK076	Cac_MSK076	Formaldehyde assimilation, ribulose monophosphate pathway	Pathway modules	Energy metabolism	Methane metabolism	(((K08093,K13812) K08094),K13831) (K00850,K16370,K21071) K01624	0.666667	FALSE	0.666667	FALSE	NA	No enzymes unique to module	NA	K01624,K21071	18651085	K01624 is present in multiple modules: M00001/M00003/M00165/M00167/M00345/M00344/M00611/M00612,K21071 is present in multiple modules: M00001/M00345	0	0	0,1,1
M00344	Cac_MSK076	Cac_MSK076	Formaldehyde assimilation, xylulose monophosphate pathway	Pathway modules	Energy metabolism	Methane metabolism	K17100 K00863 K01624 K03841	0.5	FALSE	0.5	FALSE	1	K00863	1	K00863,K01624	12661865	K01624 is present in multiple modules: M00001/M00003/M00165/M00167/M00345/M00344/M00611/M00612	0	0	0,1,1,0
M00530	Cac_MSK076	Cac_MSK076	Dissimilatory nitrate reduction, nitrate => ammonia	Pathway modules	Energy metabolism	Nitrogen metabolism	(K00370+K00371+K00374,K02567+K02568) (K00362+K00363,K03385+K15876)	0.5	FALSE	0.5	FALSE	NA	No enzymes unique to module	NA	K00370,K00371,K00374	113311341136	K00371 is present in multiple modules: M00530/M00529/M00804,K00370 is present in multiple modules: M00530/M00529/M00804,K00374 is present in multiple modules: M00530/M00529	0	0	1,0
M00529	Cac_MSK076	Cac_MSK076	Denitrification, nitrate => nitrogen	Pathway modules	Energy metabolism	Nitrogen metabolism	(K00370+K00371+K00374,K02567+K02568) (K00368,K15864) (K04561+K02305) K00376	0.5	FALSE	0.625	FALSE	1	K04561	1	K00368,K00370,K00371,K00374,K04561	1.13711e+18	K00371 is present in multiple modules: M00530/M00529/M00804,K00370 is present in multiple modules: M00530/M00529/M00804,K00374 is present in multiple modules: M00530/M00529,K00368 is present in multiple modules: M00529/M00973	0	0	1,1,0,0
M00804	Cac_MSK076	Cac_MSK076	Complete nitrification, comammox, ammonia => nitrite => nitrate	Pathway modules	Energy metabolism	Nitrogen metabolism	K10944+K10945+K10946 K10535 K00370+K00371	0.333333	FALSE	0.333333	FALSE	NA	No enzymes unique to module	NA	K00370,K00371	11331134	K00371 is present in multiple modules: M00530/M00529/M00804,K00370 is present in multiple modules: M00530/M00529/M00804	0	0	0,0,1
M00973	Cac_MSK076	Cac_MSK076	Anammox, nitrite + ammonia => nitrogen	Pathway modules	Energy metabolism	Nitrogen metabolism	(K00368,K15864) (K20932+K20933+K20934) K20935	0.333333	FALSE	0.333333	FALSE	NA	No enzymes unique to module	NA	K00368	1137	K00368 is present in multiple modules: M00529/M00973	0	0	1,0,0
M00176	Cac_MSK076	Cac_MSK076	Assimilatory sulfate reduction, sulfate => H2S	Pathway modules	Energy metabolism	Sulfur metabolism	(((K13811,K00958+K00860,K00955+K00957,K00956+K00957+K00860) K00390),(K13811 K05907)) (K00380+K00381,K00392)	0.5	FALSE	0.888889	TRUE	NA	No enzymes unique to module	NA	K00390,K00392,K00956,K00957	190369719011902	K00392 is present in multiple modules: M00176/M00616,K00956 is present in multiple modules: M00176/M00616,K00957 is present in multiple modules: M00176/M00616,K00390 is present in multiple modules: M00176/M00616	0	0	0,1
M00149	Cac_MSK076	Cac_MSK076	Succinate dehydrogenase, prokaryotes	Pathway modules	Energy metabolism	ATP synthesis	K00241+(K00242,K18859,K18860)+K00239+K00240	0	FALSE	0.75	TRUE	NA	No enzymes unique to module	NA	K00239,K00240,K00241	158815871589	K00240 is present in multiple modules: M00009/M00011/M00173/M00376/M00374/M00149/M00613/M00614,K00241 is present in multiple modules: M00009/M00011/M00173/M00376/M00374/M00149/M00613/M00614,K00239 is present in multiple modules: M00009/M00011/M00173/M00376/M00374/M00149/M00613/M00614	0	0	0
M00151	Cac_MSK076	Cac_MSK076	Cytochrome bc1 complex respiratory unit	Pathway modules	Energy metabolism	ATP synthesis	((K00412+K00413,K00410)+K00411),K03886+K03887+K03888,K03890+K03891+K03889	1	TRUE	1	TRUE	1	K03889,K03890,K03891	1,1,1	K03889,K03890,K03891	176177178	None	1	1	1
M00154	Cac_MSK076	Cac_MSK076	Cytochrome c oxidase	Pathway modules	Energy metabolism	ATP synthesis	(K02257+K02262+K02256+K02261+K02263+K02264+K02265+K02266+K02267+K02268+K02270-K02271+K02272-K02273+K02258+K02259+K02260)	0	FALSE	0.133333	FALSE	1	K02257,K02259	1,1	K02257,K02259	503505	None	0	0	0
M00155	Cac_MSK076	Cac_MSK076	Cytochrome c oxidase, prokaryotes	Pathway modules	Energy metabolism	ATP synthesis	K02275+(K02274+K02276,K15408)-K02277	1	TRUE	1	TRUE	1	K02274,K02275,K02276	1,1,1	K02274,K02275,K02276	1699173175	None	1	1	1
M00157	Cac_MSK076	Cac_MSK076	F-type ATPase, prokaryotes and chloroplasts	Pathway modules	Energy metabolism	ATP synthesis	K02111+K02112+K02113+K02114+K02115+K02108+K02109+K02110	1	TRUE	1	TRUE	1	K02108,K02109,K02110,K02111,K02112,K02113,K02114,K02115	1,1,1,1,1,1,1,1	K02108,K02109,K02110,K02111,K02112,K02113,K02114,K02115	1.11911e+31	None	1	1	1
M00082	Cac_MSK076	Cac_MSK076	Fatty acid biosynthesis, initiation	Pathway modules	Lipid metabolism	Fatty acid metabolism	(K11262,(K02160+K01961,K11263)+(K01962+K01963,K18472)) (K00665,K00667+K00668,K11533,(K00645 (K00648,K18473)))	0	FALSE	0.333333	FALSE	NA	No enzymes unique to module	NA	K01961,K02160,K11263	103102769	K01961 is present in multiple modules: M00376/M00082/M00613,K02160 is present in multiple modules: M00376/M00082/M00613,K11263 is present in multiple modules: M00741/M00082	0	0	0,0
M00083	Cac_MSK076	Cac_MSK076	Fatty acid biosynthesis, elongation	Pathway modules	Lipid metabolism	Fatty acid metabolism	K00665,(K00667 K00668),K11533,((K00647,K09458) K00059 (K02372,K01716,K16363) (K00208,K02371,K10780,K00209))	0	FALSE	0.25	FALSE	NA	No enzymes unique to module	NA	K00059	1821	K00059 is present in multiple modules: M00083/M00874/M00572	0	0	0
M00874	Cac_MSK076	Cac_MSK076	Fatty acid biosynthesis in mitochondria, fungi	Pathway modules	Lipid metabolism	Fatty acid metabolism	K11262 K03955+K00645 K09458 K00059 K22541 K07512	0.166667	FALSE	0.166667	FALSE	NA	No enzymes unique to module	NA	K00059	1821	K00059 is present in multiple modules: M00083/M00874/M00572	0	0	0,0,0,1,0,0
M00086	Cac_MSK076	Cac_MSK076	beta-Oxidation, acyl-CoA synthesis	Pathway modules	Lipid metabolism	Fatty acid metabolism	K01897,K15013	1	TRUE	1	TRUE	1	K01897	4	K01897,K01897,K01897,K01897	1569,1570,1567,65	None	4	4	4
M00087	Cac_MSK076	Cac_MSK076	beta-Oxidation	Pathway modules	Lipid metabolism	Fatty acid metabolism	(K00232,K00249,K00255,K06445,K09479) (((K01692,K07511,K13767) (K00022,K07516)),K01825,K01782,K07514,K07515,K10527) (K00632,K07508,K07509,K07513)	0.333333	FALSE	0.5	FALSE	1	K07516	1	K01692,K07516	1427732	K01692 is present in multiple modules: M00087/M00957/M00878	0	0	0,1,0
M00101	Cac_MSK076	Cac_MSK076	Cholesterol biosynthesis, squalene 2,3-epoxide => cholesterol	Pathway modules	Lipid metabolism	Sterol biosynthesis	K01852 K05917 (K00222,K19532) K07750 K07748 K13373 K09828 K01824 K00227 K00213	0.1	FALSE	0.1	FALSE	NA	No enzymes unique to module	NA	K09828	886	K09828 is present in multiple modules: M00101/M00917	0	0	0,0,0,0,0,0,1,0,0,0
M00917	Cac_MSK076	Cac_MSK076	Phytosterol biosynthesis, squalene 2,3-epoxide => campesterol/sitosterol	Pathway modules	Lipid metabolism	Sterol biosynthesis	K01853 K00559 K14423 K23558 -- K08246 K05917 K00222 K01824 K08242 K14424 K00227 K00213 K09828	0.0714286	FALSE	0.0714286	FALSE	NA	No enzymes unique to module	NA	K09828	886	K09828 is present in multiple modules: M00101/M00917,'--' steps are assumed incomplete	0	0	0,0,0,0,0,0,0,0,0,0,0,0,0,1
M00088	Cac_MSK076	Cac_MSK076	Ketone body biosynthesis, acetyl-CoA => acetoacetate/3-hydroxybutyrate/acetone	Pathway modules	Lipid metabolism	Lipid metabolism	K00626 K01641 K01640 K00019 K01574	0.2	FALSE	0.2	FALSE	NA	No enzymes unique to module	NA	K00626,K00626	731,96	K00626 is present in multiple modules: M00373/M00375/M00374/M00088/M00957/M00095/M00849	0	0	2,0,0,0,0
M00089	Cac_MSK076	Cac_MSK076	Triacylglycerol biosynthesis	Pathway modules	Lipid metabolism	Lipid metabolism	(K00629,K13506,K13507,K00630,K13508) (K00655,K13509,K13523,K19007,K13513,K13517,K13519,K14674,K22831) (K01080,K15728,K18693) (K11155,K11160,K14456,K22848,K22849)	0.25	FALSE	0.25	FALSE	1	K00655	2	K00655,K00655	2122183	None	0	0	0,2,0,0
M00098	Cac_MSK076	Cac_MSK076	Acylglycerol degradation	Pathway modules	Lipid metabolism	Lipid metabolism	(K01046,K12298,K16816,K13534,K14073,K14074,K14075,K14076,K22283,K14452,K22284,K14674,K14675,K17900) (K01054,K25824)	0.5	FALSE	0.5	FALSE	1	K01046	1	K01046	1223	None	0	0	1,0
M00093	Cac_MSK076	Cac_MSK076	Phosphatidylethanolamine (PE) biosynthesis, PA => PS => PE	Pathway modules	Lipid metabolism	Lipid metabolism	K00981 (K00998,K17103) K01613	0.333333	FALSE	0.333333	FALSE	1	K00981	1	K00981	303	None	0	0	1,0,0
M00048	Cac_MSK076	Cac_MSK076	De novo purine biosynthesis, PRPP + glutamine => IMP	Pathway modules	Nucleotide metabolism	Purine metabolism	K00764 (K01945,K11787,K11788,K13713) (K00601,K11175,K08289,K11787,K01492) (K01952,(K23269+K23264+K23265),(K23270+K23265)) (K01933,K11787,K11788 (K01587,K11808,K01589 K01588)) (K01923,K01587,K13713) K01756 (K00602,(K01492,K06863 K11176))	1	TRUE	1	TRUE	1	K00602,K00764,K01588,K01589,K01923,K01933,K01945,K08289,K11175,K23264,K23265,K23269	1,1,1,1,1,1,1,1,1,1,1,1	K00602,K00764,K01588,K01589,K01756,K01923,K01933,K01945,K08289,K11175,K23264,K23265,K23269	1.47222e+49	K01756 is present in multiple modules: M00048/M00049	1	1	1,1,2,1,1,1,1,1
M00049	Cac_MSK076	Cac_MSK076	Adenine ribonucleotide biosynthesis, IMP => ADP,ATP	Pathway modules	Nucleotide metabolism	Purine metabolism	K01939 K01756 (K00939,K18532,K18533,K00944) K00940	1	TRUE	1	TRUE	1	K00939,K01939	1,1	K00939,K00940,K01756,K01939	883,9,2138,1861	K00940 is present in multiple modules: M00049/M00050/M00053/M00052/M00938,K01756 is present in multiple modules: M00048/M00049	1	1	1,1,1,1
M00050	Cac_MSK076	Cac_MSK076	Guanine ribonucleotide biosynthesis, IMP => GDP,GTP	Pathway modules	Nucleotide metabolism	Purine metabolism	K00088 K01951 K00942 (K00940,K18533)	1	TRUE	1	TRUE	1	K00088,K00942,K01951	1,1,1	K00088,K00940,K00942,K01951	837,9,475,835	K00940 is present in multiple modules: M00049/M00050/M00053/M00052/M00938	1	1	1,1,1,1
M00053	Cac_MSK076	Cac_MSK076	Deoxyribonucleotide biosynthesis, ADP/GDP/CDP/UDP => dATP/dGTP/dCTP/dUTP	Pathway modules	Nucleotide metabolism	Purine metabolism	(K00525+K00526,K10807+K10808) (K00940,K18533)	1	TRUE	1	TRUE	NA	No enzymes unique to module	NA	K00525,K00526,K00526,K00940	1696,1330,1698,9	K00940 is present in multiple modules: M00049/M00050/M00053/M00052/M00938,K00525 is present in multiple modules: M00053/M00938,K00526 is present in multiple modules: M00053/M00938	1	1	1,1
M00958	Cac_MSK076	Cac_MSK076	Adenine ribonucleotide degradation, AMP => Urate	Pathway modules	Nucleotide metabolism	Purine metabolism	((K01490 (K01081,K19970,K03787,K18550)),((K01081,K19970,K11751,K03787,K02566,K08693) (K01488,K19572,K05810))) (K03783,K03784,K09913,K05810) (K00106,K00087+K13479+K13480,K13481+K13482,K11177+K11178+K13483)	0.666667	FALSE	0.75	TRUE	NA	No enzymes unique to module	NA	K01081,K02566,K03784,K05810	438129960208	K03784 is present in multiple modules: M00958/M00959,K02566 is present in multiple modules: M00958/M00959,K01081 is present in multiple modules: M00958/M00959,K05810 is present in multiple modules: M00958/M00959/M00034	1	0	1,2,0
M00959	Cac_MSK076	Cac_MSK076	Guanine ribonucleotide degradation, GMP => Urate	Pathway modules	Nucleotide metabolism	Purine metabolism	(K01081,K19970,K11751,K03787,K02566,K08693,K20881) (K03783,K03784,K09913,K05810) K01487 (K00106,K00087+K13479+K13480,K13481+K13482,K11177+K11178+K13483)	0.5	FALSE	0.5	FALSE	NA	No enzymes unique to module	NA	K01081,K02566,K03784,K05810	438129960208	K03784 is present in multiple modules: M00958/M00959,K02566 is present in multiple modules: M00958/M00959,K01081 is present in multiple modules: M00958/M00959,K05810 is present in multiple modules: M00958/M00959/M00034	0	0	2,2,0,0
M00051	Cac_MSK076	Cac_MSK076	De novo pyrimidine biosynthesis, glutamine (+ PRPP) => UMP	Pathway modules	Nucleotide metabolism	Pyrimidine metabolism	(K11540,(K11541 K01465),((K01954,K01955+K01956) (K00609+K00610,K00608) K01465)) (K00226,K00254,K17828) (K13421,K00762 K01591)	0.666667	FALSE	0.916667	TRUE	1	K00254,K00609,K00762,K01465,K01591,K01955,K01956	1,1,1,1,1,1,1	K00254,K00609,K00762,K01465,K01591,K01955,K01956	5.37469e+21	None	1	0	0,1,1
M00052	Cac_MSK076	Cac_MSK076	Pyrimidine ribonucleotide biosynthesis, UMP => UDP/UTP,CDP/CTP	Pathway modules	Nucleotide metabolism	Pyrimidine metabolism	(K13800,K13809,K09903) (K00940,K18533) K01937	0.666667	FALSE	0.666667	FALSE	1	K09903	1	K00940,K09903	9301	K00940 is present in multiple modules: M00049/M00050/M00053/M00052/M00938	0	0	1,1,0
M00938	Cac_MSK076	Cac_MSK076	Pyrimidine deoxyribonucleotide biosynthesis, UDP => dTTP	Pathway modules	Nucleotide metabolism	Pyrimidine metabolism	(K00525+K00526,K10807+K10808) (K00940,K18533) K01520 (K00560,K13998,K03465) K00943	1	TRUE	1	TRUE	1	K00560,K00943,K01520,K03465	1,1,1,1	K00525,K00526,K00526,K00560,K00940,K00943,K01520,K03465	1696,1330,1698,1487,9,688,405,343	K00940 is present in multiple modules: M00049/M00050/M00053/M00052/M00938,K00525 is present in multiple modules: M00053/M00938,K00526 is present in multiple modules: M00053/M00938	1	1	1,1,1,2,1
M00046	Cac_MSK076	Cac_MSK076	Pyrimidine degradation, uracil => beta-alanine, thymine => 3-aminoisobutanoate	Pathway modules	Nucleotide metabolism	Pyrimidine metabolism	(K00207,K17722+K17723) K01464 (K01431,K06016)	0.333333	FALSE	0.333333	FALSE	1	K06016	1	K06016	1181	None	0	0	0,0,1
M00020	Cac_MSK076	Cac_MSK076	Serine biosynthesis, glycerate-3P => serine	Pathway modules	Amino acid metabolism	Serine and threonine metabolism	K00058 K00831 (K01079,K02203,K22305,K25528)	1	TRUE	1	TRUE	1	K00058,K01079	1,1	K00058,K00831,K01079	106515181700	K00831 is present in multiple modules: M00020/M00124	1	1	1,1,1
M00018	Cac_MSK076	Cac_MSK076	Threonine biosynthesis, aspartate => homoserine => threonine	Pathway modules	Amino acid metabolism	Serine and threonine metabolism	(K00928,K12524,K12525,K12526) K00133 (K00003,K12524,K12525) (K00872,K02204,K02203) K01733	1	TRUE	1	TRUE	1	K00872,K01733	1,1	K00003,K00133,K00872,K00928,K01733	1.14516e+18	K00133 is present in multiple modules: M00018/M00033/M00017/M00016/M00525/M00526/M00527,K00928 is present in multiple modules: M00018/M00033/M00017/M00016/M00525/M00526/M00527,K00003 is present in multiple modules: M00018/M00017	1	1	1,1,1,1,1
M00621	Cac_MSK076	Cac_MSK076	Glycine cleavage system	Pathway modules	Amino acid metabolism	Serine and threonine metabolism	(K00281,K00282+K00283) K00605 K00382	1	TRUE	1	TRUE	NA	No enzymes unique to module	NA	K00281,K00382,K00605	1631591162	K00281 is present in multiple modules: M00532/M00621,K00605 is present in multiple modules: M00532/M00621,K00382 is present in multiple modules: M00307/M00009/M00011/M00532/M00621/M00036/M00032	1	1	1,1,1
M00555	Cac_MSK076	Cac_MSK076	Betaine biosynthesis, choline => betaine	Pathway modules	Amino acid metabolism	Serine and threonine metabolism	(K17755,((K00108,K11440,K00499) (K00130,K14085)))	0	FALSE	0.5	FALSE	1	K00108	1	K00108	1204	None	0	0	0
M00033	Cac_MSK076	Cac_MSK076	Ectoine biosynthesis, aspartate => ectoine	Pathway modules	Amino acid metabolism	Serine and threonine metabolism	K00928 K00133 K00836 K06718 K06720	0.4	FALSE	0.4	FALSE	NA	No enzymes unique to module	NA	K00133,K00928	16421643	K00928 is present in multiple modules: M00018/M00033/M00017/M00016/M00525/M00526/M00527,K00133 is present in multiple modules: M00018/M00033/M00017/M00016/M00525/M00526/M00527	0	0	1,1,0,0,0
M00021	Cac_MSK076	Cac_MSK076	Cysteine biosynthesis, serine => cysteine	Pathway modules	Amino acid metabolism	Cysteine and methionine metabolism	(K00640,K23304) (K01738,K13034,K17069)	1	TRUE	1	TRUE	1	K00640,K01738	1,1	K00640,K01738	21782179	None	1	1	1,1
M00609	Cac_MSK076	Cac_MSK076	Cysteine biosynthesis, methionine => cysteine	Pathway modules	Amino acid metabolism	Cysteine and methionine metabolism	K00789 K17462 K01243 K07173 K17216 K17217	0.5	FALSE	0.5	FALSE	1	K07173	1	K00789,K01243,K07173	47819001572	K00789 is present in multiple modules: M00609/M00034/M00035/M00368/M00953,K01243 is present in multiple modules: M00609/M00034	0	0	1,0,1,1,0,0
M00017	Cac_MSK076	Cac_MSK076	Methionine biosynthesis, aspartate => homoserine => methionine	Pathway modules	Amino acid metabolism	Cysteine and methionine metabolism	(K00928,K12524,K12525) K00133 (K00003,K12524,K12525) (K00651,K00641) K01739 (K01760,K14155) (K00548,K24042,K00549)	1	TRUE	1	TRUE	1	K00549,K00641,K01739,K14155	1,1,1,1	K00003,K00133,K00549,K00641,K00928,K01739,K14155	1145,1642,1267,816,1643,1746,58	K00133 is present in multiple modules: M00018/M00033/M00017/M00016/M00525/M00526/M00527,K00928 is present in multiple modules: M00018/M00033/M00017/M00016/M00525/M00526/M00527,K00003 is present in multiple modules: M00018/M00017	1	1	1,1,1,1,1,1,1
M00034	Cac_MSK076	Cac_MSK076	Methionine salvage pathway	Pathway modules	Amino acid metabolism	Cysteine and methionine metabolism	K00789 K01611 K00797 ((K01243,K01244) K00899,(K00772,K05810)) K08963 (K16054,K08964 (K09880,K08965 K08966)) K08967 (K00815,K08969,K23977,K00832,K00838)	0.25	FALSE	0.25	FALSE	NA	No enzymes unique to module	NA	K00789,K01243,K05810	4781900208	K05810 is present in multiple modules: M00958/M00959/M00034,K00789 is present in multiple modules: M00609/M00034/M00035/M00368/M00953,K01243 is present in multiple modules: M00609/M00034	0	0	1,0,0,1,0,0,0,0
M00035	Cac_MSK076	Cac_MSK076	Methionine degradation	Pathway modules	Amino acid metabolism	Cysteine and methionine metabolism	K00789 (K00552,K00558,K17398,K17399) K01251 (K01697,K10150)	0.25	FALSE	0.25	FALSE	NA	No enzymes unique to module	NA	K00789	478	K00789 is present in multiple modules: M00609/M00034/M00035/M00368/M00953	0	0	1,0,0,0
M00368	Cac_MSK076	Cac_MSK076	Ethylene biosynthesis, methionine => ethylene	Pathway modules	Amino acid metabolism	Cysteine and methionine metabolism	K00789 (K01762,K20772) K05933	0.333333	FALSE	0.333333	FALSE	NA	No enzymes unique to module	NA	K00789	478	K00789 is present in multiple modules: M00609/M00034/M00035/M00368/M00953	0	0	1,0,0
M00019	Cac_MSK076	Cac_MSK076	Valine/isoleucine biosynthesis, pyruvate => valine / 2-oxobutanoate => isoleucine	Pathway modules	Amino acid metabolism	Branched-chain amino acid metabolism	K01652+(K01653,K11258) K00053 K01687 K00826	1	TRUE	1	TRUE	NA	No enzymes unique to module	NA	K00053,K00826,K01652,K01652,K01653,K01687	1.06817e+22	K01652 is present in multiple modules: M00019/M00570,K01687 is present in multiple modules: M00019/M00570,K00053 is present in multiple modules: M00019/M00570,K01653 is present in multiple modules: M00019/M00570,K00826 is present in multiple modules: M00019/M00570/M00036/M00119	1	1	1,1,1,1
M00535	Cac_MSK076	Cac_MSK076	Isoleucine biosynthesis, pyruvate => 2-oxobutanoate	Pathway modules	Amino acid metabolism	Branched-chain amino acid metabolism	K09011 K01703+K01704 K00052	0.666667	FALSE	0.666667	FALSE	NA	No enzymes unique to module	NA	K00052,K01703,K01704	106410471046	K01704 is present in multiple modules: M00535/M00432,K00052 is present in multiple modules: M00535/M00432,K01703 is present in multiple modules: M00535/M00432	0	0	0,1,1
M00570	Cac_MSK076	Cac_MSK076	Isoleucine biosynthesis, threonine => 2-oxobutanoate => isoleucine	Pathway modules	Amino acid metabolism	Branched-chain amino acid metabolism	(K17989,K01754) K01652+(K01653,K11258) K00053 K01687 K00826	1	TRUE	1	TRUE	1	K01754	1	K00053,K00826,K01652,K01652,K01653,K01687,K01754	1.06817e+25	K01652 is present in multiple modules: M00019/M00570,K01687 is present in multiple modules: M00019/M00570,K00053 is present in multiple modules: M00019/M00570,K01653 is present in multiple modules: M00019/M00570,K00826 is present in multiple modules: M00019/M00570/M00036/M00119	1	1	1,1,1,1,1
M00432	Cac_MSK076	Cac_MSK076	Leucine biosynthesis, 2-oxoisovalerate => 2-oxoisocaproate	Pathway modules	Amino acid metabolism	Branched-chain amino acid metabolism	K01649 (K01702,K01703+K01704) K00052	1	TRUE	1	TRUE	1	K01649	1	K00052,K01649,K01703,K01704	1064164610471040	K01704 is present in multiple modules: M00535/M00432,K00052 is present in multiple modules: M00535/M00432,K01703 is present in multiple modules: M00535/M00432	1	1	1,1,1
M00036	Cac_MSK076	Cac_MSK076	Leucine degradation, leucine => acetoacetate + acetyl-CoA	Pathway modules	Amino acid metabolism	Branched-chain amino acid metabolism	K00826 ((K00166+K00167,K11381)+K09699+K00382) (K00253,K00249) (K01968+K01969) (K05607,K13766) K01640	0.166667	FALSE	0.222222	FALSE	NA	No enzymes unique to module	NA	K00382,K00826	1591168	K00826 is present in multiple modules: M00019/M00570/M00036/M00119,K00382 is present in multiple modules: M00307/M00009/M00011/M00532/M00621/M00036/M00032	0	0	1,0,0,0,0,0
M00016	Cac_MSK076	Cac_MSK076	Lysine biosynthesis, succinyl-DAP pathway, aspartate => lysine	Pathway modules	Amino acid metabolism	Lysine metabolism	(K00928,K12524,K12525,K12526) K00133 K01714 K00215 K00674 (K00821,K14267) K01439 K01778 (K01586,K12526)	1	TRUE	1	TRUE	1	K00674,K01439	1,1	K00133,K00215,K00674,K00821,K00928,K01439,K01586,K01714,K01778	1.64234e+31	K01778 is present in multiple modules: M00016/M00525/M00527,K00215 is present in multiple modules: M00016/M00525/M00526/M00527,K00133 is present in multiple modules: M00018/M00033/M00017/M00016/M00525/M00526/M00527,K01714 is present in multiple modules: M00016/M00525/M00526/M00527,K00821 is present in multiple modules: M00016/M00028/M00845,K01586 is present in multiple modules: M00016/M00525/M005…	1	1	1,1,1,1,1,1,1,1,1
M00525	Cac_MSK076	Cac_MSK076	Lysine biosynthesis, acetyl-DAP pathway, aspartate => lysine	Pathway modules	Amino acid metabolism	Lysine metabolism	K00928 K00133 K01714 K00215 K05822 K00841 K05823 K01778 K01586	0.777778	TRUE	0.777778	TRUE	1	K05823	1	K00133,K00215,K00928,K01586,K01714,K01778,K05823	1.64234e+23	K01778 is present in multiple modules: M00016/M00525/M00527,K00215 is present in multiple modules: M00016/M00525/M00526/M00527,K00133 is present in multiple modules: M00018/M00033/M00017/M00016/M00525/M00526/M00527,K01714 is present in multiple modules: M00016/M00525/M00526/M00527,K01586 is present in multiple modules: M00016/M00525/M00526/M00527,K00928 is present in multiple modules: M00018/M000…	1	0	1,1,1,1,0,0,1,1,1
M00526	Cac_MSK076	Cac_MSK076	Lysine biosynthesis, DAP dehydrogenase pathway, aspartate => lysine	Pathway modules	Amino acid metabolism	Lysine metabolism	(K00928,K12524,K12525,K12526) K00133 K01714 K00215 K03340 (K01586,K12526)	0.833333	TRUE	0.833333	TRUE	NA	No enzymes unique to module	NA	K00133,K00215,K00928,K01586,K01714	1.64234e+17	K00215 is present in multiple modules: M00016/M00525/M00526/M00527,K00133 is present in multiple modules: M00018/M00033/M00017/M00016/M00525/M00526/M00527,K01714 is present in multiple modules: M00016/M00525/M00526/M00527,K01586 is present in multiple modules: M00016/M00525/M00526/M00527,K00928 is present in multiple modules: M00018/M00033/M00017/M00016/M00525/M00526/M00527	1	0	1,1,1,1,0,1
M00527	Cac_MSK076	Cac_MSK076	Lysine biosynthesis, DAP aminotransferase pathway, aspartate => lysine	Pathway modules	Amino acid metabolism	Lysine metabolism	(K00928,K12524,K12525,K12526) K00133 K01714 K00215 K10206 K01778 (K01586,K12526)	0.857143	TRUE	0.857143	TRUE	NA	No enzymes unique to module	NA	K00133,K00215,K00928,K01586,K01714,K01778	1.64234e+20	K01778 is present in multiple modules: M00016/M00525/M00527,K00215 is present in multiple modules: M00016/M00525/M00526/M00527,K00133 is present in multiple modules: M00018/M00033/M00017/M00016/M00525/M00526/M00527,K01714 is present in multiple modules: M00016/M00525/M00526/M00527,K01586 is present in multiple modules: M00016/M00525/M00526/M00527,K00928 is present in multiple modules: M00018/M000…	1	0	1,1,1,1,0,1,1
M00032	Cac_MSK076	Cac_MSK076	Lysine degradation, lysine => saccharopine => acetoacetyl-CoA	Pathway modules	Amino acid metabolism	Lysine metabolism	K14157 K14085 K00825 (K15791+K00658+K00382) K00252 (K07514,(K07515,K07511) K00022)	0	FALSE	0.0555556	FALSE	NA	No enzymes unique to module	NA	K00382	1591	K00382 is present in multiple modules: M00307/M00009/M00011/M00532/M00621/M00036/M00032	0	0	0,0,0,0,0,0
M00956	Cac_MSK076	Cac_MSK076	Lysine degradation, bacteria, L-lysine => succinate	Pathway modules	Amino acid metabolism	Lysine metabolism	K01582 K09251 K00137 K07250 K00135 K15737 K15736	0.142857	FALSE	0.142857	FALSE	NA	No enzymes unique to module	NA	K00135,K00135	13221911	K00135 is present in multiple modules: M00956/M00957/M00027	0	0	0,0,0,0,2,0,0
M00957	Cac_MSK076	Cac_MSK076	Lysine degradation, bacteria, L-lysine => glutarate => succinate/acetyl-CoA	Pathway modules	Amino acid metabolism	Lysine metabolism	K00468 K01506 (K14268,K07250) K00135 ((K15737 K15736),(K01041 K00252 (K01692,K01825,K01782) (K01825,K01782) K00626))	0.2	FALSE	0.333333	FALSE	NA	No enzymes unique to module	NA	K00135,K00135,K00626,K00626,K01692	1322,1911,731,96,1427	K00135 is present in multiple modules: M00956/M00957/M00027,K00626 is present in multiple modules: M00373/M00375/M00374/M00088/M00957/M00095/M00849,K01692 is present in multiple modules: M00087/M00957/M00878	0	0	0,0,0,2,0
M00028	Cac_MSK076	Cac_MSK076	Ornithine biosynthesis, glutamate => ornithine	Pathway modules	Amino acid metabolism	Arginine and proline metabolism	(K00618,K00619,K14681,K14682,K00620,K22477,K22478) ((K00930,K22478) K00145,K12659) (K00818,K00821) (K01438,K14677,K00620)	1	TRUE	1	TRUE	1	K00620,K00930	1,1	K00145,K00620,K00821,K00930	998997995996	K00821 is present in multiple modules: M00016/M00028/M00845,K00145 is present in multiple modules: M00028/M00845	1	1	1,1,1,1
M00844	Cac_MSK076	Cac_MSK076	Arginine biosynthesis, ornithine => arginine	Pathway modules	Amino acid metabolism	Arginine and proline metabolism	K00611 K01940 (K01755,K14681)	1	TRUE	1	TRUE	NA	No enzymes unique to module	NA	K00611,K01755,K01940	994991992	K00611 is present in multiple modules: M00844/M00029,K01940 is present in multiple modules: M00844/M00845/M00029,K01755 is present in multiple modules: M00844/M00845/M00029	1	1	1,1,1
M00845	Cac_MSK076	Cac_MSK076	Arginine biosynthesis, glutamate => acetylcitrulline => arginine	Pathway modules	Amino acid metabolism	Arginine and proline metabolism	K22478 K00145 K00821 K09065 K01438 K01940 K01755	0.571429	FALSE	0.571429	FALSE	NA	No enzymes unique to module	NA	K00145,K00821,K01755,K01940	998995991992	K01940 is present in multiple modules: M00844/M00845/M00029,K00821 is present in multiple modules: M00016/M00028/M00845,K00145 is present in multiple modules: M00028/M00845,K01755 is present in multiple modules: M00844/M00845/M00029	0	0	0,1,1,0,0,1,1
M00029	Cac_MSK076	Cac_MSK076	Urea cycle	Pathway modules	Amino acid metabolism	Arginine and proline metabolism	K01948 K00611 K01940 (K01755,K14681) K01476	0.6	FALSE	0.6	FALSE	NA	No enzymes unique to module	NA	K00611,K01755,K01940	994991992	K00611 is present in multiple modules: M00844/M00029,K01940 is present in multiple modules: M00844/M00845/M00029,K01755 is present in multiple modules: M00844/M00845/M00029	0	0	0,1,1,1,0
M00015	Cac_MSK076	Cac_MSK076	Proline biosynthesis, glutamate => proline	Pathway modules	Amino acid metabolism	Arginine and proline metabolism	((K00931 K00147),K12657) K00286	1	TRUE	1	TRUE	1	K00147,K00931	1,1	K00147,K00286,K00931	27,1559,20	K00286 is present in multiple modules: M00015/M00972	1	1	1,1
M00970	Cac_MSK076	Cac_MSK076	Proline degradation, proline => glutamate	Pathway modules	Amino acid metabolism	Arginine and proline metabolism	((K00318 K00294),K13821)	1	TRUE	1	TRUE	1	K13821	1	K13821	1887	None	1	1	1
M00972	Cac_MSK076	Cac_MSK076	Proline metabolism	Pathway modules	Amino acid metabolism	Arginine and proline metabolism	K00819 K00286 K00318	0.333333	FALSE	0.333333	FALSE	NA	No enzymes unique to module	NA	K00286	1559	K00286 is present in multiple modules: M00015/M00972	0	0	0,1,0
M00026	Cac_MSK076	Cac_MSK076	Histidine biosynthesis, PRPP => histidine	Pathway modules	Amino acid metabolism	Histidine metabolism	(K00765-K02502) (K01523 K01496,K11755,K14152) (K01814,K24017) (K02501+K02500,K01663) ((K01693 K00817 (K04486,K05602,K18649)),(K01089 K00817)) (K00013,K14152)	1	TRUE	1	TRUE	1	K00013,K00765,K00817,K01496,K01523,K01693,K02500,K02501,K05602	1,1,3,1,1,1,1,1,1	K00013,K00765,K00817,K00817,K00817,K01496,K01523,K01693,K02500,K02501,K05602,K24017	2.43544e+37	K24017 is present in multiple modules: M00026/M00023	1	1	1,1,1,1,1,1
M00045	Cac_MSK076	Cac_MSK076	Histidine degradation, histidine => N-formiminoglutamate => glutamate	Pathway modules	Amino acid metabolism	Histidine metabolism	K01745 K01712 K01468 (K01479,K00603,K13990,(K05603 K01458))	1	TRUE	1	TRUE	1	K01468,K01479,K01712,K01745	1,1,1,1	K01468,K01479,K01712,K01745	1168117311691170	None	1	1	1,1,1,1
M00022	Cac_MSK076	Cac_MSK076	Shikimate pathway, phosphoenolpyruvate + erythrose-4P => chorismate	Pathway modules	Amino acid metabolism	Aromatic amino acid metabolism	(K01626,K03856,K13853) (((K01735,K13829) ((K03785,K03786) K00014,K13832)),K13830) ((K00891,K13829) (K00800,K24018),K13830) K01736	1	TRUE	1	TRUE	1	K00014,K00800,K00891,K01626,K01735,K01736,K03786	1,1,1,1,1,1,1	K00014,K00800,K00891,K01626,K01735,K01736,K03786	4.55677e+20	None	1	1	1,1,1,1
M00023	Cac_MSK076	Cac_MSK076	Tryptophan biosynthesis, chorismate => tryptophan	Pathway modules	Amino acid metabolism	Aromatic amino acid metabolism	(((K01657+K01658,K13503,K13501,K01656) K00766),K13497) (((K01817,K24017) (K01656,K01609)),K13498,K13501) (K01695+(K01696,K06001),K01694)	1	TRUE	1	TRUE	1	K00766,K01609,K01657,K01658,K01695,K01696,K13498	1,1,1,1,1,1,1	K00766,K01609,K01657,K01658,K01695,K01696,K13498,K24017	1.31925e+29	K24017 is present in multiple modules: M00026/M00023	1	1	1,2,1
M00024	Cac_MSK076	Cac_MSK076	Phenylalanine biosynthesis, chorismate => phenylpyruvate => phenylalanine	Pathway modules	Amino acid metabolism	Aromatic amino acid metabolism	((K01850,K04092,K14187,K04093,K04516,K06208,K06209) (K01713,K04518,K05359),K14170) (K00832,K00838)	0.5	FALSE	0.666667	FALSE	1	K04518	1	K04093,K04518	14782116	K04093 is present in multiple modules: M00024/M00025	0	0	1,0
M00025	Cac_MSK076	Cac_MSK076	Tyrosine biosynthesis, chorismate => HPP => tyrosine	Pathway modules	Amino acid metabolism	Aromatic amino acid metabolism	(((K01850,K04092,K14170,K04093,K04516,K06208,K06209) (K04517,K00211)),K14187) (K00832,K00838)	0.5	FALSE	0.666667	FALSE	1	K04517	1	K04093,K04517	14781676	K04093 is present in multiple modules: M00024/M00025	0	0	1,0
M00533	Cac_MSK076	Cac_MSK076	Homoprotocatechuate degradation, homoprotocatechuate => 2-oxohept-3-enedioate	Pathway modules	Amino acid metabolism	Aromatic amino acid metabolism	K00455 K00151 K01826 K05921	0.25	FALSE	0.25	FALSE	1	K05921	1	K05921	1063	None	0	0	0,0,0,1
M00027	Cac_MSK076	Cac_MSK076	GABA (gamma-Aminobutyrate) shunt	Pathway modules	Amino acid metabolism	Other amino acid metabolism	K01580 (K13524,K07250,K00823,K16871) (K00135,K00139,K17761)	0.333333	FALSE	0.333333	FALSE	NA	No enzymes unique to module	NA	K00135,K00135	13221911	K00135 is present in multiple modules: M00956/M00957/M00027	0	0	0,0,2
M00872	Cac_MSK076	Cac_MSK076	O-glycan biosynthesis, mannose type (core M3)	Pathway modules	Glycan metabolism	Glycan biosynthesis	K00728 K18207 K09654 K17547 K21031 K19872 K19873 K21052 K21032 K09668	0.1	FALSE	0.1	FALSE	1	K00728	1	K00728	1445	None	0	0	1,0,0,0,0,0,0,0,0,0
M00127	Cac_MSK076	Cac_MSK076	Thiamine biosynthesis, prokaryotes, AIR (+ DXP/tyrosine) => TMP/TPP	Pathway modules	Metabolism of cofactors and vitamins	Cofactor and vitamin metabolism	K03148+K03154 K03151 K03150 K03149 K03147 ((K00941 K00788),K14153,K21219) K00946	0.571429	FALSE	0.6875	FALSE	NA	No enzymes unique to module	NA	K00788,K00788,K00941,K00946,K03147,K03149,K03154	5.73985e+21	K00946 is present in multiple modules: M00127/M00895/M00896,K03154 is present in multiple modules: M00127/M00895,K03147 is present in multiple modules: M00127/M00895/M00896/M00897,K03149 is present in multiple modules: M00127/M00895,K00941 is present in multiple modules: M00127/M00895/M00896/M00899,K00788 is present in multiple modules: M00127/M00895/M00896/M00899	0	0	0,0,0,1,1,1,1
M00895	Cac_MSK076	Cac_MSK076	Thiamine biosynthesis, prokaryotes, AIR (+ DXP/glycine) => TMP/TPP	Pathway modules	Metabolism of cofactors and vitamins	Cofactor and vitamin metabolism	K03148+K03154 K03151 K03153 K03149 K10810 K03147 K00941 K00788 K00946	0.666667	FALSE	0.722222	FALSE	1	K03153	1	K00788,K00788,K00941,K00946,K03147,K03149,K03153,K03154	5.73985e+24	K00946 is present in multiple modules: M00127/M00895/M00896,K03154 is present in multiple modules: M00127/M00895,K03147 is present in multiple modules: M00127/M00895/M00896/M00897,K03149 is present in multiple modules: M00127/M00895,K00941 is present in multiple modules: M00127/M00895/M00896/M00899,K00788 is present in multiple modules: M00127/M00895/M00896/M00899	0	0	0,0,1,1,0,1,1,2,1
M00896	Cac_MSK076	Cac_MSK076	Thiamine biosynthesis, archaea, AIR (+ NAD+) => TMP/TPP	Pathway modules	Metabolism of cofactors and vitamins	Cofactor and vitamin metabolism	K22699 K03147 (K00941 (K00788,K21220),K21219) K00946	0.75	TRUE	0.8	TRUE	NA	No enzymes unique to module	NA	K00788,K00788,K00941,K00946,K03147	5739845741040980	K00946 is present in multiple modules: M00127/M00895/M00896,K03147 is present in multiple modules: M00127/M00895/M00896/M00897,K00788 is present in multiple modules: M00127/M00895/M00896/M00899,K00941 is present in multiple modules: M00127/M00895/M00896/M00899	1	0	0,1,1,1
M00897	Cac_MSK076	Cac_MSK076	Thiamine biosynthesis, plants, AIR (+ NAD+) => TMP/thiamine/TPP	Pathway modules	Metabolism of cofactors and vitamins	Cofactor and vitamin metabolism	K03146 K03147 K14153 K22911 K00949	0.2	FALSE	0.2	FALSE	NA	No enzymes unique to module	NA	K03147	983	K03147 is present in multiple modules: M00127/M00895/M00896/M00897	0	0	0,1,0,0,0
M00899	Cac_MSK076	Cac_MSK076	Thiamine salvage pathway, HMP/HET => TMP	Pathway modules	Metabolism of cofactors and vitamins	Cofactor and vitamin metabolism	K00878 ((K00941 K00788),K14153,K21219)	1	TRUE	1	TRUE	1	K00878	1	K00788,K00788,K00878,K00941	573984572574	K00788 is present in multiple modules: M00127/M00895/M00896/M00899,K00941 is present in multiple modules: M00127/M00895/M00896/M00899	1	1	1,1
M00125	Cac_MSK076	Cac_MSK076	Riboflavin biosynthesis, plants and bacteria, GTP => riboflavin/FMN/FAD	Pathway modules	Metabolism of cofactors and vitamins	Cofactor and vitamin metabolism	(K01497,K14652) (K01498 K00082,K11752) (K22912,K20860,K20861,K20862,K21063,K21064) (K02858,K14652) K00794 K00793 (K20884 K22949,K11753)	1	TRUE	1	TRUE	1	K11752,K11753,K21064	1,1,2	K00793,K00794,K11752,K11753,K14652,K21064,K21064	4.85487e+22	K14652 is present in multiple modules: M00125/M00840,K00794 is present in multiple modules: M00125/M00911,K00793 is present in multiple modules: M00125/M00911	1	1	1,1,2,1,1,1,1
M00911	Cac_MSK076	Cac_MSK076	Riboflavin biosynthesis, fungi, GTP => riboflavin/FMN/FAD	Pathway modules	Metabolism of cofactors and vitamins	Cofactor and vitamin metabolism	K01497 K14654 K14655 -- K02858 K00794 K00793 K00861 K00953	0.222222	FALSE	0.222222	FALSE	NA	No enzymes unique to module	NA	K00793,K00794	485487	'--' steps are assumed incomplete,K00794 is present in multiple modules: M00125/M00911,K00793 is present in multiple modules: M00125/M00911	0	0	0,0,0,0,0,1,1,0,0
M00124	Cac_MSK076	Cac_MSK076	Pyridoxal-P biosynthesis, erythrose-4P => pyridoxal-P	Pathway modules	Metabolism of cofactors and vitamins	Cofactor and vitamin metabolism	K03472 K03473 K00831 K00097 K03474 K00275	0.166667	FALSE	0.166667	FALSE	NA	No enzymes unique to module	NA	K00831	1518	K00831 is present in multiple modules: M00020/M00124	0	0	0,0,1,0,0,0
M00916	Cac_MSK076	Cac_MSK076	Pyridoxal-P biosynthesis, R5P + glyceraldehyde-3P + glutamine => pyridoxal-P	Pathway modules	Metabolism of cofactors and vitamins	Cofactor and vitamin metabolism	K06215+K08681	1	TRUE	1	TRUE	1	K06215,K08681	1,1	K06215,K08681	803802	None	1	1	1
M00115	Cac_MSK076	Cac_MSK076	NAD biosynthesis, aspartate => quinolinate => NAD	Pathway modules	Metabolism of cofactors and vitamins	Cofactor and vitamin metabolism	(K00278,K06989) K03517 K00767 (K00969,K06210) (K01916,K01950)	0.8	TRUE	0.8	TRUE	1	K03517	1	K00767,K00969,K01916,K03517	1391,29,1691,1390	K00969 is present in multiple modules: M00115/M00912,K01916 is present in multiple modules: M00115/M00912,K00767 is present in multiple modules: M00115/M00912	1	0	0,1,1,1,1
M00912	Cac_MSK076	Cac_MSK076	NAD biosynthesis, tryptophan => quinolinate => NAD	Pathway modules	Metabolism of cofactors and vitamins	Cofactor and vitamin metabolism	(K00453,K00463) (K01432,K14263,K07130) K00486 K01556 K00452 K00767 (K00969,K06210) (K01916,K01950)	0.375	FALSE	0.375	FALSE	NA	No enzymes unique to module	NA	K00767,K00969,K01916	1391,29,1691	K00969 is present in multiple modules: M00115/M00912,K01916 is present in multiple modules: M00115/M00912,K00767 is present in multiple modules: M00115/M00912	0	0	0,0,0,0,0,1,1,1
M00119	Cac_MSK076	Cac_MSK076	Pantothenate biosynthesis, valine/L-aspartate => pantothenate	Pathway modules	Metabolism of cofactors and vitamins	Cofactor and vitamin metabolism	K00826 K00606 K00077 K01579 (K01918,K13799)	0.6	FALSE	0.6	FALSE	NA	No enzymes unique to module	NA	K00606,K00826,K01918,K01918	4,168,2029,3	K00606 is present in multiple modules: M00119/M00913/M00914,K01918 is present in multiple modules: M00119/M00913,K00826 is present in multiple modules: M00019/M00570/M00036/M00119	0	0	1,1,0,0,2
M00913	Cac_MSK076	Cac_MSK076	Pantothenate biosynthesis, 2-oxoisovalerate/spermine => pantothenate	Pathway modules	Metabolism of cofactors and vitamins	Cofactor and vitamin metabolism	K00606 K00077 K13367 K00128 K01918	0.4	FALSE	0.4	FALSE	NA	No enzymes unique to module	NA	K00606,K01918,K01918	4,2029,3	K00606 is present in multiple modules: M00119/M00913/M00914,K01918 is present in multiple modules: M00119/M00913	0	0	1,0,0,0,2
M00120	Cac_MSK076	Cac_MSK076	Coenzyme A biosynthesis, pantothenate => CoA	Pathway modules	Metabolism of cofactors and vitamins	Cofactor and vitamin metabolism	(K00867,K03525,K01947,K09680) ((K01922,K21977) K01598,K13038) (K02318,(K00954,K02201) K00859)	1	TRUE	1	TRUE	1	K00859,K00867,K00954	1,1,1	K00859,K00867,K00954,K13038	101513731034477	K13038 is present in multiple modules: M00120/M00914	1	1	1,1,1
M00914	Cac_MSK076	Cac_MSK076	Coenzyme A biosynthesis, archaea, 2-oxoisovalerate => 4-phosphopantoate => CoA	Pathway modules	Metabolism of cofactors and vitamins	Cofactor and vitamin metabolism	K00606 K00077 K06982 K09722 K13038 K02201 K09735	0.285714	FALSE	0.285714	FALSE	NA	No enzymes unique to module	NA	K00606,K13038	4477	K13038 is present in multiple modules: M00120/M00914,K00606 is present in multiple modules: M00119/M00913/M00914	0	0	1,0,0,0,1,0,0
M00572	Cac_MSK076	Cac_MSK076	Pimeloyl-ACP biosynthesis, BioC-BioH pathway, malonyl-ACP => pimeloyl-ACP	Pathway modules	Metabolism of cofactors and vitamins	Cofactor and vitamin metabolism	K02169 (K00647,K09458) K00059 K02372 K00208 (K02170,K09789,K19560,K19561)	0.166667	FALSE	0.166667	FALSE	NA	No enzymes unique to module	NA	K00059	1821	K00059 is present in multiple modules: M00083/M00874/M00572	0	0	0,0,1,0,0,0
M00123	Cac_MSK076	Cac_MSK076	Biotin biosynthesis, pimeloyl-ACP/CoA => biotin	Pathway modules	Metabolism of cofactors and vitamins	Cofactor and vitamin metabolism	K00652 ((K00833,K19563) K01935,K19562) K01012	1	TRUE	1	TRUE	NA	No enzymes unique to module	NA	K00652,K00833,K01012,K01935	111172212271723	K01935 is present in multiple modules: M00123/M00950/M00573/M00577,K00833 is present in multiple modules: M00123/M00577,K01012 is present in multiple modules: M00123/M00950/M00573/M00577,K00652 is present in multiple modules: M00123/M00950/M00573/M00577	1	1	1,1,1
M00950	Cac_MSK076	Cac_MSK076	Biotin biosynthesis, BioU pathway, pimeloyl-ACP/CoA => biotin	Pathway modules	Metabolism of cofactors and vitamins	Cofactor and vitamin metabolism	K00652 K25570 K01935 K01012	0.75	TRUE	0.75	TRUE	NA	No enzymes unique to module	NA	K00652,K01012,K01935	11112271723	K01935 is present in multiple modules: M00123/M00950/M00573/M00577,K01012 is present in multiple modules: M00123/M00950/M00573/M00577,K00652 is present in multiple modules: M00123/M00950/M00573/M00577	1	0	1,0,1,1
M00573	Cac_MSK076	Cac_MSK076	Biotin biosynthesis, BioI pathway, long-chain-acyl-ACP => pimeloyl-ACP => biotin	Pathway modules	Metabolism of cofactors and vitamins	Cofactor and vitamin metabolism	K16593 K00652 K19563 K01935 K01012	0.6	FALSE	0.6	FALSE	NA	No enzymes unique to module	NA	K00652,K01012,K01935	11112271723	K01935 is present in multiple modules: M00123/M00950/M00573/M00577,K01012 is present in multiple modules: M00123/M00950/M00573/M00577,K00652 is present in multiple modules: M00123/M00950/M00573/M00577	0	0	0,1,0,1,1
M00577	Cac_MSK076	Cac_MSK076	Biotin biosynthesis, BioW pathway, pimelate => pimeloyl-CoA => biotin	Pathway modules	Metabolism of cofactors and vitamins	Cofactor and vitamin metabolism	K01906 K00652 (K00833,K19563) K01935 K01012	1	TRUE	1	TRUE	1	K01906	1	K00652,K00833,K01012,K01906,K01935	1.11172e+17	K01935 is present in multiple modules: M00123/M00950/M00573/M00577,K00833 is present in multiple modules: M00123/M00577,K01012 is present in multiple modules: M00123/M00950/M00573/M00577,K00652 is present in multiple modules: M00123/M00950/M00573/M00577	1	1	1,1,1,1,1
M00881	Cac_MSK076	Cac_MSK076	Lipoic acid biosynthesis, plants and bacteria, octanoyl-ACP => dihydrolipoyl-E2/H	Pathway modules	Metabolism of cofactors and vitamins	Cofactor and vitamin metabolism	K03801 K03644	1	TRUE	1	TRUE	1	K03801	1	K03644,K03801	159160	K03644 is present in multiple modules: M00881/M00882/M00883/M00884	1	1	1,1
M00882	Cac_MSK076	Cac_MSK076	Lipoic acid biosynthesis, eukaryotes, octanoyl-ACP => dihydrolipoyl-H	Pathway modules	Metabolism of cofactors and vitamins	Cofactor and vitamin metabolism	K23735 K03644	0.5	FALSE	0.5	FALSE	NA	No enzymes unique to module	NA	K03644	159	K03644 is present in multiple modules: M00881/M00882/M00883/M00884	0	0	0,1
M00883	Cac_MSK076	Cac_MSK076	Lipoic acid biosynthesis, animals and bacteria, octanoyl-ACP => dihydrolipoyl-H => dihydrolipoyl-E2	Pathway modules	Metabolism of cofactors and vitamins	Cofactor and vitamin metabolism	(K23735,K23734) K03644 (K10105,K16869)	0.333333	FALSE	0.333333	FALSE	NA	No enzymes unique to module	NA	K03644	159	K03644 is present in multiple modules: M00881/M00882/M00883/M00884	0	0	0,1,0
M00884	Cac_MSK076	Cac_MSK076	Lipoic acid biosynthesis, octanoyl-CoA => dihydrolipoyl-E2	Pathway modules	Metabolism of cofactors and vitamins	Cofactor and vitamin metabolism	K23750 K03644	0.5	FALSE	0.5	FALSE	NA	No enzymes unique to module	NA	K03644	159	K03644 is present in multiple modules: M00881/M00882/M00883/M00884	0	0	0,1
M00126	Cac_MSK076	Cac_MSK076	Tetrahydrofolate biosynthesis, GTP => THF	Pathway modules	Metabolism of cofactors and vitamins	Cofactor and vitamin metabolism	(K01495,K09007,K22391) (K01077,K01113,(K08310,K19965)) ((K13939,(K13940,K01633 K00950) K00796),(K01633 K13941)) (K11754,K20457) (K00287,K13998)	1	TRUE	1	TRUE	1	K00796,K00950,K01077,K22391	2,1,1,1	K00287,K00796,K00796,K00950,K01077,K01495,K01633,K11754,K22391	1488,2035,1971,2033,1326,2036,2034,6,135	K01495 is present in multiple modules: M00126/M00841/M00842/M00843,K01633 is present in multiple modules: M00126/M00840,K11754 is present in multiple modules: M00126/M00841,K00287 is present in multiple modules: M00126/M00840	1	1	2,1,1,1,1
M00840	Cac_MSK076	Cac_MSK076	Tetrahydrofolate biosynthesis, mediated by ribA and trpF, GTP => THF	Pathway modules	Metabolism of cofactors and vitamins	Cofactor and vitamin metabolism	K14652 K22100 -- K01633 K13941 K22099 K00287	0.428571	FALSE	0.428571	FALSE	NA	No enzymes unique to module	NA	K00287,K01633,K14652	14882034486	K14652 is present in multiple modules: M00125/M00840,K01633 is present in multiple modules: M00126/M00840,'--' steps are assumed incomplete,K00287 is present in multiple modules: M00126/M00840	0	0	1,0,0,1,0,0,1
M00841	Cac_MSK076	Cac_MSK076	Tetrahydrofolate biosynthesis, mediated by PTPS, GTP => THF	Pathway modules	Metabolism of cofactors and vitamins	Cofactor and vitamin metabolism	K01495 K22101 K13941 K11754 K13998	0.4	FALSE	0.4	FALSE	NA	No enzymes unique to module	NA	K01495,K11754	2036,6	K01495 is present in multiple modules: M00126/M00841/M00842/M00843,K11754 is present in multiple modules: M00126/M00841	0	0	1,0,0,1,0
M00842	Cac_MSK076	Cac_MSK076	Tetrahydrobiopterin biosynthesis, GTP => BH4	Pathway modules	Metabolism of cofactors and vitamins	Cofactor and vitamin metabolism	K01495 K01737 K00072	0.333333	FALSE	0.333333	FALSE	NA	No enzymes unique to module	NA	K01495	2036	K01495 is present in multiple modules: M00126/M00841/M00842/M00843	0	0	1,0,0
M00843	Cac_MSK076	Cac_MSK076	L-threo-Tetrahydrobiopterin biosynthesis, GTP => L-threo-BH4	Pathway modules	Metabolism of cofactors and vitamins	Cofactor and vitamin metabolism	K01495 K01737 K17745	0.333333	FALSE	0.333333	FALSE	NA	No enzymes unique to module	NA	K01495	2036	K01495 is present in multiple modules: M00126/M00841/M00842/M00843	0	0	1,0,0
M00880	Cac_MSK076	Cac_MSK076	Molybdenum cofactor biosynthesis, GTP => molybdenum cofactor	Pathway modules	Metabolism of cofactors and vitamins	Cofactor and vitamin metabolism	((K03639 K03637),K20967) (K03635,K21142) (((K03831,K03638) K03750),K15376)	0.666667	FALSE	0.8	TRUE	1	K03635,K03637,K03639,K03750	1,1,1,3	K03635,K03637,K03639,K03750,K03750,K03750	2.23311e+23	None	1	0	1,1,0
M00140	Cac_MSK076	Cac_MSK076	C1-unit interconversion, prokaryotes	Pathway modules	Metabolism of cofactors and vitamins	Cofactor and vitamin metabolism	K00600 (K01491,(K00300 K01500)) K01938	1	TRUE	1	TRUE	NA	No enzymes unique to module	NA	K00600,K01491,K01938	1372819547	K00600 is present in multiple modules: M00532/M00346/M00140/M00141,K01491 is present in multiple modules: M00377/M00140/M00618,K01938 is present in multiple modules: M00377/M00140/M00618	1	1	1,1,1
M00141	Cac_MSK076	Cac_MSK076	C1-unit interconversion, eukaryotes	Pathway modules	Metabolism of cofactors and vitamins	Cofactor and vitamin metabolism	K00600 (K00288,(K13403 K13402))	0.5	FALSE	0.5	FALSE	NA	No enzymes unique to module	NA	K00600	1372	K00600 is present in multiple modules: M00532/M00346/M00140/M00141	0	0	1,0
M00846	Cac_MSK076	Cac_MSK076	Siroheme biosynthesis, glutamyl-tRNA => siroheme	Pathway modules	Metabolism of cofactors and vitamins	Cofactor and vitamin metabolism	K02492 K01845 K01698 K01749 (K01719,K13542,K13543) (K02302,(K00589,K02303,K02496,K13542,K13543)+(K02304,(K24866+K03794)))	0.833333	TRUE	0.916667	TRUE	NA	No enzymes unique to module	NA	K01698,K01719,K01749,K01845,K02303,K02492,K13542	1.55116e+26	K01749 is present in multiple modules: M00846/M00868/M00121/M00926,K01719 is present in multiple modules: M00846/M00868/M00121/M00926,K01845 is present in multiple modules: M00846/M00121/M00926,K01698 is present in multiple modules: M00846/M00868/M00121/M00926,K13542 is present in multiple modules: M00846/M00121/M00926/M00924/M00925,K02303 is present in multiple modules: M00846/M00924/M00925,K024…	1	0	1,1,1,1,1,0
M00868	Cac_MSK076	Cac_MSK076	Heme biosynthesis, animals and fungi, glycine => heme	Pathway modules	Metabolism of cofactors and vitamins	Cofactor and vitamin metabolism	K00643 K01698 K01749 K01719 K01599 K00228 K00231 K01772	0.75	TRUE	0.75	TRUE	NA	No enzymes unique to module	NA	K00231,K01599,K01698,K01719,K01749,K01772	1.54715e+22	K01599 is present in multiple modules: M00868/M00121/M00926,K01749 is present in multiple modules: M00846/M00868/M00121/M00926,K01719 is present in multiple modules: M00846/M00868/M00121/M00926,K01698 is present in multiple modules: M00846/M00868/M00121/M00926,K00231 is present in multiple modules: M00868/M00121/M00926,K01772 is present in multiple modules: M00868/M00121/M00926	1	0	0,1,1,1,1,0,1,1
M00121	Cac_MSK076	Cac_MSK076	Heme biosynthesis, plants and bacteria, glutamate => heme	Pathway modules	Metabolism of cofactors and vitamins	Cofactor and vitamin metabolism	K01885 K02492 K01845 K01698 K01749 (K01719,K13542,K13543) K01599 (K00228,K02495) (K00230,K00231,K08973) K01772	1	TRUE	1	TRUE	1	K01885,K02495	1,1	K00231,K01599,K01698,K01719,K01749,K01772,K01845,K01885,K02492,K02495,K13542	1547,1548,1551,1552,1553,530,1544,1052,1554,71,1552	K01599 is present in multiple modules: M00868/M00121/M00926,K01772 is present in multiple modules: M00868/M00121/M00926,K01749 is present in multiple modules: M00846/M00868/M00121/M00926,K01719 is present in multiple modules: M00846/M00868/M00121/M00926,K01845 is present in multiple modules: M00846/M00121/M00926,K01698 is present in multiple modules: M00846/M00868/M00121/M00926,K13542 is present …	1	1	1,1,1,1,1,1,1,1,1,1
M00926	Cac_MSK076	Cac_MSK076	Heme biosynthesis, bacteria, glutamyl-tRNA => coproporphyrin III => heme	Pathway modules	Metabolism of cofactors and vitamins	Cofactor and vitamin metabolism	K02492 K01845 K01698 K01749 (K01719,K13542) K01599 K00231 K01772 K00435	1	TRUE	1	TRUE	1	K00435	1	K00231,K00435,K01599,K01698,K01719,K01749,K01772,K01845,K02492,K13542	1.54741e+37	K01599 is present in multiple modules: M00868/M00121/M00926,K01772 is present in multiple modules: M00868/M00121/M00926,K01749 is present in multiple modules: M00846/M00868/M00121/M00926,K01719 is present in multiple modules: M00846/M00868/M00121/M00926,K01845 is present in multiple modules: M00846/M00121/M00926,K01698 is present in multiple modules: M00846/M00868/M00121/M00926,K13542 is present …	1	1	1,1,1,1,1,1,1,1,1
M00924	Cac_MSK076	Cac_MSK076	Cobalamin biosynthesis, anaerobic, uroporphyrinogen III => sirohydrochlorin => cobyrinate a,c-diamide	Pathway modules	Metabolism of cofactors and vitamins	Cofactor and vitamin metabolism	(K02302,(K02303,K13542) (K02304,K24866)) (K02190,K03795,K22011) K03394 (K05934,K13541,K21479) K05936 (K02189,K13541) K02188 K05895 (K02191 K03399,K00595) K06042 K02224	0.0909091	FALSE	0.166667	FALSE	1	K03795	1	K02303,K03795,K13542	6936951552	K13542 is present in multiple modules: M00846/M00121/M00926/M00924/M00925,K02303 is present in multiple modules: M00846/M00924/M00925	0	0	0,1,0,0,0,0,0,0,0,0,0
M00925	Cac_MSK076	Cac_MSK076	Cobalamin biosynthesis, aerobic, uroporphyrinogen III => precorrin 2 => cobyrinate a,c-diamide	Pathway modules	Metabolism of cofactors and vitamins	Cofactor and vitamin metabolism	(K02303,K13542) (K03394,K13540) K02229 (K05934,K13540,K13541) K05936 K02228 K05895 K00595 K06042 K02224 K02230+K09882+K09883	0.0909091	FALSE	0.0909091	FALSE	NA	No enzymes unique to module	NA	K02303,K13542	6931552	K13542 is present in multiple modules: M00846/M00121/M00926/M00924/M00925,K02303 is present in multiple modules: M00846/M00924/M00925	0	0	2,0,0,0,0,0,0,0,0,0,0
M00122	Cac_MSK076	Cac_MSK076	Cobalamin biosynthesis, cobyrinate a,c-diamide => cobalamin	Pathway modules	Metabolism of cofactors and vitamins	Cofactor and vitamin metabolism	(K00798,K19221) K02232 (K02225,K02227) K02231 K00768 (K02226,K22316) K02233	0.285714	FALSE	0.285714	FALSE	1	K00768,K02226,K22316	1,1,1	K00768,K02226,K22316	169137137	None	0	0	0,0,0,0,1,1,0
M00117	Cac_MSK076	Cac_MSK076	Ubiquinone biosynthesis, prokaryotes, chorismate (+ polyprenyl-PP) => ubiquinol	Pathway modules	Metabolism of cofactors and vitamins	Cofactor and vitamin metabolism	(K03181,K18240) K03179 (K03182+K03186) K18800 K00568 K03185 K03183 (K03184,K06134) K00568	0.111111	FALSE	0.111111	FALSE	NA	No enzymes unique to module	NA	K03183	972	K03183 is present in multiple modules: M00117/M00116	0	0	0,0,0,0,0,0,1,0,0
M00116	Cac_MSK076	Cac_MSK076	Menaquinone biosynthesis, chorismate (+ polyprenyl-PP) => menaquinol	Pathway modules	Metabolism of cofactors and vitamins	Cofactor and vitamin metabolism	K02552 K02551 K08680 K02549 K01911 K01661 K19222 K02548 K03183	0.777778	TRUE	0.777778	TRUE	1	K02548	1	K01661,K01911,K02548,K02549,K02551,K03183,K19222	2.22522e+24	K03183 is present in multiple modules: M00117/M00116,K02549 is present in multiple modules: M00116/M00932,K02551 is present in multiple modules: M00116/M00932,K19222 is present in multiple modules: M00116/M00932,K01661 is present in multiple modules: M00116/M00932,K01911 is present in multiple modules: M00116/M00932	1	0	0,1,0,1,1,1,1,1,1
M00932	Cac_MSK076	Cac_MSK076	Phylloquinone biosynthesis, chorismate (+ phytyl-PP) => phylloquinol	Pathway modules	Metabolism of cofactors and vitamins	Cofactor and vitamin metabolism	(K02552 K02551 K08680 K02549,K14759) (K01911,K14760) K01661 (K19222,K12073) K23094 K17872 K23095	0.428571	FALSE	0.5	FALSE	NA	No enzymes unique to module	NA	K01661,K01911,K02549,K02551,K19222	2.22522e+17	K02549 is present in multiple modules: M00116/M00932,K02551 is present in multiple modules: M00116/M00932,K19222 is present in multiple modules: M00116/M00932,K01661 is present in multiple modules: M00116/M00932,K01911 is present in multiple modules: M00116/M00932	0	0	0,1,1,1,0,0,0
M00095	Cac_MSK076	Cac_MSK076	C5 isoprenoid biosynthesis, mevalonate pathway	Pathway modules	Biosynthesis of terpenoids and polyketides	Terpenoid backbone biosynthesis	K00626 K01641 K00021 K00869 (K00938,K13273) K01597 K01823	0.285714	FALSE	0.285714	FALSE	NA	No enzymes unique to module	NA	K00626,K00626,K01823	731,96,61	K00626 is present in multiple modules: M00373/M00375/M00374/M00088/M00957/M00095/M00849,K01823 is present in multiple modules: M00095/M00849/M00096/M00364/M00365/M00366/M00367	0	0	2,0,0,0,0,0,1
M00849	Cac_MSK076	Cac_MSK076	C5 isoprenoid biosynthesis, mevalonate pathway, archaea	Pathway modules	Biosynthesis of terpenoids and polyketides	Terpenoid backbone biosynthesis	K00626 K01641 (K00021,K00054) ((K00869 (K17942,(K25517+K09128 K25518+K03186))),(K18689 K18690 K22813)) K06981 K01823	0.333333	FALSE	0.285714	FALSE	NA	No enzymes unique to module	NA	K00626,K00626,K01823	731,96,61	K00626 is present in multiple modules: M00373/M00375/M00374/M00088/M00957/M00095/M00849,K01823 is present in multiple modules: M00095/M00849/M00096/M00364/M00365/M00366/M00367	0	0	2,0,0,0,0,1
M00096	Cac_MSK076	Cac_MSK076	C5 isoprenoid biosynthesis, non-mevalonate pathway	Pathway modules	Biosynthesis of terpenoids and polyketides	Terpenoid backbone biosynthesis	K01662 K00099 (K00991,K12506) K00919 (K01770,K12506) K03526 K03527 K01823	1	TRUE	1	TRUE	1	K00099,K00919,K00991,K01662,K01770,K03526,K03527	1,1,1,1,1,1,1	K00099,K00919,K00991,K01662,K01770,K01823,K03526,K03527	307,1436,2008,409,2007,61,309,1931	K01823 is present in multiple modules: M00095/M00849/M00096/M00364/M00365/M00366/M00367	1	1	1,1,1,1,1,1,1,1
M00364	Cac_MSK076	Cac_MSK076	C10-C20 isoprenoid biosynthesis, bacteria	Pathway modules	Biosynthesis of terpenoids and polyketides	Terpenoid backbone biosynthesis	K01823 (K00795,K13789,K13787)	1	TRUE	1	TRUE	NA	No enzymes unique to module	NA	K01823,K13787	61191	K01823 is present in multiple modules: M00095/M00849/M00096/M00364/M00365/M00366/M00367,K13787 is present in multiple modules: M00364/M00365/M00921	1	1	1,1
M00365	Cac_MSK076	Cac_MSK076	C10-C20 isoprenoid biosynthesis, archaea	Pathway modules	Biosynthesis of terpenoids and polyketides	Terpenoid backbone biosynthesis	K01823 K13787	1	TRUE	1	TRUE	NA	No enzymes unique to module	NA	K01823,K13787	61191	K01823 is present in multiple modules: M00095/M00849/M00096/M00364/M00365/M00366/M00367,K13787 is present in multiple modules: M00364/M00365/M00921	1	1	1,1
M00366	Cac_MSK076	Cac_MSK076	C10-C20 isoprenoid biosynthesis, plants	Pathway modules	Biosynthesis of terpenoids and polyketides	Terpenoid backbone biosynthesis	K01823 K14066 K00787 K13789	0.25	FALSE	0.25	FALSE	NA	No enzymes unique to module	NA	K01823	61	K01823 is present in multiple modules: M00095/M00849/M00096/M00364/M00365/M00366/M00367	0	0	1,0,0,0
M00367	Cac_MSK076	Cac_MSK076	C10-C20 isoprenoid biosynthesis, non-plant eukaryotes	Pathway modules	Biosynthesis of terpenoids and polyketides	Terpenoid backbone biosynthesis	K01823 K00787 K00804	0.333333	FALSE	0.333333	FALSE	NA	No enzymes unique to module	NA	K01823	61	K01823 is present in multiple modules: M00095/M00849/M00096/M00364/M00365/M00366/M00367	0	0	1,0,0
M00097	Cac_MSK076	Cac_MSK076	beta-Carotene biosynthesis, GGAP => beta-carotene	Pathway modules	Biosynthesis of terpenoids and polyketides	Plant terpenoid biosynthesis	K02291 K02293 K15744 K00514 K09835 K06443	0.166667	FALSE	0.166667	FALSE	1	K02291	1	K02291	2019	None	0	0	1,0,0,0,0,0
M00780	Cac_MSK076	Cac_MSK076	Tetracycline/oxytetracycline biosynthesis, pretetramide => tetracycline/oxytetracycline	Pathway modules	Biosynthesis of terpenoids and polyketides	Type II polyketide biosynthesis	K14251 K14252 K14253 K14254 K14255 K14256 K21301	0.142857	FALSE	0.142857	FALSE	NA	No enzymes unique to module	NA	K14254	1960	K14254 is present in multiple modules: M00780/M00823	0	0	0,0,0,1,0,0,0
M00823	Cac_MSK076	Cac_MSK076	Chlortetracycline biosynthesis, pretetramide => chlortetracycline	Pathway modules	Biosynthesis of terpenoids and polyketides	Type II polyketide biosynthesis	K14251 K14252 K14253 K14254 K14255 K14256 K21301 K14257+K21297	0.125	FALSE	0.125	FALSE	NA	No enzymes unique to module	NA	K14254	1960	K14254 is present in multiple modules: M00780/M00823	0	0	0,0,0,1,0,0,0,0
M00793	Cac_MSK076	Cac_MSK076	dTDP-L-rhamnose biosynthesis	Pathway modules	Biosynthesis of terpenoids and polyketides	Polyketide sugar unit biosynthesis	K00973 K01710 (K01790 K00067,K23987)	1	TRUE	1	TRUE	1	K00067,K00973,K01710,K23987	1,1,1,1	K00067,K00973,K01710,K23987	1597159815961590	None	1	1	1,1,1
M00953	Cac_MSK076	Cac_MSK076	Mugineic acid biosynthesis, methionine => 3-epihydroxymugineic acid	Pathway modules	Biosynthesis of other secondary metabolites	Biosynthesis of phytochemical compounds	K00789 K05953 K14271 K22374 K18054	0.2	FALSE	0.2	FALSE	NA	No enzymes unique to module	NA	K00789	478	K00789 is present in multiple modules: M00609/M00034/M00035/M00368/M00953	0	0	1,0,0,0,0
M00848	Cac_MSK076	Cac_MSK076	Aurachin biosynthesis, anthranilate => aurachin A	Pathway modules	Biosynthesis of other secondary metabolites	Biosynthesis of other antibiotics	K09460 K02078+K14245+K14246+K22798 K22799 K22800 K21272 K21271 K22801 K22802	0	FALSE	0.03125	FALSE	1	K02078	1	K02078	130	No KOfam profile for K21271,No KOfam profile for K09460,No KOfam profile for K22800,No KOfam profile for K14245,No KOfam profile for K22799,No KOfam profile for K22801,No KOfam profile for K21272,No KOfam profile for K14246,No KOfam profile for K22802,No KOfam profile for K22798	0	0	0,0,0,0,0,0,0,0
M00951	Cac_MSK076	Cac_MSK076	Cremeomycin biosynthesis, aspartate/3,4-AHBA => cremeomycin	Pathway modules	Biosynthesis of other secondary metabolites	Biosynthesis of other antibiotics	K25562 K25597 K25563 K25594 K25598	0.2	FALSE	0.2	FALSE	1	K25562	2	K25562,K25562	9781747	No KOfam profile for K25598	0	0	2,0,0,0,0
M00835	Cac_MSK076	Cac_MSK076	Pyocyanine biosynthesis, chorismate => pyocyanine	Pathway modules	Biosynthesis of other secondary metabolites	Biosynthesis of other bacterial compounds	K13063 K20261 K06998 K20260 K20262 K21103 K20940	0.142857	FALSE	0.142857	FALSE	1	K06998	1	K06998	316	None	0	0	0,0,1,0,0,0,0
M00921	Cac_MSK076	Cac_MSK076	Cyclooctatin biosynthesis, dimethylallyl-PP + isopentenyl-PP => cyclooctatin	Pathway modules	Biosynthesis of other secondary metabolites	Biosynthesis of other bacterial compounds	K13787 K18686 K22997 K22998	0.25	FALSE	0.25	FALSE	NA	No enzymes unique to module	NA	K13787	191	K13787 is present in multiple modules: M00364/M00365/M00921	0	0	1,0,0,0
M00878	Cac_MSK076	Cac_MSK076	Phenylacetate degradation, phenylaxetate => acetyl-CoA/succinyl-CoA	Pathway modules	Xenobiotics biodegradation	Aromatics degradation	K01912 K02609+K02610+K02611+K02612+K02613 K15866 K02618 K02615 K01692 K00074	0.142857	FALSE	0.142857	FALSE	NA	No enzymes unique to module	NA	K01692	1427	K01692 is present in multiple modules: M00087/M00957/M00878	0	0	0,0,0,0,0,1,0
M00651	Cac_MSK076	Cac_MSK076	Vancomycin resistance, D-Ala-D-Lac type	Signature modules	Gene set	Drug resistance	(K18345 K18344 K07260 K18346),(K18351 K18352 K18354 K18353) (K18347 K15739 K08641)	0	FALSE	0.142857	FALSE	1	K18346	1	K18346	2052	None	0	0	0,0
M00704	Cac_MSK076	Cac_MSK076	Tetracycline resistance, efflux pump Tet38	Signature modules	Gene set	Drug resistance	K18906 K08168	0.5	FALSE	0.5	FALSE	1	K08168	1	K08168	961	None	0	0	0,1
M00714	Cac_MSK076	Cac_MSK076	Multidrug resistance, efflux pump QacA	Signature modules	Gene set	Drug resistance	K18938 K08167	0.5	FALSE	0.5	FALSE	1	K08167	1	K08167	1993	None	0	0	0,1
M00611	Cac_MSK076	Cac_MSK076	Oxygenic photosynthesis in plants and cyanobacteria	Signature modules	Module set	Metabolic capacity	(M00161,M00163) M00165	0	FALSE	0.363636	FALSE	NA	No enzymes unique to module	NA	K00134,K00134,K00615,K00927,K01624,K01808,K02446	4.94141e+24	K02446 is present in multiple modules: M00003/M00165/M00167/M00611/M00612,K00134 is present in multiple modules: M00001/M00002/M00003/M00308/M00552/M00165/M00166/M00611/M00612,K01624 is present in multiple modules: M00001/M00003/M00165/M00167/M00345/M00344/M00611/M00612,K01808 is present in multiple modules: M00004/M00007/M00165/M00167/M00611/M00612,K00927 is present in multiple modules: M00001/M…	NA	0	0,0
M00612	Cac_MSK076	Cac_MSK076	Anoxygenic photosynthesis in purple bacteria	Signature modules	Module set	Metabolic capacity	M00597 M00165	0	FALSE	0.363636	FALSE	NA	No enzymes unique to module	NA	K00134,K00134,K00615,K00927,K01624,K01808,K02446	4.94141e+24	K02446 is present in multiple modules: M00003/M00165/M00167/M00611/M00612,K00134 is present in multiple modules: M00001/M00002/M00003/M00308/M00552/M00165/M00166/M00611/M00612,K01624 is present in multiple modules: M00001/M00003/M00165/M00167/M00345/M00344/M00611/M00612,K01808 is present in multiple modules: M00004/M00007/M00165/M00167/M00611/M00612,K00927 is present in multiple modules: M00001/M…	NA	0	0,0
M00613	Cac_MSK076	Cac_MSK076	Anoxygenic photosynthesis in green nonsulfur bacteria	Signature modules	Module set	Metabolic capacity	M00597 M00376	0	FALSE	0.0961538	FALSE	NA	No enzymes unique to module	NA	K00239,K00240,K00241,K01679,K01961,K02160	1.58816e+21	K01679 is present in multiple modules: M00009/M00011/M00173/M00376/M00613/M00614,K00240 is present in multiple modules: M00009/M00011/M00173/M00376/M00374/M00149/M00613/M00614,K01961 is present in multiple modules: M00376/M00082/M00613,K00239 is present in multiple modules: M00009/M00011/M00173/M00376/M00374/M00149/M00613/M00614,K00241 is present in multiple modules: M00009/M00011/M00173/M00376/M…	NA	0	0,0
M00614	Cac_MSK076	Cac_MSK076	Anoxygenic photosynthesis in green sulfur bacteria	Signature modules	Module set	Metabolic capacity	M00598 M00173	0	FALSE	0.3	FALSE	NA	No enzymes unique to module	NA	K00024,K00031,K00239,K00240,K00241,K01679,K01681,K01958	2.79916e+25	K00024 is present in multiple modules: M00009/M00011/M00012/M00740/M00168/M00173/M00374/M00620/M00346/M00614,K01679 is present in multiple modules: M00009/M00011/M00173/M00376/M00613/M00614,K01958 is present in multiple modules: M00173/M00614,K00240 is present in multiple modules: M00009/M00011/M00173/M00376/M00374/M00149/M00613/M00614,K00031 is present in multiple modules: M00009/M00010/M00740/M…	NA	0	0,0
M00617	Cac_MSK076	Cac_MSK076	Methanogen	Signature modules	Module set	Metabolic capacity	M00567,M00357,M00356,M00563	0	FALSE	0.25	FALSE	NA	No enzymes unique to module	NA	K00925,K13788	18521853	K00925 is present in multiple modules: M00579/M00357/M00617/M00618,K13788 is present in multiple modules: M00579/M00617/M00618	NA	0	0
M00618	Cac_MSK076	Cac_MSK076	Acetogen	Signature modules	Module set	Metabolic capacity	M00377 M00579	0.5	FALSE	0.714286	FALSE	NA	No enzymes unique to module	NA	K00297,K00925,K01491,K01938,K13788	1.26819e+17	K01938 is present in multiple modules: M00377/M00140/M00618,K01491 is present in multiple modules: M00377/M00140/M00618,K00297 is present in multiple modules: M00377/M00618,K00925 is present in multiple modules: M00579/M00357/M00617/M00618,K13788 is present in multiple modules: M00579/M00617/M00618	NA	0	0,1
M00615	Cac_MSK076	Cac_MSK076	Nitrate assimilation	Signature modules	Module set	Metabolic capacity	(K02575,K15576+K15577+K15578-K15579) M00531	0.5	FALSE	0.5	FALSE	1	K02575,K15577	1,1	K02575,K15577	11322217	None	NA	0	1,0
M00616	Cac_MSK076	Cac_MSK076	Sulfate-sulfur assimilation	Signature modules	Module set	Metabolic capacity	(K02048,K23163)+K02046+K02047+K02045 M00176	0	FALSE	0.444444	FALSE	NA	No enzymes unique to module	NA	K00390,K00392,K00956,K00957	190369719011902	K00392 is present in multiple modules: M00176/M00616,K00956 is present in multiple modules: M00176/M00616,K00957 is present in multiple modules: M00176/M00616,K00390 is present in multiple modules: M00176/M00616	NA	0	0,0
M00001	Cac_MSK079	Cac_MSK079	Glycolysis (Embden-Meyerhof pathway), glucose => pyruvate	Pathway modules	Carbohydrate metabolism	Central carbohydrate metabolism	(K00844,K12407,K00845,K25026,K00886,K08074,K00918) (K01810,K06859,K13810,K15916) (K00850,K16370,K21071,K00918) (K01623,K01624,K11645,K16305,K16306) K01803 ((K00134,K00150) K00927,K11389) (K01834,K15633,K15634,K15635) K01689 (K00873,K12406)	1	TRUE	1	TRUE	NA	No enzymes unique to module	NA	K00134,K00134,K00873,K00886,K00927,K01624,K01689,K01803,K01810,K01834,K21071,K25026,K25026	31,1150,271,127,30,388,1895,29,1083,1929,966,355,2108	K01834 is present in multiple modules: M00001/M00002/M00003,K00873 is present in multiple modules: M00001/M00002,K25026 is present in multiple modules: M00001/M00549/M00909,K00886 is present in multiple modules: M00001/M00549,K01803 is present in multiple modules: M00001/M00002/M00003,K01810 is present in multiple modules: M00001/M00004/M00892/M00909,K00134 is present in multiple modules: M00001/…	1	1	3,1,1,1,1,1,1,1,1
M00002	Cac_MSK079	Cac_MSK079	Glycolysis, core module involving three-carbon compounds	Pathway modules	Carbohydrate metabolism	Central carbohydrate metabolism	K01803 ((K00134,K00150) K00927,K11389) (K01834,K15633,K15634,K15635) K01689 (K00873,K12406)	1	TRUE	1	TRUE	NA	No enzymes unique to module	NA	K00134,K00134,K00873,K00927,K01689,K01803,K01834	31,1150,271,30,1895,29,1929	K01834 is present in multiple modules: M00001/M00002/M00003,K00873 is present in multiple modules: M00001/M00002,K01803 is present in multiple modules: M00001/M00002/M00003,K00134 is present in multiple modules: M00001/M00002/M00003/M00308/M00552/M00165/M00166/M00611/M00612,K01689 is present in multiple modules: M00001/M00002/M00003/M00346,K00927 is present in multiple modules: M00001/M00002/M000…	1	1	1,1,1,1,1
M00003	Cac_MSK079	Cac_MSK079	Gluconeogenesis, oxaloacetate => fructose-6P	Pathway modules	Carbohydrate metabolism	Central carbohydrate metabolism	(K01596,K01610) K01689 (K01834,K15633,K15634,K15635) K00927 (K00134,K00150) K01803 ((K01623,K01624,K11645) (K03841,K02446,K11532,K01086,K04041),K01622)	1	TRUE	1	TRUE	1	K01596	1	K00134,K00134,K00927,K01596,K01624,K01689,K01803,K01834,K02446	31,1150,30,2118,388,1895,29,1929,1872	K01834 is present in multiple modules: M00001/M00002/M00003,K02446 is present in multiple modules: M00003/M00165/M00167/M00611/M00612,K01803 is present in multiple modules: M00001/M00002/M00003,K00134 is present in multiple modules: M00001/M00002/M00003/M00308/M00552/M00165/M00166/M00611/M00612,K01689 is present in multiple modules: M00001/M00002/M00003/M00346,K00927 is present in multiple module…	1	1	1,1,1,1,2,1,1
M00307	Cac_MSK079	Cac_MSK079	Pyruvate oxidation, pyruvate => acetyl-CoA	Pathway modules	Carbohydrate metabolism	Central carbohydrate metabolism	((K00163,K00161+K00162)+K00627+K00382-K13997),K00169+K00170+K00171+(K00172,K00189),K03737	1	TRUE	1	TRUE	1	K00163,K00627	1,1	K00163,K00382,K00627	222614972051	K00382 is present in multiple modules: M00307/M00009/M00011/M00532/M00621/M00036/M00032	1	1	1
M00009	Cac_MSK079	Cac_MSK079	Citrate cycle (TCA cycle, Krebs cycle)	Pathway modules	Carbohydrate metabolism	Central carbohydrate metabolism	(K01647,K05942) (K01681,K01682) (K00031,K00030) ((K00164+K00658,K01616)+K00382,K00174+K00175-K00177-K00176) (K01902+K01903,K01899+K01900,K18118) (K00234+K00235+K00236+(K00237,K25801),K00239+K00240+K00241-(K00242,K18859,K18860),K00244+K00245+K00246-K00247) (K01676,K01679,K01677+K01678) (K00026,K00025,K00024,K00116)	1	TRUE	1	TRUE	NA	No enzymes unique to module	NA	K00024,K00031,K00116,K00239,K00240,K00241,K00382,K01616,K01647,K01679,K01681,K18118	1.4757e+44	K00024 is present in multiple modules: M00009/M00011/M00012/M00740/M00168/M00173/M00374/M00620/M00346/M00614,K01679 is present in multiple modules: M00009/M00011/M00173/M00376/M00613/M00614,K01647 is present in multiple modules: M00009/M00010/M00012/M00740,K00116 is present in multiple modules: M00009/M00011,K01616 is present in multiple modules: M00009/M00011,K00382 is present in multiple module…	1	1	1,1,1,1,1,1,1,2
M00010	Cac_MSK079	Cac_MSK079	Citrate cycle, first carbon oxidation, oxaloacetate => 2-oxoglutarate	Pathway modules	Carbohydrate metabolism	Central carbohydrate metabolism	(K01647,K05942) (K01681,K01682) (K00031,K00030)	1	TRUE	1	TRUE	NA	No enzymes unique to module	NA	K00031,K01647,K01681	69910462186	K00031 is present in multiple modules: M00009/M00010/M00740/M00173/M00614,K01681 is present in multiple modules: M00009/M00010/M00012/M00740/M00173/M00614,K01647 is present in multiple modules: M00009/M00010/M00012/M00740	1	1	1,1,1
M00011	Cac_MSK079	Cac_MSK079	Citrate cycle, second carbon oxidation, 2-oxoglutarate => oxaloacetate	Pathway modules	Carbohydrate metabolism	Central carbohydrate metabolism	((K00164+K00658,K01616)+K00382,K00174+K00175-K00177-K00176) (K01902+K01903,K01899+K01900,K18118) (K00234+K00235+K00236+(K00237,K25801),K00239+K00240+K00241-(K00242,K18859,K18860),K00244+K00245+K00246-K00247) (K01676,K01679,K01677+K01678) (K00026,K00025,K00024,K00116)	1	TRUE	1	TRUE	NA	No enzymes unique to module	NA	K00024,K00116,K00239,K00240,K00241,K00382,K01616,K01679,K18118	1.47521e+33	K00024 is present in multiple modules: M00009/M00011/M00012/M00740/M00168/M00173/M00374/M00620/M00346/M00614,K01616 is present in multiple modules: M00009/M00011,K01679 is present in multiple modules: M00009/M00011/M00173/M00376/M00613/M00614,K00116 is present in multiple modules: M00009/M00011,K00382 is present in multiple modules: M00307/M00009/M00011/M00532/M00621/M00036/M00032,K00240 is prese…	1	1	1,1,1,1,2
M00004	Cac_MSK079	Cac_MSK079	Pentose phosphate pathway (Pentose phosphate cycle)	Pathway modules	Carbohydrate metabolism	Central carbohydrate metabolism	(K13937,((K00036,K19243) (K01057,K07404))) K00033 K01783 (K01807,K01808) K00615 ((K00616 (K01810,K06859,K15916)),K13810)	1	TRUE	1	TRUE	NA	No enzymes unique to module	NA	K00033,K00036,K00615,K00616,K01057,K01783,K01808,K01810	1678,25,23,24,27,42,1457,1083	K00036 is present in multiple modules: M00004/M00006/M00008,K01810 is present in multiple modules: M00001/M00004/M00892/M00909,K01808 is present in multiple modules: M00004/M00007/M00165/M00167/M00611/M00612,K00616 is present in multiple modules: M00004/M00007,K01783 is present in multiple modules: M00004/M00007,K00033 is present in multiple modules: M00004/M00006,K00615 is present in multiple mo…	1	1	1,1,1,1,1,1
M00006	Cac_MSK079	Cac_MSK079	Pentose phosphate pathway, oxidative phase, glucose 6P => ribulose 5P	Pathway modules	Carbohydrate metabolism	Central carbohydrate metabolism	(K13937,((K00036,K19243) (K01057,K07404))) K00033	1	TRUE	1	TRUE	NA	No enzymes unique to module	NA	K00033,K00036,K01057	1678,25,27	K00033 is present in multiple modules: M00004/M00006,K01057 is present in multiple modules: M00004/M00006/M00008,K00036 is present in multiple modules: M00004/M00006/M00008	1	1	1,1
M00007	Cac_MSK079	Cac_MSK079	Pentose phosphate pathway, non-oxidative phase, fructose 6P => ribose 5P	Pathway modules	Carbohydrate metabolism	Central carbohydrate metabolism	K00615 (K00616,K13810) K01783 (K01807,K01808)	1	TRUE	1	TRUE	NA	No enzymes unique to module	NA	K00615,K00616,K01783,K01808	23,24,42,1457	K00615 is present in multiple modules: M00004/M00007/M00165/M00167/M00611/M00612,K01808 is present in multiple modules: M00004/M00007/M00165/M00167/M00611/M00612,K00616 is present in multiple modules: M00004/M00007,K01783 is present in multiple modules: M00004/M00007	1	1	1,1,1,1
M00005	Cac_MSK079	Cac_MSK079	PRPP biosynthesis, ribose 5P => PRPP	Pathway modules	Carbohydrate metabolism	Central carbohydrate metabolism	K00948	1	TRUE	1	TRUE	1	K00948	1	K00948	1160	None	1	1	1
M00008	Cac_MSK079	Cac_MSK079	Entner-Doudoroff pathway, glucose-6P => glyceraldehyde-3P + pyruvate	Pathway modules	Carbohydrate metabolism	Central carbohydrate metabolism	K00036 (K01057,K07404) K01690 K01625	0.5	FALSE	0.5	FALSE	NA	No enzymes unique to module	NA	K00036,K01057	25,27	K01057 is present in multiple modules: M00004/M00006/M00008,K00036 is present in multiple modules: M00004/M00006/M00008	0	0	1,1,0,0
M00308	Cac_MSK079	Cac_MSK079	Semi-phosphorylative Entner-Doudoroff pathway, gluconate => glycerate-3P	Pathway modules	Carbohydrate metabolism	Central carbohydrate metabolism	K05308 K00874 K01625 (K00134 K00927,K00131,K18978)	0.25	FALSE	0.4	FALSE	NA	No enzymes unique to module	NA	K00134,K00134,K00927	31,1150,30	K00927 is present in multiple modules: M00001/M00002/M00003/M00308/M00552/M00165/M00166/M00611/M00612,K00134 is present in multiple modules: M00001/M00002/M00003/M00308/M00552/M00165/M00166/M00611/M00612	0	0	0,0,0,1
M00014	Cac_MSK079	Cac_MSK079	Glucuronate pathway (uronate pathway)	Pathway modules	Carbohydrate metabolism	Other carbohydrate metabolism	K00012 ((K12447 K16190),(K00699 (K01195,K14756))) K00002 K13247 -- K03331 (K05351,K00008) K00854	0.25	FALSE	0.222222	FALSE	1	K00854	1	K00012,K00854	2181310	K00012 is present in multiple modules: M00014/M00129,'--' steps are assumed incomplete	0	0	1,0,0,0,0,0,0,1
M00632	Cac_MSK079	Cac_MSK079	Galactose degradation, Leloir pathway, galactose => alpha-D-glucose-1P	Pathway modules	Carbohydrate metabolism	Other carbohydrate metabolism	K01785 K00849 K00965 K01784	1	TRUE	1	TRUE	1	K01784,K01785	2,1	K00849,K00965,K01784,K01784,K01785	1.27313e+17	K00965 is present in multiple modules: M00632/M00554,K00849 is present in multiple modules: M00632/M00554	1	1	1,1,1,2
M00552	Cac_MSK079	Cac_MSK079	D-galactonate degradation, De Ley-Doudoroff pathway, D-galactonate => glycerate-3P	Pathway modules	Carbohydrate metabolism	Other carbohydrate metabolism	K01684 K00883 K01631 K00134 K00927	0.4	FALSE	0.4	FALSE	NA	No enzymes unique to module	NA	K00134,K00134,K00927	31,1150,30	K00927 is present in multiple modules: M00001/M00002/M00003/M00308/M00552/M00165/M00166/M00611/M00612,K00134 is present in multiple modules: M00001/M00002/M00003/M00308/M00552/M00165/M00166/M00611/M00612	0	0	0,0,0,2,1
M00129	Cac_MSK079	Cac_MSK079	Ascorbate biosynthesis, animals, glucose-1P => ascorbate	Pathway modules	Carbohydrate metabolism	Other carbohydrate metabolism	K00963 K00012 K00699 K01195 K00002 K01053 K00103	0.285714	FALSE	0.285714	FALSE	NA	No enzymes unique to module	NA	K00012,K00963	21811111	K00012 is present in multiple modules: M00014/M00129,K00963 is present in multiple modules: M00129/M00854/M00549	0	0	1,1,0,0,0,0,0
M00114	Cac_MSK079	Cac_MSK079	Ascorbate biosynthesis, plants, fructose-6P => ascorbate	Pathway modules	Carbohydrate metabolism	Other carbohydrate metabolism	K01809 K17497 K00966 K10046 K14190 K10047 K17744 K00225	0.125	FALSE	0.125	FALSE	1	K01809	1	K01809	1229	None	0	0	1,0,0,0,0,0,0,0
M00550	Cac_MSK079	Cac_MSK079	Ascorbate degradation, ascorbate => D-xylulose-5P	Pathway modules	Carbohydrate metabolism	Other carbohydrate metabolism	K02821+K02822+K03475 K03476 K03078 K03079 K03077	0.2	FALSE	0.333333	FALSE	1	K02821,K03077,K03475	2,1,2	K02821,K02821,K03077,K03475,K03475	2.10322e+18	None	0	0	0,0,0,0,1
M00854	Cac_MSK079	Cac_MSK079	Glycogen biosynthesis, glucose-1P => glycogen/starch	Pathway modules	Carbohydrate metabolism	Other carbohydrate metabolism	(K00963 (K00693+K00750,K16150,K16153,K13679,K20812)),(K00975 (K00703,K13679,K20812)) (K00700,K16149)	0	FALSE	0.333333	FALSE	NA	No enzymes unique to module	NA	K00963	1111	K00963 is present in multiple modules: M00129/M00854/M00549	0	0	0,0
M00549	Cac_MSK079	Cac_MSK079	Nucleotide sugar biosynthesis, glucose => UDP-glucose	Pathway modules	Carbohydrate metabolism	Other carbohydrate metabolism	(K00844,K00845,K25026,K12407,K00886) (K01835,K15779,K15778) (K00963,K12447)	0.666667	FALSE	0.666667	FALSE	NA	No enzymes unique to module	NA	K00886,K00963,K25026,K25026	12711113552108	K00886 is present in multiple modules: M00001/M00549,K25026 is present in multiple modules: M00001/M00549/M00909,K00963 is present in multiple modules: M00129/M00854/M00549	0	0	3,0,1
M00554	Cac_MSK079	Cac_MSK079	Nucleotide sugar biosynthesis, galactose => UDP-galactose	Pathway modules	Carbohydrate metabolism	Other carbohydrate metabolism	K00849 K00965	1	TRUE	1	TRUE	NA	No enzymes unique to module	NA	K00849,K00965	12731274	K00965 is present in multiple modules: M00632/M00554,K00849 is present in multiple modules: M00632/M00554	1	1	1,1
M00892	Cac_MSK079	Cac_MSK079	UDP-N-acetyl-D-glucosamine biosynthesis, eukaryotes, glucose => UDP-GlcNAc	Pathway modules	Carbohydrate metabolism	Other carbohydrate metabolism	(K00844,K12407,K00845) K01810 K00820 K00621 K01836 K00972	0.333333	FALSE	0.333333	FALSE	NA	No enzymes unique to module	NA	K00820,K01810	6411083	K01810 is present in multiple modules: M00001/M00004/M00892/M00909,K00820 is present in multiple modules: M00892/M00909	0	0	0,1,1,0,0,0
M00909	Cac_MSK079	Cac_MSK079	UDP-N-acetyl-D-glucosamine biosynthesis, prokaryotes, glucose => UDP-GlcNAc	Pathway modules	Carbohydrate metabolism	Other carbohydrate metabolism	(K00845,K25026) (K01810,K13810,K15916) K00820 K03431 K04042	1	TRUE	1	TRUE	1	K03431,K04042	1,1	K00820,K01810,K03431,K04042,K25026,K25026	6.41108e+20	K01810 is present in multiple modules: M00001/M00004/M00892/M00909,K00820 is present in multiple modules: M00892/M00909,K25026 is present in multiple modules: M00001/M00549/M00909	1	1	2,1,1,1,1
M00012	Cac_MSK079	Cac_MSK079	Glyoxylate cycle	Pathway modules	Carbohydrate metabolism	Other carbohydrate metabolism	K01647 (K01681,K01682) K01637 (K01638,K19282) (K00026,K00025,K00024)	0.6	FALSE	0.6	FALSE	NA	No enzymes unique to module	NA	K00024,K01647,K01681	147510462186	K01681 is present in multiple modules: M00009/M00010/M00012/M00740/M00173/M00614,K00024 is present in multiple modules: M00009/M00011/M00012/M00740/M00168/M00173/M00374/M00620/M00346/M00614,K01647 is present in multiple modules: M00009/M00010/M00012/M00740	0	0	1,1,0,0,1
M00373	Cac_MSK079	Cac_MSK079	Ethylmalonyl pathway	Pathway modules	Carbohydrate metabolism	Other carbohydrate metabolism	K00626 K00023 K17865 K14446 K14447 K14448 K14449 K08691 K14451 K01965+K01966 K05606 K01847	0.0833333	FALSE	0.0833333	FALSE	NA	No enzymes unique to module	NA	K00626	1302	K00626 is present in multiple modules: M00373/M00375/M00374/M00088/M00957/M00095/M00849	0	0	1,0,0,0,0,0,0,0,0,0,0,0
M00740	Cac_MSK079	Cac_MSK079	Methylaspartate cycle	Pathway modules	Carbohydrate metabolism	Other carbohydrate metabolism	K01647 K01681 K00031 K00261 K19268+K01846 K04835 K19280 K14449 K19281 K19282 K00024	0.363636	FALSE	0.363636	FALSE	NA	No enzymes unique to module	NA	K00024,K00031,K01647,K01681	147569910462186	K00031 is present in multiple modules: M00009/M00010/M00740/M00173/M00614,K01681 is present in multiple modules: M00009/M00010/M00012/M00740/M00173/M00614,K00024 is present in multiple modules: M00009/M00011/M00012/M00740/M00168/M00173/M00374/M00620/M00346/M00614,K01647 is present in multiple modules: M00009/M00010/M00012/M00740	0	0	1,1,1,0,0,0,0,0,0,0,1
M00532	Cac_MSK079	Cac_MSK079	Photorespiration	Pathway modules	Carbohydrate metabolism	Other carbohydrate metabolism	(K01601-K01602) K19269 K11517 K03781 K14272 K00600 K00830 (K15893,K15919) K15918 K00281+K00605+K00382+K02437	0.3	FALSE	0.3	FALSE	1	K02437,K03781	1,1	K00281,K00382,K00600,K00605,K02437,K03781	2.05215e+23	K00600 is present in multiple modules: M00532/M00346/M00140/M00141,K00281 is present in multiple modules: M00532/M00621,K00605 is present in multiple modules: M00532/M00621,K00382 is present in multiple modules: M00307/M00009/M00011/M00532/M00621/M00036/M00032	0	0	0,0,0,1,0,1,0,0,0,1
M00741	Cac_MSK079	Cac_MSK079	Propanoyl-CoA metabolism, propanoyl-CoA => succinyl-CoA	Pathway modules	Carbohydrate metabolism	Other carbohydrate metabolism	(K01965+K01966,K11263+(K18472,K19312+K22568),K01964+K15036+K15037) K05606 (K01847,K01848+K01849)	0	FALSE	0.166667	FALSE	NA	No enzymes unique to module	NA	K11263	735	K11263 is present in multiple modules: M00741/M00082	0	0	0,0,0
M00131	Cac_MSK079	Cac_MSK079	Inositol phosphate metabolism, Ins(1,3,4,5)P4 => Ins(1,3,4)P3 => myo-inositol	Pathway modules	Carbohydrate metabolism	Other carbohydrate metabolism	K01106 K01107 K01109 K01092	0.25	FALSE	0.25	FALSE	1	K01092	2	K01092,K01092	126277	None	0	0	0,0,0,2
M00165	Cac_MSK079	Cac_MSK079	Reductive pentose phosphate cycle (Calvin cycle)	Pathway modules	Energy metabolism	Carbon fixation	K00855 (K01601-K01602) K00927 (K05298,K00150,K00134) (K01623,K01624) (K03841,K02446,K11532,K01086) K00615 (K01623,K01624) (K01100,K11532,K01086) K00615 (K01807,K01808)	0.727273	FALSE	0.727273	FALSE	NA	No enzymes unique to module	NA	K00134,K00134,K00615,K00927,K01624,K01808,K02446	31,1150,23,30,388,1457,1872	K02446 is present in multiple modules: M00003/M00165/M00167/M00611/M00612,K00134 is present in multiple modules: M00001/M00002/M00003/M00308/M00552/M00165/M00166/M00611/M00612,K01624 is present in multiple modules: M00001/M00003/M00165/M00167/M00345/M00344/M00611/M00612,K01808 is present in multiple modules: M00004/M00007/M00165/M00167/M00611/M00612,K00927 is present in multiple modules: M00001/M…	0	0	0,0,1,2,1,1,1,1,0,1,1
M00166	Cac_MSK079	Cac_MSK079	Reductive pentose phosphate cycle, ribulose-5P => glyceraldehyde-3P	Pathway modules	Energy metabolism	Carbon fixation	K00855 (K01601-K01602) K00927 (K05298,K00150,K00134)	0.5	FALSE	0.5	FALSE	NA	No enzymes unique to module	NA	K00134,K00134,K00927	31,1150,30	K00927 is present in multiple modules: M00001/M00002/M00003/M00308/M00552/M00165/M00166/M00611/M00612,K00134 is present in multiple modules: M00001/M00002/M00003/M00308/M00552/M00165/M00166/M00611/M00612	0	0	0,0,1,2
M00167	Cac_MSK079	Cac_MSK079	Reductive pentose phosphate cycle, glyceraldehyde-3P => ribulose-5P	Pathway modules	Energy metabolism	Carbon fixation	(K01623,K01624) (K03841,K02446,K11532,K01086) K00615 (K01623,K01624) (K01100,K11532,K01086) K00615 (K01807,K01808)	0.857143	TRUE	0.857143	TRUE	NA	No enzymes unique to module	NA	K00615,K01624,K01808,K02446	2338814571872	K01624 is present in multiple modules: M00001/M00003/M00165/M00167/M00345/M00344/M00611/M00612,K02446 is present in multiple modules: M00003/M00165/M00167/M00611/M00612,K01808 is present in multiple modules: M00004/M00007/M00165/M00167/M00611/M00612,K00615 is present in multiple modules: M00004/M00007/M00165/M00167/M00611/M00612	1	0	1,1,1,1,0,1,1
M00168	Cac_MSK079	Cac_MSK079	CAM (Crassulacean acid metabolism), dark	Pathway modules	Energy metabolism	Carbon fixation	K01595 (K00025,K00026,K00024)	0.5	FALSE	0.5	FALSE	NA	No enzymes unique to module	NA	K00024	1475	K00024 is present in multiple modules: M00009/M00011/M00012/M00740/M00168/M00173/M00374/M00620/M00346/M00614	0	0	0,1
M00173	Cac_MSK079	Cac_MSK079	Reductive citrate cycle (Arnon-Buchanan cycle)	Pathway modules	Energy metabolism	Carbon fixation	(K00169+K00170+K00171+K00172,K03737) ((K01007,K01006) K01595,K01959+K01960,K01958) K00024 (K01676,K01679,K01677+K01678) (K00239+K00240-K00241-K00242,K00244+K00245-K00246-K00247,K18556+K18557+K18558+K18559+K18560) (K01902+K01903) (K00174+K00175-K00177-K00176) K00031 (K01681,K01682) (K15230+K15231,K15232+K15233 K15234)	0.6	FALSE	0.6	FALSE	NA	No enzymes unique to module	NA	K00024,K00031,K00239,K00240,K00241,K01679,K01681,K01958	1.4757e+29	K00024 is present in multiple modules: M00009/M00011/M00012/M00740/M00168/M00173/M00374/M00620/M00346/M00614,K01679 is present in multiple modules: M00009/M00011/M00173/M00376/M00613/M00614,K01958 is present in multiple modules: M00173/M00614,K00240 is present in multiple modules: M00009/M00011/M00173/M00376/M00374/M00149/M00613/M00614,K00031 is present in multiple modules: M00009/M00010/M00740/M…	0	0	0,1,1,1,1,0,0,1,1,0
M00376	Cac_MSK079	Cac_MSK079	3-Hydroxypropionate bi-cycle	Pathway modules	Energy metabolism	Carbon fixation	(K02160+K01961+K01962+K01963) K14468 K14469 K15052 K05606 (K01847,K01848+K01849) (K14471+K14472) (K00239+K00240+K00241) K01679 K08691 K14449 K14470 K09709	0.153846	FALSE	0.192308	FALSE	NA	No enzymes unique to module	NA	K00239,K00240,K00241,K01679,K01961,K02160	1.49415e+23	K01679 is present in multiple modules: M00009/M00011/M00173/M00376/M00613/M00614,K01961 is present in multiple modules: M00376/M00082/M00613,K00240 is present in multiple modules: M00009/M00011/M00173/M00376/M00374/M00149/M00613/M00614,K00239 is present in multiple modules: M00009/M00011/M00173/M00376/M00374/M00149/M00613/M00614,K00241 is present in multiple modules: M00009/M00011/M00173/M00376/M…	0	0	0,0,0,0,0,0,0,1,1,0,0,0,0
M00375	Cac_MSK079	Cac_MSK079	Hydroxypropionate-hydroxybutylate cycle	Pathway modules	Energy metabolism	Carbon fixation	(K01964+K15037+K15036) K15017 K15039 K15018 K15019 K15020 K05606 (K01848+K01849) (K15038,K15017) K14465 (K14466,K18861) K14534 K15016 K00626	0.0714286	FALSE	0.0714286	FALSE	NA	No enzymes unique to module	NA	K00626	1302	K00626 is present in multiple modules: M00373/M00375/M00374/M00088/M00957/M00095/M00849	0	0	0,0,0,0,0,0,0,0,0,0,0,0,0,1
M00374	Cac_MSK079	Cac_MSK079	Dicarboxylate-hydroxybutyrate cycle	Pathway modules	Energy metabolism	Carbon fixation	(K00169+K00170+K00171+K00172) K01007 K01595 K00024 (K01677+K01678) (K00239+K00240-K00241-K18860) (K01902+K01903) (K15038,K15017) K14465 (K14467,K18861) K14534 K15016 K00626	0.230769	FALSE	0.230769	FALSE	NA	No enzymes unique to module	NA	K00024,K00239,K00240,K00241,K00626	1.47515e+19	K00024 is present in multiple modules: M00009/M00011/M00012/M00740/M00168/M00173/M00374/M00620/M00346/M00614,K00240 is present in multiple modules: M00009/M00011/M00173/M00376/M00374/M00149/M00613/M00614,K00626 is present in multiple modules: M00373/M00375/M00374/M00088/M00957/M00095/M00849,K00239 is present in multiple modules: M00009/M00011/M00173/M00376/M00374/M00149/M00613/M00614,K00241 is pr…	0	0	0,0,0,1,0,1,0,0,0,0,0,0,1
M00377	Cac_MSK079	Cac_MSK079	Reductive acetyl-CoA pathway (Wood-Ljungdahl pathway)	Pathway modules	Energy metabolism	Carbon fixation	K00198 (K05299-K15022,K22015+K25123+K25124) K01938 K01491-K01500 K00297-K25007-K25008 K15023 K14138+K00197+K00194	0.428571	FALSE	0.428571	FALSE	NA	No enzymes unique to module	NA	K00297,K01491,K01938	8186792207	K01491 is present in multiple modules: M00377/M00140/M00618,K00297 is present in multiple modules: M00377/M00618,K01938 is present in multiple modules: M00377/M00140/M00618	0	0	0,0,1,1,1,0,0
M00579	Cac_MSK079	Cac_MSK079	Phosphate acetyltransferase-acetate kinase pathway, acetyl-CoA => acetate	Pathway modules	Energy metabolism	Carbon fixation	(K00625,K13788,K15024) K00925	1	TRUE	1	TRUE	NA	No enzymes unique to module	NA	K00925,K13788	401400	K00925 is present in multiple modules: M00579/M00357/M00617/M00618,K13788 is present in multiple modules: M00579/M00617/M00618	1	1	1,1
M00620	Cac_MSK079	Cac_MSK079	Incomplete reductive citrate cycle, acetyl-CoA => oxoglutarate	Pathway modules	Energy metabolism	Carbon fixation	(K00169+K00170+K00171+K00172) (K01959+K01960) K00024 (K01677+K01678) (K18209+K18210) (K01902+K01903) (K00174+K00175+K00176+K00177)	0.142857	FALSE	0.142857	FALSE	NA	No enzymes unique to module	NA	K00024	1475	K00024 is present in multiple modules: M00009/M00011/M00012/M00740/M00168/M00173/M00374/M00620/M00346/M00614	0	0	0,0,1,0,0,0,0
M00567	Cac_MSK079	Cac_MSK079	Methanogenesis, CO2 => methane	Pathway modules	Energy metabolism	Methane metabolism	(K00200+K00201+K00202+K00203-K11261+(K00205,K11260,K00204)) K00672 K01499 (K00319,K13942) K00320 (K00577+K00578+K00579+K00580+K00581-K00582-K00583+K00584) (K00399+K00401+K00402) (K22480+K22481+K22482,K03388+K03389+K03390,K08264+K08265,K03388+K03389+K03390+K14127+(K14126+K14128,K22516+K00125))	0	FALSE	0.0625	FALSE	NA	No enzymes unique to module	NA	K08264	2176	K08264 is present in multiple modules: M00567/M00357/M00356/M00563	0	0	0,0,0,0,0,0,0,0
M00357	Cac_MSK079	Cac_MSK079	Methanogenesis, acetate => methane	Pathway modules	Energy metabolism	Methane metabolism	((K00925 K00625),K01895) (K00193+K00197+K00194) (K00577+K00578+K00579+K00580+K00581-K00582-K00583+K00584) (K00399+K00401+K00402) (K22480+K22481+K22482,K03388+K03389+K03390,K08264+K08265,K03388+K03389+K03390+K14127+(K14126+K14128,K22516+K00125))	0	FALSE	0.25	FALSE	NA	No enzymes unique to module	NA	K00925,K08264	4012176	K08264 is present in multiple modules: M00567/M00357/M00356/M00563,K00925 is present in multiple modules: M00579/M00357/M00617/M00618	0	0	0,0,0,0,0
M00356	Cac_MSK079	Cac_MSK079	Methanogenesis, methanol => methane	Pathway modules	Energy metabolism	Methane metabolism	K14080+K04480+K14081 K00399+K00401+K00402 (K22480+K22481+K22482,K03388+K03389+K03390,K08264+K08265,K03388+K03389+K03390+K14127+(K14126+K14128,K22516+K00125))	0	FALSE	0.166667	FALSE	NA	No enzymes unique to module	NA	K08264	2176	K08264 is present in multiple modules: M00567/M00357/M00356/M00563	0	0	0,0,0
M00563	Cac_MSK079	Cac_MSK079	Methanogenesis, methylamine/dimethylamine/trimethylamine => methane	Pathway modules	Energy metabolism	Methane metabolism	K14082 ((K16177-K16176),(K16179-K16178),(K14084-K14083)) K00399+K00401+K00402 (K22480+K22481+K22482,K03388+K03389+K03390,K08264+K08265,K03388+K03389+K03390+K14127+(K14126+K14128,K22516+K00125))	0	FALSE	0.125	FALSE	NA	No enzymes unique to module	NA	K08264	2176	K08264 is present in multiple modules: M00567/M00357/M00356/M00563	0	0	0,0,0,0
M00346	Cac_MSK079	Cac_MSK079	Formaldehyde assimilation, serine pathway	Pathway modules	Energy metabolism	Methane metabolism	K00600 K00830 K00018 K11529 K01689 K01595 K00024 K08692+K14067 K08691	0.333333	FALSE	0.333333	FALSE	NA	No enzymes unique to module	NA	K00024,K00600,K01689	147518811895	K01689 is present in multiple modules: M00001/M00002/M00003/M00346,K00600 is present in multiple modules: M00532/M00346/M00140/M00141,K00024 is present in multiple modules: M00009/M00011/M00012/M00740/M00168/M00173/M00374/M00620/M00346/M00614	0	0	1,0,0,0,1,0,1,0,0
M00345	Cac_MSK079	Cac_MSK079	Formaldehyde assimilation, ribulose monophosphate pathway	Pathway modules	Energy metabolism	Methane metabolism	(((K08093,K13812) K08094),K13831) (K00850,K16370,K21071) K01624	0.666667	FALSE	0.666667	FALSE	NA	No enzymes unique to module	NA	K01624,K21071	388966	K01624 is present in multiple modules: M00001/M00003/M00165/M00167/M00345/M00344/M00611/M00612,K21071 is present in multiple modules: M00001/M00345	0	0	0,1,1
M00344	Cac_MSK079	Cac_MSK079	Formaldehyde assimilation, xylulose monophosphate pathway	Pathway modules	Energy metabolism	Methane metabolism	K17100 K00863 K01624 K03841	0.5	FALSE	0.5	FALSE	1	K00863	1	K00863,K01624	816388	K01624 is present in multiple modules: M00001/M00003/M00165/M00167/M00345/M00344/M00611/M00612	0	0	0,1,1,0
M00530	Cac_MSK079	Cac_MSK079	Dissimilatory nitrate reduction, nitrate => ammonia	Pathway modules	Energy metabolism	Nitrogen metabolism	(K00370+K00371+K00374,K02567+K02568) (K00362+K00363,K03385+K15876)	0.5	FALSE	0.5	FALSE	NA	No enzymes unique to module	NA	K00370,K00371,K00374	918917915	K00371 is present in multiple modules: M00530/M00529/M00804,K00370 is present in multiple modules: M00530/M00529/M00804,K00374 is present in multiple modules: M00530/M00529	0	0	1,0
M00529	Cac_MSK079	Cac_MSK079	Denitrification, nitrate => nitrogen	Pathway modules	Energy metabolism	Nitrogen metabolism	(K00370+K00371+K00374,K02567+K02568) (K00368,K15864) (K04561+K02305) K00376	0.5	FALSE	0.625	FALSE	1	K04561	1	K00368,K00370,K00371,K00374,K04561	914918917915690	K00371 is present in multiple modules: M00530/M00529/M00804,K00370 is present in multiple modules: M00530/M00529/M00804,K00374 is present in multiple modules: M00530/M00529,K00368 is present in multiple modules: M00529/M00973	0	0	1,1,0,0
M00804	Cac_MSK079	Cac_MSK079	Complete nitrification, comammox, ammonia => nitrite => nitrate	Pathway modules	Energy metabolism	Nitrogen metabolism	K10944+K10945+K10946 K10535 K00370+K00371	0.333333	FALSE	0.333333	FALSE	NA	No enzymes unique to module	NA	K00370,K00371	918917	K00371 is present in multiple modules: M00530/M00529/M00804,K00370 is present in multiple modules: M00530/M00529/M00804	0	0	0,0,1
M00973	Cac_MSK079	Cac_MSK079	Anammox, nitrite + ammonia => nitrogen	Pathway modules	Energy metabolism	Nitrogen metabolism	(K00368,K15864) (K20932+K20933+K20934) K20935	0.333333	FALSE	0.333333	FALSE	NA	No enzymes unique to module	NA	K00368	914	K00368 is present in multiple modules: M00529/M00973	0	0	1,0,0
M00176	Cac_MSK079	Cac_MSK079	Assimilatory sulfate reduction, sulfate => H2S	Pathway modules	Energy metabolism	Sulfur metabolism	(((K13811,K00958+K00860,K00955+K00957,K00956+K00957+K00860) K00390),(K13811 K05907)) (K00380+K00381,K00392)	0.5	FALSE	0.888889	TRUE	NA	No enzymes unique to module	NA	K00390,K00392,K00956,K00957	2165123521632160	K00392 is present in multiple modules: M00176/M00616,K00956 is present in multiple modules: M00176/M00616,K00957 is present in multiple modules: M00176/M00616,K00390 is present in multiple modules: M00176/M00616	0	0	0,1
M00149	Cac_MSK079	Cac_MSK079	Succinate dehydrogenase, prokaryotes	Pathway modules	Energy metabolism	ATP synthesis	K00241+(K00242,K18859,K18860)+K00239+K00240	0	FALSE	0.75	TRUE	NA	No enzymes unique to module	NA	K00239,K00240,K00241	149414931495	K00240 is present in multiple modules: M00009/M00011/M00173/M00376/M00374/M00149/M00613/M00614,K00241 is present in multiple modules: M00009/M00011/M00173/M00376/M00374/M00149/M00613/M00614,K00239 is present in multiple modules: M00009/M00011/M00173/M00376/M00374/M00149/M00613/M00614	0	0	0
M00151	Cac_MSK079	Cac_MSK079	Cytochrome bc1 complex respiratory unit	Pathway modules	Energy metabolism	ATP synthesis	((K00412+K00413,K00410)+K00411),K03886+K03887+K03888,K03890+K03891+K03889	1	TRUE	1	TRUE	1	K03889,K03890,K03891	1,1,1	K03889,K03890,K03891	203920382037	None	1	1	1
M00154	Cac_MSK079	Cac_MSK079	Cytochrome c oxidase	Pathway modules	Energy metabolism	ATP synthesis	(K02257+K02262+K02256+K02261+K02263+K02264+K02265+K02266+K02267+K02268+K02270-K02271+K02272-K02273+K02258+K02259+K02260)	0	FALSE	0.133333	FALSE	1	K02257,K02259	1,1	K02257,K02259	22,20	None	0	0	0
M00155	Cac_MSK079	Cac_MSK079	Cytochrome c oxidase, prokaryotes	Pathway modules	Energy metabolism	ATP synthesis	K02275+(K02274+K02276,K15408)-K02277	1	TRUE	1	TRUE	1	K02274,K02275,K02276	1,1,1	K02274,K02275,K02276	140520422040	None	1	1	1
M00157	Cac_MSK079	Cac_MSK079	F-type ATPase, prokaryotes and chloroplasts	Pathway modules	Energy metabolism	ATP synthesis	K02111+K02112+K02113+K02114+K02115+K02108+K02109+K02110	1	TRUE	1	TRUE	1	K02108,K02109,K02110,K02111,K02112,K02113,K02114,K02115	1,1,1,1,1,1,1,1	K02108,K02109,K02110,K02111,K02112,K02113,K02114,K02115	9.32935e+23	None	1	1	1
M00082	Cac_MSK079	Cac_MSK079	Fatty acid biosynthesis, initiation	Pathway modules	Lipid metabolism	Fatty acid metabolism	(K11262,(K02160+K01961,K11263)+(K01962+K01963,K18472)) (K00665,K00667+K00668,K11533,(K00645 (K00648,K18473)))	0	FALSE	0.333333	FALSE	NA	No enzymes unique to module	NA	K01961,K02160,K11263	12951296735	K01961 is present in multiple modules: M00376/M00082/M00613,K02160 is present in multiple modules: M00376/M00082/M00613,K11263 is present in multiple modules: M00741/M00082	0	0	0,0
M00083	Cac_MSK079	Cac_MSK079	Fatty acid biosynthesis, elongation	Pathway modules	Lipid metabolism	Fatty acid metabolism	K00665,(K00667 K00668),K11533,((K00647,K09458) K00059 (K02372,K01716,K16363) (K00208,K02371,K10780,K00209))	0	FALSE	0.25	FALSE	NA	No enzymes unique to module	NA	K00059	1472	K00059 is present in multiple modules: M00083/M00874/M00572	0	0	0
M00874	Cac_MSK079	Cac_MSK079	Fatty acid biosynthesis in mitochondria, fungi	Pathway modules	Lipid metabolism	Fatty acid metabolism	K11262 K03955+K00645 K09458 K00059 K22541 K07512	0.166667	FALSE	0.166667	FALSE	NA	No enzymes unique to module	NA	K00059	1472	K00059 is present in multiple modules: M00083/M00874/M00572	0	0	0,0,0,1,0,0
M00086	Cac_MSK079	Cac_MSK079	beta-Oxidation, acyl-CoA synthesis	Pathway modules	Lipid metabolism	Fatty acid metabolism	K01897,K15013	1	TRUE	1	TRUE	1	K01897	4	K01897,K01897,K01897,K01897	1334192519241920	None	4	4	4
M00087	Cac_MSK079	Cac_MSK079	beta-Oxidation	Pathway modules	Lipid metabolism	Fatty acid metabolism	(K00232,K00249,K00255,K06445,K09479) (((K01692,K07511,K13767) (K00022,K07516)),K01825,K01782,K07514,K07515,K10527) (K00632,K07508,K07509,K07513)	0	FALSE	0.25	FALSE	NA	No enzymes unique to module	NA	K01692	1135	K01692 is present in multiple modules: M00087/M00957/M00878	0	0	0,0,0
M00101	Cac_MSK079	Cac_MSK079	Cholesterol biosynthesis, squalene 2,3-epoxide => cholesterol	Pathway modules	Lipid metabolism	Sterol biosynthesis	K01852 K05917 (K00222,K19532) K07750 K07748 K13373 K09828 K01824 K00227 K00213	0.1	FALSE	0.1	FALSE	NA	No enzymes unique to module	NA	K09828	611	K09828 is present in multiple modules: M00101/M00917	0	0	0,0,0,0,0,0,1,0,0,0
M00917	Cac_MSK079	Cac_MSK079	Phytosterol biosynthesis, squalene 2,3-epoxide => campesterol/sitosterol	Pathway modules	Lipid metabolism	Sterol biosynthesis	K01853 K00559 K14423 K23558 -- K08246 K05917 K00222 K01824 K08242 K14424 K00227 K00213 K09828	0.0714286	FALSE	0.0714286	FALSE	NA	No enzymes unique to module	NA	K09828	611	K09828 is present in multiple modules: M00101/M00917,'--' steps are assumed incomplete	0	0	0,0,0,0,0,0,0,0,0,0,0,0,0,1
M00088	Cac_MSK079	Cac_MSK079	Ketone body biosynthesis, acetyl-CoA => acetoacetate/3-hydroxybutyrate/acetone	Pathway modules	Lipid metabolism	Lipid metabolism	K00626 K01641 K01640 K00019 K01574	0.2	FALSE	0.2	FALSE	NA	No enzymes unique to module	NA	K00626	1302	K00626 is present in multiple modules: M00373/M00375/M00374/M00088/M00957/M00095/M00849	0	0	1,0,0,0,0
M00089	Cac_MSK079	Cac_MSK079	Triacylglycerol biosynthesis	Pathway modules	Lipid metabolism	Lipid metabolism	(K00629,K13506,K13507,K00630,K13508) (K00655,K13509,K13523,K19007,K13513,K13517,K13519,K14674,K22831) (K01080,K15728,K18693) (K11155,K11160,K14456,K22848,K22849)	0.25	FALSE	0.25	FALSE	1	K00655	2	K00655,K00655	1818354	None	0	0	0,2,0,0
M00098	Cac_MSK079	Cac_MSK079	Acylglycerol degradation	Pathway modules	Lipid metabolism	Lipid metabolism	(K01046,K12298,K16816,K13534,K14073,K14074,K14075,K14076,K22283,K14452,K22284,K14674,K14675,K17900) (K01054,K25824)	0.5	FALSE	0.5	FALSE	1	K01046	1	K01046	2281	None	0	0	1,0
M00093	Cac_MSK079	Cac_MSK079	Phosphatidylethanolamine (PE) biosynthesis, PA => PS => PE	Pathway modules	Lipid metabolism	Lipid metabolism	K00981 (K00998,K17103) K01613	0.333333	FALSE	0.333333	FALSE	1	K00981	1	K00981	224	None	0	0	1,0,0
M00048	Cac_MSK079	Cac_MSK079	De novo purine biosynthesis, PRPP + glutamine => IMP	Pathway modules	Nucleotide metabolism	Purine metabolism	K00764 (K01945,K11787,K11788,K13713) (K00601,K11175,K08289,K11787,K01492) (K01952,(K23269+K23264+K23265),(K23270+K23265)) (K01933,K11787,K11788 (K01587,K11808,K01589 K01588)) (K01923,K01587,K13713) K01756 (K00602,(K01492,K06863 K11176))	1	TRUE	1	TRUE	1	K00602,K00764,K01588,K01589,K01923,K01933,K01945,K08289,K11175,K23264,K23265,K23269	1,1,1,1,1,1,1,1,1,1,1,1	K00602,K00764,K01588,K01589,K01756,K01923,K01933,K01945,K08289,K11175,K23264,K23265,K23269	1.09152e+40	K01756 is present in multiple modules: M00048/M00049	1	1	1,1,2,1,1,1,1,1
M00049	Cac_MSK079	Cac_MSK079	Adenine ribonucleotide biosynthesis, IMP => ADP,ATP	Pathway modules	Nucleotide metabolism	Purine metabolism	K01939 K01756 (K00939,K18532,K18533,K00944) K00940	1	TRUE	1	TRUE	1	K00939,K01939	1,1	K00939,K00940,K01756,K01939	6141482498392	K00940 is present in multiple modules: M00049/M00050/M00053/M00052/M00938,K01756 is present in multiple modules: M00048/M00049	1	1	1,1,1,1
M00050	Cac_MSK079	Cac_MSK079	Guanine ribonucleotide biosynthesis, IMP => GDP,GTP	Pathway modules	Nucleotide metabolism	Purine metabolism	K00088 K01951 K00942 (K00940,K18533)	1	TRUE	1	TRUE	1	K00088,K00942,K01951	1,1,1	K00088,K00940,K00942,K01951	661,1482,50,663	K00940 is present in multiple modules: M00049/M00050/M00053/M00052/M00938	1	1	1,1,1,1
M00053	Cac_MSK079	Cac_MSK079	Deoxyribonucleotide biosynthesis, ADP/GDP/CDP/UDP => dATP/dGTP/dCTP/dUTP	Pathway modules	Nucleotide metabolism	Purine metabolism	(K00525+K00526,K10807+K10808) (K00940,K18533)	1	TRUE	1	TRUE	NA	No enzymes unique to module	NA	K00525,K00526,K00526,K00940	140214048841482	K00940 is present in multiple modules: M00049/M00050/M00053/M00052/M00938,K00525 is present in multiple modules: M00053/M00938,K00526 is present in multiple modules: M00053/M00938	1	1	1,1
M00958	Cac_MSK079	Cac_MSK079	Adenine ribonucleotide degradation, AMP => Urate	Pathway modules	Nucleotide metabolism	Purine metabolism	((K01490 (K01081,K19970,K03787,K18550)),((K01081,K19970,K11751,K03787,K02566,K08693) (K01488,K19572,K05810))) (K03783,K03784,K09913,K05810) (K00106,K00087+K13479+K13480,K13481+K13482,K11177+K11178+K13483)	0.666667	FALSE	0.75	TRUE	NA	No enzymes unique to module	NA	K01081,K02566,K03784,K05810	8922242148329	K03784 is present in multiple modules: M00958/M00959,K02566 is present in multiple modules: M00958/M00959,K01081 is present in multiple modules: M00958/M00959,K05810 is present in multiple modules: M00958/M00959/M00034	1	0	1,2,0
M00959	Cac_MSK079	Cac_MSK079	Guanine ribonucleotide degradation, GMP => Urate	Pathway modules	Nucleotide metabolism	Purine metabolism	(K01081,K19970,K11751,K03787,K02566,K08693,K20881) (K03783,K03784,K09913,K05810) K01487 (K00106,K00087+K13479+K13480,K13481+K13482,K11177+K11178+K13483)	0.5	FALSE	0.5	FALSE	NA	No enzymes unique to module	NA	K01081,K02566,K03784,K05810	8922242148329	K03784 is present in multiple modules: M00958/M00959,K02566 is present in multiple modules: M00958/M00959,K01081 is present in multiple modules: M00958/M00959,K05810 is present in multiple modules: M00958/M00959/M00034	0	0	2,2,0,0
M00051	Cac_MSK079	Cac_MSK079	De novo pyrimidine biosynthesis, glutamine (+ PRPP) => UMP	Pathway modules	Nucleotide metabolism	Pyrimidine metabolism	(K11540,(K11541 K01465),((K01954,K01955+K01956) (K00609+K00610,K00608) K01465)) (K00226,K00254,K17828) (K13421,K00762 K01591)	0.666667	FALSE	0.916667	TRUE	1	K00254,K00609,K00762,K01465,K01591,K01955,K01956	1,1,1,1,1,1,1	K00254,K00609,K00762,K01465,K01591,K01955,K01956	2197,56,385,55,52,53,54	None	1	0	0,1,1
M00052	Cac_MSK079	Cac_MSK079	Pyrimidine ribonucleotide biosynthesis, UMP => UDP/UTP,CDP/CTP	Pathway modules	Nucleotide metabolism	Pyrimidine metabolism	(K13800,K13809,K09903) (K00940,K18533) K01937	0.666667	FALSE	0.666667	FALSE	1	K09903	1	K00940,K09903	1482226	K00940 is present in multiple modules: M00049/M00050/M00053/M00052/M00938	0	0	1,1,0
M00938	Cac_MSK079	Cac_MSK079	Pyrimidine deoxyribonucleotide biosynthesis, UDP => dTTP	Pathway modules	Nucleotide metabolism	Pyrimidine metabolism	(K00525+K00526,K10807+K10808) (K00940,K18533) K01520 (K00560,K13998,K03465) K00943	1	TRUE	1	TRUE	1	K00560,K00943,K01520,K03465	1,1,1,1	K00525,K00526,K00526,K00560,K00940,K00943,K01520,K03465	1.40214e+28	K00940 is present in multiple modules: M00049/M00050/M00053/M00052/M00938,K00525 is present in multiple modules: M00053/M00938,K00526 is present in multiple modules: M00053/M00938	1	1	1,1,1,2,1
M00046	Cac_MSK079	Cac_MSK079	Pyrimidine degradation, uracil => beta-alanine, thymine => 3-aminoisobutanoate	Pathway modules	Nucleotide metabolism	Pyrimidine metabolism	(K00207,K17722+K17723) K01464 (K01431,K06016)	0.333333	FALSE	0.333333	FALSE	1	K06016	1	K06016	1622	None	0	0	0,0,1
M00020	Cac_MSK079	Cac_MSK079	Serine biosynthesis, glycerate-3P => serine	Pathway modules	Amino acid metabolism	Serine and threonine metabolism	K00058 K00831 (K01079,K02203,K22305,K25528)	1	TRUE	1	TRUE	1	K00058,K01079	1,1	K00058,K00831,K01079	99010451406	K00831 is present in multiple modules: M00020/M00124	1	1	1,1,1
M00018	Cac_MSK079	Cac_MSK079	Threonine biosynthesis, aspartate => homoserine => threonine	Pathway modules	Amino acid metabolism	Serine and threonine metabolism	(K00928,K12524,K12525,K12526) K00133 (K00003,K12524,K12525) (K00872,K02204,K02203) K01733	1	TRUE	1	TRUE	1	K00872,K01733	1,1	K00003,K00133,K00872,K00928,K01733	9.06155e+17	K00133 is present in multiple modules: M00018/M00033/M00017/M00016/M00525/M00526/M00527,K00928 is present in multiple modules: M00018/M00033/M00017/M00016/M00525/M00526/M00527,K00003 is present in multiple modules: M00018/M00017	1	1	1,1,1,1,1
M00621	Cac_MSK079	Cac_MSK079	Glycine cleavage system	Pathway modules	Amino acid metabolism	Serine and threonine metabolism	(K00281,K00282+K00283) K00605 K00382	1	TRUE	1	TRUE	NA	No enzymes unique to module	NA	K00281,K00382,K00605	205214972053	K00281 is present in multiple modules: M00532/M00621,K00605 is present in multiple modules: M00532/M00621,K00382 is present in multiple modules: M00307/M00009/M00011/M00532/M00621/M00036/M00032	1	1	1,1,1
M00555	Cac_MSK079	Cac_MSK079	Betaine biosynthesis, choline => betaine	Pathway modules	Amino acid metabolism	Serine and threonine metabolism	(K17755,((K00108,K11440,K00499) (K00130,K14085)))	0	FALSE	0.5	FALSE	1	K00108	1	K00108	1599	None	0	0	0
M00033	Cac_MSK079	Cac_MSK079	Ectoine biosynthesis, aspartate => ectoine	Pathway modules	Amino acid metabolism	Serine and threonine metabolism	K00928 K00133 K00836 K06718 K06720	0.4	FALSE	0.4	FALSE	NA	No enzymes unique to module	NA	K00133,K00928	15481549	K00928 is present in multiple modules: M00018/M00033/M00017/M00016/M00525/M00526/M00527,K00133 is present in multiple modules: M00018/M00033/M00017/M00016/M00525/M00526/M00527	0	0	1,1,0,0,0
M00021	Cac_MSK079	Cac_MSK079	Cysteine biosynthesis, serine => cysteine	Pathway modules	Amino acid metabolism	Cysteine and methionine metabolism	(K00640,K23304) (K01738,K13034,K17069)	1	TRUE	1	TRUE	1	K00640,K01738	1,1	K00640,K01738	542543	None	1	1	1,1
M00609	Cac_MSK079	Cac_MSK079	Cysteine biosynthesis, methionine => cysteine	Pathway modules	Amino acid metabolism	Cysteine and methionine metabolism	K00789 K17462 K01243 K07173 K17216 K17217	0.5	FALSE	0.5	FALSE	1	K07173	1	K00789,K01243,K07173	473601922	K00789 is present in multiple modules: M00609/M00034/M00035/M00368/M00953,K01243 is present in multiple modules: M00609/M00034	0	0	1,0,1,1,0,0
M00017	Cac_MSK079	Cac_MSK079	Methionine biosynthesis, aspartate => homoserine => methionine	Pathway modules	Amino acid metabolism	Cysteine and methionine metabolism	(K00928,K12524,K12525) K00133 (K00003,K12524,K12525) (K00651,K00641) K01739 (K01760,K14155) (K00548,K24042,K00549)	1	TRUE	1	TRUE	1	K00549,K00641,K01739,K14155	1,1,1,1	K00003,K00133,K00549,K00641,K00928,K01739,K14155	9.06155e+24	K00133 is present in multiple modules: M00018/M00033/M00017/M00016/M00525/M00526/M00527,K00928 is present in multiple modules: M00018/M00033/M00017/M00016/M00525/M00526/M00527,K00003 is present in multiple modules: M00018/M00017	1	1	1,1,1,1,1,1,1
M00034	Cac_MSK079	Cac_MSK079	Methionine salvage pathway	Pathway modules	Amino acid metabolism	Cysteine and methionine metabolism	K00789 K01611 K00797 ((K01243,K01244) K00899,(K00772,K05810)) K08963 (K16054,K08964 (K09880,K08965 K08966)) K08967 (K00815,K08969,K23977,K00832,K00838)	0.25	FALSE	0.25	FALSE	NA	No enzymes unique to module	NA	K00789,K01243,K05810	47360329	K05810 is present in multiple modules: M00958/M00959/M00034,K00789 is present in multiple modules: M00609/M00034/M00035/M00368/M00953,K01243 is present in multiple modules: M00609/M00034	0	0	1,0,0,1,0,0,0,0
M00035	Cac_MSK079	Cac_MSK079	Methionine degradation	Pathway modules	Amino acid metabolism	Cysteine and methionine metabolism	K00789 (K00552,K00558,K17398,K17399) K01251 (K01697,K10150)	0.25	FALSE	0.25	FALSE	NA	No enzymes unique to module	NA	K00789	47	K00789 is present in multiple modules: M00609/M00034/M00035/M00368/M00953	0	0	1,0,0,0
M00368	Cac_MSK079	Cac_MSK079	Ethylene biosynthesis, methionine => ethylene	Pathway modules	Amino acid metabolism	Cysteine and methionine metabolism	K00789 (K01762,K20772) K05933	0.333333	FALSE	0.333333	FALSE	NA	No enzymes unique to module	NA	K00789	47	K00789 is present in multiple modules: M00609/M00034/M00035/M00368/M00953	0	0	1,0,0
M00019	Cac_MSK079	Cac_MSK079	Valine/isoleucine biosynthesis, pyruvate => valine / 2-oxobutanoate => isoleucine	Pathway modules	Amino acid metabolism	Branched-chain amino acid metabolism	K01652+(K01653,K11258) K00053 K01687 K00826	1	TRUE	1	TRUE	NA	No enzymes unique to module	NA	K00053,K00826,K01652,K01652,K01653,K01687	9.83205e+19	K01652 is present in multiple modules: M00019/M00570,K01687 is present in multiple modules: M00019/M00570,K00053 is present in multiple modules: M00019/M00570,K01653 is present in multiple modules: M00019/M00570,K00826 is present in multiple modules: M00019/M00570/M00036/M00119	1	1	1,1,1,1
M00535	Cac_MSK079	Cac_MSK079	Isoleucine biosynthesis, pyruvate => 2-oxobutanoate	Pathway modules	Amino acid metabolism	Branched-chain amino acid metabolism	K09011 K01703+K01704 K00052	0.666667	FALSE	0.666667	FALSE	NA	No enzymes unique to module	NA	K00052,K01703,K01704	99110111012	K01704 is present in multiple modules: M00535/M00432,K00052 is present in multiple modules: M00535/M00432,K01703 is present in multiple modules: M00535/M00432	0	0	0,1,1
M00570	Cac_MSK079	Cac_MSK079	Isoleucine biosynthesis, threonine => 2-oxobutanoate => isoleucine	Pathway modules	Amino acid metabolism	Branched-chain amino acid metabolism	(K17989,K01754) K01652+(K01653,K11258) K00053 K01687 K00826	1	TRUE	1	TRUE	1	K01754	1	K00053,K00826,K01652,K01652,K01653,K01687,K01754	9.83205e+22	K01652 is present in multiple modules: M00019/M00570,K01687 is present in multiple modules: M00019/M00570,K00053 is present in multiple modules: M00019/M00570,K01653 is present in multiple modules: M00019/M00570,K00826 is present in multiple modules: M00019/M00570/M00036/M00119	1	1	1,1,1,1,1
M00432	Cac_MSK079	Cac_MSK079	Leucine biosynthesis, 2-oxoisovalerate => 2-oxoisocaproate	Pathway modules	Amino acid metabolism	Branched-chain amino acid metabolism	K01649 (K01702,K01703+K01704) K00052	1	TRUE	1	TRUE	1	K01649	1	K00052,K01649,K01703,K01704	991155210111012	K01704 is present in multiple modules: M00535/M00432,K00052 is present in multiple modules: M00535/M00432,K01703 is present in multiple modules: M00535/M00432	1	1	1,1,1
M00036	Cac_MSK079	Cac_MSK079	Leucine degradation, leucine => acetoacetate + acetyl-CoA	Pathway modules	Amino acid metabolism	Branched-chain amino acid metabolism	K00826 ((K00166+K00167,K11381)+K09699+K00382) (K00253,K00249) (K01968+K01969) (K05607,K13766) K01640	0.166667	FALSE	0.222222	FALSE	NA	No enzymes unique to module	NA	K00382,K00826	14972047	K00826 is present in multiple modules: M00019/M00570/M00036/M00119,K00382 is present in multiple modules: M00307/M00009/M00011/M00532/M00621/M00036/M00032	0	0	1,0,0,0,0,0
M00016	Cac_MSK079	Cac_MSK079	Lysine biosynthesis, succinyl-DAP pathway, aspartate => lysine	Pathway modules	Amino acid metabolism	Lysine metabolism	(K00928,K12524,K12525,K12526) K00133 K01714 K00215 K00674 (K00821,K14267) K01439 K01778 (K01586,K12526)	1	TRUE	1	TRUE	1	K00674,K01439	1,1	K00133,K00215,K00674,K00821,K00928,K01439,K01586,K01714,K01714,K01778	1.54819e+35	K01778 is present in multiple modules: M00016/M00525/M00527,K00215 is present in multiple modules: M00016/M00525/M00526/M00527,K00133 is present in multiple modules: M00018/M00033/M00017/M00016/M00525/M00526/M00527,K01714 is present in multiple modules: M00016/M00525/M00526/M00527,K00821 is present in multiple modules: M00016/M00028/M00845,K01586 is present in multiple modules: M00016/M00525/M005…	1	1	1,1,2,1,1,1,1,1,1
M00525	Cac_MSK079	Cac_MSK079	Lysine biosynthesis, acetyl-DAP pathway, aspartate => lysine	Pathway modules	Amino acid metabolism	Lysine metabolism	K00928 K00133 K01714 K00215 K05822 K00841 K05823 K01778 K01586	0.777778	TRUE	0.777778	TRUE	1	K05823	1	K00133,K00215,K00928,K01586,K01714,K01714,K01778,K05823	1.54819e+26	K01778 is present in multiple modules: M00016/M00525/M00527,K00215 is present in multiple modules: M00016/M00525/M00526/M00527,K00133 is present in multiple modules: M00018/M00033/M00017/M00016/M00525/M00526/M00527,K01714 is present in multiple modules: M00016/M00525/M00526/M00527,K01586 is present in multiple modules: M00016/M00525/M00526/M00527,K00928 is present in multiple modules: M00018/M000…	1	0	1,1,2,1,0,0,1,1,1
M00526	Cac_MSK079	Cac_MSK079	Lysine biosynthesis, DAP dehydrogenase pathway, aspartate => lysine	Pathway modules	Amino acid metabolism	Lysine metabolism	(K00928,K12524,K12525,K12526) K00133 K01714 K00215 K03340 (K01586,K12526)	0.833333	TRUE	0.833333	TRUE	NA	No enzymes unique to module	NA	K00133,K00215,K00928,K01586,K01714,K01714	1.54819e+20	K00215 is present in multiple modules: M00016/M00525/M00526/M00527,K00133 is present in multiple modules: M00018/M00033/M00017/M00016/M00525/M00526/M00527,K01714 is present in multiple modules: M00016/M00525/M00526/M00527,K01586 is present in multiple modules: M00016/M00525/M00526/M00527,K00928 is present in multiple modules: M00018/M00033/M00017/M00016/M00525/M00526/M00527	1	0	1,1,2,1,0,1
M00527	Cac_MSK079	Cac_MSK079	Lysine biosynthesis, DAP aminotransferase pathway, aspartate => lysine	Pathway modules	Amino acid metabolism	Lysine metabolism	(K00928,K12524,K12525,K12526) K00133 K01714 K00215 K10206 K01778 (K01586,K12526)	0.857143	TRUE	0.857143	TRUE	NA	No enzymes unique to module	NA	K00133,K00215,K00928,K01586,K01714,K01714,K01778	1.54819e+23	K01778 is present in multiple modules: M00016/M00525/M00527,K00215 is present in multiple modules: M00016/M00525/M00526/M00527,K00133 is present in multiple modules: M00018/M00033/M00017/M00016/M00525/M00526/M00527,K01714 is present in multiple modules: M00016/M00525/M00526/M00527,K01586 is present in multiple modules: M00016/M00525/M00526/M00527,K00928 is present in multiple modules: M00018/M000…	1	0	1,1,2,1,0,1,1
M00032	Cac_MSK079	Cac_MSK079	Lysine degradation, lysine => saccharopine => acetoacetyl-CoA	Pathway modules	Amino acid metabolism	Lysine metabolism	K14157 K14085 K00825 (K15791+K00658+K00382) K00252 (K07514,(K07515,K07511) K00022)	0	FALSE	0.0555556	FALSE	NA	No enzymes unique to module	NA	K00382	1497	K00382 is present in multiple modules: M00307/M00009/M00011/M00532/M00621/M00036/M00032	0	0	0,0,0,0,0,0
M00956	Cac_MSK079	Cac_MSK079	Lysine degradation, bacteria, L-lysine => succinate	Pathway modules	Amino acid metabolism	Lysine metabolism	K01582 K09251 K00137 K07250 K00135 K15737 K15736	0.142857	FALSE	0.142857	FALSE	NA	No enzymes unique to module	NA	K00135,K00135	8762173	K00135 is present in multiple modules: M00956/M00957/M00027	0	0	0,0,0,0,2,0,0
M00957	Cac_MSK079	Cac_MSK079	Lysine degradation, bacteria, L-lysine => glutarate => succinate/acetyl-CoA	Pathway modules	Amino acid metabolism	Lysine metabolism	K00468 K01506 (K14268,K07250) K00135 ((K15737 K15736),(K01041 K00252 (K01692,K01825,K01782) (K01825,K01782) K00626))	0.2	FALSE	0.333333	FALSE	NA	No enzymes unique to module	NA	K00135,K00135,K00626,K01692	876217313021135	K00135 is present in multiple modules: M00956/M00957/M00027,K00626 is present in multiple modules: M00373/M00375/M00374/M00088/M00957/M00095/M00849,K01692 is present in multiple modules: M00087/M00957/M00878	0	0	0,0,0,2,0
M00028	Cac_MSK079	Cac_MSK079	Ornithine biosynthesis, glutamate => ornithine	Pathway modules	Amino acid metabolism	Arginine and proline metabolism	(K00618,K00619,K14681,K14682,K00620,K22477,K22478) ((K00930,K22478) K00145,K12659) (K00818,K00821) (K01438,K14677,K00620)	1	TRUE	1	TRUE	1	K00620,K00930	1,1	K00145,K00620,K00821,K00930	1996199519931990	K00821 is present in multiple modules: M00016/M00028/M00845,K00145 is present in multiple modules: M00028/M00845	1	1	1,1,1,1
M00844	Cac_MSK079	Cac_MSK079	Arginine biosynthesis, ornithine => arginine	Pathway modules	Amino acid metabolism	Arginine and proline metabolism	K00611 K01940 (K01755,K14681)	1	TRUE	1	TRUE	NA	No enzymes unique to module	NA	K00611,K01755,K01940	199219891990	K00611 is present in multiple modules: M00844/M00029,K01940 is present in multiple modules: M00844/M00845/M00029,K01755 is present in multiple modules: M00844/M00845/M00029	1	1	1,1,1
M00845	Cac_MSK079	Cac_MSK079	Arginine biosynthesis, glutamate => acetylcitrulline => arginine	Pathway modules	Amino acid metabolism	Arginine and proline metabolism	K22478 K00145 K00821 K09065 K01438 K01940 K01755	0.571429	FALSE	0.571429	FALSE	NA	No enzymes unique to module	NA	K00145,K00821,K01755,K01940	1996199319891990	K01940 is present in multiple modules: M00844/M00845/M00029,K00821 is present in multiple modules: M00016/M00028/M00845,K00145 is present in multiple modules: M00028/M00845,K01755 is present in multiple modules: M00844/M00845/M00029	0	0	0,1,1,0,0,1,1
M00029	Cac_MSK079	Cac_MSK079	Urea cycle	Pathway modules	Amino acid metabolism	Arginine and proline metabolism	K01948 K00611 K01940 (K01755,K14681) K01476	0.6	FALSE	0.6	FALSE	NA	No enzymes unique to module	NA	K00611,K01755,K01940	199219891990	K00611 is present in multiple modules: M00844/M00029,K01940 is present in multiple modules: M00844/M00845/M00029,K01755 is present in multiple modules: M00844/M00845/M00029	0	0	0,1,1,1,0
M00015	Cac_MSK079	Cac_MSK079	Proline biosynthesis, glutamate => proline	Pathway modules	Amino acid metabolism	Arginine and proline metabolism	((K00931 K00147),K12657) K00286	1	TRUE	1	TRUE	1	K00147,K00931	1,1	K00147,K00286,K00931	137319351380	K00286 is present in multiple modules: M00015/M00972	1	1	1,1
M00970	Cac_MSK079	Cac_MSK079	Proline degradation, proline => glutamate	Pathway modules	Amino acid metabolism	Arginine and proline metabolism	((K00318 K00294),K13821)	1	TRUE	1	TRUE	1	K13821	1	K13821	366	None	1	1	1
M00972	Cac_MSK079	Cac_MSK079	Proline metabolism	Pathway modules	Amino acid metabolism	Arginine and proline metabolism	K00819 K00286 K00318	0.333333	FALSE	0.333333	FALSE	NA	No enzymes unique to module	NA	K00286	1935	K00286 is present in multiple modules: M00015/M00972	0	0	0,1,0
M00026	Cac_MSK079	Cac_MSK079	Histidine biosynthesis, PRPP => histidine	Pathway modules	Amino acid metabolism	Histidine metabolism	(K00765-K02502) (K01523 K01496,K11755,K14152) (K01814,K24017) (K02501+K02500,K01663) ((K01693 K00817 (K04486,K05602,K18649)),(K01089 K00817)) (K00013,K14152)	1	TRUE	1	TRUE	1	K00013,K00765,K00817,K01496,K01523,K01693,K02500,K02501,K05602	1,1,3,1,1,1,1,1,1	K00013,K00765,K00817,K00817,K00817,K01496,K01523,K01693,K02500,K02501,K05602,K24017	2.8422e+40	K24017 is present in multiple modules: M00026/M00023	1	1	1,1,1,1,1,1
M00045	Cac_MSK079	Cac_MSK079	Histidine degradation, histidine => N-formiminoglutamate => glutamate	Pathway modules	Amino acid metabolism	Histidine metabolism	K01745 K01712 K01468 (K01479,K00603,K13990,(K05603 K01458))	1	TRUE	1	TRUE	1	K01468,K01479,K01712,K01745	1,1,1,1	K01468,K01479,K01712,K01745	1734174017351730	None	1	1	1,1,1,1
M00022	Cac_MSK079	Cac_MSK079	Shikimate pathway, phosphoenolpyruvate + erythrose-4P => chorismate	Pathway modules	Amino acid metabolism	Aromatic amino acid metabolism	(K01626,K03856,K13853) (((K01735,K13829) ((K03785,K03786) K00014,K13832)),K13830) ((K00891,K13829) (K00800,K24018),K13830) K01736	1	TRUE	1	TRUE	1	K00014,K00800,K00891,K01626,K01735,K01736,K03786	1,1,1,1,1,1,1	K00014,K00800,K00891,K01626,K01735,K01736,K03786	70,1215,67,350,66,68,65	None	1	1	1,1,1,1
M00023	Cac_MSK079	Cac_MSK079	Tryptophan biosynthesis, chorismate => tryptophan	Pathway modules	Amino acid metabolism	Aromatic amino acid metabolism	(((K01657+K01658,K13503,K13501,K01656) K00766),K13497) (((K01817,K24017) (K01656,K01609)),K13498,K13501) (K01695+(K01696,K06001),K01694)	1	TRUE	1	TRUE	1	K00766,K01609,K01657,K01658,K01695,K01696,K13498	1,1,1,1,1,1,1	K00766,K01609,K01657,K01658,K01695,K01696,K13498,K24017	8.73274e+23	K24017 is present in multiple modules: M00026/M00023	1	1	1,2,1
M00024	Cac_MSK079	Cac_MSK079	Phenylalanine biosynthesis, chorismate => phenylpyruvate => phenylalanine	Pathway modules	Amino acid metabolism	Aromatic amino acid metabolism	((K01850,K04092,K14187,K04093,K04516,K06208,K06209) (K01713,K04518,K05359),K14170) (K00832,K00838)	0.5	FALSE	0.666667	FALSE	1	K04518	1	K04093,K04518	10851812	K04093 is present in multiple modules: M00024/M00025	0	0	1,0
M00025	Cac_MSK079	Cac_MSK079	Tyrosine biosynthesis, chorismate => HPP => tyrosine	Pathway modules	Amino acid metabolism	Aromatic amino acid metabolism	(((K01850,K04092,K14170,K04093,K04516,K06208,K06209) (K04517,K00211)),K14187) (K00832,K00838)	0.5	FALSE	0.666667	FALSE	1	K04517	1	K04093,K04517	10852311	K04093 is present in multiple modules: M00024/M00025	0	0	1,0
M00533	Cac_MSK079	Cac_MSK079	Homoprotocatechuate degradation, homoprotocatechuate => 2-oxohept-3-enedioate	Pathway modules	Amino acid metabolism	Aromatic amino acid metabolism	K00455 K00151 K01826 K05921	0.25	FALSE	0.25	FALSE	1	K05921	1	K05921	992	None	0	0	0,0,0,1
M00027	Cac_MSK079	Cac_MSK079	GABA (gamma-Aminobutyrate) shunt	Pathway modules	Amino acid metabolism	Other amino acid metabolism	K01580 (K13524,K07250,K00823,K16871) (K00135,K00139,K17761)	0.333333	FALSE	0.333333	FALSE	NA	No enzymes unique to module	NA	K00135,K00135	8762173	K00135 is present in multiple modules: M00956/M00957/M00027	0	0	0,0,2
M00872	Cac_MSK079	Cac_MSK079	O-glycan biosynthesis, mannose type (core M3)	Pathway modules	Glycan metabolism	Glycan biosynthesis	K00728 K18207 K09654 K17547 K21031 K19872 K19873 K21052 K21032 K09668	0.1	FALSE	0.1	FALSE	1	K00728	1	K00728	1118	None	0	0	1,0,0,0,0,0,0,0,0,0
M00127	Cac_MSK079	Cac_MSK079	Thiamine biosynthesis, prokaryotes, AIR (+ DXP/tyrosine) => TMP/TPP	Pathway modules	Metabolism of cofactors and vitamins	Cofactor and vitamin metabolism	K03148+K03154 K03151 K03150 K03149 K03147 ((K00941 K00788),K14153,K21219) K00946	0.571429	FALSE	0.6875	FALSE	NA	No enzymes unique to module	NA	K00788,K00788,K00941,K00946,K03147,K03149,K03154	1.98217e+27	K00946 is present in multiple modules: M00127/M00895/M00896,K03154 is present in multiple modules: M00127/M00895,K03147 is present in multiple modules: M00127/M00895/M00896/M00897,K03149 is present in multiple modules: M00127/M00895,K00941 is present in multiple modules: M00127/M00895/M00896/M00899,K00788 is present in multiple modules: M00127/M00895/M00896/M00899	0	0	0,0,0,1,1,1,1
M00895	Cac_MSK079	Cac_MSK079	Thiamine biosynthesis, prokaryotes, AIR (+ DXP/glycine) => TMP/TPP	Pathway modules	Metabolism of cofactors and vitamins	Cofactor and vitamin metabolism	K03148+K03154 K03151 K03153 K03149 K10810 K03147 K00941 K00788 K00946	0.666667	FALSE	0.722222	FALSE	1	K03153	1	K00788,K00788,K00941,K00946,K03147,K03149,K03153,K03154	1.98217e+31	K00946 is present in multiple modules: M00127/M00895/M00896,K03154 is present in multiple modules: M00127/M00895,K03147 is present in multiple modules: M00127/M00895/M00896/M00897,K03149 is present in multiple modules: M00127/M00895,K00941 is present in multiple modules: M00127/M00895/M00896/M00899,K00788 is present in multiple modules: M00127/M00895/M00896/M00899	0	0	0,0,1,1,0,1,1,2,1
M00896	Cac_MSK079	Cac_MSK079	Thiamine biosynthesis, archaea, AIR (+ NAD+) => TMP/TPP	Pathway modules	Metabolism of cofactors and vitamins	Cofactor and vitamin metabolism	K22699 K03147 (K00941 (K00788,K21220),K21219) K00946	0.75	TRUE	0.8	TRUE	NA	No enzymes unique to module	NA	K00788,K00788,K00941,K00946,K03147	1.98217e+19	K00946 is present in multiple modules: M00127/M00895/M00896,K03147 is present in multiple modules: M00127/M00895/M00896/M00897,K00788 is present in multiple modules: M00127/M00895/M00896/M00899,K00941 is present in multiple modules: M00127/M00895/M00896/M00899	1	0	0,1,1,1
M00897	Cac_MSK079	Cac_MSK079	Thiamine biosynthesis, plants, AIR (+ NAD+) => TMP/thiamine/TPP	Pathway modules	Metabolism of cofactors and vitamins	Cofactor and vitamin metabolism	K03146 K03147 K14153 K22911 K00949	0.2	FALSE	0.2	FALSE	NA	No enzymes unique to module	NA	K03147	1981	K03147 is present in multiple modules: M00127/M00895/M00896/M00897	0	0	0,1,0,0,0
M00899	Cac_MSK079	Cac_MSK079	Thiamine salvage pathway, HMP/HET => TMP	Pathway modules	Metabolism of cofactors and vitamins	Cofactor and vitamin metabolism	K00878 ((K00941 K00788),K14153,K21219)	1	TRUE	1	TRUE	1	K00878	1	K00788,K00788,K00878,K00941	1982167316721670	K00788 is present in multiple modules: M00127/M00895/M00896/M00899,K00941 is present in multiple modules: M00127/M00895/M00896/M00899	1	1	1,1
M00125	Cac_MSK079	Cac_MSK079	Riboflavin biosynthesis, plants and bacteria, GTP => riboflavin/FMN/FAD	Pathway modules	Metabolism of cofactors and vitamins	Cofactor and vitamin metabolism	(K01497,K14652) (K01498 K00082,K11752) (K22912,K20860,K20861,K20862,K21063,K21064) (K02858,K14652) K00794 K00793 (K20884 K22949,K11753)	1	TRUE	1	TRUE	1	K11752,K11753,K21064	1,1,2	K00793,K00794,K11752,K11753,K14652,K21064,K21064	40,38,41,191,39,1822,1134	K14652 is present in multiple modules: M00125/M00840,K00794 is present in multiple modules: M00125/M00911,K00793 is present in multiple modules: M00125/M00911	1	1	1,1,2,1,1,1,1
M00911	Cac_MSK079	Cac_MSK079	Riboflavin biosynthesis, fungi, GTP => riboflavin/FMN/FAD	Pathway modules	Metabolism of cofactors and vitamins	Cofactor and vitamin metabolism	K01497 K14654 K14655 -- K02858 K00794 K00793 K00861 K00953	0.222222	FALSE	0.222222	FALSE	NA	No enzymes unique to module	NA	K00793,K00794	40,38	'--' steps are assumed incomplete,K00794 is present in multiple modules: M00125/M00911,K00793 is present in multiple modules: M00125/M00911	0	0	0,0,0,0,0,1,1,0,0
M00124	Cac_MSK079	Cac_MSK079	Pyridoxal-P biosynthesis, erythrose-4P => pyridoxal-P	Pathway modules	Metabolism of cofactors and vitamins	Cofactor and vitamin metabolism	K03472 K03473 K00831 K00097 K03474 K00275	0.166667	FALSE	0.166667	FALSE	NA	No enzymes unique to module	NA	K00831	1045	K00831 is present in multiple modules: M00020/M00124	0	0	0,0,1,0,0,0
M00916	Cac_MSK079	Cac_MSK079	Pyridoxal-P biosynthesis, R5P + glyceraldehyde-3P + glutamine => pyridoxal-P	Pathway modules	Metabolism of cofactors and vitamins	Cofactor and vitamin metabolism	K06215+K08681	1	TRUE	1	TRUE	1	K06215,K08681	1,1	K06215,K08681	695696	None	1	1	1
M00115	Cac_MSK079	Cac_MSK079	NAD biosynthesis, aspartate => quinolinate => NAD	Pathway modules	Metabolism of cofactors and vitamins	Cofactor and vitamin metabolism	(K00278,K06989) K03517 K00767 (K00969,K06210) (K01916,K01950)	0.8	TRUE	0.8	TRUE	1	K03517	1	K00767,K00969,K01916,K03517	1900137113971890	K00969 is present in multiple modules: M00115/M00912,K01916 is present in multiple modules: M00115/M00912,K00767 is present in multiple modules: M00115/M00912	1	0	0,1,1,1,1
M00912	Cac_MSK079	Cac_MSK079	NAD biosynthesis, tryptophan => quinolinate => NAD	Pathway modules	Metabolism of cofactors and vitamins	Cofactor and vitamin metabolism	(K00453,K00463) (K01432,K14263,K07130) K00486 K01556 K00452 K00767 (K00969,K06210) (K01916,K01950)	0.375	FALSE	0.375	FALSE	NA	No enzymes unique to module	NA	K00767,K00969,K01916	190013711397	K00969 is present in multiple modules: M00115/M00912,K01916 is present in multiple modules: M00115/M00912,K00767 is present in multiple modules: M00115/M00912	0	0	0,0,0,0,0,1,1,1
M00119	Cac_MSK079	Cac_MSK079	Pantothenate biosynthesis, valine/L-aspartate => pantothenate	Pathway modules	Metabolism of cofactors and vitamins	Cofactor and vitamin metabolism	K00826 K00606 K00077 K01579 (K01918,K13799)	0.6	FALSE	0.6	FALSE	NA	No enzymes unique to module	NA	K00606,K00826,K01918,K01918	147720471476450	K00606 is present in multiple modules: M00119/M00913/M00914,K01918 is present in multiple modules: M00119/M00913,K00826 is present in multiple modules: M00019/M00570/M00036/M00119	0	0	1,1,0,0,2
M00913	Cac_MSK079	Cac_MSK079	Pantothenate biosynthesis, 2-oxoisovalerate/spermine => pantothenate	Pathway modules	Metabolism of cofactors and vitamins	Cofactor and vitamin metabolism	K00606 K00077 K13367 K00128 K01918	0.4	FALSE	0.4	FALSE	NA	No enzymes unique to module	NA	K00606,K01918,K01918	14771476450	K00606 is present in multiple modules: M00119/M00913/M00914,K01918 is present in multiple modules: M00119/M00913	0	0	1,0,0,0,2
M00120	Cac_MSK079	Cac_MSK079	Coenzyme A biosynthesis, pantothenate => CoA	Pathway modules	Metabolism of cofactors and vitamins	Cofactor and vitamin metabolism	(K00867,K03525,K01947,K09680) ((K01922,K21977) K01598,K13038) (K02318,(K00954,K02201) K00859)	1	TRUE	1	TRUE	1	K00859,K00867,K00954	1,1,1	K00859,K00867,K00954,K13038	2013,1882,1024,48	K13038 is present in multiple modules: M00120/M00914	1	1	1,1,1
M00914	Cac_MSK079	Cac_MSK079	Coenzyme A biosynthesis, archaea, 2-oxoisovalerate => 4-phosphopantoate => CoA	Pathway modules	Metabolism of cofactors and vitamins	Cofactor and vitamin metabolism	K00606 K00077 K06982 K09722 K13038 K02201 K09735	0.285714	FALSE	0.285714	FALSE	NA	No enzymes unique to module	NA	K00606,K13038	1477,48	K13038 is present in multiple modules: M00120/M00914,K00606 is present in multiple modules: M00119/M00913/M00914	0	0	1,0,0,0,1,0,0
M00572	Cac_MSK079	Cac_MSK079	Pimeloyl-ACP biosynthesis, BioC-BioH pathway, malonyl-ACP => pimeloyl-ACP	Pathway modules	Metabolism of cofactors and vitamins	Cofactor and vitamin metabolism	K02169 (K00647,K09458) K00059 K02372 K00208 (K02170,K09789,K19560,K19561)	0.166667	FALSE	0.166667	FALSE	NA	No enzymes unique to module	NA	K00059	1472	K00059 is present in multiple modules: M00083/M00874/M00572	0	0	0,0,1,0,0,0
M00123	Cac_MSK079	Cac_MSK079	Biotin biosynthesis, pimeloyl-ACP/CoA => biotin	Pathway modules	Metabolism of cofactors and vitamins	Cofactor and vitamin metabolism	K00652 ((K00833,K19563) K01935,K19562) K01012	1	TRUE	1	TRUE	NA	No enzymes unique to module	NA	K00652,K00833,K01012,K01935	1287142722771420	K01935 is present in multiple modules: M00123/M00950/M00573/M00577,K00833 is present in multiple modules: M00123/M00577,K01012 is present in multiple modules: M00123/M00950/M00573/M00577,K00652 is present in multiple modules: M00123/M00950/M00573/M00577	1	1	1,1,1
M00950	Cac_MSK079	Cac_MSK079	Biotin biosynthesis, BioU pathway, pimeloyl-ACP/CoA => biotin	Pathway modules	Metabolism of cofactors and vitamins	Cofactor and vitamin metabolism	K00652 K25570 K01935 K01012	0.75	TRUE	0.75	TRUE	NA	No enzymes unique to module	NA	K00652,K01012,K01935	128722771428	K01935 is present in multiple modules: M00123/M00950/M00573/M00577,K01012 is present in multiple modules: M00123/M00950/M00573/M00577,K00652 is present in multiple modules: M00123/M00950/M00573/M00577	1	0	1,0,1,1
M00573	Cac_MSK079	Cac_MSK079	Biotin biosynthesis, BioI pathway, long-chain-acyl-ACP => pimeloyl-ACP => biotin	Pathway modules	Metabolism of cofactors and vitamins	Cofactor and vitamin metabolism	K16593 K00652 K19563 K01935 K01012	0.6	FALSE	0.6	FALSE	NA	No enzymes unique to module	NA	K00652,K01012,K01935	128722771428	K01935 is present in multiple modules: M00123/M00950/M00573/M00577,K01012 is present in multiple modules: M00123/M00950/M00573/M00577,K00652 is present in multiple modules: M00123/M00950/M00573/M00577	0	0	0,1,0,1,1
M00577	Cac_MSK079	Cac_MSK079	Biotin biosynthesis, BioW pathway, pimelate => pimeloyl-CoA => biotin	Pathway modules	Metabolism of cofactors and vitamins	Cofactor and vitamin metabolism	K01906 K00652 (K00833,K19563) K01935 K01012	1	TRUE	1	TRUE	1	K01906	1	K00652,K00833,K01012,K01906,K01935	1.28714e+19	K01935 is present in multiple modules: M00123/M00950/M00573/M00577,K00833 is present in multiple modules: M00123/M00577,K01012 is present in multiple modules: M00123/M00950/M00573/M00577,K00652 is present in multiple modules: M00123/M00950/M00573/M00577	1	1	1,1,1,1,1
M00881	Cac_MSK079	Cac_MSK079	Lipoic acid biosynthesis, plants and bacteria, octanoyl-ACP => dihydrolipoyl-E2/H	Pathway modules	Metabolism of cofactors and vitamins	Cofactor and vitamin metabolism	K03801 K03644	1	TRUE	1	TRUE	1	K03801	1	K03644,K03801	20562055	K03644 is present in multiple modules: M00881/M00882/M00883/M00884	1	1	1,1
M00882	Cac_MSK079	Cac_MSK079	Lipoic acid biosynthesis, eukaryotes, octanoyl-ACP => dihydrolipoyl-H	Pathway modules	Metabolism of cofactors and vitamins	Cofactor and vitamin metabolism	K23735 K03644	0.5	FALSE	0.5	FALSE	NA	No enzymes unique to module	NA	K03644	2056	K03644 is present in multiple modules: M00881/M00882/M00883/M00884	0	0	0,1
M00883	Cac_MSK079	Cac_MSK079	Lipoic acid biosynthesis, animals and bacteria, octanoyl-ACP => dihydrolipoyl-H => dihydrolipoyl-E2	Pathway modules	Metabolism of cofactors and vitamins	Cofactor and vitamin metabolism	(K23735,K23734) K03644 (K10105,K16869)	0.333333	FALSE	0.333333	FALSE	NA	No enzymes unique to module	NA	K03644	2056	K03644 is present in multiple modules: M00881/M00882/M00883/M00884	0	0	0,1,0
M00884	Cac_MSK079	Cac_MSK079	Lipoic acid biosynthesis, octanoyl-CoA => dihydrolipoyl-E2	Pathway modules	Metabolism of cofactors and vitamins	Cofactor and vitamin metabolism	K23750 K03644	0.5	FALSE	0.5	FALSE	NA	No enzymes unique to module	NA	K03644	2056	K03644 is present in multiple modules: M00881/M00882/M00883/M00884	0	0	0,1
M00126	Cac_MSK079	Cac_MSK079	Tetrahydrofolate biosynthesis, GTP => THF	Pathway modules	Metabolism of cofactors and vitamins	Cofactor and vitamin metabolism	(K01495,K09007,K22391) (K01077,K01113,(K08310,K19965)) ((K13939,(K13940,K01633 K00950) K00796),(K01633 K13941)) (K11754,K20457) (K00287,K13998)	1	TRUE	1	TRUE	1	K00796,K00950,K01077,K22391	2,1,1,1	K00287,K00796,K00796,K00950,K01077,K01495,K01633,K11754,K22391	1.07518e+30	K01495 is present in multiple modules: M00126/M00841/M00842/M00843,K01633 is present in multiple modules: M00126/M00840,K11754 is present in multiple modules: M00126/M00841,K00287 is present in multiple modules: M00126/M00840	1	1	2,1,1,1,1
M00840	Cac_MSK079	Cac_MSK079	Tetrahydrofolate biosynthesis, mediated by ribA and trpF, GTP => THF	Pathway modules	Metabolism of cofactors and vitamins	Cofactor and vitamin metabolism	K14652 K22100 -- K01633 K13941 K22099 K00287	0.428571	FALSE	0.428571	FALSE	NA	No enzymes unique to module	NA	K00287,K01633,K14652	1075,445,39	K14652 is present in multiple modules: M00125/M00840,K01633 is present in multiple modules: M00126/M00840,'--' steps are assumed incomplete,K00287 is present in multiple modules: M00126/M00840	0	0	1,0,0,1,0,0,1
M00841	Cac_MSK079	Cac_MSK079	Tetrahydrofolate biosynthesis, mediated by PTPS, GTP => THF	Pathway modules	Metabolism of cofactors and vitamins	Cofactor and vitamin metabolism	K01495 K22101 K13941 K11754 K13998	0.4	FALSE	0.4	FALSE	NA	No enzymes unique to module	NA	K01495,K11754	4431479	K01495 is present in multiple modules: M00126/M00841/M00842/M00843,K11754 is present in multiple modules: M00126/M00841	0	0	1,0,0,1,0
M00842	Cac_MSK079	Cac_MSK079	Tetrahydrobiopterin biosynthesis, GTP => BH4	Pathway modules	Metabolism of cofactors and vitamins	Cofactor and vitamin metabolism	K01495 K01737 K00072	0.333333	FALSE	0.333333	FALSE	NA	No enzymes unique to module	NA	K01495	443	K01495 is present in multiple modules: M00126/M00841/M00842/M00843	0	0	1,0,0
M00843	Cac_MSK079	Cac_MSK079	L-threo-Tetrahydrobiopterin biosynthesis, GTP => L-threo-BH4	Pathway modules	Metabolism of cofactors and vitamins	Cofactor and vitamin metabolism	K01495 K01737 K17745	0.333333	FALSE	0.333333	FALSE	NA	No enzymes unique to module	NA	K01495	443	K01495 is present in multiple modules: M00126/M00841/M00842/M00843	0	0	1,0,0
M00880	Cac_MSK079	Cac_MSK079	Molybdenum cofactor biosynthesis, GTP => molybdenum cofactor	Pathway modules	Metabolism of cofactors and vitamins	Cofactor and vitamin metabolism	((K03639 K03637),K20967) (K03635,K21142) (((K03831,K03638) K03750),K15376)	0.666667	FALSE	0.8	TRUE	1	K03635,K03637,K03639,K03750	1,1,1,3	K03635,K03637,K03639,K03750,K03750,K03750	2.25392e+20	None	1	0	1,1,0
M00140	Cac_MSK079	Cac_MSK079	C1-unit interconversion, prokaryotes	Pathway modules	Metabolism of cofactors and vitamins	Cofactor and vitamin metabolism	K00600 (K01491,(K00300 K01500)) K01938	1	TRUE	1	TRUE	NA	No enzymes unique to module	NA	K00600,K01491,K01938	18816792207	K00600 is present in multiple modules: M00532/M00346/M00140/M00141,K01491 is present in multiple modules: M00377/M00140/M00618,K01938 is present in multiple modules: M00377/M00140/M00618	1	1	1,1,1
M00141	Cac_MSK079	Cac_MSK079	C1-unit interconversion, eukaryotes	Pathway modules	Metabolism of cofactors and vitamins	Cofactor and vitamin metabolism	K00600 (K00288,(K13403 K13402))	0.5	FALSE	0.5	FALSE	NA	No enzymes unique to module	NA	K00600	1881	K00600 is present in multiple modules: M00532/M00346/M00140/M00141	0	0	1,0
M00846	Cac_MSK079	Cac_MSK079	Siroheme biosynthesis, glutamyl-tRNA => siroheme	Pathway modules	Metabolism of cofactors and vitamins	Cofactor and vitamin metabolism	K02492 K01845 K01698 K01749 (K01719,K13542,K13543) (K02302,(K00589,K02303,K02496,K13542,K13543)+(K02304,(K24866+K03794)))	0.833333	TRUE	0.916667	TRUE	NA	No enzymes unique to module	NA	K01698,K01719,K01749,K01845,K02303,K02492,K13542	1.94419e+27	K01749 is present in multiple modules: M00846/M00868/M00121/M00926,K01719 is present in multiple modules: M00846/M00868/M00121/M00926,K01845 is present in multiple modules: M00846/M00121/M00926,K01698 is present in multiple modules: M00846/M00868/M00121/M00926,K13542 is present in multiple modules: M00846/M00121/M00926/M00924/M00925,K02303 is present in multiple modules: M00846/M00924/M00925,K024…	1	0	1,1,1,1,1,0
M00868	Cac_MSK079	Cac_MSK079	Heme biosynthesis, animals and fungi, glycine => heme	Pathway modules	Metabolism of cofactors and vitamins	Cofactor and vitamin metabolism	K00643 K01698 K01749 K01719 K01599 K00228 K00231 K01772	0.75	TRUE	0.75	TRUE	NA	No enzymes unique to module	NA	K00231,K01599,K01698,K01719,K01749,K01772	1.94819e+23	K01599 is present in multiple modules: M00868/M00121/M00926,K01749 is present in multiple modules: M00846/M00868/M00121/M00926,K01719 is present in multiple modules: M00846/M00868/M00121/M00926,K01698 is present in multiple modules: M00846/M00868/M00121/M00926,K00231 is present in multiple modules: M00868/M00121/M00926,K01772 is present in multiple modules: M00868/M00121/M00926	1	0	0,1,1,1,1,0,1,1
M00121	Cac_MSK079	Cac_MSK079	Heme biosynthesis, plants and bacteria, glutamate => heme	Pathway modules	Metabolism of cofactors and vitamins	Cofactor and vitamin metabolism	K01885 K02492 K01845 K01698 K01749 (K01719,K13542,K13543) K01599 (K00228,K02495) (K00230,K00231,K08973) K01772	1	TRUE	1	TRUE	1	K01885,K02495	1,1	K00231,K01599,K01698,K01719,K01749,K01772,K01845,K01885,K02492,K02495,K13542	1.94819e+43	K01599 is present in multiple modules: M00868/M00121/M00926,K01772 is present in multiple modules: M00868/M00121/M00926,K01749 is present in multiple modules: M00846/M00868/M00121/M00926,K01719 is present in multiple modules: M00846/M00868/M00121/M00926,K01845 is present in multiple modules: M00846/M00121/M00926,K01698 is present in multiple modules: M00846/M00868/M00121/M00926,K13542 is present …	1	1	1,1,1,1,1,1,1,1,1,1
M00926	Cac_MSK079	Cac_MSK079	Heme biosynthesis, bacteria, glutamyl-tRNA => coproporphyrin III => heme	Pathway modules	Metabolism of cofactors and vitamins	Cofactor and vitamin metabolism	K02492 K01845 K01698 K01749 (K01719,K13542) K01599 K00231 K01772 K00435	1	TRUE	1	TRUE	1	K00435	1	K00231,K00435,K01599,K01698,K01719,K01749,K01772,K01845,K02492,K13542	1.94812e+38	K01599 is present in multiple modules: M00868/M00121/M00926,K01772 is present in multiple modules: M00868/M00121/M00926,K01749 is present in multiple modules: M00846/M00868/M00121/M00926,K01719 is present in multiple modules: M00846/M00868/M00121/M00926,K01845 is present in multiple modules: M00846/M00121/M00926,K01698 is present in multiple modules: M00846/M00868/M00121/M00926,K13542 is present …	1	1	1,1,1,1,1,1,1,1,1
M00924	Cac_MSK079	Cac_MSK079	Cobalamin biosynthesis, anaerobic, uroporphyrinogen III => sirohydrochlorin => cobyrinate a,c-diamide	Pathway modules	Metabolism of cofactors and vitamins	Cofactor and vitamin metabolism	(K02302,(K02303,K13542) (K02304,K24866)) (K02190,K03795,K22011) K03394 (K05934,K13541,K21479) K05936 (K02189,K13541) K02188 K05895 (K02191 K03399,K00595) K06042 K02224	0.0909091	FALSE	0.166667	FALSE	1	K03795	1	K02303,K03795,K13542	123112331943	K13542 is present in multiple modules: M00846/M00121/M00926/M00924/M00925,K02303 is present in multiple modules: M00846/M00924/M00925	0	0	0,1,0,0,0,0,0,0,0,0,0
M00925	Cac_MSK079	Cac_MSK079	Cobalamin biosynthesis, aerobic, uroporphyrinogen III => precorrin 2 => cobyrinate a,c-diamide	Pathway modules	Metabolism of cofactors and vitamins	Cofactor and vitamin metabolism	(K02303,K13542) (K03394,K13540) K02229 (K05934,K13540,K13541) K05936 K02228 K05895 K00595 K06042 K02224 K02230+K09882+K09883	0.0909091	FALSE	0.0909091	FALSE	NA	No enzymes unique to module	NA	K02303,K13542	12311943	K13542 is present in multiple modules: M00846/M00121/M00926/M00924/M00925,K02303 is present in multiple modules: M00846/M00924/M00925	0	0	2,0,0,0,0,0,0,0,0,0,0
M00122	Cac_MSK079	Cac_MSK079	Cobalamin biosynthesis, cobyrinate a,c-diamide => cobalamin	Pathway modules	Metabolism of cofactors and vitamins	Cofactor and vitamin metabolism	(K00798,K19221) K02232 (K02225,K02227) K02231 K00768 (K02226,K22316) K02233	0.285714	FALSE	0.285714	FALSE	1	K00768,K02226,K22316	1,1,1	K00768,K02226,K22316	204620782078	None	0	0	0,0,0,0,1,1,0
M00117	Cac_MSK079	Cac_MSK079	Ubiquinone biosynthesis, prokaryotes, chorismate (+ polyprenyl-PP) => ubiquinol	Pathway modules	Metabolism of cofactors and vitamins	Cofactor and vitamin metabolism	(K03181,K18240) K03179 (K03182+K03186) K18800 K00568 K03185 K03183 (K03184,K06134) K00568	0.111111	FALSE	0.111111	FALSE	NA	No enzymes unique to module	NA	K03183	2133	K03183 is present in multiple modules: M00117/M00116	0	0	0,0,0,0,0,0,1,0,0
M00116	Cac_MSK079	Cac_MSK079	Menaquinone biosynthesis, chorismate (+ polyprenyl-PP) => menaquinol	Pathway modules	Metabolism of cofactors and vitamins	Cofactor and vitamin metabolism	K02552 K02551 K08680 K02549 K01911 K01661 K19222 K02548 K03183	0.777778	TRUE	0.777778	TRUE	1	K02548	1	K01661,K01911,K02548,K02549,K02551,K03183,K19222	1.9632e+27	K03183 is present in multiple modules: M00117/M00116,K02549 is present in multiple modules: M00116/M00932,K02551 is present in multiple modules: M00116/M00932,K19222 is present in multiple modules: M00116/M00932,K01661 is present in multiple modules: M00116/M00932,K01911 is present in multiple modules: M00116/M00932	1	0	0,1,0,1,1,1,1,1,1
M00932	Cac_MSK079	Cac_MSK079	Phylloquinone biosynthesis, chorismate (+ phytyl-PP) => phylloquinol	Pathway modules	Metabolism of cofactors and vitamins	Cofactor and vitamin metabolism	(K02552 K02551 K08680 K02549,K14759) (K01911,K14760) K01661 (K19222,K12073) K23094 K17872 K23095	0.428571	FALSE	0.5	FALSE	NA	No enzymes unique to module	NA	K01661,K01911,K02549,K02551,K19222	1.9632e+19	K02549 is present in multiple modules: M00116/M00932,K02551 is present in multiple modules: M00116/M00932,K19222 is present in multiple modules: M00116/M00932,K01661 is present in multiple modules: M00116/M00932,K01911 is present in multiple modules: M00116/M00932	0	0	0,1,1,1,0,0,0
M00095	Cac_MSK079	Cac_MSK079	C5 isoprenoid biosynthesis, mevalonate pathway	Pathway modules	Biosynthesis of terpenoids and polyketides	Terpenoid backbone biosynthesis	K00626 K01641 K00021 K00869 (K00938,K13273) K01597 K01823	0.285714	FALSE	0.285714	FALSE	NA	No enzymes unique to module	NA	K00626,K01823	13021338	K00626 is present in multiple modules: M00373/M00375/M00374/M00088/M00957/M00095/M00849,K01823 is present in multiple modules: M00095/M00849/M00096/M00364/M00365/M00366/M00367	0	0	1,0,0,0,0,0,1
M00849	Cac_MSK079	Cac_MSK079	C5 isoprenoid biosynthesis, mevalonate pathway, archaea	Pathway modules	Biosynthesis of terpenoids and polyketides	Terpenoid backbone biosynthesis	K00626 K01641 (K00021,K00054) ((K00869 (K17942,(K25517+K09128 K25518+K03186))),(K18689 K18690 K22813)) K06981 K01823	0.333333	FALSE	0.285714	FALSE	NA	No enzymes unique to module	NA	K00626,K01823	13021338	K00626 is present in multiple modules: M00373/M00375/M00374/M00088/M00957/M00095/M00849,K01823 is present in multiple modules: M00095/M00849/M00096/M00364/M00365/M00366/M00367	0	0	1,0,0,0,0,1
M00096	Cac_MSK079	Cac_MSK079	C5 isoprenoid biosynthesis, non-mevalonate pathway	Pathway modules	Biosynthesis of terpenoids and polyketides	Terpenoid backbone biosynthesis	K01662 K00099 (K00991,K12506) K00919 (K01770,K12506) K03526 K03527 K01823	1	TRUE	1	TRUE	1	K00099,K00919,K00991,K01662,K01770,K03526,K03527	1,1,1,1,1,1,1	K00099,K00919,K00991,K01662,K01770,K01823,K03526,K03527	2.20113e+26	K01823 is present in multiple modules: M00095/M00849/M00096/M00364/M00365/M00366/M00367	1	1	1,1,1,1,1,1,1,1
M00364	Cac_MSK079	Cac_MSK079	C10-C20 isoprenoid biosynthesis, bacteria	Pathway modules	Biosynthesis of terpenoids and polyketides	Terpenoid backbone biosynthesis	K01823 (K00795,K13789,K13787)	1	TRUE	1	TRUE	NA	No enzymes unique to module	NA	K01823,K13787	1338346	K01823 is present in multiple modules: M00095/M00849/M00096/M00364/M00365/M00366/M00367,K13787 is present in multiple modules: M00364/M00365/M00921	1	1	1,1
M00365	Cac_MSK079	Cac_MSK079	C10-C20 isoprenoid biosynthesis, archaea	Pathway modules	Biosynthesis of terpenoids and polyketides	Terpenoid backbone biosynthesis	K01823 K13787	1	TRUE	1	TRUE	NA	No enzymes unique to module	NA	K01823,K13787	1338346	K01823 is present in multiple modules: M00095/M00849/M00096/M00364/M00365/M00366/M00367,K13787 is present in multiple modules: M00364/M00365/M00921	1	1	1,1
M00366	Cac_MSK079	Cac_MSK079	C10-C20 isoprenoid biosynthesis, plants	Pathway modules	Biosynthesis of terpenoids and polyketides	Terpenoid backbone biosynthesis	K01823 K14066 K00787 K13789	0.25	FALSE	0.25	FALSE	NA	No enzymes unique to module	NA	K01823	1338	K01823 is present in multiple modules: M00095/M00849/M00096/M00364/M00365/M00366/M00367	0	0	1,0,0,0
M00367	Cac_MSK079	Cac_MSK079	C10-C20 isoprenoid biosynthesis, non-plant eukaryotes	Pathway modules	Biosynthesis of terpenoids and polyketides	Terpenoid backbone biosynthesis	K01823 K00787 K00804	0.333333	FALSE	0.333333	FALSE	NA	No enzymes unique to module	NA	K01823	1338	K01823 is present in multiple modules: M00095/M00849/M00096/M00364/M00365/M00366/M00367	0	0	1,0,0
M00097	Cac_MSK079	Cac_MSK079	beta-Carotene biosynthesis, GGAP => beta-carotene	Pathway modules	Biosynthesis of terpenoids and polyketides	Plant terpenoid biosynthesis	K02291 K02293 K15744 K00514 K09835 K06443	0.166667	FALSE	0.166667	FALSE	1	K02291	1	K02291	465	None	0	0	1,0,0,0,0,0
M00780	Cac_MSK079	Cac_MSK079	Tetracycline/oxytetracycline biosynthesis, pretetramide => tetracycline/oxytetracycline	Pathway modules	Biosynthesis of terpenoids and polyketides	Type II polyketide biosynthesis	K14251 K14252 K14253 K14254 K14255 K14256 K21301	0.142857	FALSE	0.142857	FALSE	NA	No enzymes unique to module	NA	K14254	1774	K14254 is present in multiple modules: M00780/M00823	0	0	0,0,0,1,0,0,0
M00823	Cac_MSK079	Cac_MSK079	Chlortetracycline biosynthesis, pretetramide => chlortetracycline	Pathway modules	Biosynthesis of terpenoids and polyketides	Type II polyketide biosynthesis	K14251 K14252 K14253 K14254 K14255 K14256 K21301 K14257+K21297	0.125	FALSE	0.125	FALSE	NA	No enzymes unique to module	NA	K14254	1774	K14254 is present in multiple modules: M00780/M00823	0	0	0,0,0,1,0,0,0,0
M00793	Cac_MSK079	Cac_MSK079	dTDP-L-rhamnose biosynthesis	Pathway modules	Biosynthesis of terpenoids and polyketides	Polyketide sugar unit biosynthesis	K00973 K01710 (K01790 K00067,K23987)	1	TRUE	1	TRUE	1	K00067,K00973,K01710,K23987	1,1,1,1	K00067,K00973,K01710,K23987	1503150415021500	None	1	1	1,1,1
M00953	Cac_MSK079	Cac_MSK079	Mugineic acid biosynthesis, methionine => 3-epihydroxymugineic acid	Pathway modules	Biosynthesis of other secondary metabolites	Biosynthesis of phytochemical compounds	K00789 K05953 K14271 K22374 K18054	0.2	FALSE	0.2	FALSE	NA	No enzymes unique to module	NA	K00789	47	K00789 is present in multiple modules: M00609/M00034/M00035/M00368/M00953	0	0	1,0,0,0,0
M00848	Cac_MSK079	Cac_MSK079	Aurachin biosynthesis, anthranilate => aurachin A	Pathway modules	Biosynthesis of other secondary metabolites	Biosynthesis of other antibiotics	K09460 K02078+K14245+K14246+K22798 K22799 K22800 K21272 K21271 K22801 K22802	0	FALSE	0.03125	FALSE	1	K02078	1	K02078	2225	No KOfam profile for K21271,No KOfam profile for K09460,No KOfam profile for K22800,No KOfam profile for K14245,No KOfam profile for K22799,No KOfam profile for K22801,No KOfam profile for K21272,No KOfam profile for K14246,No KOfam profile for K22802,No KOfam profile for K22798	0	0	0,0,0,0,0,0,0,0
M00951	Cac_MSK079	Cac_MSK079	Cremeomycin biosynthesis, aspartate/3,4-AHBA => cremeomycin	Pathway modules	Biosynthesis of other secondary metabolites	Biosynthesis of other antibiotics	K25562 K25597 K25563 K25594 K25598	0.2	FALSE	0.2	FALSE	1	K25562	2	K25562,K25562	14522127	No KOfam profile for K25598	0	0	2,0,0,0,0
M00835	Cac_MSK079	Cac_MSK079	Pyocyanine biosynthesis, chorismate => pyocyanine	Pathway modules	Biosynthesis of other secondary metabolites	Biosynthesis of other bacterial compounds	K13063 K20261 K06998 K20260 K20262 K21103 K20940	0.142857	FALSE	0.142857	FALSE	1	K06998	1	K06998	211	None	0	0	0,0,1,0,0,0,0
M00921	Cac_MSK079	Cac_MSK079	Cyclooctatin biosynthesis, dimethylallyl-PP + isopentenyl-PP => cyclooctatin	Pathway modules	Biosynthesis of other secondary metabolites	Biosynthesis of other bacterial compounds	K13787 K18686 K22997 K22998	0.25	FALSE	0.25	FALSE	NA	No enzymes unique to module	NA	K13787	346	K13787 is present in multiple modules: M00364/M00365/M00921	0	0	1,0,0,0
M00878	Cac_MSK079	Cac_MSK079	Phenylacetate degradation, phenylaxetate => acetyl-CoA/succinyl-CoA	Pathway modules	Xenobiotics biodegradation	Aromatics degradation	K01912 K02609+K02610+K02611+K02612+K02613 K15866 K02618 K02615 K01692 K00074	0.142857	FALSE	0.142857	FALSE	NA	No enzymes unique to module	NA	K01692	1135	K01692 is present in multiple modules: M00087/M00957/M00878	0	0	0,0,0,0,0,1,0
M00651	Cac_MSK079	Cac_MSK079	Vancomycin resistance, D-Ala-D-Lac type	Signature modules	Gene set	Drug resistance	(K18345 K18344 K07260 K18346),(K18351 K18352 K18354 K18353) (K18347 K15739 K08641)	0	FALSE	0.142857	FALSE	1	K18346	1	K18346	2086	None	0	0	0,0
M00704	Cac_MSK079	Cac_MSK079	Tetracycline resistance, efflux pump Tet38	Signature modules	Gene set	Drug resistance	K18906 K08168	0.5	FALSE	0.5	FALSE	1	K08168	1	K08168	2147	None	0	0	0,1
M00714	Cac_MSK079	Cac_MSK079	Multidrug resistance, efflux pump QacA	Signature modules	Gene set	Drug resistance	K18938 K08167	0.5	FALSE	0.5	FALSE	1	K08167	1	K08167	492	None	0	0	0,1
M00611	Cac_MSK079	Cac_MSK079	Oxygenic photosynthesis in plants and cyanobacteria	Signature modules	Module set	Metabolic capacity	(M00161,M00163) M00165	0	FALSE	0.363636	FALSE	NA	No enzymes unique to module	NA	K00134,K00134,K00615,K00927,K01624,K01808,K02446	31,1150,23,30,388,1457,1872	K02446 is present in multiple modules: M00003/M00165/M00167/M00611/M00612,K00134 is present in multiple modules: M00001/M00002/M00003/M00308/M00552/M00165/M00166/M00611/M00612,K01624 is present in multiple modules: M00001/M00003/M00165/M00167/M00345/M00344/M00611/M00612,K01808 is present in multiple modules: M00004/M00007/M00165/M00167/M00611/M00612,K00927 is present in multiple modules: M00001/M…	NA	0	0,0
M00612	Cac_MSK079	Cac_MSK079	Anoxygenic photosynthesis in purple bacteria	Signature modules	Module set	Metabolic capacity	M00597 M00165	0	FALSE	0.363636	FALSE	NA	No enzymes unique to module	NA	K00134,K00134,K00615,K00927,K01624,K01808,K02446	31,1150,23,30,388,1457,1872	K02446 is present in multiple modules: M00003/M00165/M00167/M00611/M00612,K00134 is present in multiple modules: M00001/M00002/M00003/M00308/M00552/M00165/M00166/M00611/M00612,K01624 is present in multiple modules: M00001/M00003/M00165/M00167/M00345/M00344/M00611/M00612,K01808 is present in multiple modules: M00004/M00007/M00165/M00167/M00611/M00612,K00927 is present in multiple modules: M00001/M…	NA	0	0,0
M00613	Cac_MSK079	Cac_MSK079	Anoxygenic photosynthesis in green nonsulfur bacteria	Signature modules	Module set	Metabolic capacity	M00597 M00376	0	FALSE	0.0961538	FALSE	NA	No enzymes unique to module	NA	K00239,K00240,K00241,K01679,K01961,K02160	1.49415e+23	K01679 is present in multiple modules: M00009/M00011/M00173/M00376/M00613/M00614,K01961 is present in multiple modules: M00376/M00082/M00613,K00240 is present in multiple modules: M00009/M00011/M00173/M00376/M00374/M00149/M00613/M00614,K00239 is present in multiple modules: M00009/M00011/M00173/M00376/M00374/M00149/M00613/M00614,K00241 is present in multiple modules: M00009/M00011/M00173/M00376/M…	NA	0	0,0
M00614	Cac_MSK079	Cac_MSK079	Anoxygenic photosynthesis in green sulfur bacteria	Signature modules	Module set	Metabolic capacity	M00598 M00173	0	FALSE	0.3	FALSE	NA	No enzymes unique to module	NA	K00024,K00031,K00239,K00240,K00241,K01679,K01681,K01958	1.4757e+29	K00024 is present in multiple modules: M00009/M00011/M00012/M00740/M00168/M00173/M00374/M00620/M00346/M00614,K01679 is present in multiple modules: M00009/M00011/M00173/M00376/M00613/M00614,K01958 is present in multiple modules: M00173/M00614,K00240 is present in multiple modules: M00009/M00011/M00173/M00376/M00374/M00149/M00613/M00614,K00031 is present in multiple modules: M00009/M00010/M00740/M…	NA	0	0,0
M00617	Cac_MSK079	Cac_MSK079	Methanogen	Signature modules	Module set	Metabolic capacity	M00567,M00357,M00356,M00563	0	FALSE	0.25	FALSE	NA	No enzymes unique to module	NA	K00925,K13788	401400	K00925 is present in multiple modules: M00579/M00357/M00617/M00618,K13788 is present in multiple modules: M00579/M00617/M00618	NA	0	0
M00618	Cac_MSK079	Cac_MSK079	Acetogen	Signature modules	Module set	Metabolic capacity	M00377 M00579	0.5	FALSE	0.714286	FALSE	NA	No enzymes unique to module	NA	K00297,K00925,K01491,K01938,K13788	8184016792207400	K01938 is present in multiple modules: M00377/M00140/M00618,K01491 is present in multiple modules: M00377/M00140/M00618,K00297 is present in multiple modules: M00377/M00618,K00925 is present in multiple modules: M00579/M00357/M00617/M00618,K13788 is present in multiple modules: M00579/M00617/M00618	NA	0	0,1
M00615	Cac_MSK079	Cac_MSK079	Nitrate assimilation	Signature modules	Module set	Metabolic capacity	(K02575,K15576+K15577+K15578-K15579) M00531	0.5	FALSE	0.5	FALSE	1	K02575,K15577	1,1	K02575,K15577	9191970	None	NA	0	1,0
M00616	Cac_MSK079	Cac_MSK079	Sulfate-sulfur assimilation	Signature modules	Module set	Metabolic capacity	(K02048,K23163)+K02046+K02047+K02045 M00176	0	FALSE	0.444444	FALSE	NA	No enzymes unique to module	NA	K00390,K00392,K00956,K00957	2165123521632160	K00392 is present in multiple modules: M00176/M00616,K00956 is present in multiple modules: M00176/M00616,K00957 is present in multiple modules: M00176/M00616,K00390 is present in multiple modules: M00176/M00616	NA	0	0,0
M00001	Cac_KPL1818	Cac_KPL1818	Glycolysis (Embden-Meyerhof pathway), glucose => pyruvate	Pathway modules	Carbohydrate metabolism	Central carbohydrate metabolism	(K00844,K12407,K00845,K25026,K00886,K08074,K00918) (K01810,K06859,K13810,K15916) (K00850,K16370,K21071,K00918) (K01623,K01624,K11645,K16305,K16306) K01803 ((K00134,K00150) K00927,K11389) (K01834,K15633,K15634,K15635) K01689 (K00873,K12406)	1	TRUE	1	TRUE	NA	No enzymes unique to module	NA	K00134,K00134,K00873,K00886,K00927,K01624,K01689,K01803,K01810,K01834,K21071,K25026	1.7712e+45	K01834 is present in multiple modules: M00001/M00002/M00003,K00873 is present in multiple modules: M00001/M00002,K25026 is present in multiple modules: M00001/M00549/M00909,K00886 is present in multiple modules: M00001/M00549,K01803 is present in multiple modules: M00001/M00002/M00003,K01810 is present in multiple modules: M00001/M00004/M00892/M00909,K00134 is present in multiple modules: M00001/…	1	1	2,1,1,1,1,1,1,1,1
M00002	Cac_KPL1818	Cac_KPL1818	Glycolysis, core module involving three-carbon compounds	Pathway modules	Carbohydrate metabolism	Central carbohydrate metabolism	K01803 ((K00134,K00150) K00927,K11389) (K01834,K15633,K15634,K15635) K01689 (K00873,K12406)	1	TRUE	1	TRUE	NA	No enzymes unique to module	NA	K00134,K00134,K00873,K00927,K01689,K01803,K01834	1.7712e+26	K01834 is present in multiple modules: M00001/M00002/M00003,K00873 is present in multiple modules: M00001/M00002,K01803 is present in multiple modules: M00001/M00002/M00003,K00134 is present in multiple modules: M00001/M00002/M00003/M00308/M00552/M00165/M00166/M00611/M00612,K01689 is present in multiple modules: M00001/M00002/M00003/M00346,K00927 is present in multiple modules: M00001/M00002/M000…	1	1	1,1,1,1,1
M00003	Cac_KPL1818	Cac_KPL1818	Gluconeogenesis, oxaloacetate => fructose-6P	Pathway modules	Carbohydrate metabolism	Central carbohydrate metabolism	(K01596,K01610) K01689 (K01834,K15633,K15634,K15635) K00927 (K00134,K00150) K01803 ((K01623,K01624,K11645) (K03841,K02446,K11532,K01086,K04041),K01622)	1	TRUE	1	TRUE	1	K01596	1	K00134,K00134,K00927,K01596,K01624,K01689,K01803,K01834,K02446	1.7712e+32	K01834 is present in multiple modules: M00001/M00002/M00003,K02446 is present in multiple modules: M00003/M00165/M00167/M00611/M00612,K01803 is present in multiple modules: M00001/M00002/M00003,K00134 is present in multiple modules: M00001/M00002/M00003/M00308/M00552/M00165/M00166/M00611/M00612,K01689 is present in multiple modules: M00001/M00002/M00003/M00346,K00927 is present in multiple module…	1	1	1,1,1,1,2,1,1
M00307	Cac_KPL1818	Cac_KPL1818	Pyruvate oxidation, pyruvate => acetyl-CoA	Pathway modules	Carbohydrate metabolism	Central carbohydrate metabolism	((K00163,K00161+K00162)+K00627+K00382-K13997),K00169+K00170+K00171+(K00172,K00189),K03737	1	TRUE	1	TRUE	1	K00163,K00627	1,1	K00163,K00382,K00627	14027321435	K00382 is present in multiple modules: M00307/M00009/M00011/M00532/M00621/M00036/M00032	1	1	1
M00009	Cac_KPL1818	Cac_KPL1818	Citrate cycle (TCA cycle, Krebs cycle)	Pathway modules	Carbohydrate metabolism	Central carbohydrate metabolism	(K01647,K05942) (K01681,K01682) (K00031,K00030) ((K00164+K00658,K01616)+K00382,K00174+K00175-K00177-K00176) (K01902+K01903,K01899+K01900,K18118) (K00234+K00235+K00236+(K00237,K25801),K00239+K00240+K00241-(K00242,K18859,K18860),K00244+K00245+K00246-K00247) (K01676,K01679,K01677+K01678) (K00026,K00025,K00024,K00116)	1	TRUE	1	TRUE	NA	No enzymes unique to module	NA	K00024,K00031,K00116,K00239,K00240,K00241,K00382,K01616,K01647,K01679,K01681,K18118	1254,1000,1587,735,736,734,732,2135,1929,2077,1803,7	K00024 is present in multiple modules: M00009/M00011/M00012/M00740/M00168/M00173/M00374/M00620/M00346/M00614,K01679 is present in multiple modules: M00009/M00011/M00173/M00376/M00613/M00614,K01616 is present in multiple modules: M00009/M00011,K01647 is present in multiple modules: M00009/M00010/M00012/M00740,K00116 is present in multiple modules: M00009/M00011,K00382 is present in multiple module…	1	1	1,1,1,1,1,1,1,2
M00010	Cac_KPL1818	Cac_KPL1818	Citrate cycle, first carbon oxidation, oxaloacetate => 2-oxoglutarate	Pathway modules	Carbohydrate metabolism	Central carbohydrate metabolism	(K01647,K05942) (K01681,K01682) (K00031,K00030)	1	TRUE	1	TRUE	NA	No enzymes unique to module	NA	K00031,K01647,K01681	100019291803	K00031 is present in multiple modules: M00009/M00010/M00740/M00173/M00614,K01681 is present in multiple modules: M00009/M00010/M00012/M00740/M00173/M00614,K01647 is present in multiple modules: M00009/M00010/M00012/M00740	1	1	1,1,1
M00011	Cac_KPL1818	Cac_KPL1818	Citrate cycle, second carbon oxidation, 2-oxoglutarate => oxaloacetate	Pathway modules	Carbohydrate metabolism	Central carbohydrate metabolism	((K00164+K00658,K01616)+K00382,K00174+K00175-K00177-K00176) (K01902+K01903,K01899+K01900,K18118) (K00234+K00235+K00236+(K00237,K25801),K00239+K00240+K00241-(K00242,K18859,K18860),K00244+K00245+K00246-K00247) (K01676,K01679,K01677+K01678) (K00026,K00025,K00024,K00116)	1	TRUE	1	TRUE	NA	No enzymes unique to module	NA	K00024,K00116,K00239,K00240,K00241,K00382,K01616,K01679,K18118	1254,1587,735,736,734,732,2135,2077,7	K00024 is present in multiple modules: M00009/M00011/M00012/M00740/M00168/M00173/M00374/M00620/M00346/M00614,K01679 is present in multiple modules: M00009/M00011/M00173/M00376/M00613/M00614,K01616 is present in multiple modules: M00009/M00011,K00116 is present in multiple modules: M00009/M00011,K00382 is present in multiple modules: M00307/M00009/M00011/M00532/M00621/M00036/M00032,K00240 is prese…	1	1	1,1,1,1,2
M00004	Cac_KPL1818	Cac_KPL1818	Pentose phosphate pathway (Pentose phosphate cycle)	Pathway modules	Carbohydrate metabolism	Central carbohydrate metabolism	(K13937,((K00036,K19243) (K01057,K07404))) K00033 K01783 (K01807,K01808) K00615 ((K00616 (K01810,K06859,K15916)),K13810)	1	TRUE	1	TRUE	NA	No enzymes unique to module	NA	K00033,K00036,K00615,K00616,K01057,K01783,K01808,K01810	1.85518e+31	K00036 is present in multiple modules: M00004/M00006/M00008,K01810 is present in multiple modules: M00001/M00004/M00892/M00909,K01808 is present in multiple modules: M00004/M00007/M00165/M00167/M00611/M00612,K00616 is present in multiple modules: M00004/M00007,K01783 is present in multiple modules: M00004/M00007,K00033 is present in multiple modules: M00004/M00006,K00615 is present in multiple mo…	1	1	1,1,1,1,1,1
M00006	Cac_KPL1818	Cac_KPL1818	Pentose phosphate pathway, oxidative phase, glucose 6P => ribulose 5P	Pathway modules	Carbohydrate metabolism	Central carbohydrate metabolism	(K13937,((K00036,K19243) (K01057,K07404))) K00033	1	TRUE	1	TRUE	NA	No enzymes unique to module	NA	K00033,K00036,K01057	185517771775	K00033 is present in multiple modules: M00004/M00006,K01057 is present in multiple modules: M00004/M00006/M00008,K00036 is present in multiple modules: M00004/M00006/M00008	1	1	1,1
M00007	Cac_KPL1818	Cac_KPL1818	Pentose phosphate pathway, non-oxidative phase, fructose 6P => ribose 5P	Pathway modules	Carbohydrate metabolism	Central carbohydrate metabolism	K00615 (K00616,K13810) K01783 (K01807,K01808)	1	TRUE	1	TRUE	NA	No enzymes unique to module	NA	K00615,K00616,K01783,K01808	1779177817601230	K00615 is present in multiple modules: M00004/M00007/M00165/M00167/M00611/M00612,K01808 is present in multiple modules: M00004/M00007/M00165/M00167/M00611/M00612,K00616 is present in multiple modules: M00004/M00007,K01783 is present in multiple modules: M00004/M00007	1	1	1,1,1,1
M00005	Cac_KPL1818	Cac_KPL1818	PRPP biosynthesis, ribose 5P => PRPP	Pathway modules	Carbohydrate metabolism	Central carbohydrate metabolism	K00948	1	TRUE	1	TRUE	1	K00948	1	K00948	2040	None	1	1	1
M00008	Cac_KPL1818	Cac_KPL1818	Entner-Doudoroff pathway, glucose-6P => glyceraldehyde-3P + pyruvate	Pathway modules	Carbohydrate metabolism	Central carbohydrate metabolism	K00036 (K01057,K07404) K01690 K01625	0.5	FALSE	0.5	FALSE	NA	No enzymes unique to module	NA	K00036,K01057	17771775	K01057 is present in multiple modules: M00004/M00006/M00008,K00036 is present in multiple modules: M00004/M00006/M00008	0	0	1,1,0,0
M00308	Cac_KPL1818	Cac_KPL1818	Semi-phosphorylative Entner-Doudoroff pathway, gluconate => glycerate-3P	Pathway modules	Carbohydrate metabolism	Central carbohydrate metabolism	K05308 K00874 K01625 (K00134 K00927,K00131,K18978)	0.25	FALSE	0.4	FALSE	NA	No enzymes unique to module	NA	K00134,K00134,K00927	177120301772	K00927 is present in multiple modules: M00001/M00002/M00003/M00308/M00552/M00165/M00166/M00611/M00612,K00134 is present in multiple modules: M00001/M00002/M00003/M00308/M00552/M00165/M00166/M00611/M00612	0	0	0,0,0,1
M00014	Cac_KPL1818	Cac_KPL1818	Glucuronate pathway (uronate pathway)	Pathway modules	Carbohydrate metabolism	Other carbohydrate metabolism	K00012 ((K12447 K16190),(K00699 (K01195,K14756))) K00002 K13247 -- K03331 (K05351,K00008) K00854	0.125	FALSE	0.111111	FALSE	NA	No enzymes unique to module	NA	K00012	204	K00012 is present in multiple modules: M00014/M00129,'--' steps are assumed incomplete	0	0	1,0,0,0,0,0,0,0
M00632	Cac_KPL1818	Cac_KPL1818	Galactose degradation, Leloir pathway, galactose => alpha-D-glucose-1P	Pathway modules	Carbohydrate metabolism	Other carbohydrate metabolism	K01785 K00849 K00965 K01784	1	TRUE	1	TRUE	1	K01784,K01785	1,1	K00849,K00965,K01784,K01785	1062106116611050	K00965 is present in multiple modules: M00632/M00554,K00849 is present in multiple modules: M00632/M00554	1	1	1,1,1,1
M00552	Cac_KPL1818	Cac_KPL1818	D-galactonate degradation, De Ley-Doudoroff pathway, D-galactonate => glycerate-3P	Pathway modules	Carbohydrate metabolism	Other carbohydrate metabolism	K01684 K00883 K01631 K00134 K00927	0.4	FALSE	0.4	FALSE	NA	No enzymes unique to module	NA	K00134,K00134,K00927	177120301772	K00927 is present in multiple modules: M00001/M00002/M00003/M00308/M00552/M00165/M00166/M00611/M00612,K00134 is present in multiple modules: M00001/M00002/M00003/M00308/M00552/M00165/M00166/M00611/M00612	0	0	0,0,0,2,1
M00129	Cac_KPL1818	Cac_KPL1818	Ascorbate biosynthesis, animals, glucose-1P => ascorbate	Pathway modules	Carbohydrate metabolism	Other carbohydrate metabolism	K00963 K00012 K00699 K01195 K00002 K01053 K00103	0.285714	FALSE	0.285714	FALSE	NA	No enzymes unique to module	NA	K00012,K00963	2041991	K00012 is present in multiple modules: M00014/M00129,K00963 is present in multiple modules: M00129/M00854/M00549	0	0	1,1,0,0,0,0,0
M00114	Cac_KPL1818	Cac_KPL1818	Ascorbate biosynthesis, plants, fructose-6P => ascorbate	Pathway modules	Carbohydrate metabolism	Other carbohydrate metabolism	K01809 K17497 K00966 K10046 K14190 K10047 K17744 K00225	0.125	FALSE	0.125	FALSE	1	K01809	1	K01809	1102	None	0	0	1,0,0,0,0,0,0,0
M00550	Cac_KPL1818	Cac_KPL1818	Ascorbate degradation, ascorbate => D-xylulose-5P	Pathway modules	Carbohydrate metabolism	Other carbohydrate metabolism	K02821+K02822+K03475 K03476 K03078 K03079 K03077	0	FALSE	0.133333	FALSE	1	K02821,K03475	1,1	K02821,K03475	221222	None	0	0	0,0,0,0,0
M00854	Cac_KPL1818	Cac_KPL1818	Glycogen biosynthesis, glucose-1P => glycogen/starch	Pathway modules	Carbohydrate metabolism	Other carbohydrate metabolism	(K00963 (K00693+K00750,K16150,K16153,K13679,K20812)),(K00975 (K00703,K13679,K20812)) (K00700,K16149)	0	FALSE	0.333333	FALSE	NA	No enzymes unique to module	NA	K00963	1991	K00963 is present in multiple modules: M00129/M00854/M00549	0	0	0,0
M00549	Cac_KPL1818	Cac_KPL1818	Nucleotide sugar biosynthesis, glucose => UDP-glucose	Pathway modules	Carbohydrate metabolism	Other carbohydrate metabolism	(K00844,K00845,K25026,K12407,K00886) (K01835,K15779,K15778) (K00963,K12447)	0.666667	FALSE	0.666667	FALSE	NA	No enzymes unique to module	NA	K00886,K00963,K25026	167319911453	K00886 is present in multiple modules: M00001/M00549,K25026 is present in multiple modules: M00001/M00549/M00909,K00963 is present in multiple modules: M00129/M00854/M00549	0	0	2,0,1
M00554	Cac_KPL1818	Cac_KPL1818	Nucleotide sugar biosynthesis, galactose => UDP-galactose	Pathway modules	Carbohydrate metabolism	Other carbohydrate metabolism	K00849 K00965	1	TRUE	1	TRUE	NA	No enzymes unique to module	NA	K00849,K00965	10621061	K00965 is present in multiple modules: M00632/M00554,K00849 is present in multiple modules: M00632/M00554	1	1	1,1
M00892	Cac_KPL1818	Cac_KPL1818	UDP-N-acetyl-D-glucosamine biosynthesis, eukaryotes, glucose => UDP-GlcNAc	Pathway modules	Carbohydrate metabolism	Other carbohydrate metabolism	(K00844,K12407,K00845) K01810 K00820 K00621 K01836 K00972	0.333333	FALSE	0.333333	FALSE	NA	No enzymes unique to module	NA	K00820,K01810	9421964	K01810 is present in multiple modules: M00001/M00004/M00892/M00909,K00820 is present in multiple modules: M00892/M00909	0	0	0,1,1,0,0,0
M00909	Cac_KPL1818	Cac_KPL1818	UDP-N-acetyl-D-glucosamine biosynthesis, prokaryotes, glucose => UDP-GlcNAc	Pathway modules	Carbohydrate metabolism	Other carbohydrate metabolism	(K00845,K25026) (K01810,K13810,K15916) K00820 K03431 K04042	1	TRUE	1	TRUE	1	K03431,K04042	1,1	K00820,K01810,K03431,K04042,K25026	9.42196e+17	K01810 is present in multiple modules: M00001/M00004/M00892/M00909,K00820 is present in multiple modules: M00892/M00909,K25026 is present in multiple modules: M00001/M00549/M00909	1	1	1,1,1,1,1
M00012	Cac_KPL1818	Cac_KPL1818	Glyoxylate cycle	Pathway modules	Carbohydrate metabolism	Other carbohydrate metabolism	K01647 (K01681,K01682) K01637 (K01638,K19282) (K00026,K00025,K00024)	0.6	FALSE	0.6	FALSE	NA	No enzymes unique to module	NA	K00024,K01647,K01681	125419291803	K01681 is present in multiple modules: M00009/M00010/M00012/M00740/M00173/M00614,K00024 is present in multiple modules: M00009/M00011/M00012/M00740/M00168/M00173/M00374/M00620/M00346/M00614,K01647 is present in multiple modules: M00009/M00010/M00012/M00740	0	0	1,1,0,0,1
M00373	Cac_KPL1818	Cac_KPL1818	Ethylmalonyl pathway	Pathway modules	Carbohydrate metabolism	Other carbohydrate metabolism	K00626 K00023 K17865 K14446 K14447 K14448 K14449 K08691 K14451 K01965+K01966 K05606 K01847	0.0833333	FALSE	0.0833333	FALSE	NA	No enzymes unique to module	NA	K00626	1363	K00626 is present in multiple modules: M00373/M00375/M00374/M00088/M00957/M00095/M00849	0	0	1,0,0,0,0,0,0,0,0,0,0,0
M00740	Cac_KPL1818	Cac_KPL1818	Methylaspartate cycle	Pathway modules	Carbohydrate metabolism	Other carbohydrate metabolism	K01647 K01681 K00031 K00261 K19268+K01846 K04835 K19280 K14449 K19281 K19282 K00024	0.363636	FALSE	0.363636	FALSE	NA	No enzymes unique to module	NA	K00024,K00031,K01647,K01681	1254100019291800	K00031 is present in multiple modules: M00009/M00010/M00740/M00173/M00614,K01681 is present in multiple modules: M00009/M00010/M00012/M00740/M00173/M00614,K00024 is present in multiple modules: M00009/M00011/M00012/M00740/M00168/M00173/M00374/M00620/M00346/M00614,K01647 is present in multiple modules: M00009/M00010/M00012/M00740	0	0	1,1,1,0,0,0,0,0,0,0,1
M00532	Cac_KPL1818	Cac_KPL1818	Photorespiration	Pathway modules	Carbohydrate metabolism	Other carbohydrate metabolism	(K01601-K01602) K19269 K11517 K03781 K14272 K00600 K00830 (K15893,K15919) K15918 K00281+K00605+K00382+K02437	0.3	FALSE	0.3	FALSE	1	K02437,K03781	1,1	K00281,K00382,K00600,K00605,K02437,K03781	1.43473e+21	K00600 is present in multiple modules: M00532/M00346/M00140/M00141,K00281 is present in multiple modules: M00532/M00621,K00605 is present in multiple modules: M00532/M00621,K00382 is present in multiple modules: M00307/M00009/M00011/M00532/M00621/M00036/M00032	0	0	0,0,0,1,0,1,0,0,0,1
M00741	Cac_KPL1818	Cac_KPL1818	Propanoyl-CoA metabolism, propanoyl-CoA => succinyl-CoA	Pathway modules	Carbohydrate metabolism	Other carbohydrate metabolism	(K01965+K01966,K11263+(K18472,K19312+K22568),K01964+K15036+K15037) K05606 (K01847,K01848+K01849)	0	FALSE	0.166667	FALSE	NA	No enzymes unique to module	NA	K11263	1030	K11263 is present in multiple modules: M00741/M00082	0	0	0,0,0
M00131	Cac_KPL1818	Cac_KPL1818	Inositol phosphate metabolism, Ins(1,3,4,5)P4 => Ins(1,3,4)P3 => myo-inositol	Pathway modules	Carbohydrate metabolism	Other carbohydrate metabolism	K01106 K01107 K01109 K01092	0.25	FALSE	0.25	FALSE	1	K01092	3	K01092,K01092,K01092	167411531523	None	0	0	0,0,0,3
M00165	Cac_KPL1818	Cac_KPL1818	Reductive pentose phosphate cycle (Calvin cycle)	Pathway modules	Energy metabolism	Carbon fixation	K00855 (K01601-K01602) K00927 (K05298,K00150,K00134) (K01623,K01624) (K03841,K02446,K11532,K01086) K00615 (K01623,K01624) (K01100,K11532,K01086) K00615 (K01807,K01808)	0.727273	FALSE	0.727273	FALSE	NA	No enzymes unique to module	NA	K00134,K00134,K00615,K00927,K01624,K01808,K02446	1.7712e+26	K02446 is present in multiple modules: M00003/M00165/M00167/M00611/M00612,K00134 is present in multiple modules: M00001/M00002/M00003/M00308/M00552/M00165/M00166/M00611/M00612,K01624 is present in multiple modules: M00001/M00003/M00165/M00167/M00345/M00344/M00611/M00612,K01808 is present in multiple modules: M00004/M00007/M00165/M00167/M00611/M00612,K00927 is present in multiple modules: M00001/M…	0	0	0,0,1,2,1,1,1,1,0,1,1
M00166	Cac_KPL1818	Cac_KPL1818	Reductive pentose phosphate cycle, ribulose-5P => glyceraldehyde-3P	Pathway modules	Energy metabolism	Carbon fixation	K00855 (K01601-K01602) K00927 (K05298,K00150,K00134)	0.5	FALSE	0.5	FALSE	NA	No enzymes unique to module	NA	K00134,K00134,K00927	177120301772	K00927 is present in multiple modules: M00001/M00002/M00003/M00308/M00552/M00165/M00166/M00611/M00612,K00134 is present in multiple modules: M00001/M00002/M00003/M00308/M00552/M00165/M00166/M00611/M00612	0	0	0,0,1,2
M00167	Cac_KPL1818	Cac_KPL1818	Reductive pentose phosphate cycle, glyceraldehyde-3P => ribulose-5P	Pathway modules	Energy metabolism	Carbon fixation	(K01623,K01624) (K03841,K02446,K11532,K01086) K00615 (K01623,K01624) (K01100,K11532,K01086) K00615 (K01807,K01808)	0.857143	TRUE	0.857143	TRUE	NA	No enzymes unique to module	NA	K00615,K01624,K01808,K02446	177915512392078	K01624 is present in multiple modules: M00001/M00003/M00165/M00167/M00345/M00344/M00611/M00612,K02446 is present in multiple modules: M00003/M00165/M00167/M00611/M00612,K01808 is present in multiple modules: M00004/M00007/M00165/M00167/M00611/M00612,K00615 is present in multiple modules: M00004/M00007/M00165/M00167/M00611/M00612	1	0	1,1,1,1,0,1,1
M00168	Cac_KPL1818	Cac_KPL1818	CAM (Crassulacean acid metabolism), dark	Pathway modules	Energy metabolism	Carbon fixation	K01595 (K00025,K00026,K00024)	0.5	FALSE	0.5	FALSE	NA	No enzymes unique to module	NA	K00024	1254	K00024 is present in multiple modules: M00009/M00011/M00012/M00740/M00168/M00173/M00374/M00620/M00346/M00614	0	0	0,1
M00173	Cac_KPL1818	Cac_KPL1818	Reductive citrate cycle (Arnon-Buchanan cycle)	Pathway modules	Energy metabolism	Carbon fixation	(K00169+K00170+K00171+K00172,K03737) ((K01007,K01006) K01595,K01959+K01960,K01958) K00024 (K01676,K01679,K01677+K01678) (K00239+K00240-K00241-K00242,K00244+K00245-K00246-K00247,K18556+K18557+K18558+K18559+K18560) (K01902+K01903) (K00174+K00175-K00177-K00176) K00031 (K01681,K01682) (K15230+K15231,K15232+K15233 K15234)	0.6	FALSE	0.6	FALSE	NA	No enzymes unique to module	NA	K00024,K00031,K00239,K00240,K00241,K01679,K01681,K01958	1.2541e+28	K00024 is present in multiple modules: M00009/M00011/M00012/M00740/M00168/M00173/M00374/M00620/M00346/M00614,K01679 is present in multiple modules: M00009/M00011/M00173/M00376/M00613/M00614,K01958 is present in multiple modules: M00173/M00614,K00240 is present in multiple modules: M00009/M00011/M00173/M00376/M00374/M00149/M00613/M00614,K00031 is present in multiple modules: M00009/M00010/M00740/M…	0	0	0,1,1,1,1,0,0,1,1,0
M00376	Cac_KPL1818	Cac_KPL1818	3-Hydroxypropionate bi-cycle	Pathway modules	Energy metabolism	Carbon fixation	(K02160+K01961+K01962+K01963) K14468 K14469 K15052 K05606 (K01847,K01848+K01849) (K14471+K14472) (K00239+K00240+K00241) K01679 K08691 K14449 K14470 K09709	0.153846	FALSE	0.192308	FALSE	NA	No enzymes unique to module	NA	K00239,K00240,K00241,K01679,K01961,K02160	7.35737e+20	K01679 is present in multiple modules: M00009/M00011/M00173/M00376/M00613/M00614,K00240 is present in multiple modules: M00009/M00011/M00173/M00376/M00374/M00149/M00613/M00614,K01961 is present in multiple modules: M00376/M00082/M00613,K00239 is present in multiple modules: M00009/M00011/M00173/M00376/M00374/M00149/M00613/M00614,K00241 is present in multiple modules: M00009/M00011/M00173/M00376/M…	0	0	0,0,0,0,0,0,0,1,1,0,0,0,0
M00375	Cac_KPL1818	Cac_KPL1818	Hydroxypropionate-hydroxybutylate cycle	Pathway modules	Energy metabolism	Carbon fixation	(K01964+K15037+K15036) K15017 K15039 K15018 K15019 K15020 K05606 (K01848+K01849) (K15038,K15017) K14465 (K14466,K18861) K14534 K15016 K00626	0.0714286	FALSE	0.0714286	FALSE	NA	No enzymes unique to module	NA	K00626	1363	K00626 is present in multiple modules: M00373/M00375/M00374/M00088/M00957/M00095/M00849	0	0	0,0,0,0,0,0,0,0,0,0,0,0,0,1
M00374	Cac_KPL1818	Cac_KPL1818	Dicarboxylate-hydroxybutyrate cycle	Pathway modules	Energy metabolism	Carbon fixation	(K00169+K00170+K00171+K00172) K01007 K01595 K00024 (K01677+K01678) (K00239+K00240-K00241-K18860) (K01902+K01903) (K15038,K15017) K14465 (K14467,K18861) K14534 K15016 K00626	0.230769	FALSE	0.230769	FALSE	NA	No enzymes unique to module	NA	K00024,K00239,K00240,K00241,K00626	1.25474e+16	K00024 is present in multiple modules: M00009/M00011/M00012/M00740/M00168/M00173/M00374/M00620/M00346/M00614,K00240 is present in multiple modules: M00009/M00011/M00173/M00376/M00374/M00149/M00613/M00614,K00626 is present in multiple modules: M00373/M00375/M00374/M00088/M00957/M00095/M00849,K00239 is present in multiple modules: M00009/M00011/M00173/M00376/M00374/M00149/M00613/M00614,K00241 is pr…	0	0	0,0,0,1,0,1,0,0,0,0,0,0,1
M00377	Cac_KPL1818	Cac_KPL1818	Reductive acetyl-CoA pathway (Wood-Ljungdahl pathway)	Pathway modules	Energy metabolism	Carbon fixation	K00198 (K05299-K15022,K22015+K25123+K25124) K01938 K01491-K01500 K00297-K25007-K25008 K15023 K14138+K00197+K00194	0.428571	FALSE	0.428571	FALSE	NA	No enzymes unique to module	NA	K00297,K01491,K01938	4869801824	K01491 is present in multiple modules: M00377/M00140/M00618,K00297 is present in multiple modules: M00377/M00618,K01938 is present in multiple modules: M00377/M00140/M00618	0	0	0,0,1,1,1,0,0
M00579	Cac_KPL1818	Cac_KPL1818	Phosphate acetyltransferase-acetate kinase pathway, acetyl-CoA => acetate	Pathway modules	Energy metabolism	Carbon fixation	(K00625,K13788,K15024) K00925	1	TRUE	1	TRUE	NA	No enzymes unique to module	NA	K00925,K13788	143144	K00925 is present in multiple modules: M00579/M00357/M00617/M00618,K13788 is present in multiple modules: M00579/M00617/M00618	1	1	1,1
M00620	Cac_KPL1818	Cac_KPL1818	Incomplete reductive citrate cycle, acetyl-CoA => oxoglutarate	Pathway modules	Energy metabolism	Carbon fixation	(K00169+K00170+K00171+K00172) (K01959+K01960) K00024 (K01677+K01678) (K18209+K18210) (K01902+K01903) (K00174+K00175+K00176+K00177)	0.142857	FALSE	0.142857	FALSE	NA	No enzymes unique to module	NA	K00024	1254	K00024 is present in multiple modules: M00009/M00011/M00012/M00740/M00168/M00173/M00374/M00620/M00346/M00614	0	0	0,0,1,0,0,0,0
M00567	Cac_KPL1818	Cac_KPL1818	Methanogenesis, CO2 => methane	Pathway modules	Energy metabolism	Methane metabolism	(K00200+K00201+K00202+K00203-K11261+(K00205,K11260,K00204)) K00672 K01499 (K00319,K13942) K00320 (K00577+K00578+K00579+K00580+K00581-K00582-K00583+K00584) (K00399+K00401+K00402) (K22480+K22481+K22482,K03388+K03389+K03390,K08264+K08265,K03388+K03389+K03390+K14127+(K14126+K14128,K22516+K00125))	0	FALSE	0.0625	FALSE	NA	No enzymes unique to module	NA	K08264	199	K08264 is present in multiple modules: M00567/M00357/M00356/M00563	0	0	0,0,0,0,0,0,0,0
M00357	Cac_KPL1818	Cac_KPL1818	Methanogenesis, acetate => methane	Pathway modules	Energy metabolism	Methane metabolism	((K00925 K00625),K01895) (K00193+K00197+K00194) (K00577+K00578+K00579+K00580+K00581-K00582-K00583+K00584) (K00399+K00401+K00402) (K22480+K22481+K22482,K03388+K03389+K03390,K08264+K08265,K03388+K03389+K03390+K14127+(K14126+K14128,K22516+K00125))	0	FALSE	0.25	FALSE	NA	No enzymes unique to module	NA	K00925,K08264	143199	K08264 is present in multiple modules: M00567/M00357/M00356/M00563,K00925 is present in multiple modules: M00579/M00357/M00617/M00618	0	0	0,0,0,0,0
M00356	Cac_KPL1818	Cac_KPL1818	Methanogenesis, methanol => methane	Pathway modules	Energy metabolism	Methane metabolism	K14080+K04480+K14081 K00399+K00401+K00402 (K22480+K22481+K22482,K03388+K03389+K03390,K08264+K08265,K03388+K03389+K03390+K14127+(K14126+K14128,K22516+K00125))	0	FALSE	0.166667	FALSE	NA	No enzymes unique to module	NA	K08264	199	K08264 is present in multiple modules: M00567/M00357/M00356/M00563	0	0	0,0,0
M00563	Cac_KPL1818	Cac_KPL1818	Methanogenesis, methylamine/dimethylamine/trimethylamine => methane	Pathway modules	Energy metabolism	Methane metabolism	K14082 ((K16177-K16176),(K16179-K16178),(K14084-K14083)) K00399+K00401+K00402 (K22480+K22481+K22482,K03388+K03389+K03390,K08264+K08265,K03388+K03389+K03390+K14127+(K14126+K14128,K22516+K00125))	0	FALSE	0.125	FALSE	NA	No enzymes unique to module	NA	K08264	199	K08264 is present in multiple modules: M00567/M00357/M00356/M00563	0	0	0,0,0,0
M00346	Cac_KPL1818	Cac_KPL1818	Formaldehyde assimilation, serine pathway	Pathway modules	Energy metabolism	Methane metabolism	K00600 K00830 K00018 K11529 K01689 K01595 K00024 K08692+K14067 K08691	0.333333	FALSE	0.333333	FALSE	NA	No enzymes unique to module	NA	K00024,K00600,K01689	125420692055	K01689 is present in multiple modules: M00001/M00002/M00003/M00346,K00600 is present in multiple modules: M00532/M00346/M00140/M00141,K00024 is present in multiple modules: M00009/M00011/M00012/M00740/M00168/M00173/M00374/M00620/M00346/M00614	0	0	1,0,0,0,1,0,1,0,0
M00345	Cac_KPL1818	Cac_KPL1818	Formaldehyde assimilation, ribulose monophosphate pathway	Pathway modules	Energy metabolism	Methane metabolism	(((K08093,K13812) K08094),K13831) (K00850,K16370,K21071) K01624	0.666667	FALSE	0.666667	FALSE	NA	No enzymes unique to module	NA	K01624,K21071	1552281	K01624 is present in multiple modules: M00001/M00003/M00165/M00167/M00345/M00344/M00611/M00612,K21071 is present in multiple modules: M00001/M00345	0	0	0,1,1
M00344	Cac_KPL1818	Cac_KPL1818	Formaldehyde assimilation, xylulose monophosphate pathway	Pathway modules	Energy metabolism	Methane metabolism	K17100 K00863 K01624 K03841	0.5	FALSE	0.5	FALSE	1	K00863	1	K00863,K01624	488155	K01624 is present in multiple modules: M00001/M00003/M00165/M00167/M00345/M00344/M00611/M00612	0	0	0,1,1,0
M00530	Cac_KPL1818	Cac_KPL1818	Dissimilatory nitrate reduction, nitrate => ammonia	Pathway modules	Energy metabolism	Nitrogen metabolism	(K00370+K00371+K00374,K02567+K02568) (K00362+K00363,K03385+K15876)	0.5	FALSE	0.5	FALSE	NA	No enzymes unique to module	NA	K00370,K00371,K00374	223222312229	K00371 is present in multiple modules: M00530/M00529/M00804,K00370 is present in multiple modules: M00530/M00529/M00804,K00374 is present in multiple modules: M00530/M00529	0	0	1,0
M00529	Cac_KPL1818	Cac_KPL1818	Denitrification, nitrate => nitrogen	Pathway modules	Energy metabolism	Nitrogen metabolism	(K00370+K00371+K00374,K02567+K02568) (K00368,K15864) (K04561+K02305) K00376	0.5	FALSE	0.625	FALSE	1	K04561	1	K00368,K00370,K00371,K00374,K04561	2.22822e+18	K00371 is present in multiple modules: M00530/M00529/M00804,K00370 is present in multiple modules: M00530/M00529/M00804,K00374 is present in multiple modules: M00530/M00529,K00368 is present in multiple modules: M00529/M00973	0	0	1,1,0,0
M00804	Cac_KPL1818	Cac_KPL1818	Complete nitrification, comammox, ammonia => nitrite => nitrate	Pathway modules	Energy metabolism	Nitrogen metabolism	K10944+K10945+K10946 K10535 K00370+K00371	0.333333	FALSE	0.333333	FALSE	NA	No enzymes unique to module	NA	K00370,K00371	22322231	K00371 is present in multiple modules: M00530/M00529/M00804,K00370 is present in multiple modules: M00530/M00529/M00804	0	0	0,0,1
M00973	Cac_KPL1818	Cac_KPL1818	Anammox, nitrite + ammonia => nitrogen	Pathway modules	Energy metabolism	Nitrogen metabolism	(K00368,K15864) (K20932+K20933+K20934) K20935	0.333333	FALSE	0.333333	FALSE	NA	No enzymes unique to module	NA	K00368	2228	K00368 is present in multiple modules: M00529/M00973	0	0	1,0,0
M00176	Cac_KPL1818	Cac_KPL1818	Assimilatory sulfate reduction, sulfate => H2S	Pathway modules	Energy metabolism	Sulfur metabolism	(((K13811,K00958+K00860,K00955+K00957,K00956+K00957+K00860) K00390),(K13811 K05907)) (K00380+K00381,K00392)	0.5	FALSE	0.888889	TRUE	NA	No enzymes unique to module	NA	K00390,K00392,K00956,K00957	1861096184185	K00392 is present in multiple modules: M00176/M00616,K00956 is present in multiple modules: M00176/M00616,K00957 is present in multiple modules: M00176/M00616,K00390 is present in multiple modules: M00176/M00616	0	0	0,1
M00149	Cac_KPL1818	Cac_KPL1818	Succinate dehydrogenase, prokaryotes	Pathway modules	Energy metabolism	ATP synthesis	K00241+(K00242,K18859,K18860)+K00239+K00240	0	FALSE	0.75	TRUE	NA	No enzymes unique to module	NA	K00239,K00240,K00241	735736734	K00240 is present in multiple modules: M00009/M00011/M00173/M00376/M00374/M00149/M00613/M00614,K00241 is present in multiple modules: M00009/M00011/M00173/M00376/M00374/M00149/M00613/M00614,K00239 is present in multiple modules: M00009/M00011/M00173/M00376/M00374/M00149/M00613/M00614	0	0	0
M00151	Cac_KPL1818	Cac_KPL1818	Cytochrome bc1 complex respiratory unit	Pathway modules	Energy metabolism	ATP synthesis	((K00412+K00413,K00410)+K00411),K03886+K03887+K03888,K03890+K03891+K03889	1	TRUE	1	TRUE	1	K03889,K03890,K03891	1,1,1	K03889,K03890,K03891	144714481449	None	1	1	1
M00154	Cac_KPL1818	Cac_KPL1818	Cytochrome c oxidase	Pathway modules	Energy metabolism	ATP synthesis	(K02257+K02262+K02256+K02261+K02263+K02264+K02265+K02266+K02267+K02268+K02270-K02271+K02272-K02273+K02258+K02259+K02260)	0	FALSE	0.133333	FALSE	1	K02257,K02259	1,1	K02257,K02259	17801782	None	0	0	0
M00155	Cac_KPL1818	Cac_KPL1818	Cytochrome c oxidase, prokaryotes	Pathway modules	Energy metabolism	ATP synthesis	K02275+(K02274+K02276,K15408)-K02277	1	TRUE	1	TRUE	1	K02274,K02275,K02276	1,1,1	K02274,K02275,K02276	118614441446	None	1	1	1
M00157	Cac_KPL1818	Cac_KPL1818	F-type ATPase, prokaryotes and chloroplasts	Pathway modules	Energy metabolism	ATP synthesis	K02111+K02112+K02113+K02114+K02115+K02108+K02109+K02110	1	TRUE	1	TRUE	1	K02108,K02109,K02110,K02111,K02112,K02113,K02114,K02115	1,1,1,1,1,1,1,1	K02108,K02109,K02110,K02111,K02112,K02113,K02114,K02115	2.24622e+31	None	1	1	1
M00082	Cac_KPL1818	Cac_KPL1818	Fatty acid biosynthesis, initiation	Pathway modules	Lipid metabolism	Fatty acid metabolism	(K11262,(K02160+K01961,K11263)+(K01962+K01963,K18472)) (K00665,K00667+K00668,K11533,(K00645 (K00648,K18473)))	0	FALSE	0.333333	FALSE	NA	No enzymes unique to module	NA	K01961,K02160,K11263	137013691030	K01961 is present in multiple modules: M00376/M00082/M00613,K02160 is present in multiple modules: M00376/M00082/M00613,K11263 is present in multiple modules: M00741/M00082	0	0	0,0
M00083	Cac_KPL1818	Cac_KPL1818	Fatty acid biosynthesis, elongation	Pathway modules	Lipid metabolism	Fatty acid metabolism	K00665,(K00667 K00668),K11533,((K00647,K09458) K00059 (K02372,K01716,K16363) (K00208,K02371,K10780,K00209))	0	FALSE	0.25	FALSE	NA	No enzymes unique to module	NA	K00059	1251	K00059 is present in multiple modules: M00083/M00874/M00572	0	0	0
M00874	Cac_KPL1818	Cac_KPL1818	Fatty acid biosynthesis in mitochondria, fungi	Pathway modules	Lipid metabolism	Fatty acid metabolism	K11262 K03955+K00645 K09458 K00059 K22541 K07512	0.166667	FALSE	0.166667	FALSE	NA	No enzymes unique to module	NA	K00059	1251	K00059 is present in multiple modules: M00083/M00874/M00572	0	0	0,0,0,1,0,0
M00086	Cac_KPL1818	Cac_KPL1818	beta-Oxidation, acyl-CoA synthesis	Pathway modules	Lipid metabolism	Fatty acid metabolism	K01897,K15013	1	TRUE	1	TRUE	1	K01897	4	K01897,K01897,K01897,K01897	7597617581333	None	4	4	4
M00087	Cac_KPL1818	Cac_KPL1818	beta-Oxidation	Pathway modules	Lipid metabolism	Fatty acid metabolism	(K00232,K00249,K00255,K06445,K09479) (((K01692,K07511,K13767) (K00022,K07516)),K01825,K01782,K07514,K07515,K10527) (K00632,K07508,K07509,K07513)	0	FALSE	0.25	FALSE	NA	No enzymes unique to module	NA	K01692	2015	K01692 is present in multiple modules: M00087/M00957/M00878	0	0	0,0,0
M00101	Cac_KPL1818	Cac_KPL1818	Cholesterol biosynthesis, squalene 2,3-epoxide => cholesterol	Pathway modules	Lipid metabolism	Sterol biosynthesis	K01852 K05917 (K00222,K19532) K07750 K07748 K13373 K09828 K01824 K00227 K00213	0.1	FALSE	0.1	FALSE	NA	No enzymes unique to module	NA	K09828	913	K09828 is present in multiple modules: M00101/M00917	0	0	0,0,0,0,0,0,1,0,0,0
M00917	Cac_KPL1818	Cac_KPL1818	Phytosterol biosynthesis, squalene 2,3-epoxide => campesterol/sitosterol	Pathway modules	Lipid metabolism	Sterol biosynthesis	K01853 K00559 K14423 K23558 -- K08246 K05917 K00222 K01824 K08242 K14424 K00227 K00213 K09828	0.0714286	FALSE	0.0714286	FALSE	NA	No enzymes unique to module	NA	K09828	913	K09828 is present in multiple modules: M00101/M00917,'--' steps are assumed incomplete	0	0	0,0,0,0,0,0,0,0,0,0,0,0,0,1
M00088	Cac_KPL1818	Cac_KPL1818	Ketone body biosynthesis, acetyl-CoA => acetoacetate/3-hydroxybutyrate/acetone	Pathway modules	Lipid metabolism	Lipid metabolism	K00626 K01641 K01640 K00019 K01574	0.2	FALSE	0.2	FALSE	NA	No enzymes unique to module	NA	K00626	1363	K00626 is present in multiple modules: M00373/M00375/M00374/M00088/M00957/M00095/M00849	0	0	1,0,0,0,0
M00089	Cac_KPL1818	Cac_KPL1818	Triacylglycerol biosynthesis	Pathway modules	Lipid metabolism	Lipid metabolism	(K00629,K13506,K13507,K00630,K13508) (K00655,K13509,K13523,K19007,K13513,K13517,K13519,K14674,K22831) (K01080,K15728,K18693) (K11155,K11160,K14456,K22848,K22849)	0.25	FALSE	0.25	FALSE	1	K00655	2	K00655,K00655	1454264	None	0	0	0,2,0,0
M00098	Cac_KPL1818	Cac_KPL1818	Acylglycerol degradation	Pathway modules	Lipid metabolism	Lipid metabolism	(K01046,K12298,K16816,K13534,K14073,K14074,K14075,K14076,K22283,K14452,K22284,K14674,K14675,K17900) (K01054,K25824)	0.5	FALSE	0.5	FALSE	1	K01046	1	K01046	540	None	0	0	1,0
M00093	Cac_KPL1818	Cac_KPL1818	Phosphatidylethanolamine (PE) biosynthesis, PA => PS => PE	Pathway modules	Lipid metabolism	Lipid metabolism	K00981 (K00998,K17103) K01613	0.333333	FALSE	0.333333	FALSE	1	K00981	1	K00981	1576	None	0	0	1,0,0
[truncated: 23,014 more rows]

## Sheet: B. KEGG module stepwise matrix
Table S4. KEGG module estimations and enrichment analysis by anvi’o. (B) KEEG module stimation (matrix format)
[truncated: 247 more rows]
[truncated: 93 more columns]

## Sheet: C. KEGG modules by Species
Table S4. KEGG module estimations and enrichment analysis by anvi’o. (C) KEEG module stimation averaged by species
[truncated: 247 more rows]

## Sheet: D. Enriched_Modules_4Cor
Table S4. KEGG module estimations and enrichment analysis by anvi’o. (D) Enriched KEEG modules
[truncated: 61 more rows]
